# Supplementary material for: Impact of creatine supplementation on inflammation: evidence from a systematic review and meta-analysis of randomized double-blind placebo trials
Source: Front Immunol. 2026 Feb 19;17:1743603. doi: 10.3389/fimmu.2026.1743603 (PMC12961398; doi:10.3389/fimmu.2026.1743603)
Supplement: Supplementary file 2 [file SupplementaryFile1.zip]

Archive with 77 entries (77 files):
- SR Creatine inflammatory markers (Kell Doutorado). /Lista de revistas.docx
- SR Creatine inflammatory markers (Kell Doutorado). /Para submeter/Supplementary Files.zip
- SR Creatine inflammatory markers (Kell Doutorado). /Para submeter/Manuscript.docx
- SR Creatine inflammatory markers (Kell Doutorado). /Para submeter/Figure 3 Forest plot chronic effect.pptx
- SR Creatine inflammatory markers (Kell Doutorado). /Para submeter/Table 1. Description of studies.docx
- SR Creatine inflammatory markers (Kell Doutorado). /Para submeter/Figure 2 Forest plot acute effects.png
- SR Creatine inflammatory markers (Kell Doutorado). /Para submeter/Table 2 GRADE.docx
- SR Creatine inflammatory markers (Kell Doutorado). /Para submeter/Figure 4 RoB2.jpg
- SR Creatine inflammatory markers (Kell Doutorado). /Para submeter/Figure 3 Forest plot chronic effect.jpg
- SR Creatine inflammatory markers (Kell Doutorado). /Para submeter/Figure 1. Flowchart Prisma.jpg
- SR Creatine inflammatory markers (Kell Doutorado). /Supplementary Files/TAC.png
- SR Creatine inflammatory markers (Kell Doutorado). /Supplementary Files/Supplementary file Subgroup CRPForest plot.png
- SR Creatine inflammatory markers (Kell Doutorado). /Para submeter/Figure 1. Flowchart Prisma.docx
- SR Creatine inflammatory markers (Kell Doutorado). /Supplementary Files/8-OHdG.png
- SR Creatine inflammatory markers (Kell Doutorado). /Supplementary Files/Figure 3 Forest plot acute effects.png
- SR Creatine inflammatory markers (Kell Doutorado). /Para submeter/Modelo cover letter.doc
- SR Creatine inflammatory markers (Kell Doutorado). /Supplementary Files/Review Protocol.docx
- SR Creatine inflammatory markers (Kell Doutorado). /Supplementary Files/CRP agudo.png
- SR Creatine inflammatory markers (Kell Doutorado). /Supplementary Files/Creatine versus Placebo for Inflammation.rm5
- SR Creatine inflammatory markers (Kell Doutorado). /Supplementary Files/IL 6.png
- SR Creatine inflammatory markers (Kell Doutorado). /Supplementary Files/GRADE Should Creatine vs. Placebo be used for inflammation-3.docx
- SR Creatine inflammatory markers (Kell Doutorado). /Supplementary Files/Ficha de Triagem modelo.docx
- SR Creatine inflammatory markers (Kell Doutorado). /Supplementary Files/Data for meta-analysis.docx
- SR Creatine inflammatory markers (Kell Doutorado). /Supplementary Files/CRP Crônico.png
- SR Creatine inflammatory markers (Kell Doutorado). /Supplementary Files/Search strategy.docx
- SR Creatine inflammatory markers (Kell Doutorado). /Supplementary Files/Rob 2 no WORD.docx
- SR Creatine inflammatory markers (Kell Doutorado). /Supplementary Files/Motivos da exclusão da referência.docx
- SR Creatine inflammatory markers (Kell Doutorado). /Supplementary Files/All references/embase.ris
- SR Creatine inflammatory markers (Kell Doutorado). /Supplementary Files/GRADE Should Creatine vs. Placebo be used for inflammation-5.pdf
- SR Creatine inflammatory markers (Kell Doutorado). /Supplementary Files/PRISMA checklist.docx
- SR Creatine inflammatory markers (Kell Doutorado). /Supplementary Files/All references/pubmed-Cannabidio-set.txt
- SR Creatine inflammatory markers (Kell Doutorado). /Supplementary Files/All references/export.ris lillacs bvs.ris
- SR Creatine inflammatory markers (Kell Doutorado). /Supplementary Files/Final References/Final/Tarnopolsky et al 2007.pdf
- SR Creatine inflammatory markers (Kell Doutorado). /Supplementary Files/Final References/Final/Taes et al 2004.pdf
- SR Creatine inflammatory markers (Kell Doutorado). /Supplementary Files/All references/citation-export.ris coch liberay
- SR Creatine inflammatory markers (Kell Doutorado). /Supplementary Files/All references/pubmed.nbib
- SR Creatine inflammatory markers (Kell Doutorado). /Supplementary Files/All references/scopus (1).ris
- SR Creatine inflammatory markers (Kell Doutorado). /Supplementary Files/All references/SCOPUS.ris
- SR Creatine inflammatory markers (Kell Doutorado). /Supplementary Files/Final References/Final/Santos et al 2004.pdf
- SR Creatine inflammatory markers (Kell Doutorado). /Supplementary Files/Final References/Final/Deldicque et al 2008.pdf
- SR Creatine inflammatory markers (Kell Doutorado). /Supplementary Files/Final References/Final/Bassit et al 2008.pdf
- SR Creatine inflammatory markers (Kell Doutorado). /Supplementary Files/Final References/Final/Rawson et al 2007.pdf
- SR Creatine inflammatory markers (Kell Doutorado). /Supplementary Files/Final References/Alexandre/Cópia de Santos et al 2004.pdf
- SR Creatine inflammatory markers (Kell Doutorado). /Supplementary Files/ROB2_IRPG_beta_v9(1).xlsm
- SR Creatine inflammatory markers (Kell Doutorado). /Para submeter/Frontiers in Immunology (5.9 IF)_/07656d84-0f90-4b0c-80bd-afc162467d54.pdf
- SR Creatine inflammatory markers (Kell Doutorado). /Supplementary Files/ROB 2/Fig ROB 2 Creatine inflammatory markers.pdf
- SR Creatine inflammatory markers (Kell Doutorado). /Para submeter/Frontiers in Immunology (5.9 IF)_/Manuscript.docx
- SR Creatine inflammatory markers (Kell Doutorado). /Supplementary Files/Final References/Alexandre/Artigo incluído 5.pdf
- SR Creatine inflammatory markers (Kell Doutorado). /Para submeter/Frontiers in Immunology (5.9 IF)_/Response letter.docx
- SR Creatine inflammatory markers (Kell Doutorado). /Supplementary Files/Final References/Final/Oliveira et al 2020.pdf
- SR Creatine inflammatory markers (Kell Doutorado). /Supplementary Files/ROB 2/ (revisado). Rob 2 no WORD.docx
- SR Creatine inflammatory markers (Kell Doutorado). /Para submeter/Frontiers in Immunology (5.9 IF)_/Table 2 GRADE.docx
- SR Creatine inflammatory markers (Kell Doutorado). /Para submeter/Frontiers in Immunology (5.9 IF)_/Figure 1 Flowchart.png
- SR Creatine inflammatory markers (Kell Doutorado). /Para submeter/Frontiers in Immunology (5.9 IF)_/Figure 3 Forest plot chronic effect.png
- SR Creatine inflammatory markers (Kell Doutorado). /Para submeter/Frontiers in Immunology (5.9 IF)_/Figure 1. Flowchart Prisma.docx
- SR Creatine inflammatory markers (Kell Doutorado). /Para submeter/Frontiers in Immunology (5.9 IF)_/Table 1. Description of studies.docx
- SR Creatine inflammatory markers (Kell Doutorado). /Supplementary Files/Final References/Alexandre/Justificativa excluídos.docx
- SR Creatine inflammatory markers (Kell Doutorado). /Para submeter/Frontiers in Immunology (5.9 IF)_/Search strategy.docx
- SR Creatine inflammatory markers (Kell Doutorado). /Supplementary Files/Final References/Alexandre/Artigo incluído 1.pdf
- SR Creatine inflammatory markers (Kell Doutorado). /Supplementary Files/Final References/Alexandre/Artigo incluído 4.pdf
- SR Creatine inflammatory markers (Kell Doutorado). /Supplementary Files/ROB2_IRPG_beta_v9 (1).xlsm
- SR Creatine inflammatory markers (Kell Doutorado). /Supplementary Files/Final References/Final/Cornisha & Peeler 2018.pdf
- SR Creatine inflammatory markers (Kell Doutorado). /Para submeter/Frontiers in Immunology (5.9 IF)_/Figure 2 Forest plot acute effects CRP.png
- SR Creatine inflammatory markers (Kell Doutorado). /Para submeter/Frontiers in Immunology (5.9 IF)_/Figure 4 RoB2.jpg
- SR Creatine inflammatory markers (Kell Doutorado). /Supplementary Files/ROB 2/Creatine inflammatory markers ROB2_IRPG_beta_v9 (7).xlsm
- SR Creatine inflammatory markers (Kell Doutorado). /Supplementary Files/Final References/Alexandre/Atigo incluído 2.pdf
- SR Creatine inflammatory markers (Kell Doutorado). /Supplementary Files/Final References/Kell/Deldicque et al 2008.pdf
- SR Creatine inflammatory markers (Kell Doutorado). /Supplementary Files/Final References/Kell/Taes et al 2004.pdf
- SR Creatine inflammatory markers (Kell Doutorado). /Supplementary Files/Final References/Kell/Bassit et al 2008.pdf
- SR Creatine inflammatory markers (Kell Doutorado). /Supplementary Files/Final References/Kell/Rawson et al 2007.pdf
- SR Creatine inflammatory markers (Kell Doutorado). /Supplementary Files/Final References/Kell/Oliveira et al 2020.pdf
- SR Creatine inflammatory markers (Kell Doutorado). /Supplementary Files/Final References/Kell/Cornisha & Peeler 2018.pdf
- SR Creatine inflammatory markers (Kell Doutorado). /Supplementary Files/Final References/Kell/Tarnopolsky et al 2007.pdf
- SR Creatine inflammatory markers (Kell Doutorado). /Supplementary Files/Final References/Kell/Irandoust et al 2022.pdf
- SR Creatine inflammatory markers (Kell Doutorado). /Supplementary Files/Final References/Kell/Marini et al 2019.pdf
- SR Creatine inflammatory markers (Kell Doutorado). /Supplementary Files/Final References/Kell/Ficha de Triagem completa (1).docx
- SR Creatine inflammatory markers (Kell Doutorado). /Supplementary Files/Final References/Kell/Marini et al 2024.pdf
