# Supplementary material for: Impact of creatine supplementation on inflammation: evidence from a systematic review and meta-analysis of randomized double-blind placebo trials
Source: Front Immunol. 2026 Feb 19;17:1743603. doi: 10.3389/fimmu.2026.1743603 (PMC12961398; doi:10.3389/fimmu.2026.1743603)
Supplement: Supplementary file 2 [file SupplementaryFile1.zip › SR Creatine inflammatory markers (Kell Doutorado). /Supplementary Files/Creatine versus Placebo for Inflammation.rm5]

<?xml version="1.0" encoding="ISO-8859-1" standalone="no"?>
<COCHRANE_REVIEW DESCRIPTION="" DOI="" GROUP_ID="" ID="984425082708504414" MERGED_FROM="" MODIFIED="2025-12-15 16:25:43 -0200" MODIFIED_BY="[Empty name]" REVIEW_NO="" REVMAN_SUB_VERSION="5.4.1" REVMAN_VERSION="5" SPLIT_FROM="" STAGE="R" STATUS="A" TYPE="INTERVENTION" VERSION_NO="0.0">
<COVER_SHEET MODIFIED="2025-08-27 08:50:44 -0300" MODIFIED_BY="[Empty name]">
<TITLE MODIFIED="2025-08-27 08:50:44 -0300" MODIFIED_BY="[Empty name]">Creatine versus Placebo for Inflammation</TITLE>
<CONTACT>
<PERSON ID="????" ROLE="UNKNOWN">
<PREFIX/>
<FIRST_NAME/>
<MIDDLE_INITIALS/>
<LAST_NAME/>
<SUFFIX/>
<POSITION/>
<EMAIL_1/>
<EMAIL_2/>
<URL/>
<MOBILE_PHONE/>
<ADDRESS>
<DEPARTMENT/>
<ORGANISATION/>
<ADDRESS_1/>
<ADDRESS_2/>
<CITY/>
<ZIP/>
<REGION/>
<COUNTRY CODE="NONE">Other</COUNTRY>
<PHONE_1/>
<PHONE_2/>
<FAX_1/>
<FAX_2/>
</ADDRESS>
<FOOTNOTE/>
</PERSON>
</CONTACT>
<CREATORS>
<PERSON ID="????" ROLE="AUTHOR">
<PREFIX/>
<FIRST_NAME/>
<MIDDLE_INITIALS/>
<LAST_NAME/>
<SUFFIX/>
<POSITION/>
<EMAIL_1/>
<EMAIL_2/>
<URL/>
<MOBILE_PHONE/>
<ADDRESS>
<DEPARTMENT/>
<ORGANISATION/>
<ADDRESS_1/>
<ADDRESS_2/>
<CITY/>
<ZIP/>
<REGION/>
<COUNTRY CODE="NONE">Other</COUNTRY>
<PHONE_1/>
<PHONE_2/>
<FAX_1/>
<FAX_2/>
</ADDRESS>
<FOOTNOTE/>
</PERSON>
</CREATORS>
<DATES>
<UP_TO_DATE>
<DATE DAY="" MONTH="" YEAR=""/>
</UP_TO_DATE>
<LAST_SEARCH>
<DATE DAY="" MONTH="" YEAR=""/>
</LAST_SEARCH>
<NEXT_STAGE>
<DATE DAY="" MONTH="" YEAR=""/>
</NEXT_STAGE>
<PROTOCOL_PUBLISHED ISSUE="" YEAR=""/>
<REVIEW_PUBLISHED ISSUE="" YEAR=""/>
<LAST_CITATION_ISSUE ISSUE="" YEAR=""/>
</DATES>
<WHATS_NEW/>
<HISTORY/>
<SOURCES_OF_SUPPORT>
<INTERNAL_SOURCES/>
<EXTERNAL_SOURCES/>
</SOURCES_OF_SUPPORT>
<MESH_TERMS VERIFIED="NO"/>
<KEYWORDS/>
</COVER_SHEET>
<MAIN_TEXT>
<SUMMARY>
<TITLE>[Summary title]</TITLE>
<SUMMARY_BODY>
<P>[Summary text]</P>
</SUMMARY_BODY>
</SUMMARY>
<ABSTRACT>
<ABS_BACKGROUND/>
<ABS_OBJECTIVES/>
<ABS_SEARCH_STRATEGY/>
<ABS_SELECTION_CRITERIA/>
<ABS_DATA_COLLECTION/>
<ABS_RESULTS/>
<ABS_CONCLUSIONS/>
</ABSTRACT>
<BODY>
<BACKGROUND>
<CONDITION/>
<INTERVENTION/>
<THEORY/>
<IMPORTANCE/>
</BACKGROUND>
<OBJECTIVES/>
<METHODS>
<SELECTION_CRITERIA>
<CRIT_STUDIES/>
<CRIT_PARTICIPANTS/>
<CRIT_INTERVENTIONS/>
<CRIT_OUTCOMES>
<CRIT_OUTCOMES_PRIMARY/>
<CRIT_OUTCOMES_SECONDARY/>
</CRIT_OUTCOMES>
</SELECTION_CRITERIA>
<SEARCH_METHODS>
<ELECTRONIC_SEARCHES/>
<OTHER_SEARCHES/>
</SEARCH_METHODS>
<DATA_COLLECTION>
<STUDY_SELECTION/>
<DATA_EXTRACTION/>
<QUALITY_ASSESSMENT/>
<EFFECT_MEASURES/>
<UNIT_OF_ANALYSIS/>
<MISSING_DATA/>
<HETEROGENEITY_ASSESSMENT/>
<BIAS_ASSESSMENT/>
<DATA_SYNTHESIS/>
<SUBGROUP_ANALYSIS/>
<SENSITIVITY_ANALYSIS/>
</DATA_COLLECTION>
</METHODS>
<RESULTS>
<STUDY_DESCRIPTION>
<SEARCH_RESULTS/>
<INCLUDED_STUDIES_DESCR/>
<EXCLUDED_STUDIES_DESCR/>
</STUDY_DESCRIPTION>
<STUDY_QUALITY>
<ALLOCATION/>
<BLINDING/>
<EXCLUSIONS/>
<SELECTIVE_REPORTING/>
<OTHER_BIAS_SOURCES/>
</STUDY_QUALITY>
<INTERVENTION_EFFECTS/>
</RESULTS>
<DISCUSSION>
<SUMMARY_OF_RESULTS/>
<APPLICABILITY_OF_FINDINGS/>
<QUALITY_OF_EVIDENCE/>
<POTENTIAL_BIASES/>
<AGREEMENT/>
</DISCUSSION>
<CONCLUSIONS>
<IMPLICATIONS_PRACTICE/>
<IMPLICATIONS_RESEARCH/>
</CONCLUSIONS>
</BODY>
<ACKNOWLEDGEMENTS/>
<CONFLICT_OF_INTEREST/>
<CONTRIBUTIONS/>
<PRO_REV_DIFF/>
<PUBLIC_NOTES/>
</MAIN_TEXT>
<STUDIES_AND_REFERENCES MODIFIED="2025-08-27 08:53:09 -0300" MODIFIED_BY="[Empty name]">
<STUDIES MODIFIED="2025-08-27 08:53:09 -0300" MODIFIED_BY="[Empty name]">
<INCLUDED_STUDIES MODIFIED="2025-08-27 08:53:09 -0300" MODIFIED_BY="[Empty name]">
<STUDY DATA_SOURCE="PUB" ID="STD-Cornisha-_x0026_-Peeler-2018" MODIFIED="2025-08-27 08:52:23 -0300" MODIFIED_BY="[Empty name]" NAME="Cornisha &amp; Peeler 2018" YEAR="2018">
<REFERENCE PRIMARY="NO" TYPE="JOURNAL_ARTICLE">
<IDENTIFIERS/>
</REFERENCE>
<IDENTIFIERS/>
</STUDY>
<STUDY DATA_SOURCE="PUB" ID="STD-Oliveira-et-al-2020" MODIFIED="2025-08-27 08:52:38 -0300" MODIFIED_BY="[Empty name]" NAME="Oliveira et al 2020" YEAR="2020">
<REFERENCE PRIMARY="NO" TYPE="JOURNAL_ARTICLE">
<IDENTIFIERS/>
</REFERENCE>
<IDENTIFIERS/>
</STUDY>
<STUDY DATA_SOURCE="PUB" ID="STD-Rawson-et-al-2007" MODIFIED="2025-08-27 08:52:58 -0300" MODIFIED_BY="[Empty name]" NAME="Rawson et al 2007" YEAR="2007">
<REFERENCE PRIMARY="NO" TYPE="JOURNAL_ARTICLE">
<IDENTIFIERS/>
</REFERENCE>
<IDENTIFIERS/>
</STUDY>
<STUDY DATA_SOURCE="PUB" ID="STD-Taes-et-al-2004" MODIFIED="2025-08-27 08:52:48 -0300" MODIFIED_BY="[Empty name]" NAME="Taes et al 2004" YEAR="2004">
<REFERENCE PRIMARY="NO" TYPE="JOURNAL_ARTICLE">
<IDENTIFIERS/>
</REFERENCE>
<IDENTIFIERS/>
</STUDY>
<STUDY DATA_SOURCE="PUB" ID="STD-Tarnopolsky-et-al-2007" MODIFIED="2025-08-27 08:53:09 -0300" MODIFIED_BY="[Empty name]" NAME="Tarnopolsky et al 2007" YEAR="2007">
<REFERENCE PRIMARY="NO" TYPE="JOURNAL_ARTICLE">
<IDENTIFIERS/>
</REFERENCE>
<IDENTIFIERS/>
</STUDY>
</INCLUDED_STUDIES>
<EXCLUDED_STUDIES/>
<AWAITING_STUDIES/>
<ONGOING_STUDIES/>
</STUDIES>
<OTHER_REFERENCES>
<ADDITIONAL_REFERENCES/>
<OTHER_VERSIONS_REFERENCES/>
<PENDING_REFERENCES/>
</OTHER_REFERENCES>
</STUDIES_AND_REFERENCES>
<CHARACTERISTICS_OF_STUDIES MODIFIED="2025-08-27 08:53:09 -0300" MODIFIED_BY="[Empty name]">
<CHARACTERISTICS_OF_INCLUDED_STUDIES MODIFIED="2025-08-27 08:53:09 -0300" MODIFIED_BY="[Empty name]" SORT_BY="STUDY" USER_DEF_1_ENABLED="NO" USER_DEF_2_ENABLED="NO" USER_DEF_3_ENABLED="NO">
<INCLUDED_CHAR STUDY_ID="STD-Cornisha-_x0026_-Peeler-2018">
<CHAR_METHODS/>
<CHAR_PARTICIPANTS/>
<CHAR_INTERVENTIONS/>
<CHAR_OUTCOMES/>
<CHAR_NOTES/>
</INCLUDED_CHAR>
<INCLUDED_CHAR STUDY_ID="STD-Oliveira-et-al-2020">
<CHAR_METHODS/>
<CHAR_PARTICIPANTS/>
<CHAR_INTERVENTIONS/>
<CHAR_OUTCOMES/>
<CHAR_NOTES/>
</INCLUDED_CHAR>
<INCLUDED_CHAR STUDY_ID="STD-Rawson-et-al-2007">
<CHAR_METHODS/>
<CHAR_PARTICIPANTS/>
<CHAR_INTERVENTIONS/>
<CHAR_OUTCOMES/>
<CHAR_NOTES/>
</INCLUDED_CHAR>
<INCLUDED_CHAR STUDY_ID="STD-Taes-et-al-2004">
<CHAR_METHODS/>
<CHAR_PARTICIPANTS/>
<CHAR_INTERVENTIONS/>
<CHAR_OUTCOMES/>
<CHAR_NOTES/>
</INCLUDED_CHAR>
<INCLUDED_CHAR STUDY_ID="STD-Tarnopolsky-et-al-2007">
<CHAR_METHODS/>
<CHAR_PARTICIPANTS/>
<CHAR_INTERVENTIONS/>
<CHAR_OUTCOMES/>
<CHAR_NOTES/>
</INCLUDED_CHAR>
<FOOTNOTES/>
</CHARACTERISTICS_OF_INCLUDED_STUDIES>
<CHARACTERISTICS_OF_EXCLUDED_STUDIES SORT_BY="STUDY">
<FOOTNOTES/>
</CHARACTERISTICS_OF_EXCLUDED_STUDIES>
<CHARACTERISTICS_OF_AWAITING_STUDIES SORT_BY="STUDY" USER_DEF_1_ENABLED="NO" USER_DEF_2_ENABLED="NO" USER_DEF_3_ENABLED="NO">
<FOOTNOTES/>
</CHARACTERISTICS_OF_AWAITING_STUDIES>
<CHARACTERISTICS_OF_ONGOING_STUDIES SORT_BY="STUDY" USER_DEF_1_ENABLED="NO" USER_DEF_2_ENABLED="NO" USER_DEF_3_ENABLED="NO">
<FOOTNOTES/>
</CHARACTERISTICS_OF_ONGOING_STUDIES>
</CHARACTERISTICS_OF_STUDIES>
<QUALITY_ITEMS MODIFIED="2025-08-27 08:53:09 -0300" MODIFIED_BY="[Empty name]">
<QUALITY_ITEM CORE_ITEM="YES" ID="QIT-01" LEVEL="STUDY" MODIFIED="2025-08-27 08:53:09 -0300" MODIFIED_BY="[Empty name]" NO="1">
<NAME>Random sequence generation (selection bias)</NAME>
<DESCRIPTION>
<P>Selection bias (biased allocation to interventions) due to inadequate generation of a randomised sequence</P>
</DESCRIPTION>
<QUALITY_ITEM_DATA>
<QUALITY_ITEM_DATA_ENTRY RESULT="UNKNOWN" STUDY_ID="STD-Cornisha-_x0026_-Peeler-2018">
<DESCRIPTION/>
</QUALITY_ITEM_DATA_ENTRY>
<QUALITY_ITEM_DATA_ENTRY RESULT="UNKNOWN" STUDY_ID="STD-Oliveira-et-al-2020">
<DESCRIPTION/>
</QUALITY_ITEM_DATA_ENTRY>
<QUALITY_ITEM_DATA_ENTRY RESULT="UNKNOWN" STUDY_ID="STD-Rawson-et-al-2007">
<DESCRIPTION/>
</QUALITY_ITEM_DATA_ENTRY>
<QUALITY_ITEM_DATA_ENTRY RESULT="UNKNOWN" STUDY_ID="STD-Taes-et-al-2004">
<DESCRIPTION/>
</QUALITY_ITEM_DATA_ENTRY>
<QUALITY_ITEM_DATA_ENTRY RESULT="UNKNOWN" STUDY_ID="STD-Tarnopolsky-et-al-2007">
<DESCRIPTION/>
</QUALITY_ITEM_DATA_ENTRY>
</QUALITY_ITEM_DATA>
</QUALITY_ITEM>
<QUALITY_ITEM CORE_ITEM="YES" ID="QIT-02" LEVEL="STUDY" MODIFIED="2025-08-27 08:53:09 -0300" MODIFIED_BY="[Empty name]" NO="2">
<NAME>Allocation concealment (selection bias)</NAME>
<DESCRIPTION>
<P>Selection bias (biased allocation to interventions) due to inadequate concealment of allocations prior to assignment</P>
</DESCRIPTION>
<QUALITY_ITEM_DATA>
<QUALITY_ITEM_DATA_ENTRY RESULT="UNKNOWN" STUDY_ID="STD-Cornisha-_x0026_-Peeler-2018">
<DESCRIPTION/>
</QUALITY_ITEM_DATA_ENTRY>
<QUALITY_ITEM_DATA_ENTRY RESULT="UNKNOWN" STUDY_ID="STD-Oliveira-et-al-2020">
<DESCRIPTION/>
</QUALITY_ITEM_DATA_ENTRY>
<QUALITY_ITEM_DATA_ENTRY RESULT="UNKNOWN" STUDY_ID="STD-Rawson-et-al-2007">
<DESCRIPTION/>
</QUALITY_ITEM_DATA_ENTRY>
<QUALITY_ITEM_DATA_ENTRY RESULT="UNKNOWN" STUDY_ID="STD-Taes-et-al-2004">
<DESCRIPTION/>
</QUALITY_ITEM_DATA_ENTRY>
<QUALITY_ITEM_DATA_ENTRY RESULT="UNKNOWN" STUDY_ID="STD-Tarnopolsky-et-al-2007">
<DESCRIPTION/>
</QUALITY_ITEM_DATA_ENTRY>
</QUALITY_ITEM_DATA>
</QUALITY_ITEM>
<QUALITY_ITEM CORE_ITEM="YES" ID="QIT-03" LEVEL="GROUP" MODIFIED="2025-08-27 08:53:09 -0300" MODIFIED_BY="[Empty name]" NO="3">
<NAME>Blinding of participants and personnel (performance bias)</NAME>
<DESCRIPTION>
<P>Performance bias due to knowledge of the allocated interventions by participants and personnel during the study</P>
</DESCRIPTION>
<QUALITY_ITEM_DATA_ENTRY_GROUP ID="QIG-03.01" NO="1">
<NAME>All outcomes</NAME>
</QUALITY_ITEM_DATA_ENTRY_GROUP>
<QUALITY_ITEM_DATA>
<QUALITY_ITEM_DATA_ENTRY GROUP_ID="QIG-03.01" RESULT="UNKNOWN" STUDY_ID="STD-Cornisha-_x0026_-Peeler-2018">
<DESCRIPTION/>
</QUALITY_ITEM_DATA_ENTRY>
<QUALITY_ITEM_DATA_ENTRY GROUP_ID="QIG-03.01" RESULT="UNKNOWN" STUDY_ID="STD-Oliveira-et-al-2020">
<DESCRIPTION/>
</QUALITY_ITEM_DATA_ENTRY>
<QUALITY_ITEM_DATA_ENTRY GROUP_ID="QIG-03.01" RESULT="UNKNOWN" STUDY_ID="STD-Rawson-et-al-2007">
<DESCRIPTION/>
</QUALITY_ITEM_DATA_ENTRY>
<QUALITY_ITEM_DATA_ENTRY GROUP_ID="QIG-03.01" RESULT="UNKNOWN" STUDY_ID="STD-Taes-et-al-2004">
<DESCRIPTION/>
</QUALITY_ITEM_DATA_ENTRY>
<QUALITY_ITEM_DATA_ENTRY GROUP_ID="QIG-03.01" RESULT="UNKNOWN" STUDY_ID="STD-Tarnopolsky-et-al-2007">
<DESCRIPTION/>
</QUALITY_ITEM_DATA_ENTRY>
</QUALITY_ITEM_DATA>
</QUALITY_ITEM>
<QUALITY_ITEM CORE_ITEM="YES" ID="QIT-04" LEVEL="GROUP" MODIFIED="2025-08-27 08:53:09 -0300" MODIFIED_BY="[Empty name]" NO="4">
<NAME>Blinding of outcome assessment (detection bias)</NAME>
<DESCRIPTION>
<P>Detection bias due to knowledge of the allocated interventions by outcome assessors</P>
</DESCRIPTION>
<QUALITY_ITEM_DATA_ENTRY_GROUP ID="QIG-04.01" NO="1">
<NAME>All outcomes</NAME>
</QUALITY_ITEM_DATA_ENTRY_GROUP>
<QUALITY_ITEM_DATA>
<QUALITY_ITEM_DATA_ENTRY GROUP_ID="QIG-04.01" RESULT="UNKNOWN" STUDY_ID="STD-Cornisha-_x0026_-Peeler-2018">
<DESCRIPTION/>
</QUALITY_ITEM_DATA_ENTRY>
<QUALITY_ITEM_DATA_ENTRY GROUP_ID="QIG-04.01" RESULT="UNKNOWN" STUDY_ID="STD-Oliveira-et-al-2020">
<DESCRIPTION/>
</QUALITY_ITEM_DATA_ENTRY>
<QUALITY_ITEM_DATA_ENTRY GROUP_ID="QIG-04.01" RESULT="UNKNOWN" STUDY_ID="STD-Rawson-et-al-2007">
<DESCRIPTION/>
</QUALITY_ITEM_DATA_ENTRY>
<QUALITY_ITEM_DATA_ENTRY GROUP_ID="QIG-04.01" RESULT="UNKNOWN" STUDY_ID="STD-Taes-et-al-2004">
<DESCRIPTION/>
</QUALITY_ITEM_DATA_ENTRY>
<QUALITY_ITEM_DATA_ENTRY GROUP_ID="QIG-04.01" RESULT="UNKNOWN" STUDY_ID="STD-Tarnopolsky-et-al-2007">
<DESCRIPTION/>
</QUALITY_ITEM_DATA_ENTRY>
</QUALITY_ITEM_DATA>
</QUALITY_ITEM>
<QUALITY_ITEM CORE_ITEM="YES" ID="QIT-05" LEVEL="GROUP" MODIFIED="2025-08-27 08:53:09 -0300" MODIFIED_BY="[Empty name]" NO="5">
<NAME>Incomplete outcome data (attrition bias)</NAME>
<DESCRIPTION>
<P>Attrition bias due to amount, nature or handling of incomplete outcome data</P>
</DESCRIPTION>
<QUALITY_ITEM_DATA_ENTRY_GROUP ID="QIG-05.01" NO="1">
<NAME>All outcomes</NAME>
</QUALITY_ITEM_DATA_ENTRY_GROUP>
<QUALITY_ITEM_DATA>
<QUALITY_ITEM_DATA_ENTRY GROUP_ID="QIG-05.01" RESULT="UNKNOWN" STUDY_ID="STD-Cornisha-_x0026_-Peeler-2018">
<DESCRIPTION/>
</QUALITY_ITEM_DATA_ENTRY>
<QUALITY_ITEM_DATA_ENTRY GROUP_ID="QIG-05.01" RESULT="UNKNOWN" STUDY_ID="STD-Oliveira-et-al-2020">
<DESCRIPTION/>
</QUALITY_ITEM_DATA_ENTRY>
<QUALITY_ITEM_DATA_ENTRY GROUP_ID="QIG-05.01" RESULT="UNKNOWN" STUDY_ID="STD-Rawson-et-al-2007">
<DESCRIPTION/>
</QUALITY_ITEM_DATA_ENTRY>
<QUALITY_ITEM_DATA_ENTRY GROUP_ID="QIG-05.01" RESULT="UNKNOWN" STUDY_ID="STD-Taes-et-al-2004">
<DESCRIPTION/>
</QUALITY_ITEM_DATA_ENTRY>
<QUALITY_ITEM_DATA_ENTRY GROUP_ID="QIG-05.01" RESULT="UNKNOWN" STUDY_ID="STD-Tarnopolsky-et-al-2007">
<DESCRIPTION/>
</QUALITY_ITEM_DATA_ENTRY>
</QUALITY_ITEM_DATA>
</QUALITY_ITEM>
<QUALITY_ITEM CORE_ITEM="YES" ID="QIT-06" LEVEL="STUDY" MODIFIED="2025-08-27 08:53:09 -0300" MODIFIED_BY="[Empty name]" NO="6">
<NAME>Selective reporting (reporting bias)</NAME>
<DESCRIPTION>
<P>Reporting bias due to selective outcome reporting</P>
</DESCRIPTION>
<QUALITY_ITEM_DATA>
<QUALITY_ITEM_DATA_ENTRY RESULT="UNKNOWN" STUDY_ID="STD-Cornisha-_x0026_-Peeler-2018">
<DESCRIPTION/>
</QUALITY_ITEM_DATA_ENTRY>
<QUALITY_ITEM_DATA_ENTRY RESULT="UNKNOWN" STUDY_ID="STD-Oliveira-et-al-2020">
<DESCRIPTION/>
</QUALITY_ITEM_DATA_ENTRY>
<QUALITY_ITEM_DATA_ENTRY RESULT="UNKNOWN" STUDY_ID="STD-Rawson-et-al-2007">
<DESCRIPTION/>
</QUALITY_ITEM_DATA_ENTRY>
<QUALITY_ITEM_DATA_ENTRY RESULT="UNKNOWN" STUDY_ID="STD-Taes-et-al-2004">
<DESCRIPTION/>
</QUALITY_ITEM_DATA_ENTRY>
<QUALITY_ITEM_DATA_ENTRY RESULT="UNKNOWN" STUDY_ID="STD-Tarnopolsky-et-al-2007">
<DESCRIPTION/>
</QUALITY_ITEM_DATA_ENTRY>
</QUALITY_ITEM_DATA>
</QUALITY_ITEM>
<QUALITY_ITEM CORE_ITEM="YES" ID="QIT-07" LEVEL="STUDY" MODIFIED="2025-08-27 08:53:09 -0300" MODIFIED_BY="[Empty name]" NO="7">
<NAME>Other bias</NAME>
<DESCRIPTION>
<P>Bias due to problems not covered elsewhere in the table</P>
</DESCRIPTION>
<QUALITY_ITEM_DATA>
<QUALITY_ITEM_DATA_ENTRY RESULT="UNKNOWN" STUDY_ID="STD-Cornisha-_x0026_-Peeler-2018">
<DESCRIPTION/>
</QUALITY_ITEM_DATA_ENTRY>
<QUALITY_ITEM_DATA_ENTRY RESULT="UNKNOWN" STUDY_ID="STD-Oliveira-et-al-2020">
<DESCRIPTION/>
</QUALITY_ITEM_DATA_ENTRY>
<QUALITY_ITEM_DATA_ENTRY RESULT="UNKNOWN" STUDY_ID="STD-Rawson-et-al-2007">
<DESCRIPTION/>
</QUALITY_ITEM_DATA_ENTRY>
<QUALITY_ITEM_DATA_ENTRY RESULT="UNKNOWN" STUDY_ID="STD-Taes-et-al-2004">
<DESCRIPTION/>
</QUALITY_ITEM_DATA_ENTRY>
<QUALITY_ITEM_DATA_ENTRY RESULT="UNKNOWN" STUDY_ID="STD-Tarnopolsky-et-al-2007">
<DESCRIPTION/>
</QUALITY_ITEM_DATA_ENTRY>
</QUALITY_ITEM_DATA>
</QUALITY_ITEM>
</QUALITY_ITEMS>
<SOF_TABLES/>
<ADDITIONAL_TABLES/>
<ANALYSES_AND_DATA CALCULATED_DATA="YES" MODIFIED="2025-12-15 16:25:30 -0200" MODIFIED_BY="[Empty name]">
<COMPARISON ID="CMP-001" MODIFIED="2025-12-05 16:38:36 -0200" MODIFIED_BY="[Empty name]" NO="1">
<NAME>Creatine and inflammatory markers</NAME>
<CONT_OUTCOME CHI2="0.06196272023150918" CI_END="0.4940909544700925" CI_START="-0.5436611306552998" CI_STUDY="95" CI_TOTAL="95" DF="1" EFFECT_MEASURE="MD" EFFECT_SIZE="-0.02478508809260365" ESTIMABLE="YES" I2="0.0" I2_Q="0.0" ID="CMP-001.01" MODIFIED="2025-12-05 16:38:36 -0200" MODIFIED_BY="[Empty name]" NO="1" P_CHI2="0.8034202530445738" P_Q="1.0" P_Z="0.9254099424817538" Q="0.0" RANDOM="YES" SCALE="100.0" SORT_BY="STUDY" STUDIES="2" SUBGROUPS="NO" SUBGROUP_TEST="YES" TAU2="0.0" TOTALS="YES" TOTAL_1="22" TOTAL_2="23" UNITS="pg/ml" WEIGHT="100.0" Z="0.09362135853340348">
<NAME>Crhonic effects of IL-6</NAME>
<GROUP_LABEL_1>Creatine</GROUP_LABEL_1>
<GROUP_LABEL_2>Placebo</GROUP_LABEL_2>
<GRAPH_LABEL_1>Favours [Creatine]</GRAPH_LABEL_1>
<GRAPH_LABEL_2>Favours [Placebo]</GRAPH_LABEL_2>
<CONT_DATA CI_END="0.5543615297398712" CI_START="-0.5543615297398712" EFFECT_SIZE="0.0" ESTIMABLE="YES" MEAN_1="1.1" MEAN_2="1.1" MODIFIED="2025-09-09 16:30:29 -0300" MODIFIED_BY="[Empty name]" ORDER="9" SD_1="0.6" SD_2="0.6" SE="0.282842712474619" STUDY_ID="STD-Cornisha-_x0026_-Peeler-2018" TOTAL_1="9" TOTAL_2="9" WEIGHT="87.60745595369819"/>
<CONT_DATA CI_END="1.2739521448649214" CI_START="-1.6739521448649217" EFFECT_SIZE="-0.20000000000000018" ESTIMABLE="YES" MEAN_1="4.1" MEAN_2="4.3" MODIFIED="2025-09-09 16:30:46 -0300" MODIFIED_BY="[Empty name]" ORDER="10" SD_1="2.0" SD_2="1.9" SE="0.7520302191730399" STUDY_ID="STD-Oliveira-et-al-2020" TOTAL_1="13" TOTAL_2="14" WEIGHT="12.392544046301815"/>
</CONT_OUTCOME>
</COMPARISON>
<COMPARISON ID="CMP-002" MODIFIED="2025-12-05 16:39:02 -0200" MODIFIED_BY="[Empty name]" NO="2">
<NAME>Creatine and inflammatory markers</NAME>
<CONT_OUTCOME CHI2="0.003277627801071106" CI_END="1.5774662441932124" CI_START="-2.391089650121532" CI_STUDY="95" CI_TOTAL="95" DF="1" EFFECT_MEASURE="MD" EFFECT_SIZE="-0.40681170296415997" ESTIMABLE="YES" I2="0.0" I2_Q="0.0" ID="CMP-002.01" MODIFIED="2025-12-05 16:39:02 -0200" MODIFIED_BY="[Empty name]" NO="1" P_CHI2="0.954345627577029" P_Q="1.0" P_Z="0.6878114134553719" Q="0.0" RANDOM="YES" SCALE="100.0" SORT_BY="STUDY" STUDIES="2" SUBGROUPS="NO" SUBGROUP_TEST="YES" TAU2="0.0" TOTALS="YES" TOTAL_1="22" TOTAL_2="23" UNITS="mg/L�" WEIGHT="100.0" Z="0.4018269151463404">
<NAME>Chronic effects of creatine on inflammatory markers</NAME>
<GROUP_LABEL_1>Creatine</GROUP_LABEL_1>
<GROUP_LABEL_2>Placebo</GROUP_LABEL_2>
<GRAPH_LABEL_1>Favours [Creatine]</GRAPH_LABEL_1>
<GRAPH_LABEL_2>Favours [Placebo]</GRAPH_LABEL_2>
<CONT_DATA CI_END="16.10042024535605" CI_START="-17.90042024535605" EFFECT_SIZE="-0.8999999999999986" ESTIMABLE="YES" MEAN_1="20.8" MEAN_2="21.7" MODIFIED="2025-09-09 15:51:26 -0300" MODIFIED_BY="[Empty name]" ORDER="6" SD_1="18.4" SD_2="18.4" SE="8.673843182554982" STUDY_ID="STD-Cornisha-_x0026_-Peeler-2018" TOTAL_1="9" TOTAL_2="9" WEIGHT="1.3623405928320242"/>
<CONT_DATA CI_END="1.597933949575495" CI_START="-2.3979339495754948" EFFECT_SIZE="-0.3999999999999999" ESTIMABLE="YES" MEAN_1="2.9" MEAN_2="3.3" MODIFIED="2025-09-09 15:51:42 -0300" MODIFIED_BY="[Empty name]" ORDER="7" SD_1="2.0" SD_2="3.2" SE="1.0193727871200404" STUDY_ID="STD-Oliveira-et-al-2020" TOTAL_1="13" TOTAL_2="14" WEIGHT="98.63765940716797"/>
</CONT_OUTCOME>
</COMPARISON>
<COMPARISON ID="CMP-003" MODIFIED="2025-12-15 16:25:30 -0200" MODIFIED_BY="[Empty name]" NO="3">
<NAME>Creatine and inflammatory markers</NAME>
<CONT_OUTCOME CHI2="2.0260143866640594" CI_END="2.244657376116733" CI_START="-1.2282357737292209" CI_STUDY="95" CI_TOTAL="95" DF="1" EFFECT_MEASURE="MD" EFFECT_SIZE="0.5082108011937561" ESTIMABLE="YES" I2="50.64200893229819" I2_Q="0.0" ID="CMP-003.01" MODIFIED="2025-12-15 16:25:30 -0200" MODIFIED_BY="[Empty name]" NO="1" P_CHI2="0.15462604467468344" P_Q="1.0" P_Z="0.5662193714005597" Q="0.0" RANDOM="YES" SCALE="100.0" SORT_BY="STUDY" STUDIES="2" SUBGROUPS="NO" SUBGROUP_TEST="YES" TAU2="0.9926846590909097" TOTALS="YES" TOTAL_1="22" TOTAL_2="19" UNITS="mg/L" WEIGHT="99.99999999999999" Z="0.5736282827694771">
<NAME>Acute effects - CRP</NAME>
<GROUP_LABEL_1>Creatine</GROUP_LABEL_1>
<GROUP_LABEL_2>Placebo</GROUP_LABEL_2>
<GRAPH_LABEL_1>Favours [Creatine]</GRAPH_LABEL_1>
<GRAPH_LABEL_2>Favours [Placebo]</GRAPH_LABEL_2>
<CONT_DATA CI_END="0.5569778986710217" CI_START="-0.6369778986710217" EFFECT_SIZE="-0.04000000000000001" ESTIMABLE="YES" MEAN_1="-0.19" MEAN_2="-0.15" MODIFIED="2025-09-09 16:34:25 -0300" MODIFIED_BY="[Empty name]" ORDER="11" SD_1="0.59" SD_2="0.82" SE="0.3045861573885577" STUDY_ID="STD-Rawson-et-al-2007" TOTAL_1="11" TOTAL_2="11" WEIGHT="72.31258579829515"/>
<CONT_DATA CI_END="4.600255263970462" CI_START="-0.7202552639704622" EFFECT_SIZE="1.94" ESTIMABLE="YES" MEAN_1="3.79" MEAN_2="1.85" MODIFIED="2025-12-15 16:25:30 -0200" MODIFIED_BY="[Empty name]" ORDER="12" SD_1="4.33" SD_2="1.05" SE="1.3572980345323773" STUDY_ID="STD-Tarnopolsky-et-al-2007" TOTAL_1="11" TOTAL_2="8" WEIGHT="27.687414201704843"/>
</CONT_OUTCOME>
</COMPARISON>
<COMPARISON ID="CMP-004" MODIFIED="2025-12-12 15:59:17 -0200" MODIFIED_BY="[Empty name]" NO="4">
<NAME>Subgroup CRP</NAME>
<CONT_OUTCOME CHI2="0.0" CI_END="0.5569778986710218" CI_START="-0.6369778986710218" CI_STUDY="95" CI_TOTAL="95" DF="0" EFFECT_MEASURE="MD" EFFECT_SIZE="-0.04000000000000001" ESTIMABLE="YES" I2="0.0" I2_Q="0.0" ID="CMP-004.01" MODIFIED="2025-12-12 15:59:17 -0200" MODIFIED_BY="[Empty name]" NO="1" P_CHI2="1.0" P_Q="1.0" P_Z="0.8955176371001969" Q="0.0" RANDOM="YES" SCALE="5.0" SORT_BY="STUDY" STUDIES="1" SUBGROUPS="NO" SUBGROUP_TEST="YES" TAU2="0.0" TOTALS="YES" TOTAL_1="11" TOTAL_2="11" UNITS="" WEIGHT="99.99999999999999" Z="0.1313257317500886">
<NAME>CRP</NAME>
<GROUP_LABEL_1>Creatine</GROUP_LABEL_1>
<GROUP_LABEL_2>Control</GROUP_LABEL_2>
<GRAPH_LABEL_1>Favours [Creatine]</GRAPH_LABEL_1>
<GRAPH_LABEL_2>Favours [Control]</GRAPH_LABEL_2>
<CONT_DATA CI_END="0.5569778986710217" CI_START="-0.6369778986710217" EFFECT_SIZE="-0.04000000000000001" ESTIMABLE="YES" MEAN_1="-0.19" MEAN_2="-0.15" MODIFIED="2025-12-12 15:59:17 -0200" MODIFIED_BY="[Empty name]" ORDER="7" SD_1="0.59" SD_2="0.82" SE="0.3045861573885577" STUDY_ID="STD-Rawson-et-al-2007" TOTAL_1="11" TOTAL_2="11" WEIGHT="99.99999999999999"/>
</CONT_OUTCOME>
</COMPARISON>
</ANALYSES_AND_DATA>
<FIGURES MODIFIED="2025-12-15 16:25:43 -0200" MODIFIED_BY="[Empty name]">
<FIGURE FILENAME="Forest plot.png" FILE_TYPE="PNG" ID="FIG-01" MODIFIED="2025-12-05 16:39:24 -0200" MODIFIED_BY="[Empty name]" NO="1" REF_ID="CMP-001.01" SETTINGS="SHOW_WEIGHT_COLUMN:YES;SHOW_EFFECT_SIZE_COLUMN:YES;SHOW_MORE_DECIMALS:NO;SHOW_ROB_TABLE:NO;SHOW_RAW_DATA_COLUMNS:YES;" SHORT_VERSION_FIGURE="YES" TYPE="FOREST_PLOT">
<CAPTION>
<P>Forest plot of comparison: 1 Creatine and inflammatory markers, outcome: 1.1 Crhonic effects of IL-6 [pg/ml].</P>
</CAPTION>
<FILE>iVBORw0KGgoAAAANSUhEUgAAA+oAAACQCAMAAACoEWHaAAADAFBMVEUAAADAAAAAwAAAAMDg4ADA
AMAAwMD/gADAwMD/gICA/4CAgP/g4OBAAAAAQAAAAECAgID///8AAAALCwsWFhYhISEsLCw3NzdC
QkJNTU1YWFhjY2Nubm55eXmEhISPj4+ampqlpaWwsLC7u7vGxsbR0dHc3Nzn5+cAAAAAADMAAGYA
AJkAAMwAAP8AMwAAMzMAM2YAM5kAM8wAM/8AZgAAZjMAZmYAZpkAZswAZv8AmQAAmTMAmWYAmZkA
mcwAmf8AzAAAzDMAzGYAzJkAzMwAzP8A/wAA/zMA/2YA/5kA/8wA//8zAAAzADMzAGYzAJkzAMwz
AP8zMwAzMzMzM2YzM5kzM8wzM/8zZgAzZjMzZmYzZpkzZswzZv8zmQAzmTMzmWYzmZkzmcwzmf8z
zAAzzDMzzGYzzJkzzMwzzP8z/wAz/zMz/2Yz/5kz/8wz//9mAABmADNmAGZmAJlmAMxmAP9mMwBm
MzNmM2ZmM5lmM8xmM/9mZgBmZjNmZmZmZplmZsxmZv9mmQBmmTNmmWZmmZlmmcxmmf9mzABmzDNm
zGZmzJlmzMxmzP9m/wBm/zNm/2Zm/5lm/8xm//+ZAACZADOZAGaZAJmZAMyZAP+ZMwCZMzOZM2aZ
M5mZM8yZM/+ZZgCZZjOZZmaZZpmZZsyZZv+ZmQCZmTOZmWaZmZmZmcyZmf+ZzACZzDOZzGaZzJmZ
zMyZzP+Z/wCZ/zOZ/2aZ/5mZ/8yZ///MAADMADPMAGbMAJnMAMzMAP/MMwDMMzPMM2bMM5nMM8zM
M//MZgDMZjPMZmbMZpnMZszMZv/MmQDMmTPMmWbMmZnMmczMmf/MzADMzDPMzGbMzJnMzMzMzP/M
/wDM/zPM/2bM/5nM/8zM////AAD/ADP/AGb/AJn/AMz/AP//MwD/MzP/M2b/M5n/M8z/M///ZgD/
ZjP/Zmb/Zpn/Zsz/Zv//mQD/mTP/mWb/mZn/mcz/mf//zAD/zDP/zGb/zJn/zMz/zP///wD//zP/
/2b//5n//8z///9BjlLGAAAgz0lEQVR42u19fXAcx3Xn2wVmZmcXWKAHgEXalkMIDH1lyUwEfoD4
SpQFZYbiJapyJLsqOqt0/kO6uyjypcySL74kdD4dusqVpMq2ZCd1skpmLvI5TmSHsnQxUZYWi5Ar
CvLlfM5JAQjqi5AEYAYgsVjszgKb7vna+drFfmG5IN6PBKZnuvv1e/369euemTcIEEAgEDc+gtgF
CASaOgKBQFNHIBDbBy3ijS1f/J037pif+Eu/nKdViPXONjPzsd7et7jQaksxNpuRfcrzay3x13uL
s0ZLvM21rzHuCQRDbRAQVWhyNTz9l91HSot0hYummUhSPshH6U8OvXpjMXf0xXdeOXyHX9apIwDj
403O/7gaGujcbp1+E/zqJlK9E7w9zTo/NfTOm6mhd99sepGOwSamOz7X8vNxJtLKUOrtlaF33sYF
fIOxazgsyeOrEItFQiBHeSEqQzLMc+E0T+diepn+f0IMETOv+TCrDzI1wgtinLIpcBEV5JO8kGfc
EiFMPSLjvXk4FrKQFeiR8sqflKEnwvOhbrOfdUgRYFf4EbhnF/2RDHlisTYRrLSlFyqiQet6YXId
cgkmks6bKgq8KFEWSURImyI9B7+si3RMFykv8FEmRjgMVlorz2Sx6xAX8HVB6EPx0+zYC391+vTj
Bxf5/kcz35KDmTsWMr0wTi/P9sIT4sHZnJHXXNxT9uBz3469TI/tz/3V2h1vvfzYwcfP9i+ojwfk
Z994lIrwdujg64HOA4utBxYzzcLzP+VyLW99AGYfP/g/vpv/XCYfWnnrpel1o58Nqd769h1Uqmmq
g3WmB0ueH8unaZobYmlTL+KB+RyV+xlK63qJNKfmHvgpE0nns00OrN1xKdcLV0IH73rZEOnL3359
3SbSYyOLC3d8jorxf9QWK62Vp/3y2C9qOmRyolevE4ZBMlK3SbAGM9P0SvriySis2/zmPGyYeU0H
+Rb4a3ZcDUaj8CRkoX+eLlLWYPo2mga4PA0CpGHmEhxqGpa5IXWIo8cMhKYpp+lg9NOQN/vZ9IFU
FhssedJMS9MzWtrUy/x4mp5HGa3rJ1L3NFfgM31z9GFNFsrikwWR8vYqh2AmDcyQ01whrZXPwG2c
rkNdzkYhcGO/QsOPfEez9RidZ0FgpjyR/eGfXAh/FMbZpZh1oAsvltdk94MoS4G1HEf5I7cn//U+
nVtNLPorrmq8JzLCMD00C+8xOHPfhYEzlFduVOtSynlov9XPhi7kexKZQufb5XHIZgms0UpkrpdI
zx9LHn7+mDFK4mpn/91/9NFyRJrIFkTS0zG3DtGr18vU4cP20++Mj2fhBLz5qnfK0/Oa7rZcNhNg
7gRS8Abb/06CbHHLRoksa76EHppHkbsTamI32xvqXUo5f81Tph1aPb2vetPUvHWBNVrXb4vCTWYn
uQJvq/Ap7wja5xQpaBtQQcfgElw6RFOvz1498TuyFAsbJ9A3F2P3JjJ9hUFk9b+R16QIwoentKlr
qoeKo0nCpNqzl62Toe8WEJqHV26EA5PXCOW8fcqzLSGw4FCTKY8rbeglZNK6bjg9ctrG2wOwr88j
0hqITidzi2qKYU+zgefUIZp6XbCw9Nu7UskfGZvy/tTPnH8BInv3sJ16ZOIDtoKX9bymRXhy+eOM
zXMnli8sw+zF1B56AHg3dT7H5Dpwcbl5eG3R/ZvG6xKEE5Hn3CviXaOvOOzCksdM/8ihlxdNWtcN
p6hlFvgcTPyc+9Z5bHfux47Z6/LFA5Hksjft1OGPcK+OQCDQqyMQCDR1BAKBpo5AoKkjEAg0dQQC
gaaOQCC2lanLbQI/FklCt/NNklisaOVkfowXImoZJWtBLBZTIR4rQd0nTx1ziuAsouZ5gX+kh10V
QlJ1NGIazLN4xL/DNOa7K2Q+KZRq2NQTvcobsWIV03Ay3x0uwrwKshDjZVBjgiffSHWHncKEYz30
2BM7bjXE88d7fOUuPq7aeP6kSlvVmOzkvg4QiRv9fJwfa0tu1VDzsCjG2OhWzZer2Hjhw92VSSNH
BD5qSUP4ToA2Ix4uHuaFNrVB0thM/anD7dl/GPgF2D9YbuVfGvtWdmngN7aey29tGgHtvpA7X6oA
GevIRH+yAmacsT+Nm0rSYLHuhXj3UwNFeXth01hn94VfXitVwNSTGfddDQ0n8/uPFO33fcMwso8e
12wVHXDX5bW4jvdg0moqG82kKjSxw8ttU120286N0/Y+sfoIzG2Majklvj+wJeChi/7uokdTmkz0
SIXSPDWw1Hawm0qTZNKspj4B6ro+dXQfDbwTOdyo+GObqT9KuRHH1zgjkJv9qBHmNkQ6Uasx7XWh
kwKLjNbiitlsBx+hNb5hlgboOC6qkAyHOjU3EqYTflTgO8AsEIs9ocVXV4rJ3wSVDR0j7teI3Y7F
0mJIKkyrGm01IhDW2k1cLEbCfGen8GDcSzADWVgY16xEizP2p5GzaAjx4swxnthrqTGTLzfzH4ec
xnzxWGd2JohJkMXjnVrDtHlJFDo6heOSt0FDTxrzLO57ExoPhqTizGv61EL3Db6coP0Ocfrzm1CI
vzb1y3ySENfq2jGvxQfeZX/xdQFUl870cWX0Hb3YGRE6O0NWf2RBnKY62gVaoSe5PPw7Y1Vhfn+g
UfhHLfYsS482adb1GPy4GVOvhgWNUXOsu8bdo7o0N4H2unCeexK6DGnWhpeoNOnGm3oQ+tlAVW0e
oHUgLLOpTYWntJesO6bCZw92MIVqX9logdudQzt/fvBrcOjIP+hubPFN6Dh4NnLA9hmVz0SOtFbO
5Ol1yLF3kPeMhZcP9kLHD7Irg08xt9s2tOqi3TWgzyXr36c/MyP9G5enj3oJcnDgYdNGbrU7XSeN
fwHY0GgM31mUt+jY2cjBjgzrNIsvB1rvh19nMvdOtYXH9kBUzqQGGdcb4vBnCqXWzw7G4EOD5xVt
SULL564OH9hYyaz6qazf6vVX4T4HjUPwlEFDNWl8dai4Zej6zDLmLb7soP1O9Z6jx/eMvqew9Hti
ZvjOrHu9wF3IdEM8c4ErXOqm/e3UmT6uoEPrOzZulob7N9qt/nhAD0/IQZp9wwHUB+TMJT0nBK82
dH97+MJQHLqHzh8uXIpDK6wsZF8fYuPqv7YNpaH1SJi9aW2Ndde4yzNp8rQPVx+k0jxAN0WmNL8O
167PXv3qJAyeontAGwSYfgngHTqtPaytYdZgJqoH4Wrz/wvuGpdn4HtUHVFtsEG6i5aNzoBt2tLi
qytGdLBniC1zjLjf1V/TYrcBfmiLgDZoUw7fYC5UvZVe2E2nm93OMGIdywL8dP8j+vrCEWfspEFZ
ndVpbBTl7RD0zxjLW4sv59j/qRXrPKPHOrfrsc4L9rKXozBA/80wI5LXX6OycdrPurdFu54kF42j
tP91GhslaRiw9AkFvuwLkkE1m3hjQk0OBjgr5rqg38u+/cJTxz4CnG0Xuz+5bMbbGzrTxxUcNPtu
lhZfLMR+h2DvXqaVwErbwGdBjBy4RegVNIdR+P5Ag8BRWdYK63cqzakLy6yzbDH4Asxc1paKxlh3
jTsenhFZRyVWBqk0ByJib+gWXpNmuqHS2EyduzI1CQO/aM8dAYnOZ2IiN5ebnNcmKHq+rg0xbc67
8rKzhiTRSW8DDnPGOKRlDzukoQUClTP5KKzSHzah3nMPJU8+unFJWyYeZhzaaVuHDCfpTHKOIpao
Z15JwE869Lsmdo40/gJl0bAmecmcLCy+HHieDpX3tL6jzK9D5/71do2cBPaytF9fZLRYz+1rkTTZ
2M+oD/M2PTmiLiqgYTkcQ59Q4MuGFvjaaKvUOhKD82bfs+WITb8+/TITD8mh+KXCbYEfJ9avAfk9
u870caX3nUGJ9bLZH19OXsskApA6x03D47CUvXdtIRPVptMJaPBXpy5NiLI6YZPm7MQGlWb/xkum
EjVpJLCNddeYUZIPdU8EIZXh7obH4KHspezC2uuaNImGSmN/2CYtXXnFUHxCW8iznmXMcCM/O8Ib
KysZbAtiafnKFFX9hDnmZGY3LdQfFgaLdiluFkhWJdv8RC4xD1bcrxG77blvK2tmKjN/95GW0hQl
ZW7KWLg74owN/sqiYXagbE4W/nwdnswmHLHOb/qtQVWZ9lVA7+7cJnscm54ccd9yBTSslbKpTz++
eDrBctRpqTRViLm269ePO2GYDAu2CV4WB4mrb4xxFdQP3slsRU3ljd5nXbu3lRuaX9c5+nBjTV3i
h/5kmLNJI4YH98CKIwY/oYtxtDASXNJkU4GWgrk9s8oN7d7Qlwzt18fUQzFJ+h4dOns1RzfXra1J
9u6hh2fpXKyNg6ehb6pwb5XWSEvfpzUegO492oXePsp+GqZaC4Nlqo+ux1qgRy9wdG9VgdX8sBEB
rcX9GrHbblDaayy+mX16KftuSXpiLC616otMZ5yxxl95NJwSsgm6CF+nR76kr0qNWOcP9/kU6voJ
7bcvQR/rplzpOcbUE7jjvvcwGn9eFg0Dhj6Zr/Tj66fUz87QloapAgsx13b9+vlZHsa0O33W7bql
SaHH2TfGuDL6zvPMShR6pJEQhB/s1odLWoTJOW2kOr4/0BA8C1PwA6c0a3MtDmkEvcsTRaWZk4YX
QeQv9GnS/JccJHo0af51olN+sWHS2Ez92oUU/4Xkj+A7EzeDkvg0pz2yWvkL1sETMMm+K8JibE/Y
IqNfTP577mhyCQYTK/pupmV1chyUf/oyYY5e285dPJG6uATK5LVn9eZWLixWwWWrEQGtx/2Keuy2
R5SVCzlYvJAmtNPXSzu1q8kx4eo5Fv/sijPW+CuPhrlBvvjF1MvLEE58sBhfp+ALRt+x+OTBxH4/
Txa887wCg+fTQdpz6vMlWzT15In71mgcKIuGAUOfX5/4oC9fu6neu2CezgWv2WKu7foFra4T0xMw
Ma1NAtbMOrIadvSNMa6MvnPuhygiweXUp2QIn7l6+zm6C463zENojyao4/sDDcFtVJrb9HWuOdWO
/Gw4sWyLwV8UUi3GWH/ZGVOvdUEksGeVqqmNG129yKQJciAua1PC7nMbN/3+ubcaJEk58eoyvH/o
nxfKd8HhS9P/7YLfw8cYbM131wsf+QIhNJu57/xq5W3Xg0bNzIuX2o/59VwlzFdLow76daDnWhWf
fZy7JQ1Niaqk6U41kzTlmLqQD4Yr2GPHP7YOXHjed7G7NV9v4yGQ4fPaBlJK54Ity5xPkXzpB/p8
Ppgx+JPS6wF/GlvBPxfMZ/mAdm87TfJ5v55j8pVmPpDPcsHSNPLBOn2brbh+HQhH5iun3faD0eY0
9Yi4UEWlBXGbmToCgUAgEAgbfq1ZGUOvjkDUA+7veHY0G4MYxIpA7AigqSMQaOoIBAJNHYFAbCM4
3whTAPxv0ynEm7LVIlZ1HwLeGkYzZmt6gaJt14CSbJdJAmzSkUrK3zDM61dtyrX0RzbnzcOCUqBC
vCXMlohvfStXAbydXJOpK0VVR0oPSbMSKWtcGs2YrSmbtF2DsfikqrA3hZTPYP3EaBrmjasEXKrS
/m9q6W4WbG0QT6PEM9qK5BIFTbeWBbxidaKiaL/1f4qhY/0i6BesM38Fu8sUCHrmDWXL5uc6uMUK
ZrwdwLyNE7J1IiukilxEhQt4Q4mK88fpGMz53Nbr7u73TOB2go0zn3oPzIauGpuQedvsYy2q69oj
7iV+JbmIyk3dNdyI/wVSZAiU1kMJT0WaXoW2jUqZK+8bg3mvZnRibMOs1HX+M5xBcZ9QIhdRk6mX
0rji0LvinACUyrebStOrkJTZS025j6yBea9mnHdmqteaaw4hJVklDd9D3fCmXlRzxL2BVApDhGyi
FlJmG9sf5IZl3u/ZS23TGpptIxF0+e3iVqiUuqAUK+7r2G9gS1eQ+VqbV6rJRVTm1c01uu++2Xmx
sNbTrzus1yhaqOGsq+grNw/BLZrla5pYDLYUUiaD9RajCZh3Kc9GzNiwV8SCp41iJXTJN6+PKBMY
2Ya4Xk6c1JDdfAtDjGxDIOq/X8BlPHp1BOL6IjbepIyhV0cgdgTQ1BEINHUEAoGmjkAgthF849W9
bzsWe7ah+LwL7wxLuL5BCkUjcqqhVdbbZHUUVKko1nwT+ct8Fc63n7ySKXWMV3cz6Yp+9M3FePUa
Td0TS2yBVDa6CmFt3ijlhlq6J1Gb4ZUSoe5h90qZDZclf1nMF+knr2QKANQrXt3DJAHflywduc0a
r74M8HcdTWrq/vHqZmi5Uog016+4ItAVcxjYgtdJtXNEI5x7DSBlNbEF8pKtF1shWy8ZKattd1B6
IUXqqs1G+JdttldXCDFnUG1KNs/0FDFfkCRNOc1aY6IBY2MLP5a19TyV3OaQEqzVmUlFcVMlWzNv
b6uRsCV7dQfH7tUZ2Sy+sIgybpzgljIjvutv9fUgqdRb/srj1ctY7ZezvkDU2dR9R0iRCHRl+1rm
FkzqdWnXTqR2kuWF0ZfZilJevPrmdxMVny+fbG90NPHbcq2bj1z3TRafdRcpEaN6Hadipb6tN1aS
+jJP6tCm/V64eatNqaBJD2lSWT8rBF17nfbqrnh1opDSDrxIwHrTWDohBBpt6Ur9mVfqM2/U3GGF
Ox/V9WutIwFtvI5e3ScWuHSUeuGuPbE917JHo/vGpm/LdbxS1vPtLYhXr5mkUpf+N+RXiJtwmfHq
m4wED5PuVzYU/IBkbcDINkRzTsHbLV7dBEa2IRD12+xgvHqNC3gEonEgNWTjWhS9OgKBQFNHINDU
EQgEmjoCgUBTRyAQaOoIBAJNHYFAoKkjEAg0dQQCgaaOQCDQ1BEINHUEAoGmjkAg0NQRCASaOgKB
QFNHIG4sqGjqCMROQA5NHYHYCUhsB1OPaTDPusO2DO0ghUBt44W8DEm9ZIfQCZBPG+VFnj+psrKh
nfg1oHiE5yNJ2msC/4i63ZifCPN8mwrdVAbRxXyY6l49SbOTILcJfF7LTraNMV079O8HoxyFUZe2
IERUY7Dp612dNkuZw0/mrUGo5nmhTTbSAr0sRwQ+qoJtnDYbxppWyy2ilZyd7YXxWfPsyAetZC+w
pHzl/2fIoSe+M/RQ4G933f3Y7CwEoqs5NRLQyvRc5d7+3fZFlZYNZ947veNM/W9yqbkLf6xubETl
qJzdZsz/z43Xn+hfVINqx2vJd9ftG8/2I1T3JCD//aXfDrx/ZUEYWsrQy98Y/fwz+aWMXf++MMrR
1J+OanXzuVTXgQVVG1P6h1UN2jSV3Zd8dZYNtMeOgDn0PicucgdP6t0pDdDLXx34v939S5nZXqtI
s0G8uVk581nAnxSEKPB04gVVFHhRMi7fMt0CazA6A3fBOnyBXdmYX4eukJ6bHglJ4niKJc8O9e08
r57OcgKosJaZvwbZbcd8ZverlOuV7Pw0tNgzjmm/szDdDyI8B5emddlE6J+GjEP//sNeL0dxl16X
9tJrYJ9LTNoUNwGnXZkbLuR+BWZmYFSfdTQ6KojTzd2/G9tor94xFT57sIN25zhE5UxqcNWc4WEa
AkBXU+fgD+BeISxDcC4oZy+Zua+ZBD6ia3fHYQoeYIe+bXn/o0+z8dCpyWXHCvwt9jsPkgT3w83s
kGcX7mcpcOjfF0Y5YGPGrDsFjmWAQZtiHVYfZIv7XedduTdrya+F9Qsy6HSaFYe2kalnYCZqGGv6
5ujD1jSlgkTn3b3P0OR/T3w1fORmCO0Rb+H/F9/JcofB9P5Ules70dLjd8Egu2eRAnEbMp8CZkpX
Pjn0WfvlFUnXLcWTdKYHw8yMlF3/vijUGDFT6RMQthcxaGs3tFYGBz4LybDiyv2mdivoOW3LzsMz
YhM7Torz28jU6Ux62DDWzv1/+F1dS5oFA7xxd+o3EnQEZLgZyMFS5lL68iOpT2h6AtkkIDX3tLtV
xnJ05JX/SIfktZHPb7+/R9AzNjLF9CfdC497cxP6sJgwR4GZsuvfF54aMNc5/IrsQ5sileHuhsfg
lyLuXA1rn9cOSvKhnommXjW1bCNTB5BlOKolVuFTr9qmABmkz2RW85x5TldjgjTMaXMyB/us6hDY
eZau3gn/TE08eQ3OHt12zMtXg2eXbDO6Z4zQERGEMZBVPbuFXQg49O8Bu0lulWN1WUrthd9XHEUo
7aRtEAZhYH+M3SYymaHVtHvah09pl7mV7EqgBU29PqYegr4pmKTzsEz3nvsKd9h4+hPm1RdHBBCF
blFbpv6KAHv1pzPi3jU5HdNm5Pad+Cdjuu5fWWA7tcDlbbh8fxraGdfigz19IHizeejrgz+jLnbq
fTRN7ZODvr3aeCjo34Px8XGzHK1B6/bRVFd+ZdRT5BicZkVE/gJrnV2EceMBLyU/Bc+yE+OyKMxJ
w4vN3Jd/uo1MffZi6sTFZfj6xAdhMPFzhdUW3afD8y3hL9IF2AstVzv6Z+lqNTgPByLa2J7/7vqu
jouaa8jBV3aeqWemjzEnFRq6r4mf+RbDbw1/lHEdObPcf/GqN3uhP5VKHoDLyROpc5qZ/TCZWulf
dOjfF2Y5MOtmho+5umeR0Wb3OKCNG129eNm5dl84t3Iiad8PRQJ7Vl9p6sn0VNNyVv5fYpV3h5bL
KhjNXpEAgSiFGJT+g6U919ZqqX79IP38+LY3dYh/LF1WuXBIxqGMKA0e8iVfKoyIC6VqB/LN+nBd
PXYDmDoCgdh8vYJ/Xx2BQKCpIxAINHUEAoGmjkAg0NQROwFKU5H522YVCk0dgdgRsL/DqpDCb2eq
3CmEOOsYUwrxzDPEM/UQR0pxFDEvEqORyinolRVPLZuoipfTonRtQpbiRmtPwaeZiKYz9ZpBvOfe
kU48ixOF2KcZY75wzjg2MqRyCkVmLsWRRcC/ig9dYi9XlBvtP1o6oqlNXfdd2mA1DNZKMl+lu0gj
w+ZE2Zlilfe4OdMEoMzhb1tl6PRMN1keBZvr1e3RZXaGJ696F0Ts1BG4WW9KMpuYesF3KcTtKHWb
d2VY3o+Y9kP8naMugmJ5QlLuIoHY9gdlUbAZoDFNmXXNSqSIvy+HM4VAWfKgU28E6tPJyg1Jpoip
K+V1pt0bEj8zcLNJfE5I9Roth4LrtoHFMinZKaRoEaIUq0uKdwSYqxwEorkW8MQc8srm1q9Ustpo
/HdZSJ1rKFXcYSPeKQeBaK69OtncAEilduJr/WVbgY+9KNXYdBmVqqLrX6vG2wEIxFabOpR85qb4
b3GJbSNbzK8rlbtdUsyhkooNsbxK1TlhdN3bfKt+w5NpLbUxZbfmCptRPanvQF17V9uZ9fTbs2s1
D8WaY7e6rDZsD+qKb5PLpFCsXedsUind4utyi2G9Hk4CjYFi7j/93qsoxxeQyqv5EqpV4dXzUrIL
qopXV0gt2fVqpo4UKm1JwXdjms/SrTcjirxXUY6R1KzXeoyMqnkp3QUVvxirUDTG0hu5BFS2ZAZB
NNqnXz+v0gSSbFKx4rflSB1KNGy7QramKYKb8xttw640kUKr5WWTSq04SBCIpopW2CJe0NQR23+X
XotHVoywihtlfYKmjsC1e0Mtq+mA8eoIBCg7gJcAcTfhH/pZ2eNhz+ugiucBsz38BSqKP686thxx
Y5trjc/Vq6lW791EjbxU8Fzd7/VTUiSjElP3eRPcne/JLBZ/bsW3lVkHbR2BKLKAVxTFOihG+Iti
XlYMN2zkgivHqOukRXPsmSZdpcQM08S3NxCI7YhW/1WA64MrrtB1cL7L4w1qd9Eijqh27b894rvU
Sr7IKqOCOvghGAQCNrsDTza55oxNJ2V7UuJnvaT8uxWlY8utwvj+OQKx+QKeuNfiJaywUNJ3AV8s
s/zlO3G+jUsoyihMMIYUsSXYjn+AtLW4zy3/pR3np5uUov6blOG2SUUbb/866MsRHmh/1n28guLj
0JPKZV467Jf7Ae+fYXT+HejKW6M1EsHIQrE/7xgbL9pWbQv4cu9cE4W4XbNS0mt7b+grpAwDVSqZ
AfziaBE7HuOVFu+5+sNb4WbfleHguIfceKy21th/KVVm6Vh9FvBEj10zDpbpEkdIm/3MlnYttJ2V
CoR1uvrteC1WTvFlQfEwUyIIrVgdtHiEDd0hQZDguAo9x0EOC2FZ98D0J9YRgjjPh7rNounwqCQt
qSzHKhsXuRChpWN6jeN8HECNcG1F/lh8j8jT1kI9oIqQDPNi0tbacYhzgtjt2Bds2HhklZ+g1Nv4
CKPeE2bt07Yiaj326uYWlxQOxLr9ZZwXtstWDVsOIcbdOWIvRuwUwKRr1vXZeRcoOpgp6f9L10Eg
GFb+MbN0DyTeB7lJ+JCQCT1VyGq5AmNtWWXFPFdn6C+OnbacgaeXM4t0OH1MVsOrYPn0M+do/a43
1Pku/9Y+GclGUpDOwfs4OBTKhg7ZWjsDT7Vl/vfH7ZZOgjYeIf39jv9M191K9geM+ntvhT9E23pG
5bvqYerbARhbjqhusx5jDnVtFMRpOJsFlYOBGZj+XqHAtATcqSfSa+Z5XrLl/BYH4lFqfiLIw1aN
WWl0GiDTBWLGv7WvLLDi31QhK0BoGmZCjtb+Wk3f+g1bjd2ZNi2l8wjZ/nnKS4iDX2DUc9LCAM3q
h5m1nWLq1cSWIxAwPs5csdr5FyLArTkYXWC2LMULBahlL33+od1z5nlAu88u6zlD1HZpWbkjH3LU
oBimWflirUVoa3fnYGMehmlrG466Sj66u9tWI7M6ry8ntFowItmpc3T3oF2TAjvG1BGI6tGx0X+V
2hnXSe0mIYOs24358IxLvSN+2izK9bEt8vv1kwS13SzABwJdL7pJGlm+reUXqKOWWkiL3lrQ1dq7
4RVfHp+jPMKEVm7CoN6t8cqI5NHUEYhN8R8Wb2V7Xa6fOtAvibCXOktekvcYuQ/Hpblz1t7v3jSo
nxT1kz9XQaLJjX+ZPmpZoQFhEUjYv7XcQpotvvnbaWvc/4M+uvZOpGVzpRlKS9+7vziP/FQPXUGE
VHiRUU/DPlp77SfQF0JTRyA2xWD7bjbm30ukabqLX6PL7GRqV4uR+zd3Ch3LllcflPi2M8atoQOd
/OoLAJFPa9X/0y4bycWf4dci/q0tt9+rtTZBW1OOCRlKbKlj1zeN3HbCj32qOI/il6/S8oud3BcZ
9fDx1Zfo3HGczy5WJ3kA97IIhBex8a2vUX3datpCU0cgfMDnK3x8zQUz1bcm5LMVMRfIoKkjEAjc
qyMQaOoIBAJNHYFAoKkjEAg0dQQCgaaOQCDQ1BEIBJo6AoGoEP8GM/5ccEDQqWcAAAAASUVORK5C
YII=
</FILE>
</FIGURE>
<FIGURE FILENAME="Forest plot.png" FILE_TYPE="PNG" ID="FIG-02" MODIFIED="2025-12-05 16:39:30 -0200" MODIFIED_BY="[Empty name]" NO="2" REF_ID="CMP-002.01" SETTINGS="SHOW_WEIGHT_COLUMN:YES;SHOW_EFFECT_SIZE_COLUMN:YES;SHOW_MORE_DECIMALS:NO;SHOW_ROB_TABLE:NO;SHOW_RAW_DATA_COLUMNS:YES;" SHORT_VERSION_FIGURE="YES" TYPE="FOREST_PLOT">
<CAPTION>
<P>Forest plot of comparison: 2 Creatine and inflammatory markers, outcome: 2.1 Chronic effects of creatine on inflammatory markers [mg/L�].</P>
</CAPTION>
<FILE>iVBORw0KGgoAAAANSUhEUgAAA/AAAACQCAMAAACYnXD7AAADAFBMVEUAAADAAAAAwAAAAMDg4ADA
AMAAwMD/gADAwMD/gICA/4CAgP/g4OBAAAAAQAAAAECAgID///8AAAALCwsWFhYhISEsLCw3NzdC
QkJNTU1YWFhjY2Nubm55eXmEhISPj4+ampqlpaWwsLC7u7vGxsbR0dHc3Nzn5+cAAAAAADMAAGYA
AJkAAMwAAP8AMwAAMzMAM2YAM5kAM8wAM/8AZgAAZjMAZmYAZpkAZswAZv8AmQAAmTMAmWYAmZkA
mcwAmf8AzAAAzDMAzGYAzJkAzMwAzP8A/wAA/zMA/2YA/5kA/8wA//8zAAAzADMzAGYzAJkzAMwz
AP8zMwAzMzMzM2YzM5kzM8wzM/8zZgAzZjMzZmYzZpkzZswzZv8zmQAzmTMzmWYzmZkzmcwzmf8z
zAAzzDMzzGYzzJkzzMwzzP8z/wAz/zMz/2Yz/5kz/8wz//9mAABmADNmAGZmAJlmAMxmAP9mMwBm
MzNmM2ZmM5lmM8xmM/9mZgBmZjNmZmZmZplmZsxmZv9mmQBmmTNmmWZmmZlmmcxmmf9mzABmzDNm
zGZmzJlmzMxmzP9m/wBm/zNm/2Zm/5lm/8xm//+ZAACZADOZAGaZAJmZAMyZAP+ZMwCZMzOZM2aZ
M5mZM8yZM/+ZZgCZZjOZZmaZZpmZZsyZZv+ZmQCZmTOZmWaZmZmZmcyZmf+ZzACZzDOZzGaZzJmZ
zMyZzP+Z/wCZ/zOZ/2aZ/5mZ/8yZ///MAADMADPMAGbMAJnMAMzMAP/MMwDMMzPMM2bMM5nMM8zM
M//MZgDMZjPMZmbMZpnMZszMZv/MmQDMmTPMmWbMmZnMmczMmf/MzADMzDPMzGbMzJnMzMzMzP/M
/wDM/zPM/2bM/5nM/8zM////AAD/ADP/AGb/AJn/AMz/AP//MwD/MzP/M2b/M5n/M8z/M///ZgD/
ZjP/Zmb/Zpn/Zsz/Zv//mQD/mTP/mWb/mZn/mcz/mf//zAD/zDP/zGb/zJn/zMz/zP///wD//zP/
/2b//5n//8z///9BjlLGAAAgpklEQVR42u1dDXQcV3W+q9XM7OzKK73RKrEpAcsypoeAaWTHtn7M
z8rBmLRNDyTQUxpODj0ngZKGcnAD/TuB0kMIPXBKD5AALSEnCQcoBBIwSUq8h6Af7MUo/JYmSLYI
xAqRNCPJWq12Z6Xtm/+fndk/rVa70v1saWfnvXffvffd+959M3NHAQIIBGK7oAVVgECgwyMQCHR4
BALRzAjyW1zAWL4l+L4ng54lOYh3X2hs9uPd3c8F+VTQj9HGFIBy/dUvxI50+zOnyMV84WGFf5Jv
5droj9zwI7EVZNrqK3zXYvD5hfEOr6L9fQCJRMNLkMiGDzXhldXj8JUScj3fen9MGYClgenfKT8o
Ezr8+pEeDAl8IgXxeDgMYp5joyLIEZbjhxk6JdPT9L8Q5u41yhoR5yGrfCTDLBNOg3iSY/mkxW/7
CZ5+RDm2vZF4HhPhz8bopxhlOcqmzruuaw1CCJQzzFG4fif9EUQqw0lRHynjWB+bEBuZNmhtpkxD
pWVapmdYKs/lDpkifIFMHBvpqr9MWz2kD7xk+C7lsxt+KgfvHpybfd0HMjse+8+V1/3uR92QoKcv
dMNzv/7RPTm9rNH4pwzCB77221X6+YDYknndbO6egPjr5EcMfrvh4sWrM4+1H7znW73SSuNw/cwt
Pw6s7IEL9xycY3tvz+i8q7q+e1WX63df+w2Va5KOw6oyFvcc/OJDeUWin859/O6D9zysHqv17x6c
nX/t3+V0WpspU8hHpntyDpkmqDxrikymHP9158dN+Qx7m3/t+frLtNVX+AEQjLWegathMg0ZWH5L
NAr3WXUu7II1o6wBIe4GRhXg3MkorMIKTOxKpC1+pybhdnoQnaTrZeOATHQNKJpfgckJOgg676qu
80YdwTpUkIHQBChzVrqThjRR7VitT2VlqMg6rU2DQGUi3jKt+chkynFlpyWfYW+bIlNgiz94ww18
XfX4OJ1ugR2kRyNZclXy12+HhHIqbn7oZQ13qQhguIV5VqAcPvHRs+FXafyCKYvK/UiWOUo/RjON
w/Xjx08PPX7cVKuNd41/5bd4/WjGGgCgsb0hkXaslhpDpI7lZg6RJZPOR9kyaXLY5Yu7hxFX+FqB
gX12Yb+eSGQhBc9yHopQyxrwop2cWVLnrGvht08r5gOig19RhAAEtY8G0vsoN6bEJQGNTZ13J/aB
4+ZJ0DYC6rE5f42Bvsvd3CFiRllVJqhQpkyhfKZMgXrLtNUdnt+7IqbjEe0LC3vkeJjK/PJx+m0v
2C+W6GUNjUwP/RWCvdNx3uK3u4fOaiyM99CSBkLroGr5HPQo3Oq8O7cqM/A4OEZgvMsaKetY+dYj
UyIhg9amyXRUlSlUQ5m4esu01R1+5qHVne3n5rUvU+cORJILwI8tvFmZpkeusFXUyxoYkb271R3j
uaXdZxctfoPLYwn67dqUIWVj4JPahYep3tRLzzwJ86Mq744QeSd/41H7ianT1y6cnS88VsYmFUku
wgWN1qbLpPOhj8f6ZJqqt0wBTJ5BILYP8NFaBAIdHoFAoMMjEAh0eAQCgQ6PQCDQ4REIRAM4vNjG
sUORJMSczwHE476Nk/khlovIZdRcD+LxuAzD8SLUfcrkIf38bWzEVceQlZ5lQ6QYkSSnn29jw646
cRXGt+Gwt8poFarTKtgXjZ4jnLtnOc9y7G1dylkuJFSpAyf7MT/2ZYURVgQ5zhWU60exsFsgPq5Y
hWw8UqLwyYZjnrL7qkWMcGxUpkRUNgnbQccgbeia5drkjTK4AhbD8S762RU/YUrDsicqlCbZxrIn
TWk62M8BfGpYl+YEO9SWrJM0Noe//9CO7HcOv0bNEy8Prx96IDt/+D0bz+UD8KfFK3imtV9+Rj/4
j0F3jSt0WZUU5par0kWIvNFIQVsabHHVUJLprYT6O474clc6j9rrZA+jH6QG3D2TofZM9BdLSsvp
4B8NFyGS89eBk/39fuznYN8ADO6jn4ytoQOFbVnopL876afRJhM9kqps0O8/PN92MEb7TSZoj8up
t4K8qk0gsWOB5yOHonVbFVk1S+kF+KEpTTaaWa5w2jjUFhnvpNKcVqR5a+o2mP6g9ozO9LHh5586
9Lr6r/C3U274xIqRJ678yBFl+ePpBCfH1Qc3T3JcVClpUzUvwytoi88btdXcbBmS4VCHmmceDht5
2nqFePxeLlzFS0DG/gZkNRHZns9OqaX5kGBNrgLPRYmy4MkRjig95gwLhcdzBVasyqocChGIWURI
mO3o4LhhEPkTHSoR88mkj/k98qzKyCpq64qwbGi4gP3SedT0W0eE6+gIcWlDf/BXrUbh191ZMRnI
wmxCnaeEx+CNRXRwub8ODKhjqrIv8xzLC65iOvYwTH+6gNH1T+kaPNK1lhtW2zrxPTWFP0s/TczC
qqEfagc8NSw5zBFTf6bubx427ZGfoJJerk00eeY+6NRjjJWBeUFM1C858Lyaz/YmmLFLI7vsUPMV
yijVkWM8NWRBnKS/doJa6T4mD3+oS7NzgKfSLNff4Vugl7JPBbFWgtbDYVGZ4GS4HxT22sfDpw4q
L1qYeU4pDsJVvMO882f6PgtXH/mOZltzv4X2g6ciB2zvm3lv5Ehr5UzetQo5Jat991B44WA3tD+a
Xeq7X1nC2/ptelpdHDi4ukTPdB7WZpXVX+klkTauQOxek/OnwTYHrU0O9q5NDVwD9/edkdRJzeC3
bdDnWXVNxqyitqXZ7G/6j7krpG+BkDLu3QcjkYO74bVz2eUjyrCvTg6826a7+YHe/KWB95r6+6zh
q20fdD/jz8CBW41Z6kqweXKuQAff1ks+FfFjXx1Tlf2omEn1uS2P6p6OfY5+vqDrn8Ic42snB67J
FkYXh872D0Os/8wh69QwtFr6+du2/jS0HgmvmvpT9aHofsLQX17JdcjTfpdvptvGm+jWInNeK/kL
uFTXfa9wNhOD4cxZxjoVo2PgtEPNVyA6dCqiuog5nhpu0qTJQZqNzFGzusmUJgRPb84efnEM+u6g
+1obOJj4EcDzdGa6VY3OVmAyqoY3aXUdeNLdYmoSHqECRCXN0DsL8rSnJoCrnMloX1e/EsC589mf
mLESkQEu0PGYYugZyuWzyoIqG12lMosuinZZBXua2YVddKJS8pUfgUnFpMW1Z4yQPrvozZ1NxvQV
0Xc6E6LVDsrIo9bYn2WoXLr+xD7DDpY+737Gf4GD/91/m6yzb+twqkAHVxpTbXbBj319TFX2b7Wz
pCDQl8yOPjsiJ/sCjPXOAHOMp3a5GxhT0iDlgbXtbu84u2Dp54IychxMTtn1N6XpPm8G0g/zCvHR
pb7D74cDEb47tIdVF48JEOp7pYuli/sgMDZp9icXXHao+Qq10d5JLevdGE/Drfm9imiBpbbDLwU+
cmAP182p0gzUVRqbwzMXx8fg8GvtpYMg0DmaH81N58Zm1EmXfl9VrUydxy/+2NlCEOhEvgaHGN0U
ad1DDmkEoZokztthmf4oi8T111Py5FVrWpB1SOHQoq39DNIeBOU4w/gr0i6r4wVDgmqslMgwCIoU
+4IlR8MmI9m/9iM7SxpeoP+0aJCyfxqeuOPuNjhqMOvuecDQ38vHirD/4FOj8It2nf2Ahw6gtA7M
hVQfU4CO/R95yM3+Gfjh0VahdTBOj3T9K4GQbYwHPaPgEV6UR85bFwxOjaxdsvSjNhvUeDT1Z+pe
g5S8JTbSQmdr5jq4G27Jns/OrvxG3YWNQp1fdDU5HBL5YZs0PxlZveSyQ81XFLvRpmBzPDV8IhnN
jAYgdZqZoOvnfPaGldlMVJVmpK7S2G/LCfMXn9KHflQN7RVeFGaYwZcNsnpcIoItZBUWLo7TwR8x
vMbIzTZjZD1Pe9iokKxKtpmR3OgMFM9nd17gVdbuVwSLRWmWrDvAa5cR0ETPld6BHLNy0Zfg2Wc8
3LOMPGobdP3JxS6GCtL0uB7K7/Njv6QOTG0ZY7oMNz5duFTfThc4jpoDa3tngH2MvRlk+z86YJ9t
+HDfbpd+RjUVH/PJ5WeWsqlA0DLTh5eZ/l1rGk876uvwAjdA+jmbNGK4j7jsUJemxVcaOZVvMQYH
YG8r0z+zqoUPL98chw/FBeERaj171UVjOqZGW3t304/v0jlMtYSvQs84jNlapIVv0xY3QWy3ekLN
zU7DeKsVC6l52kHo0ioc21tNSA/sAKNRs+ez+4KDnquVyyS/969iyKqMHYFZjxr/Dj0Ky7nSHjOq
yagsO0FvzkrnUTu2/Jr+cl/0r8LHh4VWLcQUV4CvTgdmrKmOqbLO3AT7Cjj7FV2jJqimBqhw1jsD
KI+dVh2vNeq7MA6P2m9UzY+tTDv1w2kqHi3I5dca8dy0MDAHPHu2RzWav87BaJdqr78e6RB/UNeX
F7AwpF7XtKR5BSc77XBF8xXWV5ouYZCH8M0xzQXSEoxNq9Lw7D+JQt2ksTn8pbMp9kPJ76t54tLo
Oxn1ps7SpxSbGIGxXeo+81zq2nPWXvAHyT9mjiXnoW90SdutqbnZ0g8/QZRFX93iaXna0til72rd
LZ2dq4LLVs03nfnsvpg7mybUjFZbQbvZ7FHFkFVJYT76lJfHHDiTbqFSyI/7EwFLxh/PQ2TkDyA8
uvCYR42SedQO6PrL/d6/58XkELd4Wsmtju/K/WS2Oh0Y1w60Mf3cyIvpOL66wHN30bHvhBk6Izxj
e2cA5bHFGGNQ27rxyhEYeaUWKxozy+DLnPqZ41JBS392qJQjgd3LdGjamKPL56bUN30Bv6C60q7T
a5d/+HQ93wE9QaWZMBhT8eBgh9MOdV+ZOndn6sfOyyXq1eFIy0LqRhEiDy5edVqRJsgAt1s1vJlv
PrYzpdpiPVBOPrwIL+r/2Wz5s2H4/MQHz3rddI3DxrwG3kWXC13IvP3McoWdu4nw53ccL5BiQyRw
EfXWX6XsV6WDSsZ4x/EzZdxK6rpUxat0Y6lGeh/neqWZ3tNI0pTj8Fy+JVzB3nv4DavAhGc8A6ON
eXsXCwH7nWohvRoILjCuOvmW4u94ZFrydu7SJJ8vkIIN5LMbwb5DL576YyFffNPskk9I51oKdeDU
0zrgP8YuRPjZyqlHZhv05emRckR2o+3Ro03m8AgEAoFAIHzwlkZlrBVXeASi9mhUv8L0WARiGwEd
HoFAh0cgEOjwCASiqeF8Dlvyu9ggkcIjWytiNvcgUNhC78boTasg1fJCh6uHKqkXMiaRsvuuAftm
d96K3Qz2bRQkYoy9F9kC1ZsnLHMhTtEKBs1TCNsJCfCS87ocXiJ+NkGK25XRiJRlVHo3Rm9Sib6r
cRhnD1VSL2RMKr/vGrBvdUfK7HvD2Zdch6qSPf3drXobXQc3xM2pk4ECIewniIQOvB6HV1VKdEtT
Nar+A8v8iDVDF10IfBZY3TaIyzRqP2ykNrPGZtkT8WCg8ulqA9ivJU2LVhHRbB2STR4UL/ikKHzT
tyjRUA5vKlZy/jgXSe2EYx52j5jvAus1tA0blZHNngIIrMPfN4R9UqG/lkWrWHvi3jY2lrUkqipq
MId3qZt4n/A2RqnEkBQZZCLVdjSdPayDehVNpVqzvx4f3VD2lfhPKrmXltbds23b2ARob5Y9fCWW
IznGwrk7MwqlCoa8pnv4WlJ3xinl+kDDYIPYd121kUjBfq4IQe85qFjPeHFu4xze1y6I+2K9tb1y
tyHuYSIbtH5t/ArpMtQy6JINYL8m4tSUfcmaR6TiBEjxLiyW0KvrgBbXGu5vElKxE5Jfdc9Fvkn9
nRBShlFK24L98ojVJp5HbNQKb0Ttnvs+50kr/tLOS6SwqtXC2VbSYroCgrWb4p09SKQGe/iyfbAG
gkgV3zyvL/uS8z45kXytxVI9KXl/31nRy6BswYCEAUF1wHx4xCZcVahRrca9kBdPoMMjEFr8Uitf
brgn7Qpf/d+ODo9AbFU0gcNj8gwCsY2ADo9AoMMjEAh0eAQC0dTwzIcvfHLZ75qp5PFMvTNVzjPJ
uV5YZz68P7li2qidqDVhv3wiEvEfbL8XDEjl3eQveK6gIDvev4aTJzsjmA+/TocvzFk2UIFinaly
nknOdfP39eXD+5PztWqoZVJATdgvn4jk+vQfVHDmTZb9BgSLfIGlFasBzswNixHMh19fSC8ZT9mB
/rCX+sC0ZBxY39QKknEO7Kfdc8OmTsGkruSkWidwkloIQipkf5PUSyrgDZf1DdzD02nUmEfVidX4
ph0R401MONk2vR2SCh1fqi4fvrxwoIhqJbS02u3hHUp2x2rE16ZJ0SHb1OcfPaLC2pArumGt2au6
bAnHZP1E1jUUEjgeYdfi6vLy4Wuo2ybLjG8mh/f0E58M94afdOuapF47k7S/LbBqmpU19Xmnoaa/
wos8pJQPSiXf3CNV9G4fdPYNdviCxVryiLJIkezXxljgSW3JNSfKjE9KBdVuolIlDlpI3n1vQAJc
w+uzh3flwxPPl51K3ut6g/u7VFeHqVlAXwOalb6GwDvRvWZC+ebRW1Nz2Zn2iPWu8B5ZxsWz4K0r
+9Y078pF98p9r5u/g5GrX5P+pbJuh9dO1Bqn80uwbioeHPnkw/sx4acka6j8mkAF2fUIX2C2HKKR
txkSWUfjugOz5RCIjdsC4Q06XOERCFzhy93DIxCIdcBy74Z9xRWG9AjENgI6PAKBDo9AINDhEQgE
OjwCgUCHRyAQ6PAIBAIdHoFAoMMjEAh0eAQCgQ6PQCDQ4REIBDo8AoEOj0AgtiwwPRaBqDVia7jC
IxDbBqnD6PAIxHbBXObLI03g8HEVZlQSthWoH0II5DaWy4uQ1Gq2cx0A+bRen2fZk7JSN7Q935oV
i7BcJAldYZZtk5uPfZ1vKgXLu9gP0/GXT9LiJIhtHJtXi5NtQ8p4qzZwMl2MstWGHrOaLUXihslZ
upP1I6V/McKxURsben1ZM7xkROXVZq2NhTvnYLVRxznIm4cXLnRD4oLx7ciLzcNuUA7Fi/+XIVff
+/X+WwLf2Hnd3RcuQCC6nJMjAc1eFpnn/nnHnEzrhjMv3LUNHT4vd7AH/lVeW/vNvb1zzefxOt8t
cvszyd/bzVVu66PjTwLit87/feBjR2e5/vkMPf35o//wLZjPqDbws6KUX7RktAG4+4hiS10th1WT
opalvQkqn0t1HphVlKb3/5nDP4/16m1s9bP7kk9Tw3vgyM8vo7xe0Ayz4SC+hU8vpxvUBzxC+pMc
FwWWTr8g8xzLC/rpPRNBWIGjk/AmOn19SLWRmVXoDGml6cGQwCdSyuGp/p7tuMKn5ZlnqGZWMrue
hiZc4XW+l7IzExC0FxxXZ/QsTPQCT8f+/AQ9puChd5IeqTbAFaX8mNkGugbUj1fl3LrLMs9oi6Le
vwy80cZe/3JglI9V4Get0obDnpm5TtjTNHv49vHwqYPtVJ0JiIqZVN+yMdPDBARABDgN/wI3cGER
WqZbxOx5o/QZg8ArILNN927joDrHnia9MqLxHbpjzPHy1aT6LQ+CAO+gY08/8sqJd2hHdhvwwRVm
G3jhjPpx9qKv7vT+84qh5Y0ys/4aLN8cmYN/g+FYAzs83eDMQappHD4Dk1HdZdNXRG+FNdPhBTq/
7n2YHv7j6GfCR66A0G5+D/vfbIdSOgBGJEAHbnV7+nv6WlAufAwvA9+M7Ot8X3xb//vtp5cYbXwp
7oNBzfkpJrQj1QZ6NBvwwYTZRg5rb5JPCX66M/pn4WHetDyrfn402nf4w9A3dsf+QK5xN3c+oXOD
Ojydyw/pLtux/yMPaWOs+jHAs9el3jNKbSDDTEKO7uDOp6duS71VKR1VpmQNgjU1bytMdww8RZXQ
NTQ43ox/IcHgW7gB7iksHdVMY8SwBONItYFlzQZ8YLXpiJTQHRj9S8lbukYKbTOVmbmOlr6+/9TP
8o37BEkEOmmg0jQODyCKcEw9WIYbn7ZNBCII780s5xlrHhvnhAHmPuUbA/vM5kZwtr0gd8OHqcOI
iy2n5puQfTvfAS87EZP015BiHGpxUDlSNwKmDXhAuZBO28ham8P748qlocIquu6sGJFZyi4Fgt40
A8oOf1a5ytSgmIzNQWNeTvR0+BD0jMMYnZdFuAn2WdffFAWHWfkHgxzwXIxXw78/4WCvdoGK37si
puPqDL5jez6+15lfOko/vgo7mjKg1/nmb+7qAY+LcAz0HIe76EI/3kMtgfooPbEXVpQtoGkDHkgk
Ekqby7Q2yjdIeFTRdUer6P3z3LQwMAeO+25KKdv1C1oahHQMmIZVpfBJgJjQNA5/4Vzq2nML8LmR
F0Pf6KtF25DvhceD4Ttp6PVkcLG9l05hsZYZOBBR7XvmodWd7efUJSIHn96ODp8ZOK4sVu8beFXD
3h8uBp3vtgcXes8tFhbP9aZSyT6YSl6bOj2nnHgimVrqzTlswAdWm1K6o9D7jwR2Lz/F69sBC23M
wjXnpuDJZPticqFxddkHjRvklv+35cRdofJ0HM1eFACBKI04FP+LTF2XVtbTfPN28av9iaZ3eBh+
Q7qseuGQiKaMKAdsIF/07lokPFOsNTTqvbn0uTu2gMMjEIhyYxf8Y5IIBAIdHoFAoMMjEAh0eAQC
gQ6PQEgNReYbjSoUOjwCsY1gfwpWItZv51G5EwlxttEnFlIw25CCCYg4jiRHFeMk0TupnILWWCpo
ZRNVKuTUhy4Qm5DFuFH7k/C+J6JBHX7dIIXfC+2dFAQqErFPNvqs4Zx3bGRI5RR85i/JUUTAu4mD
rlbN7vH+3Kj/0d8RTeDw6hIlqSaru615qKxb2nKpF9gWVOWbZNYvWPIMR4AyncAWcWj0jCWzbApm
9yrDLufTV/VKY5iCw0q5QWyHTXxjkSnh8JpnEttKaR1qnu8qsNY/w4uI90KpiSCZqyIpN2Agth1D
+RSsnYY1Z5iNiM/aX5SuNnUptMqSBxf4+qE2qpa2JBkfh5fKU6Z9ZSxkiBTGscTjC6l+RKugYLJM
iiqFFKsiee9SiL8iwIh4EIhGDOmJYddS6TlAqiTyaIY3wJBSMwaRKpym7FEJAtHAe3hS2g1IBd4i
FV7YKj8g941tKqRQdiPvKqQawtVcJkAg6u7wUPTunOS99SVWTO+7xkuV77iI5HNzi1Ts5+U1IkXU
IZGKWiGabQu/5cm0+u14tXjUFsYS43qVduSIb23fvDzDauO54hHzIr7Vh22zXEYoXZyCX7/OOaVS
ukV832BYa4dTQT0hGftSr6cxylkXSOXNPAmtd9ir56WoCqrKh5fIeopr1U0NKVTak4RP1DSqv5vP
U/g8jVGOq6x7dGthH1XzUlwFFT9aK1HUx9/rGQ5KGzKPIDZnfd+8FaYBJCnRsOIn7UgNatRtA0M2
piuCm/atuZGXGmhYq+WlRKNWNBIEwnKWhlnlN4gXdHjEVtm9r2d1lvQkja0Sq6DDIzCa3wT/ajhg
PjwCYS3zW54X2205z+x18746VHh7w52Q4r4hbU+mgSL57WAmzJgNKshdxwdbt53TrvM+fDXNar2/
WCcvFdyH93qAlfgUVOLwHk+Uu8sLCiXTe51Pupg5c6Vy120fCATCN6SXJMn8kPRkGsk4LelLsl4K
rhK9rZMWLbEXGnSlIvNMo17zQCCaGq3eEYG5QBLz/RMS8XwDDIBH0ryLFnFkzav/7RnlxWL7gvyT
snLXJcdjv+j8CIS/w5dYJ50PyRPHy6fKXViJlw9X4JclctfNQB5z1RCIMkN64o7Oi/ifVdMzpPcr
LCOg9y4kFCXnEyLh2o7YSDTjH01t9V9/y3/Ux/myKMl3LScll22PkL4oF0XT29HdEW6of4Q+UUH1
BMRSa9wTh7xK3174RyOdf8G68t5oi5GWJwb9/hhlPOHb1/pC+nKvbhOJuFdiqegiXXjRXyLF/LPE
rFN5cIDY3khUWl2+NJ+GF3umV2UKySXi6+tN+U+OlVk7XpuQnmj5cPqH6cDEkSZn/2Y7dofRjkYW
YY2udslezb+TPFmQPOj4JrZZbZwCoN8jCtDFs5wAoS6QeUiGWT6prcb0J95+AoYZjo8ZVTsivCB8
X1ZKQpCMsGFadzjMhjpo7bjWIsQMA8htbET27i0W4mhvJ2SQT4DIc2HR1lsIhlk2FHOsVGs2HqHr
BJem1CNMm6yeVHgt0ldlDk+MHbL1QcyLY/p3axtttrCVEKJfuyP2asROAQy6RluPHbm9L1sXRdd1
q41DAASiAG+LZCMpSOfgMgauDmVDV1tFwQfh/rbM/7zZ+J6boL8OLSklF+Hq+ewcXX/f8HiWT9PF
WFvA8xcXh2isLGUf7fTubel7mfnrYfQyuGwM7g9lQi+x9XYRhtqy31uyXxnoCNp4hPT7o+8F6HxW
ZhXqmecilNdWJvtway0cvhmAueuI9Wzi48ri+ulZEAfgSzJkOQhNwGTIqjAhwJfl9JWfN77nBVtJ
iAGeBvLpoyANmC2mBH4QlKLXZLx7WzkK/AScyoLMwCOTMHHY0RuTuffKFVuLnZkn1SONR8j2zlBe
/rwTRIX6nDBLeQ1NQpSrTv4mTJ4hG1gbsT328HKXTOPm694NazMwIIDAWBWof0sd0V2xWWNJlJVC
UVBLFC+n4XvymtVVRwvQikaK9XZlDlZnlflDYB1t5ztuedf0LnuLQ7ZWMKiSn6ATxyj9pLzQk5Tl
Q1U6PCbPILYh2vOzbdTbgoRGz6MiiJobGLfZmNTvw2aQHXxAcb4XaV9GE4kE3Ty/JsAuukmO0KKs
T29rj9HqAtPxMa23gKu35091+/III6LRsbLCx0AMqufEPDo8AlEmcrNpxX3Yq2aow/0SemhIPZoW
jWgwlBYeeYdRNfyuYejawWtfVmQQ6GGemVBC42H7jfiQDD8Ie/f2l3NXKvtvpvfDAB/nYe/HaW+C
uFsvvXVYGFgrwmOPfDMANwdEoZ6GX9L4ILMXxjPo8AhEmVjYcYNi+S+MpGkAf5zLSDSybt/5Jb10
B2GHbjSqzsxfwy2GjNest3NpuuxGDu5U9vjcThvJuQ7mzoh3b307dqm9jU7Q4052pY9SSO0M6qVf
uYZrX/DnUUq/h/Iy91I2rTh8+MQbp+hckGGvy1UneQD3uAiEH+KJjW9Rfdtq+kKHRyB8weWzlTVg
IVt9bxU2rqovdHgEYhsB9/AIBDo8AoFAh0cgEOjwCAQCHR6BQKDDIxAIdHgEAoEOj0Agaof/B+6K
Zcvmoy/cAAAAAElFTkSuQmCC
</FILE>
</FIGURE>
<FIGURE FILENAME="Forest plot.png" FILE_TYPE="PNG" ID="FIG-03" MODIFIED="2025-12-15 16:25:43 -0200" MODIFIED_BY="[Empty name]" NO="3" REF_ID="CMP-003.01" SETTINGS="SHOW_WEIGHT_COLUMN:YES;SHOW_EFFECT_SIZE_COLUMN:YES;SHOW_MORE_DECIMALS:NO;SHOW_ROB_TABLE:NO;SHOW_RAW_DATA_COLUMNS:YES;" SHORT_VERSION_FIGURE="YES" TYPE="FOREST_PLOT">
<CAPTION>
<P>Forest plot of comparison: 3 Creatine and inflammatory markers, outcome: 3.1 Acute effects - CRP [mg/L].</P>
</CAPTION>
<FILE>iVBORw0KGgoAAAANSUhEUgAAA9YAAACQCAMAAADa3gNsAAADAFBMVEUAAADAAAAAwAAAAMDg4ADA
AMAAwMD/gADAwMD/gICA/4CAgP/g4OBAAAAAQAAAAECAgID///8AAAALCwsWFhYhISEsLCw3NzdC
QkJNTU1YWFhjY2Nubm55eXmEhISPj4+ampqlpaWwsLC7u7vGxsbR0dHc3Nzn5+cAAAAAADMAAGYA
AJkAAMwAAP8AMwAAMzMAM2YAM5kAM8wAM/8AZgAAZjMAZmYAZpkAZswAZv8AmQAAmTMAmWYAmZkA
mcwAmf8AzAAAzDMAzGYAzJkAzMwAzP8A/wAA/zMA/2YA/5kA/8wA//8zAAAzADMzAGYzAJkzAMwz
AP8zMwAzMzMzM2YzM5kzM8wzM/8zZgAzZjMzZmYzZpkzZswzZv8zmQAzmTMzmWYzmZkzmcwzmf8z
zAAzzDMzzGYzzJkzzMwzzP8z/wAz/zMz/2Yz/5kz/8wz//9mAABmADNmAGZmAJlmAMxmAP9mMwBm
MzNmM2ZmM5lmM8xmM/9mZgBmZjNmZmZmZplmZsxmZv9mmQBmmTNmmWZmmZlmmcxmmf9mzABmzDNm
zGZmzJlmzMxmzP9m/wBm/zNm/2Zm/5lm/8xm//+ZAACZADOZAGaZAJmZAMyZAP+ZMwCZMzOZM2aZ
M5mZM8yZM/+ZZgCZZjOZZmaZZpmZZsyZZv+ZmQCZmTOZmWaZmZmZmcyZmf+ZzACZzDOZzGaZzJmZ
zMyZzP+Z/wCZ/zOZ/2aZ/5mZ/8yZ///MAADMADPMAGbMAJnMAMzMAP/MMwDMMzPMM2bMM5nMM8zM
M//MZgDMZjPMZmbMZpnMZszMZv/MmQDMmTPMmWbMmZnMmczMmf/MzADMzDPMzGbMzJnMzMzMzP/M
/wDM/zPM/2bM/5nM/8zM////AAD/ADP/AGb/AJn/AMz/AP//MwD/MzP/M2b/M5n/M8z/M///ZgD/
ZjP/Zmb/Zpn/Zsz/Zv//mQD/mTP/mWb/mZn/mcz/mf//zAD/zDP/zGb/zJn/zMz/zP///wD//zP/
/2b//5n//8z///9BjlLGAAAg/UlEQVR42u19DXAb13XuAcHdxQIUybskE7GJHclkldZu1JqSKfFH
iQvKcRW19UzqpJ26cd10Jn6d+sXtVJOk7/WNk5eXl9gz6Uxm0trJdOp6HHfiNE0Tt0rsxsLUBkGL
sEynmbSpHVKU/0TbJHdJiSAILEj03v1fYBfEH0GQPJ9EYnfvveeec88595672LMMEEAgELsLLTgE
CAS6NQKBQLdGIBCNRetuFKo7tQ6f/CLnWZKGKMSak+0owDjwCufHYNMxThl+iovfB/58MZFaRIWx
TtLrPJ/e4FJNbTqaSN2HS4uUCIRlJpK0uhEU6U8aV+sGoOdK8M3lqU6vosNDVGGxpuU8lg0P7qx7
mO+E39xEpDdbbkyzMU8Nv/VaavjN15pepGcgt4lIc8FfiTORVobffGNlOPUGBuGNQHo0JImxFESj
4TDIeYFvl0GN8IIY59lkG2X/pbDwsFnWTLgIWfaRDPNcOA3yGYEXkzafHadEFaBd4DuahF0hC1mB
fsqUpzMy9ER4PhSnw/uwGDKnJykC3fQKPwq376c/knyGF/J0sYu2iWAda/Xldl4Iqyat7cLEhyE3
wUTSeVNFqgKJskgigrkqS0/Cr9ki3SoZ+nHam1GfysJFVJNW4xAUd59bB66N388+D8K/q8EHRxcX
bv50Zt+Tf7N28+vJgzS4OgizB+GNnz3/4LpR1ix8U8bg0996bZ1+fkNuydy8kHsoIP8s+fmcwedB
uHz5pj97suPoQ98dUNaaguHn1nPB198Fsw8efeh7+U9n8ostrz//BSrAw+LR2Zwh0uvfukSvTNOh
X2fDT2Xihj9FhfmRfD89/v6r7Fir/+DRRfHI27mHjv7td/LbpZWDMPf7ybv+g4pk8NkmB9Zuvpij
Yy/c9KEXDJG+/K1XnCJZ+rHtzahPx+XswIJqyImrdS0YAclctzm4CWbSkIHVlvZ2eMSuM9sLebOs
iSAfAO2WQPrCmXZYhzWY7o2lbT4vzcAT9KB9BppkO8cNqcOM4Sy0T1Nu09e0f5yOKx3eedgw60gQ
cDahMs1oIUlaYse/pB1r9TMwMx9box8hRmvbRPrP7mnO5pOKtE+TZXbBth9JE9KCpR/b3oz6WRiY
j63acjZsZduFj6MII9+WrFtMNFICGM+SG5M/uwNi7FLU+jDKmuh2TbyFiw1Szp7+/5Ph9+l8giWD
xvV4ljtBPxKZpmD4sTsmjz1Gx5U7QU8TGTrKocPW8BoqkG9PZOwx14WJq7Zy9OOoJa1Ga7u0EoUv
fSY5+NSthnHE1c4BSxOlRdL149KVW4FxFVfrmuZbOOQU8NuxWBZS8KrgIbxW1kS3zNTMyiA7OA2v
vUQ/+kF28SnLdOU7qX80BXoTaqKX7eUYhxlYgVdfLqqzz/11S4BVVYuP6bSgSxvcXq0MTmQTnM3b
qq4JNw65RXLakdumJnSR3HKiW1cFJb4mp6MR/YSH69RomMr53inbT8BV1pTI9NFfj0P/XFS0+TzY
R+esBEz1QahZptBRTh/JqR464kF9lN37CgILzvMQ9M2Zg+48Ns5Ek9a24f7RBxy83QXv7SsSaQ1c
t6ScduS2KU2WcIGc6NbVmVrH+v6OC0v6yaULRyLJZQhPLH+Ynn17/BpHRaOsCbGUOLDO9mcXVg5M
XrH5DK5OxOjZ6dQLS03CaKu+bl06d3p5cgnCieUnC6Pa/SdedPnA7IXUgcl/cxxbCpgdSL3n/DMm
rW3DffBZB59DicOFt7CjvbkfuWYqpx25bUqTZblATtxbIxAIXK0RCAS6NQKBbo1AINCtEQgEujUC
gUC3RiAQvm4ttwn8WCQJ3e7sj2jUt3EyP8YLEbWMmtUgGo2qEI+WoOpTpo4Z193lpnz0Km/kF/kQ
SAqeBKIazLN42HuIaBU6hlWwLXv3quZ5gf9kD7sqhKQq5Haz3e3HtsoY4GVQo0JRuXHUHXaLEY72
0M+e6CmrI54/1e0psb8NtfH8GZX2qjHZyX8N4CtxY4RP8WNtyXqbla9SxCiz5PGoaEkj8OEKpZEj
At9uSUP4ToC2tGkvnNAwaRxu/ejgvuy/HHu/lpNcHn517BvZpWN/vHXcfWPTbF6vi+8871lqymfm
APsT+LU1TwIsUdtO1r7vuC9Xt8I3q2C7j/MsJWMdmfafrICZ51ux3G62D/uxnYNDIzB6iH5yjoYu
FLbltZyGt+E5q6tse2a1QncabItMddFez8Vofx9NfRLmPnNCK5k7GX/zxcGbG7bC8cB8+EP005Qm
0368wpc+XHtsqe0okybJpFlNfRTUdX2a6D4ZeGtp8AONX60/RbkRY2uckZPMftQIW9ZEOimrUe1x
xTOC0A56rixbHuB62uLrZm0jHzgZDnVqOc3hsJkbbFSIRh9mCbVlY+J/gqqlvjpzpimVtBiS7KlT
EoV2whYyNSIQ1lOO86RmyMcOtRxgiwAJ852dwifiIIunOjUCpZ/R0WTSUreN/OJCtmUY09hu5wXK
tpE7beR4W712RoTOzpCQNscL/tD7TTUZyMJCTJuFtDzfiuU2oelOY9vIIXaD6hji9KcHOCtn2OKN
rjWCnq3uxEUY0Rxh3r60QCm49aTbEACj6ZJbRxZklii1H7RKj3B5+AUjWtg/IkpybLVhbv1DbZLK
0k+HNOu6jrvNnHA1LBDLBizbEUwbUEGcpiTeqU+Nee4R6DKkWRtZksRYuvFu3QIDVBmUM3u2bz0W
ltk0psKjwNjrmAqfPcpS+Oe1N0IE4UbRZdT580N/DTcd/xf99RKLr0HH0bORI473lNwbOV7Ba5bu
X4ccy5w+MBZePnoQOn6QXRl6lC1LbcMOba9fGTm6vkKvdB3T54z1n/qIOmBx+xLc4SAwMzqwcWn6
JFw7dF7RFq6SPOoyZdkwrSxkXxk+WVghfTeEmP4OHo1Ejh6ADyxmV48TrZ+RP3KM1dLIQP7qyL3W
eP21t1dycOQecw66wfnijnLlNtnWdKex3S5nUkOF/kLHmuo4Rz/fNsabwtLl6ZmRW7KFcYA0memG
eGbSwXg35detJ92GoH3sbEQzHUtuHXexp/TztN80H1mk1neXnLmol4TgpYbuRwcnh+PQPXx+0L4U
h1ZYEaiOr9KTP2kbTkPr8fC6ZQP0YEOznZFbTKXq0mzA6ieoNHfRjc3vGNL8Llzdnr31lQkYuo/u
PR0QYPp5gDfp/HOPFpuswUy7nliqzfXPFLbQ8oFD0K7o5t1VlBt8aRqE8plrH+oZbgcrn3X1t4yc
6acd2bwAs9SqLnH0CuXuVbZIqt5dOOWTnLnXl3rpFMTyr4/BDDNief3lUlw5ZLLyi93WPt0zQvTR
mqbrmZE7reV4F7C9wFE+jPGSh7yteFmA/zxs3MBw5fmWK7fFtqE7je17nKwwBIaS2cSr42pyKMDZ
eeiWLi/1FjbQ49Z5GAXOses8nFwu0JNuQ1SHAzNaFrUlt+m8Yj+TKrDSduw9IEaOXCccFLSFwE6b
bxA4KsuaHYNTae6bjEC6xZlDLsDMJacNzOq2s2ENyPdEepJPtA8d+xwciYgHH7+O16SZbqg0Drfm
Lk9NwDFX9D8KEp27xERuLjcxr01G9Hxdsy9tfrv8gruFJNEJbgMGOcMIad1BlzSSVElK4adglf6w
SfP22ylZ8r4NPewbZJzZNPWfUUpZYscZznsAnfK5nt6XNJVSAnGQGOeHgiU14JCJHN543smKjrfp
Pz0upWyfg6fve7ANTphMFvY6Yo7Xeyd82H7sxQQc6zDYDlQut7WQGLoD6Dz8+e8Usn0enjvRKrWO
RumRMd5sMXLocrSY5kw8JIvxi/Y2/kfj61cL9KTbEBtbfVKy5Nbx5WR7JhGA1DmORa9L2Y+sLWTa
tZ3SODT4zUcXx0VZHXdIc3Z8/SVbx5IhjeS0Act2dCjJu3vGWyCVmb8NHoK7sxezC2uvaNIkGiqN
8wsuaenyi4biE1owzkaWMcON/vwob0RMMjiCTmn58hRV/bjpJ1oicJCuG2aFoH4pblZIViTb/Hgu
MQ+lc6bdNyLZWnx90KfUId8+z1euBnRxS8fgznxnz/xi4BL8hO4MGtunvTJ2HTDGS/W79Sgpcy8Y
wfchnzfFlpbbqmXqbhU+9lLxUvUputYIVO28I2fYqUsv1oQRMiw4ZhM5PEQK9JTQB7XFJ0ucW1FT
+RZz/AH6W7nh+XV95XtvY91a4ocPjDjnRlEcPsCkeblImqCvNNmVQNAhzSo33Luhj+++7XHrUFSS
nqB2068tCnPdWqzRf4B+fJ/Ou5odPA59UzDhaJGW/pm2uAu6D2gXtHzgNEy12lGalhschB69wsn+
SoJw4EeMbF5nzrQvBOi7id30eMu72JQPinOADTwAfYzNXGn/MPKd2fQb9Oao9URQjy+1/GEjd9oX
xnjl/ta7WIzGaQyhjUNhnm95clvRrqY7tgbeBYeKOPopXT+n6eiMUKHsnGHKW5ddp3j95GFMuwtn
3Upbul5Q3Xpa022IL8oS1xuJQo80KkL4E926aaQVmJjTrFLk/0KWGpqlzMFRtzTLE2uUl31TrrEu
Lc2cNLJIWe/5iS5NDhI9mjQ/S3TKzzZMGodbX51M8Z9N/puWk6wkPs4MKXd+5SvMIsZholfbzl1I
nb5g540+m/x17mRyCYYSK/qORMsHVp77MmELuLYlu3A6dWEJlImr39e7W5lcrIA7M5tXz2EV9Zxp
XyxOpgn1tvVW0L+sLSg25fPIATYwdD7dQjlXn/ImALZMLyxBZPxdXvnFDH+pe6GRPxzpP7Beim1j
vHJvefd6JTkmXDnH8o+L8nzLk9vciuu6+9r4u6m+frkoauqlOu6Ceer3LztyhilvLaYuQWvrxvQ4
jE9rDm/isdFOt54MG7p04YupF9wpx9r9y0jLcupjMkQeu3LjObprjQc5EA5oypn/pyf3pzR9NQoz
VJoZPVY158LRnw8nIg4dLwqrQduundCGIBI4sEpNq41bvuXCJe0dViAuawtZ79Mb7/zcudcbJEk5
+dYy/NzwjxfKX2LDF6c/M+n1hV+9319fQE8IzWbuOL9aQYeFBMSL+251cb4lb9wvIFo8XpWyXbHc
lehy363nN/2SqedqFa8UnLuu+V6bX7007A9LNA/KcWsh3xKuYE8c/+A6cOF5LyOp89sXeQg439Qn
pdcDwWXOt9yDQCDv5ChN8nkX5wXldWPbNQ5F41VQvgVy10GXLkQ2r1KMth+caE63jogLVTRaEHeY
WyMQCAQCsSfwW83KWCuu1ghEtWhW78EgHIGoGK5b+h3Nxx/mWyMQuw7o1ggEujUCgWh2OJ8xVqq8
C6CQ4hNFJ+T6UKojXzYbNnGdCaXC3uz6CpgMkzIEV0i92a6IbxfbBGpi21SRB02yuaBFrRzmQDap
4a8ABfD+Ty1urQ+fUo9BVHQjcH8Qa+rYEq8mzjnFfaFSAvZIlCKguD7qxXalM59NwD3aVbFtqMiL
pkI29erCVo5OyKY1fBVAFHTT+gThiqLoA278aOfmhwKK4q6n2CebWKbSiIm35k7KI1CXtXoL6JHa
umEFpFxiW8So0hgG9shq7TVteiwDxqE9m5a1tjXMq+tgCWWF76TOdkcq6bzmbiqfeJVqtmdKiTEm
/jXMMcAAvA5ube6s9KEkivGv0AxIWc6kNIFClOpN397nNhqk2rEjXvvVmiMWzbMoaaLU1cmstaHU
GJSuhCh7b+1pzcRvAVHq4UN18V7iaeVVbstIrQRqYrse2/S6zjJmWF7CybxFcUV8BTVKzj8EI/D6
BuHEirTLWUAKb4ErpRfrrZp5yRYF41tsVVtGXiE1Ny0mUSqgBn9vV0i5NRD1Q0uJ8JW5OCly8RIL
ttJUIbhSa0tlh7Fdx7F3hOC1zFuEbDJ3+dTAe991Xq0NX3ZHn0YQXhSLmxc0I3A1UvSgy6/hlqx9
SkFUUWmvNoGdzbZS+003g4RN06RPKuKk7Bq69NujgF0JTPVANCIEITUUN2GU3uypHq1ocojt9+ut
3ZXUH4YnR2NNOtzo1ogGgNRQjPFk5cBUDwQC3RqBQKBbIxAIdGsEAlEbAq5sV4Zy71DY9zY973I2
PgnbfiLaIFn5t55K3RKXq+jU0WuFeeJVEfB53rNAKfZYlvNkqlKUruKXb+2jIy8FNG+6h/E1V3N/
wUW2+hvCrU3Ctp+ILkoarmBi8GB0s+pKzbNRgQCkEQS8hStSij2Wm+dbe3Dim2/trSNPBWC+dX2C
cCut2kqtdidaK+58a+PI0so2JWGT+pEsL+Wyzmt1tawr9UydI+UGY3XQozuxu7Q+mxIK1GVe3+LV
unCqdb4Yw+vM/bKLgpl6e5OwqyOpVLYu1CffmpQZHW8dgXK3WJsOKqloRJWS1XdCojVZbtoJqNVf
O8XhnG8Sl54T4qGohiZhF5uCUiOphhqX+QQ0qUOwsTkB/2Rbn4e5K8y3ViqfQNwXMbGrvm5dvkaI
4x6NT/NGBigFplBpurRCikg11Lgc+9o6r//l761LEi3f14yhL5VvXVoB6NJbE4RXtC6QApfwpdWg
JOziF7qUu8DgEqEQ3xhcqXhqKZFv7ZXYvdMU0NG0z4S3VBJBKaXOiccdzYLjLQ7Ba4zA7dzfnZ1v
rdTu1XViYfN8a/d6QAgu01u3ty4KXq1dn+LOgnUeFeULNzoJu+bEZdvQtiHdt+ZeKyXgXcudq13w
mkqilPvV2eb51u7+Ch9ywHzrGhGo8EXaWz7RI3ZvaF9lcfMa1g4LwrcvfEPsUr/exl0JBuHl3Aep
qhSxp4H51jt1tUYgEOjWCAQC3RqBQKBbIxDo1ggEAt0agUCgWyMQCHRrBAKBbo1AINCtEQh0awQC
gW6NQCDQrREIBLo1AoFAt0YgdjkCmM2KQFSH7mUVV2sEYndBXccgHIHYZVhb3AGrdVSDFWCEHQXa
hxQCtY0X8jIk9ZodQidAPm3UF3n+jMrqhvZGXN8d4YVIEnrCPN+m7ijOw1Sfap4fyyc9rp+h4iRB
bhP4vCZVsm2M6VXT9Zm0P1GjHoVs2VFb1DQss1Ykao+dCiodu0iPezwp4hF6mR0lhairdbMt1rmm
fSFTULQOZ2cPQmzWPDv+buvwILBD+fJ/ZchND397+O7AP+6/7cHZWQi0r+bUSECr03OFe+P/7FtU
ad1w5u3794Bb59VO/sj/Uzc2Xnl4YHEH+bXaNkT12TK29JU3vpQpuk4C8ncv/nngSycWhOElVvz1
E//ru7CU0XT94xJkjXrsqHfyZWodMPfQMc1wqP0YL+jsaTGu5HOpriMLakfulS98YCbnGk969M1c
am7yC/ToW6z6rG5+TYieN7qO/ntzmrpHEH5GENqBp9MkqKLAi5Jx+brpIKzBiRn4EKzDZ9mVjfl1
6ArppenRkCTGUuzw7HDfXlit0+r8y3Qk1jK9L8FOWq1v1eZhARYGIFt8PQvTAyBSHV+c1otFGJih
R5quhRJkjXrMLJjxUNyxUVjnfTlz7LIcG7uVTG8OAu7x1EsFNqRqprlHMgOLzx3cKXvrjqnw2aMd
VEExaJczqaFVczaHaaoCGeAc/F/4iBCWoWWuRc5eNEtfNglcDxnYG5jSbfK6HXWHIqn9nUdNk3cW
X8+DJNHr59hHnl24Uz9y6toTd1otcpASIpT6bW8U1pm8XDh2odP9bxSNpzakdwG0/mtzjyT1kcX0
TnHrDMy0G46Zvqb9Htiw3FoCDvq/Rw//d+KvwsevgdAB8Tr+H/hOVjoC5qpOVbO+N7w6fRrYDYj4
Kog7iOsVjv1uhX4RHim+PsJ+PQKjuotTTOtHmq77dF17YtpqAYnx8LFrAO6VCuukpMKxuzw1fW3h
NX1Ih6BHfH+Tb8MsiXeAW9P5etBwzM7Dn/+OrmHNWwFevS31xwlqARluhk7KS5mL6UufTH1UUyWb
/XVIzSprnTHXOfIiFbpnbHRq572h/rXJlJTwuJ7QTWDc1Lh5pOl6Vde1J+wWqcwgs45yxg6ki/YG
xrxGvfrk6It/AKm2Jh/DEHRBZKe4NYAsw0ntYBU+9pLD3WWQ7s2s5jl7rpoSpBFOm/M5OGQ1t0Kp
XQ31IHyOurN8peXs0s7jXkpl0vlWL3uQk/TXGDMCTY1BdqTFxZauPWHV84b7frYxdl7jyY5uyf+Y
Hh0/zO6DN/EYcrD4i/M7xa1D0DcFE3T2len+5pB994vdBwnz6rOjAohCt6gFnr8hQL8+24r9a3I6
qs1d+yr6UyE7Fl35lRP043HYJ+5A7sOfUMko72WqfbfC/XTRnuqjGqe+SC/0wxrbnFm69rFxrR5t
IQpz/VB4dy0Wi9kebo7dPUJ3P7U33eONa6z0zo4Fs0msicdw5teNnctOcOvZC6nTF5bha+PvhqHE
L8sOvfXDU8HwF2mg9EzwSsfALEB3yzwciWhWPf+d9f0dF5b0WyZf3QtunRm5lS1Bfzryvub9ZtUf
T70WSXvtHRYHUqnkEFxKnk6dW2QXnk6mVgZyLl17wqwH0BY8sHLhUjljd2fwysrAshH5G9fY0fTO
GFKpvWn/Plj5z4TLvaHlsiq2Zy9LgEBYy/Mma27P1bVamm8f2lPrO96tIf7B8u7mh0MymjICnNu3
bKnyiLhQagfbks82qWA98i5wawQC4Q4kdv/ft0YgEOjWCAQC3RqBQKBbIxDo1ghEs0NpKjL/2KxC
oVsjELsOzuc8FWL/dh+VO10Qdxtj+iBFcwopmmaI60hxVTEvEqOTyinojZWiVg5RlWJO3WSM0WG1
HEL6cePgWOtWwS8SEdvj1jWDFJ8XmzMpCjoU4pxSjLnBPbs4yJDKKfjMUoqriIB3E3M2ccjo9GsP
bsyBUOy5Dr0asf1urS1SimaRhnNah2zx0Zc+o8CxOLIzxapftOiZLlfuG6Ac0YNOz1z3iiiQ0hOM
3q7QaY0VulxelIKpwTr0CwIqoo/YkZvr5iKziVvr/kccq559qPt3QYG1qhHTlonPoqeJoFgrHCl3
8SeOGL98CvbewJ4ZrEbEZx33pEtcExSjVUIeo1KJQAFRr4iwSj/alWR83FopbzCdq1AxQ6Q45CQe
J6Q0b0oJJjwpFMXP7llB2dQqlGJ39+ahoCfiOQfZlVg8o5QfoiAQdV6trZtCyuaerlQSRZQbZOgu
YH7UOKtXOAeSrarkDDQQiO3bW5PN7ZhUYO6Kx20l7xDadyn3cAoXhXKdpozIXSnfgctshbtsRDO4
NZT8nkvx3pISOwovI7YmJTpV3PGzz/dDpFQITnzChTK8lVS1C8Kd9A7aWu96Mq0+sbAROhL7i1ti
3i0y42Tnmq4ULpsFnlkytibWjXK7D8f+lCibCq4Y9+69KWwa0/t+/+RmxH2hhIcrRXMOwb11XWE9
ROD1jEI5gRWpvJknoVq1Wj0vJYegqnxrhdRSXK9u6kih0p4UfMBke73aesrA5xmFchyiZh3Wwwqq
5qX0EFT88KhC0RivbmRop2zJbIHYyrV6+1aLJpBkk4YVP2VG6lCjYVsOsjVdkbqKiWiwYShNpLxq
edmkUSsaCWLvzQpNs2JvES/o1oidtauuZaVVjJSC3RJ3oFsjMP7eOxsnzLdG7L0Ff9fz4viCyzM7
2s5LrPArhML0icJvbp2pH1A6fxr07BL7m/HNcqOdbfCu9a50zRq/t66mWb13BDXyUsH31orfU5uV
fqlW+D4FUvo5sFJ5zoVPu1l5XGW2Qb9G7Dl4BeGKolgfipH6oZiXFfPtAHopFJQYbd20aImz0KSr
lJhNiovKd88a3u+CQOwGtHp7hfXkCrHeYqAQj7eQuNZJj8ddXJnbzvxsZ8ZyqWjcCi8Uz5yOMtpg
GI5At3aBbHLNnVtNyt4geKZKE7+qitc2utQzIfhoJwKDcO8gnBTG0yWiXrumZxDuV1hGpOzjtxSV
tkEgqsJO/EORrf5uUf6a5359kOLrYps8S16qjg8n1bRB7Hpofxw7VkH1GPSkcpnnB71K31X8J/Tc
f5u38t5oi0RLZMHvT/NFY7591RaEl3sHmRRveZWS3lV8Y10hpZx+Ey4IujPCA7FKq6tXnr4BrvFM
+RmKFZGLRWvrjf2XUmXWjtYnCCd6jpbxYb9J15W65TxzHJOC9C5XI5uwTle/La7lhCmeLCiFvUKJ
ZCu/NujkexbdIUGQ4JQK6imQRSEs6ysr/Yl2hCDO86Fuy3rCJyRpSWUltG5YiNC6cZELEVo7qrc4
xccB1AjXpnr31iPytLfQHKgiJMO8mHT0dgrSnCB2u2L7DQePtA3/MP3dxkcY9Z4w45X2FVHrsbcm
5s7V/iDWrSnj3N7eWi0cJYQYd86IsxpxUgCTrtnWY6dsU3T2s+mGu0QbxN7Dyg8zS7dD4h3wjgl4
NJQJXWsXBS/DWFv2hyvmuTpDf3HsNPgYPL6cWaDG80FZDa+CtVY/du5RgK5XVb7Lu7ffjmQjKUhf
D+/g4KZQNnSTo7fH4N62zL9+2OnVpMXBI5B/7vgjSl3J/oBRz7weZn19z7evKlbrJgfmRiM2379G
2UK5dgLEaTibBZWDJ2Zg+phdYVoCLvPwDWvmeV5ylPwpB+JJgLQI8ojVYlY6MQ3wO10gZ7x7++oC
q/53KmQFCE3DTMjV29+r8Ru+7mjRm7miHek8QnZgnvKS4eD9jPqitPAELRqAmbW94tZAtrA2Ypfs
rWNsiVU7IyLADTlYX2B+K8XtCtSLl+Du3jnzPKDd75b1kmHqp7Su3JEPuVowB9Vd2L+323KwMQ8j
tLcNV1sFor3djhaZVU4PEzq/QlvBqEZ+hFLPs7CB7gC0a1Jgz7g1AlEeOjaepEuixHV+CSAhg6z7
iPmFFZd68+xBsyrXx7a0vfpJgvppFuBdga5nC0myooxPb/mFNtpbkAT13lrcva28FV7x5HGALdsJ
rd643jF0a7wyIoBujUC48HuLN7C9KTfwOYAHROh/gLqKJB8wSu+JSyPWiip+JA7q1bB+8oAKEl1C
N346fZL5mtO3hEUgYe/ecgtp5vD8jfO0SxH6aPw8npbNaDGUlp5YL8HjVA+NDDIqPMuop+EQbb32
E+gT0K0RCBeG9vUy+347QTevQ1382hBAJLU/aJR+8xahY9msOj/0Qb5NNG7bDHXyq8/Quh/fz5r/
j/0Okovv4dM+br287yNab+NpGmR3CRlKbLlj/98ZpfsI7/kttcGj+OUrtH6uk/9ihJ4tnVp9np6d
4rOL1UkewL0nYq8jGtv6FtW3raYvdGvEngcP2QobBDLV9ybkK+qNa8mgWyMQCNxbIxDo1ggEAt0a
gUCgWyMQCHRrBAKBbo1AoFsjEAh0awQCsa34b3oYYK7zJdDZAAAAAElFTkSuQmCC
</FILE>
</FIGURE>
<FIGURE FILENAME="Forest plot.png" FILE_TYPE="PNG" ID="FIG-04" MODIFIED="2025-12-12 15:59:27 -0200" MODIFIED_BY="[Empty name]" NO="4" REF_ID="CMP-004.01" SETTINGS="SHOW_WEIGHT_COLUMN:YES;SHOW_EFFECT_SIZE_COLUMN:YES;SHOW_MORE_DECIMALS:NO;SHOW_ROB_TABLE:NO;SHOW_RAW_DATA_COLUMNS:YES;" SHORT_VERSION_FIGURE="YES" TYPE="FOREST_PLOT">
<CAPTION>
<P>Forest plot of comparison: 4 Subgroup CRP, outcome: 4.1 CRP.</P>
</CAPTION>
<FILE>iVBORw0KGgoAAAANSUhEUgAAAzQAAACACAMAAADqH9y7AAADAFBMVEUAAADAAAAAwAAAAMDg4ADA
AMAAwMD/gADAwMD/gICA/4CAgP/g4OBAAAAAQAAAAECAgID///8AAAALCwsWFhYhISEsLCw3NzdC
QkJNTU1YWFhjY2Nubm55eXmEhISPj4+ampqlpaWwsLC7u7vGxsbR0dHc3Nzn5+cAAAAAADMAAGYA
AJkAAMwAAP8AMwAAMzMAM2YAM5kAM8wAM/8AZgAAZjMAZmYAZpkAZswAZv8AmQAAmTMAmWYAmZkA
mcwAmf8AzAAAzDMAzGYAzJkAzMwAzP8A/wAA/zMA/2YA/5kA/8wA//8zAAAzADMzAGYzAJkzAMwz
AP8zMwAzMzMzM2YzM5kzM8wzM/8zZgAzZjMzZmYzZpkzZswzZv8zmQAzmTMzmWYzmZkzmcwzmf8z
zAAzzDMzzGYzzJkzzMwzzP8z/wAz/zMz/2Yz/5kz/8wz//9mAABmADNmAGZmAJlmAMxmAP9mMwBm
MzNmM2ZmM5lmM8xmM/9mZgBmZjNmZmZmZplmZsxmZv9mmQBmmTNmmWZmmZlmmcxmmf9mzABmzDNm
zGZmzJlmzMxmzP9m/wBm/zNm/2Zm/5lm/8xm//+ZAACZADOZAGaZAJmZAMyZAP+ZMwCZMzOZM2aZ
M5mZM8yZM/+ZZgCZZjOZZmaZZpmZZsyZZv+ZmQCZmTOZmWaZmZmZmcyZmf+ZzACZzDOZzGaZzJmZ
zMyZzP+Z/wCZ/zOZ/2aZ/5mZ/8yZ///MAADMADPMAGbMAJnMAMzMAP/MMwDMMzPMM2bMM5nMM8zM
M//MZgDMZjPMZmbMZpnMZszMZv/MmQDMmTPMmWbMmZnMmczMmf/MzADMzDPMzGbMzJnMzMzMzP/M
/wDM/zPM/2bM/5nM/8zM////AAD/ADP/AGb/AJn/AMz/AP//MwD/MzP/M2b/M5n/M8z/M///ZgD/
ZjP/Zmb/Zpn/Zsz/Zv//mQD/mTP/mWb/mZn/mcz/mf//zAD/zDP/zGb/zJn/zMz/zP///wD//zP/
/2b//5n//8z///9BjlLGAAAbaElEQVR42u1dDXAbx3V+IHB3OIACcCcyFv0jkyIjd+JESSiaFH/k
pKBix1EadTxOJuMmruqZ2unEtdupJk3SdBQ3M3WdTsfpTP7sZCZ23UwTN3Fi17LlWGIiA6AlhKYz
aerWDknIlkXKJnlH0gTxcyDR3fvDHXAHHiESPMr7ScD97Nv3dt/ue/vDezgPBwQEBGtBA1EBAQEx
GgICYjQEBG6Cl3V18ZqKXm+h4LVKAQmibamNEBq78PqHp+Pfq5RnxAbJLke0re1Vb9O+NntpiGKS
CmVwgfhiAx1Cn4J7G/SSqI+7RxppwTt1cjBilbRnH8DQ0EYInToQu/BS94ct5G0OTsEqnWZoyvuB
GFbGYt+F84t96fPu9tNbvz7uNprIgJ/fP5SGaDTIghBi6CMCNAdp2t9EI5eEbqP/XJDJaGnrgh39
LC8MLQEgnmEkJsoHmB+o8hrRwHyEYUJ11MHwzVAYRkfhCM0UBZBYhmZ5rd4K+OPwUXSHHoBbdgzA
jbxQZOiQgO4EAqCfa3qigpLGa1NwCdTH3UZTgFfVs+NvQFvXc42jbbDI5F/rezuPHJKSssL23wOt
Xcdw2rrAD6/Ix3DXseBePMotj/f/hSpv+jyERwPHusL104HvNrjVh45to42BwVYICbl075JWbxXX
ys4bl1EuZ+tgYL4La2N2vnSu6SnSE8a8nkO8NgWXQH3cbTT9wGtq3A458I9BFjINoduhWKJJzcAj
SL8hnLauQnMQGgfs/FItsKKmZXh0ezyEvuoG6uWmMQodszA2juqZuSq0TS6OXG/NNRsVAnAdjGfk
Imao0rmqp85pNIgiXu/FfXIzcAnUx90bAZM7X7wfH9vgcwCeq088Bq8vcx94463LdqbaIIVup3BK
286UnHZueV2EnleFeq7+8v1t55ZVCYo8VAzvzs99r+3sCr6uA9rgkROvXfHbDkh5dz72GJxdiXzg
XKNcfblUMkUKhMdwOTWdoBog0tfkkhvPEf31+Baug8xrE1r0kqiPu0caH+w22Df8ZAgN12l4/dVK
28dp6+T+abhGPh4AQQCPBQG6faB+OugeziewZ/bgKkqwBOdeqaDZDT5zo8qaqjhHCwqQZ/4qr03B
JVAfdxtNIJ4VMtGg1plHm9F5A2wbRVdxEEwdXU5bF7D0VwQ+GoAEjLajBY4KXZ4f2kdhuI5KuH/g
66rcKVSqw3BNe4UVZ4E1m/0uCZFWnKt6Cmi8Ngdbvz7uNprpk4WWyMk55eLsyYPzZ+YgkAgeR1cP
xq80EKpp6yP0Z8d3pJO/grMjB9Mv6jx1eamR9MGR+Toq4Sh8VZXbeuZX0JvYU75NFG0p/GbGeOPs
yN5gcr7yXNXTvMJrfpMadevXx0Me2CQguJRGGgICYjQEBMRoCAiI0RAQEBCjISAgRkNA4BKjERoZ
ejCYhCbzkzXRqG3mZHGQZoKSA8pVEY1GJWiKOmeBZFNYNspC3cSVsTLwaQpY10QWGFuDQKlIM/Td
zTgj4+ftBcYCdqqLJkGgo7QAyai/gkI9iwXNnP3RZnRs1jIgOTTNSpYKrFbywSKSrRQzgh/dblQr
0MQydFG6qJZz3MBsFJc7HmX1qjB0oGltVRGCDB2SQFKqwtERVJWMpneKaUzWoypGo3m0e1v+qZ7r
YU+v08x/OPjv+bmez69TUVaNsyiXLc31bENnQ28+/8GMIQVH2ZQibarEwVwGn1iDQG4wnAv9bhG0
eA87gUftBd4I7AAMsOh4vyGrCUd7zNes/BxirvRkwlB+vnfb2hTrGwx9afAAtMOZISQv+1oWkgXl
D4pV4pXWHzRgC/kYOmpVyYX2pdfGY2fPXGPXdtRRkrgqS+lPgbSsGGHTAc+bc90fqvdI8wVUFnYo
S6mRKvgjBf3IibPI20mKr1NiSZS4EqRzeA/K8ZBGDRC+CXnBZMAfkSNdAoFSTAoowS8/YAJ2jwg5
iLMwuU9ZtvxgMx+AZgsKuaxyHIzKqwxMHvIMFmiM08FlZP1Wf/HNoe47MyQXRY73qIRcV1mgzCtW
6SehBeLoI8C9Qohm5LAQpGMmIiuvifXzDM5txFvys9s5mDba0QrSMU0FMmqsDwisMtZinnIAEMuE
I3fowyEDM52o8CtKd11uKcIB1dtr8Up1wXPyw8l5dNQxA8tlepcCDKfrErd+gI5EGCamtzo7hlhc
BvjpNShSj8B2RknJ9s/x7FCm3kbTAJ1sDJcLdPfn6wkI2EVI8CjgwumxJNNyNJ0XPsiaukbxdO+3
4bp9TylDxuy5UkyKinuC+3x2/tBBnIUBRtmvwK2VBEpZ5XgMnZcJsQIsYw6mOB10/VeNfVa6p2Dv
Xdpk4lqrQVGpqyxwcQbxqnyoEw8b/4w+fwnetq5gsKtV0XHwXjl1eqEvkzMoX5F6uj8Gmf7TlKHc
qO4fms0v7cO9a3m8/3PwaO9p/IRvpCvIduH4uMJC/96Vb/VpNfbgx+ZuQ0VOM0EBGpobpPy4klKK
V6oDus/0xaCp73S3sSq+Mr379gWWwRDLtDI+0Llytv8jWgfDVSki+1+6IzgLhyUQPj2hpNwKb2/G
mmZhGHqPojWN0RnD2K8BLqB2vkt2U1ktliQje7FT5TnOjsOTaCYREuWrzPZSTIpGMAaMTUmcxFkY
J3MG2Tw8bDUy6HEviNddUPHgONUn9VHK3McUp5OaBquHzOcZeHmPuoAri/fQBOp1RQJvryRJ9EmF
eG+8IL0cn0aaHIN+VcfKfFikwCK24VtwEDnWBwwT/qOnT0Fm5EhIpk61IDlfgHH8UH0GxifgOnRy
gpI/GjcfdLBYh4l4oOcqYOf9zcwu+kGcUopXqgcoGEB6po1VORMs0zsD42fBHMsEs6V4JhqewANt
MRHq7bkX9gbZth/vomWnPFbHqhiMhpocHYYe06xwAHjkF9hEYaowPC0bOrpelnuN7DsmXzTn4Hnk
PFagm1K7FqLtNtUFEXhsSvIsUuhbsoxbbkH5InuWtyH5Mpd+K79lkG0Z6KqXFbngPV97XOZlwssQ
QR9cxi/egqi5PSu/1gQOWDX5D19KQE9YFWhRC0NddV5lncY3QHfTAz7U9nItT6pK6dbUZSH3UOLT
Qi5+e2kB9dsYdMCJo99phP1apn6sV13/SDfKZ7+a5dyZRT4BkM51j6OxZS4/kU19Kn23bMZQz5jn
iTgrSPGJUlWOxZdfKdP7gFIVXZe8rDddMWLyzuZ4A6rK9CH4LtyZn8jP4DVanati3HLm5yZfUrtZ
Qp6m4efhcVGogXcPyA7icFksCT8/OYqMJK71WzkAxQuCVJpEybdiGkHSvmZO4ixM9qfIxrjG4L6M
SwitrEvwWQteLQkp0QLV43RMAsWpF9VpWVm8hwJD/M2iJS8f8qM+JM6PPh49LMSj6NhWqm9sZ7/P
MDubadzXikYfo3YSGgt0sPgbAp/OZ4qGArfT/BhVVEq0u45Gw9N9rf2UwYmybF9rmd7VqnhtYpmo
xfyix6vNOgE6lqi+lhXFI23bDKPxR3n+STyWy450qkkeJTvwvPtp5LfkNvqxOZbEH83w/4VyHIYm
eXoObe2o8BkY9ZV2TOSYFC80KwQHOmynZw7iLIy4S5WNu8pX4JlKAjXuBcfBHIbdVryoAUotoyFO
xxZsNMZTygK0PN5Da2+5rtjleeGaUevpyTRa/PajMwbXklWmZx2PmjpNWa4ZpHy/cR9WfCGDnFKu
3ci4vVWp8S6zepVMgTskDjk9lplStJ97BRLSYTnFGK9Uj/lZl7xRoldlfjg7ZdY7o1SFNsUylaqC
6sD3zwJLN/9OrkqmAIlmuQ//PhERnq9TTI3BaN4+k6a/mvwV/CR+FYiJ23H3KJxe/FfcGnEYxj65
PJbk+eTHqQPJOehNLCqu3rs0PIQa9V84PPjIa5iRg+mRORCH335aEbd4ZtauKKvGWZhwmyz7l1id
lx1/aX8lgVpWHAfTm3i/YLmXINucOU7HFgvJQWZBju2piPco1fXFOQjGr0C85i14TSeAQWY3DIlX
4Wxn+mq0NsHbJafTfk1dqBsnrizLlfFAYkwe9XVPtD8yl2g1rH+GXljC7ZjqTO8ti/SRMz17LpgZ
FaHR27o4chb/glsLsMG9comM8Uobj/E4xMeVeYzm2Qbebdb7LLPkLfWbiqoEPa1LL7HQSM1/BFcl
1kChNZrsJ1pOrFx278k36lIPJ/E0Alze99sZ5/vxgYmxL56x2seMwhAQlO98+1Pbbnxh1b3SpnQN
26nNb2ddWOOaSlVT/TfRaJhiQ2ANq6zYDctABaatzGmzfgHFzeCzBfCe6l6NLDhTw0+gBC2bYbMR
ZGdqyDTDbimjISAgMBoNUQGBy1C5AbjiMqMhIw2By1D5Cxlht1s1AQEBMRoCAmI0BATEaAgItg6M
z1ApzyavfWdA5CovRIWR6SA6YS+WSBRWYnme0g0RNL6cg/KJnGOBZn4mgRzULtBUIQuunG0h7cti
0Di3CoW98kQg+0E1Go2iOXE99Ccq7W8+cLphrpqxZMMiZ2GV2g3OkqKyn4G95AqBFQZRojBXZ80C
RbBkUrohcqvaTHkugxhuVQpb5XEisYRajcbsjzQF49Y0DRicaPJlosWQwDkZlFbrH04MzDEfJ+xE
Z1y52gSKm9A1OSfKc8sooz3H+TPbFJc8huVbxftaOUf1tOSmHDn8tY5iDkhFJ1ScU3bcWrjWINBJ
hWqZG4tV9MPZU2jVdM/UbKiGlM03Gm3RoWiRE9V/5U3OOerk4rq1hVile5aWIevpnW3KzlmtEtZN
rIj/r2cX1p1btWpWJyJwsqax7IScnfMVHfVt57bB2fWlqi7dnqImgY4WXBs0larSha1La5oQlFFU
tW/OZXOzrbym4fQ5mBPnW7FArz7QVO9wXK3TNO4iemnt+xwbgKqrHntbEjmnFATrgoYqUyJsQFyF
AVUZbMQN6FbiqknrvLwWN81majJ8jlvF+G0oyH7ZOm4EKJZinvCo07OKWZp2Q+5EpkyiMlewy1h1
Zm8e1+yEirVwXx+B4kXtFZhLXeKqnXPOSmtXazsKpYLrrLx3KMhTzpcKVhn+RO4iMtcX5ClngrpZ
zaZkJSMNAQEZada+piEg2GSUTCTqzh9iIdMzAgJiNAQExGgICIjREBAQoyEgIEZDQEBAjIaAgBgN
AQExGgICYjQEBMRoCAgIiNEQEBCjISAgRkNAQIyGgGB1CGGGjkmuLBoJQiNwI5qymeIsOvhreT8n
GWkI3nng/MK5GWQzMPPG75mw4GKjicrQTT1gSJAPvB+kRpopCpBUKMNMBKCovqm6iaXpIxKm9btt
8Aoo5Q9G6yWwMWqUawQug9DI0EUJpCLNNMr9QTpC041JiFAPIoKYPVuVDp9peQU6qrWdMqdReCsd
j74JM5MYvRjJxkHcRphObWuOYdgmMDS7CyAFd05MzeqXF842393srg7lLb1oOpVqg6GUdrXvSv20
DfCpMPl/Oe66H/yk707PT3cc+k4qBZ7QUkEKKq+6bV6gzv/9tlkJ0QZyb93vpjZo7MXlb/b0QKou
Aqe+K0tS5RrR3IBTLl+cYfrmctzALNV1BL8jnvMIP5/4kue24ZPLU994qIr/VejQ2d+yat7v7FNk
tKk/d/xP+2Xe2MV9cGbujf9AFsKX6v3Q/i8/UZRTH2o58ypqwcz1//2ubKGQaquTahwg9qPekTe3
q55YOS6dgj+fmHRRn7KYnh1hmBDQ+KfaJZahWV69vWvMC1nYPw4fg2X4Kr6zMr0M2/1KambAz7ND
aXx6rK/dTW7hRsWq37dcL4F/smKUa8T7Cvj7OEyMQR79Gx+H/fhGHsY6gYVHqCL8AVOFsUqH8E01
b3N/GcnHFN4IuZhI5VF7SLlSKgudYyBfr+AGRp0ywU7nMi5ycJzvvZMvAMxux4UzHL8/0RyUXGw0
4dHAsa5wHv9Ue0jIpXuXtArBGHgAzQlOwj/AJ5mAAA1TDUJ+Qkt9VWPwHsi5yWiSyo+bHJqsl8BD
541yjTgjl+Eq4Hkoon/ocBLfkM9uQzo8LOQmqjDW6NSzqwDeOl1GclLhjU23IYDbCL5dmmajvLzq
AguQplHq8p8G7wjOumbxH2QmppGFgNVn5o3FQMa1RpOD8ZDa7TNXhe7S3+EuAQ8UdDyBTv8u8a3A
vqvA38ruov+TjuDUfuD1DTlYdpPRLFLy4R6+XgJVSapcI9JyypjS7UuDhHz2CLDBvbuYNiZiy1il
084eBilQ/oNlAwpvLKV/NrhvJzQdNyyjx/RUSMSDqAX7x5jenqvd0lIrq6X/yLVGg7xYt9rtI3u+
9rjSDrItALx+KP35BOoPOWocOau53ETm7N3pT8mNAHrjqK6OwAZxRZsJ/UZCUftc/pPZmVwoa5sx
ofd5NW8kaMNbcXljyNFlv2yZms514xZEdnRImc25AUJ6JtIM6oys/NMUyWb/zL1rGhAEOCCfLMFn
XzEYkwD8PbmlIqVdA4wyfD8l+z4KduvZwUMsowoGQZCQijxYz4NKG6Az3BAdPqpv2nqYxhtcOp2W
t2dP1PCWMEwyiBM8BgvrPmog8eqpFjbmBvCeQju9XZ2RGY8tu6Y9LS5e0/ihfRSGkT4FOAy7S2t6
vHIM0NLzAwywTBMrr0j/iIEOZX3GdmSFTFT2fNvILxBWRQJG34W0iVQ3Ck/jPXoa2tvhATw2sDA8
Zf2Xs6GhIY0O5VDz4pult4ThK8S7HdHJJLv+B82yVRJlT5mC9g4llWWmWNTSLLSzkHWVdoRsLvJx
+Uxba802/dvurMi7qIyVTZQaSR8cmYcH41dCb+L9pRkxWs/As97AfS8JcMq7EO5MoSGzYRr2BuX9
nOnHl3eER+aUReY3iWVUwdnkwfRJtLI9uXgwKa9JZjrT6eRegJh3Gq8TbTNqdGDIa80bYWFk72Bn
QU+Q//xzIple7FRSva3hkRTMv5iOJN32Q86U54FdO0qXl7Vm75l2VwmdP0YjtPjnHRGG8pM8MY36
IrrKaymndmUuJnv90ZzOzaC1TO9vju93n7bX8OxZ7AZnW34Bv0B6cZ3BFKuv5xufqdb3aPDkXFcl
qSkDyy90u1Hb5IFNAhcPoOQH0AkILgkQoyEgIEZDQECMhoCAGA3BFoVY53w/dWc5idEQEFzESCOW
WZtYg6GKFpbriKNYmSpenNsgINgC0zPu4sZJ8icjgi0Bn53b59CXyCln6EQ/RQd8UUpQb2pXok4v
24F6NHCEsrwaCwCFbYmddmW4QbC5C5d6L2rclI+rbjRy7+VkQ+G0K8NB1En0O+oVNhLRatQocazI
qx00ukqppRwEdUAVPdfaBpdYPp8zOzMx48RqGub0YcY01Fgw4yxZcBUEBATunZ5pcycnS3fR4bBm
ZTWrDp7ieg23BAT1WtNwq4/VXO1reHVJtBYCMuYQuAcNqzt7W7dvM9iUjS2caMfdektZrCAgg80W
WO68k/L5rKdU6kYZx5W2rdRTvNcllkjMGUprKbEsUecIOgtQt8303TP9vIygXBrBJqK2NXZt7Vdr
q9feW5zVrqZ4mlVYO9RrpXkRuN9moNYOs/Z2rnXPtPa9Voe189VgxbAuNkNApnVbVJpv/UvErY0T
MbEtNTkTSe3IA5sEbl4LuVMa+YkyAueL6xr64hbawnFcO2I0BGuYTItrduLcFhponNaOGA3Bmiyg
xm2prWAzjmvnM9mZxcJc2xhe0yArlo/koumvMaaKWT/gWbpjfDDauFzj7CcC+vPYtc0oCNZ/blfL
LK3Wv86JGz0n9DkztIvsemKVzstZsDfstIsVN7jV8pieoOaI1WzANK0emeqdzXlWq90zURT1g6g+
wClqt0WtG4ui/nCnIUXNa+aFUoyJGl/RgUlqcTmktxK4Bj7rflrmqMtCa8yu3yI+powXZwqTkf/j
W5VTMrAKFKg25omrmxQZagg23mhWGa04c4cUTU9EO+yf3NpHE9OSSH8sgbPfByEg2CDYT8+48plW
lQ5dorScntklrmW9xJlC3xCqjS1kcNlKELaaJJ/9OOB8f5EzT8dsx5TVxpK1r16s8xCT2WjI74ga
WgP5EDQtFe6+j7JKvbzyl87N7/6oQVrso5J/tkLaFWa6oRpfMdJg2xkdDTPGH86wmxlZRMWIVgMN
x9kPIKLt+GORh8zNNh5D8ivWnJND86L/wn2RE1aJfZUWMXSR0qY+MnNhNlLRmXqri7kIo8HzMk4/
6F1Qu668MpyXz4xMmUqMFb5qoJkoVkzbVErRgo/tM3WlPOYKkKnaxiEWoP0R8EuQZEFqpIOSMirg
13xGGOBp6qaYRprxCzwVuBmlcH6NtsnPMDyijso5OD/NoxmU8iZ3S2ks5efAnwQJcQhSRmmIJ8/Q
rP4CpR0sy1NziI9GF/ZTMUVS+KZqMmowGk5z36UDpy+41euSj9dzGFI4Tt0P4IxknJEDaHy50ljB
VY4g5rW+iYSzG3WgTA6xl43FDc/mUUelT8GNNPio/BOGyf6TU5B+Wnr8H7XrWyfQ1/QCPp2E7WL+
me0Ai8/l5m5B7l5x+CuTjWmAH8/nZm2a7QZBCiwBvQCnGNj+hITfaKtjEhYDeUHPeOc44PcQQolu
cmFQkeT9Iexkcv5H13kjwN1Y48PpZKDZmEWN/OrbzH4Q++HNJ0F6CvzjEPKXCN7Lg28wk3lGu35E
f6XkOA85Cq7PAWT3Azum50jxQj/AX1PAHrCRxgKiOPbH8CQF2U4YN7xhF/GkpExGv/OwJk2jS/Hs
gHJnjIeecRh78h1lNMBtIDWB8zUN+k6GG1nUmR8EaT/089BdLBGgXnsuGN7RbN65kpSUfmQFiFaK
BFlTDrzAQUkxa2lCuIis8tpb4aEZGOCB95jy/nIl0iJp14cFVaRGxxtJi+hm7J1lNASuwfUeNFkC
ngozAHFB29HVlgv80oXGBY00uwt9TX1CuYgjK8gDhFeOL5SzTChJVrjCs/15xDUUQUuXBJJWNEnr
XpoKfF4jfbAdfTVdbqQzykA3PcRoCDYFRWoML2N+vhd951gYRVOujozQqqayPH9eJ72QycDUrr9R
LnISPB8A+MzstXi9QUsGlt+QgLd5K/zK/47hidv3O9Fgkf0dtKNhJx4rScvwnoc10mYkrTn9lE6n
Iq5Y2NdZ6KCI0RBsCoJdOx5Ch1AcrUwKTdShAsBnw5/U+tQveuhwUCNtmeOpzzDqaqUQoe9DKb3b
WjBtrNHAcm+EXjplI+32HZj8FzG0yi/cROdnAeYHW7xa6s1Uel4jnRFvpt+mD+h0Kqgd8qF3O529
mFfgkrc7E9Rh22Bo43PUlLc2McRoCDYetCe3tgxMMX8R0iC/UeUiRkNAQNY0BATEaAgIiNEQEBCj
ISAgRkNAQECMhoCAGA0BATEaAoIthP8HQhS31Em5oq0AAAAASUVORK5CYII=
</FILE>
</FIGURE>
</FIGURES>
<FEEDBACK/>
<APPENDICES/>
<EXTENSIONS/>
</COCHRANE_REVIEW>
