# Supplementary material for: Impact of creatine supplementation on inflammation: evidence from a systematic review and meta-analysis of randomized double-blind placebo trials
Source: Front Immunol. 2026 Feb 19;17:1743603. doi: 10.3389/fimmu.2026.1743603 (PMC12961398; doi:10.3389/fimmu.2026.1743603)
Supplement: Supplementary file 2 [file SupplementaryFile1.zip › SR Creatine inflammatory markers (Kell Doutorado). /Supplementary Files/All references/embase.ris]

TY  - JOUR
M3  - Article
Y1  - 2025
VL  - 32
IS  - 1
SN  - 1873-149X
SN  - 0928-4680
JF  - Pathophysiology
JO  - Pathophysiology
UR  - https://www.embase.com/search/results?subaction=viewrecord&id=L2033994214&from=export
U2  - L2033994214
DB  - Embase
U3  - 2025-04-01
U4  - 2025-04-08
L2  - http://dx.doi.org/10.3390/pathophysiology32010002
DO  - 10.3390/pathophysiology32010002
A1  - Fernandes, V.A.R.
A1  - dos Santos, G.P.
A1  - Iatecola, A.
A1  - Buchaim, D.V.
A1  - Garcia, I.J.F.
A1  - Reis, C.H.B.
A1  - Bueno, L.M.M.
A1  - Pagani, B.T.
A1  - Buchaim, R.L.
A1  - da Cunha, M.R.
M1  - (Fernandes V.A.R., victor.fernandes@ceunsp.edu.br; da Cunha M.R., marcelocunha@g.fmj.br) Postgraduate Program in Health Sciences, Faculty of Medicine of Jundiaí (FMJ), Jundiaí, Brazil
M1  - (Fernandes V.A.R., victor.fernandes@ceunsp.edu.br; dos Santos G.P., g290314@g.unicamp.br; Iatecola A., amilton.iatecola@ceunsp.edu.br; da Cunha M.R., marcelocunha@g.fmj.br) Neurobiology Study Group, Nossa Senhora do Patrocínio University Center (CEUNSP), Itu, Brazil
M1  - (Buchaim D.V., danibuchaim@alumni.usp.br; Buchaim R.L., rogerio@fob.usp.br) Graduate Program in Anatomy of Domestic and Wild Animals, Faculty of Veterinary Medicine and Animal Science, University of Sao Paulo, FMVZ/USP), Sao Paulo, Brazil
M1  - (Buchaim D.V., danibuchaim@alumni.usp.br; Garcia I.J.F., iojfgarcia@gmail.com; Bueno L.M.M., likamaluf@usp.br) Medical and Dentistry School, University Center of Adamantina (FAI), Adamantina, Brazil
M1  - (Reis C.H.B., dr.carloshenriquereis@usp.br) Beneficent Hospital (HBU), University of Marilia (UNIMAR), Marilia, Brazil
M1  - (Pagani B.T., brunatrazzi@usp.br) Dentistry School, University of Marilia (UNIMAR), Marilia, Brazil
M1  - (Buchaim R.L., rogerio@fob.usp.br) Department of Biological Sciences, Bauru School of Dentistry, FOB/USP), University of Sao Paulo, Bauru, Brazil
AD  - M.R. da Cunha, Postgraduate Program in Health Sciences, Faculty of Medicine of Jundiaí (FMJ), Jundiaí, Brazil
T1  - Evaluation of Creatine Monohydrate Supplementation on the Gastrocnemius Muscle of Mice with Muscular Dystrophy: A Preliminary Study
LA  - English
KW  - anasedan
KW  - creatina powder creapure
KW  - creatine
KW  - dopalen
KW  - glycogen
KW  - ketamine
KW  - thiopental
KW  - thiopentax
KW  - xylazine
KW  - animal experiment
KW  - animal model
KW  - animal tissue
KW  - antiinflammatory activity
KW  - article
KW  - clinical evaluation
KW  - comparative study
KW  - controlled study
KW  - diet supplementation
KW  - disease exacerbation
KW  - Duchenne muscular dystrophy
KW  - gastrocnemius muscle
KW  - inflammatory infiltrate
KW  - male
KW  - mononuclear cell
KW  - morphometry
KW  - mouse
KW  - muscular dystrophy
KW  - myofibrosis
KW  - nonhuman
KW  - perimysium
KW  - tissues
KW  - treatment duration
KW  - anasedan
KW  - creatina powder creapure
KW  - dopalen
KW  - thiopentax
C1  - anasedan(Ceva,Brazil)
C1  - creatina powder creapure(universal nutrition,United States)
C1  - dopalen(Ceva,Brazil)
C1  - thiopentax(Cristalia,Brazil)
C2  - Ceva(Brazil)
C2  - Cristalia(Brazil)
C2  - universal nutrition(United States)
N2  - Background/Objectives: Duchenne muscular dystrophy (DMD) is a genetic disease characterized by a lack of dystrophin caused by mutations in the DMD gene, and some minor cases are due to decreased levels of dystrophin, leading to muscle weakness and motor impairment. Creatine supplementation has demonstrated several benefits for the muscle, such as increased strength, enhanced tissue repair, and improved ATP resynthesis. This preliminary study aimed to investigate the effects of creatine on the gastrocnemius muscle in dystrophy muscle (MDX) and healthy C57BL/10 mice. Methods: Twenty MDX and C57Bl/10 mice were organized into groups and supplemented or not with creatine in a dosage of 0.3 mg for 8 weeks. Gastrocnemius tissue was analyzed using histomorphology and histomorphometric techniques. Results: The results demonstrated potential anti-inflammatory effects of creatine, with less observation of inflammatory infiltrates, the preservation of intramuscular glycogen, and reduction in tissue fibrosis in supplemented animals. Conclusions: These findings suggest that creatine may enhance tissue function and slow the progression of DMD. However, further research, with more analysis, is needed to elucidate molecular mechanisms underlying creatine’s effects on reducing mononuclear leukocytes and its role in mitigating tissue fibrosis.
ER  - 

TY  - JOUR
M3  - Review
Y1  - 2025
VL  - 17
IS  - 1
SN  - 2072-6643
JF  - Nutrients 
JO  - Nutrients
UR  - https://www.embase.com/search/results?subaction=viewrecord&id=L2032912402&from=export
U2  - L2032912402
C5  - 39796530
DB  - Embase
DB  - Medline
U4  - 2025-01-14
L2  - http://dx.doi.org/10.3390/nu17010095
DO  - 10.3390/nu17010095
A1  - Gutiérrez-Hellín, J.
A1  - Del Coso, J.
A1  - Franco-Andrés, A.
A1  - Gamonales, J.M.
A1  - Espada, M.C.
A1  - González-García, J.
A1  - López-Moreno, M.
A1  - Varillas-Delgado, D.
M1  - (Gutiérrez-Hellín J., jorge.gutierrez@ufv.es; Franco-Andrés A., arturo.franco@ufv.es; Gamonales J.M., martingamonales@unex.es; González-García J., jaime.gonzalez@ufv.es; Varillas-Delgado D., david.varillas@ufv.es) Exercise and Sport Science, Faculty of Health Sciences, Universidad Francisco de Vitoria, Pozuelo, Spain
M1  - (Del Coso J., juan.delcoso@urjc.es) Sport Sciences Research Centre, Rey Juan Carlos University, Fuenlabrada, Spain
M1  - (Gamonales J.M., martingamonales@unex.es) Training Optimization and Sports Performance Research Group (GOERD), Faculty of Sport Science, University of Extremadura, Cáceres, Spain
M1  - (Gamonales J.M., martingamonales@unex.es) Facultad de Educación y Psicología, Universidad de Extremadura, Badajoz, Spain
M1  - (Espada M.C., mario.espada@ese.ips.pt) Instituto Politécnico de Setúbal, Escola Superior de Educação, Setúbal, Portugal
M1  - (Espada M.C., mario.espada@ese.ips.pt) Life Quality Research Centre (CIEQV), Complexo Andaluz, Rio Maior, Portugal
M1  - (Espada M.C., mario.espada@ese.ips.pt) Faculdade de Motricidade Humana (CIPER), Universidade de Lisboa, Cruz Quebrada, Portugal
M1  - (Espada M.C., mario.espada@ese.ips.pt) Sport Physical Activity and Health Research & INnovation CenTer (SPRINT), Rio Maior, Portugal
M1  - (Espada M.C., mario.espada@ese.ips.pt) Comprehensive Health Research Centre (CHRC), University of Évora, Largo dos Colegiais 2, Évora, Portugal
M1  - (López-Moreno M., miguel.lopez@ufv.es) Diet, Planetary Health and Performance, Faculty of Health Sciences, Universidad Francisco de Vitoria, Pozuelo, Spain
AD  - J. Gutiérrez-Hellín, Exercise and Sport Science, Faculty of Health Sciences, Universidad Francisco de Vitoria, Pozuelo, Spain
AD  - J. Del Coso, Sport Sciences Research Centre, Rey Juan Carlos University, Fuenlabrada, Spain
T1  - Creatine Supplementation Beyond Athletics: Benefits of Different Types of Creatine for Women, Vegans, and Clinical Populations—A Narrative Review
LA  - English
KW  - adenosine triphosphate
KW  - creatine
KW  - creatine kinase
KW  - creatine phosphate
KW  - adult
KW  - animal product
KW  - athlete
KW  - athletic performance
KW  - athletics
KW  - cachexia
KW  - cardiovascular disease
KW  - chronic fatigue syndrome
KW  - cognition
KW  - degenerative disease
KW  - diagnosis
KW  - diet supplementation
KW  - drug megadose
KW  - energy metabolism
KW  - exercise
KW  - fatigue
KW  - female
KW  - human
KW  - Huntington chorea
KW  - ingestion
KW  - luteal phase
KW  - male
KW  - menstrual cycle
KW  - mental performance
KW  - muscle atrophy
KW  - muscle contraction
KW  - narrative
KW  - nervous system injury
KW  - neuroprotection
KW  - Parkinson disease
KW  - physical performance
KW  - plant-based diet
KW  - randomized controlled trial
KW  - retrospective study
KW  - review
KW  - sarcopenia
KW  - supplementation
KW  - therapy
KW  - traumatic brain injury
KW  - vegan
KW  - vegetarian
N2  - Creatine monohydrate supplementation is widely used by athletes in high-intensity, power-based sports due to its ability to enhance short-term performance by increasing intramuscular phosphocreatine (PCr) stores, which aid in ATP resynthesis during intense muscle contractions. However, emerging evidence suggests that creatine monohydrate offers benefits beyond athletic performance. This narrative review explores the literature supporting the advantages of creatine supplementation in women, vegans, and clinical populations. In women, who typically have lower baseline intramuscular creatine levels, supplementation may help alleviate fatigue-related symptoms associated with the menstrual cycle, particularly during the early follicular and luteal phases. For vegans and vegetarians, who often have reduced creatine stores due to the absence of creatine-rich animal products in their diet, supplementation can improve both physical and cognitive performance while supporting adherence to plant-based diets. Additionally, creatine supplementation holds potential for various clinical populations. It may mitigate muscle wasting in conditions such as sarcopenia and cachexia, support neuroprotection in neurodegenerative diseases such as Parkinson’s and Huntington’s, improve exercise capacity in cardiovascular diseases, and enhance energy metabolism in chronic fatigue syndrome. Creatine may also aid recovery from traumatic brain injury by promoting brain energy metabolism and reducing neuronal damage. In conclusion, creatine monohydrate supplementation can enhance physical performance, cognitive function, and overall health in women, vegans, and clinical populations by addressing creatine deficiencies, improving energy metabolism, and supporting recovery from physical and neurological challenges. Most available evidence supports the effectiveness of creatine monohydrate, which should be considered the preferred form of creatine supplementation over other variants. Additionally, proper creatine dosing is essential to maximize benefits and minimize potential adverse effects that may arise from chronic ingestion of excessively high doses.
ER  - 

TY  - JOUR
M3  - Article
Y1  - 2023
VL  - 96
IS  - 3
SP  - 332
EP  - 340
SN  - 1663-2826
SN  - 1663-2818
JF  - Hormone Research in Paediatrics
JO  - Horm. Res. Paediatr.
UR  - https://www.embase.com/search/results?subaction=viewrecord&id=L2025242142&from=export
U2  - L2025242142
C5  - 36030768
DB  - Embase
DB  - Medline
U3  - 2023-06-27
U4  - 2023-06-29
L2  - http://dx.doi.org/10.1159/000526755
DO  - 10.1159/000526755
A1  - Silva, C.
A1  - Fung, A.W.S.
A1  - Masson, V.
A1  - Assen, K.
A1  - Ward, V.
A1  - McKenzie, J.
A1  - Blydt-Hansen, T.D.
A1  - Cosme, J.
A1  - Van Der Gugten, G.
A1  - Barakauskas, V.E.
A1  - Fox, D.A.
M1  - (Silva C., carolina.silvablanco@gmail.com; Fox D.A., dfox@cw.bc.ca) Division of Endocrinology, Department of Pediatrics, University of British Columbia, Vancouver, BC, Canada
M1  - (Fung A.W.S.; Cosme J.; Van Der Gugten G.; Barakauskas V.E.) Department of Pathology and Laboratory Medicine, University of British Columbia, Vancouver, BC, Canada
M1  - (Masson V.; Blydt-Hansen T.D.) Department of Pediatrics, University of British Columbia, Vancouver, BC, Canada
M1  - (Assen K.; Ward V.) Department of Medicine, University of British Columbia, Vancouver, BC, Canada
M1  - (McKenzie J.) Division of Nephrology, Department of Pediatrics, University of British Columbia, Vancouver, BC, Canada
AD  - C. Silva, Division of Endocrinology, Department of Pediatrics, University of British Columbia, Vancouver, BC, Canada
AD  - D.A. Fox, Division of Endocrinology, Department of Pediatrics, University of British Columbia, Vancouver, BC, Canada
T1  - Vitamin D Toxicity from an Unusual and Unexpected Source: A Report of 2 Cases
LA  - English
KW  - Access
KW  - immunoassay analyzer
KW  - alanine aminotransferase
KW  - alkaline phosphatase
KW  - antibiotic agent
KW  - aspartate aminotransferase
KW  - bisphosphonic acid derivative
KW  - calcitonin
KW  - calcium
KW  - creatinine
KW  - folic acid
KW  - glucocorticoid
KW  - pamidronic acid
KW  - parathyroid hormone
KW  - vitamin D
KW  - acute kidney failure
KW  - adolescent
KW  - anorexia
KW  - article
KW  - asthenia
KW  - calcium blood level
KW  - case report
KW  - clinical article
KW  - diarrhea
KW  - drug tolerability
KW  - electrocardiography
KW  - elevated blood pressure
KW  - fever
KW  - flank pain
KW  - gastroenteritis
KW  - headache
KW  - heart rate
KW  - hematuria
KW  - human
KW  - hydration
KW  - hypercalcemia
KW  - laboratory test
KW  - leukocyturia
KW  - liquid chromatography-mass spectrometry
KW  - male
KW  - mass spectrometry
KW  - medical history
KW  - nausea
KW  - QT interval
KW  - QT prolongation
KW  - respiratory distress
KW  - single drug dose
KW  - T wave inversion
KW  - urinalysis
KW  - vitamin blood level
KW  - vitamin D intoxication
KW  - vitamin supplementation
KW  - vomiting
KW  - Access
C3  - Access(Beckman)
C4  - Beckman
N2  - Introduction: Hypervitaminosis D is a relatively uncommon etiology of hypercalcemia. Toxicity is usually caused by very high doses, mostly secondary to erroneous prescription or administration of vitamin D, and less commonly, contaminated foods or manufacturing errors of vitamin D-containing supplements. Case Presentation: A 16-year-old male, previously healthy, presented with 2-week history of nonspecific symptoms (fatigue, gastrointestinal complaints). Investigations showed acute kidney injury and hypercalcemia (total calcium 3.81 mmol/L). Further diagnostic workup revealed markedly elevated 25-hydroxyvitamin D levels (1,910 nmol/L). He denied taking any vitamin D supplements; however, he reported consumption of creatine and protein supplements. Mass spectrometry analysis of the creatine supplement estimated a vitamin D content of 425,000 IU per serving (100 times the upper tolerable daily dose). A few months later, another previously healthy adolescent presented with severe hypercalcemia and acute kidney injury secondary to hypervitaminosis D. He was also using a creatine supplement, from the same manufacturer brand and lot. Both patients were treated with intravenous hydration, calcitonin, and pamidronate. They maintained normocalcemia after their initial presentation but required low-calcium diets and laboratory testing for months after this exposure. Discussion/Conclusion: We present 2 cases of hypervitaminosis D caused by a manufacturing error of a natural health product which did not claim to contain vitamin D. The use of dietary supplements is highly prevalent; this should be incorporated while taking medical history, and considered a potential source of toxicity when an alternative source cannot be found, regardless of the product label.
ER  - 

TY  - JOUR
M3  - Article
Y1  - 2022
VL  - 10
IS  - 4
SN  - 2051-3380
JF  - Respirology Case Reports
JO  - Respirology Case Rep.
UR  - https://www.embase.com/search/results?subaction=viewrecord&id=L2015417020&from=export
U2  - L2015417020
DB  - Embase
U3  - 2022-04-05
U4  - 2022-04-25
L2  - http://dx.doi.org/10.1002/rcr2.932
DO  - 10.1002/rcr2.932
A1  - Lee, S.H.
A1  - Seo, J.A.
A1  - Park, J.E.
A1  - Kim, C.H.
A1  - Lee, J.
M1  - (Lee S.H.; Seo J.A.; Park J.E.; Kim C.H.; Lee J., jaelee@knu.ac.kr) Department of Internal Medicine, Kyungpook National University, School of Medicine, Daegu, South Korea
AD  - J. Lee, Department of Internal Medicine, Kyungpook National University, School of Medicine, Daegu, South Korea
T1  - A case of pulmonary thromboembolism possibly associated with the use of creatine supplements
LA  - English
KW  - gamma interferon
KW  - immunoglobulin A
KW  - immunoglobulin G
KW  - immunoglobulin G antibody
KW  - immunoglobulin M
KW  - neutralizing antibody
KW  - tozinameran
KW  - vaxzevria
KW  - adult
KW  - antibody response
KW  - article
KW  - body mass
KW  - cellular immunity
KW  - coronavirus disease 2019
KW  - enzyme linked immunosorbent assay
KW  - female
KW  - health care personnel
KW  - human
KW  - human experiment
KW  - humoral immunity
KW  - immunity
KW  - longitudinal study
KW  - male
KW  - neutralization test
KW  - normal human
KW  - observational study
KW  - Severe acute respiratory syndrome coronavirus 2
KW  - vaccination
N2  - Drug administration should be considered a risk factor for venous thromboembolism (VTE) in younger healthy patients. We present a case of new-onset pulmonary embolism (PE), possibly associated with excessive creatine supplement intake. A 24-year-old non-smoker male presented to the emergency department with sudden-onset dyspnoea and chest discomfort. Computed tomography pulmonary angiography and venography confirmed PE in the left and right pulmonary artery branches and a thrombus in the left popliteal vein. The patient had no family history of VTE, and other causes of thrombophilia were unlikely. He reported a recent increase in the intensity of his workouts and the dose of his creatine supplements in preparation for a bodybuilding competition. The creatine supplements likely promoted dehydration during intense workouts and profuse sweating. He received anticoagulation therapy, and the creatine supplements were discontinued. Creatine supplements should be used cautiously when there is a higher risk of becoming dehydrated.
ER  - 

TY  - JOUR
M3  - Conference Abstract
Y1  - 2020
VL  - 34
IS  - SUPPL 1
SN  - 1530-6860
JF  - FASEB Journal
JO  - FASEB J.
UR  - https://www.embase.com/search/results?subaction=viewrecord&id=L637862521&from=export
U2  - L637862521
DB  - Embase
U4  - 2022-05-03
L2  - http://dx.doi.org/10.1096/fasebj.2020.34.s1.06416
DO  - 10.1096/fasebj.2020.34.s1.06416
A1  - Aljobaily, N.A.
A1  - Viereckl, M.
A1  - Aljobaily, H.A.
A1  - Albertson, J.A.
A1  - Han, Y.
A1  - Hydock, D.
M1  - (Aljobaily N.A.; Viereckl M.; Aljobaily H.A.; Albertson J.A.; Han Y.; Hydock D.)
AD  - N.A. Aljobaily
T1  - Role of Creatine Supplementation in Alleviating Hepatotoxicity Caused by Doxorubicin
LA  - English
KW  - caspase 3
KW  - collagen type I alpha 1 chain
KW  - creatine
KW  - doxorubicin
KW  - endogenous compound
KW  - eosin
KW  - hematoxylin
KW  - protein Bax
KW  - alanine aminotransferase blood level
KW  - animal experiment
KW  - animal model
KW  - animal tissue
KW  - apoptosis
KW  - aspartate aminotransferase level
KW  - conference abstract
KW  - controlled study
KW  - gene expression
KW  - genetic transcription
KW  - histology
KW  - histopathology
KW  - hyperlipidemia
KW  - inflammation
KW  - liver fibrosis
KW  - liver function
KW  - liver injury
KW  - liver toxicity
KW  - male
KW  - nonhuman
KW  - oxidative stress
KW  - protein expression
KW  - rat
KW  - reverse transcription polymerase chain reaction
KW  - Sprague Dawley rat
KW  - Western blotting
N2  - Background and aim Doxorubicin is a chemotherapeutic agent that is widely used for several malignancies. It is known to have severe side effects such as hepatotoxicity, cardiotoxicity and increase in nitric oxide concentrations in skeletal muscles. On the other hand, creatine monohydrate is a supplementation used as a therapeutic agent and plays a significant role as regenerative agent. So far, there is not enough information about the effect of doxorubicin on the overall liver functionality and how creatine monohydrate helps in easing the hepatotoxicity; therefore, our aim is to investigate the role of creatine monohydrate supplementation in alleviating the hepatotoxicity caused by doxorubicin. Methods Sprague-Dawley rats were fed rodent chow, 2% creatine, 4% followed by 2% creatine supplementation for our weeks; and 15 mg/kg doxorubicin was given once the day before they were sacrificed. Peripheral blood and liver were harvested and snap frozen. Serum chemistry was obtained to evaluate the liver function by looking at the levels of Lipemia, T-Bilirubin, AST, ALP and ALT. Liver damage was evaluated by using Hematoxylin and Eosin staining; whereas liver fibrosis was evaluated by Sirius Red staining. RT-PCR was performed to assess the gene expression of fibrotic genes, proliferative genes, oxidative stress and apoptosis-related genes at the transcription level, and western blotting was performed to measure the gene expression at the protein level. Results There was no significant difference found in the serum chemistry in the treatment groups when compared to the control group. However, the histology showed an increase in inflammation and fibrosis in the doxorubicin group when compared to the control, where there was a decrease observed in the group treated with 4% creatine followed by 2% creatine. A significant increase in the gene expression of Bax, CK-19 and Col1-a1 has been observed in the 2% creatine + doxorubicin. Further, there was a decrease in the protein expression of CASP3 in the 2% creatine + doxorubicin and 4%/2% creatine + doxorubicin when compared to the doxorubicin group. Conclusion Based on the collected data and observed behavior of groups, we conclude that the gradual dose of creatine monohydrate supplementation does alleviate the hepatotoxicity caused by doxorubicin.
ER  - 

TY  - JOUR
M3  - Article
Y1  - 2018
VL  - 51
SP  - 57
EP  - 66
SN  - 1879-0739
SN  - 0271-5317
JF  - Nutrition Research
JO  - Nutr. Res.
UR  - https://www.embase.com/search/results?subaction=viewrecord&id=L620557420&from=export
U2  - L620557420
C5  - 29673544
DB  - Embase
DB  - Medline
U3  - 2018-02-13
U4  - 2018-02-20
L2  - http://dx.doi.org/10.1016/j.nutres.2017.12.010
DO  - 10.1016/j.nutres.2017.12.010
A1  - Cornish, S.M.
A1  - Peeler, J.D.
M1  - (Cornish S.M., Stephen.Cornish@umanitoba.ca) Faculty of Kinesiology and Recreation Management, University of Manitoba, Winnipeg, Canada
M1  - (Cornish S.M., Stephen.Cornish@umanitoba.ca) Health, Leisure, and Human Performance Research Institute, University of Manitoba, Winnipeg, Canada
M1  - (Peeler J.D.) Department of Human Anatomy and Cell Sciences, University of Manitoba, Winnipeg, Canada
M1  - (Cornish S.M., Stephen.Cornish@umanitoba.ca; Peeler J.D.) Pan Am Clinic, Winnipeg, Canada
AD  - S.M. Cornish, 117 Frank Kennedy Centre, Faculty of Kinesiology and Recreation Management, University of Manitoba, Winnipeg, MB, Canada
T1  - No effect of creatine monohydrate supplementation on inflammatory and cartilage degradation biomarkers in individuals with knee osteoarthritis
LA  - English
KW  - biological marker
KW  - C reactive protein
KW  - calgranulin A
KW  - calgranulin B
KW  - cartilage oligomeric matrix protein
KW  - creapure
KW  - creatine
KW  - interleukin 1beta
KW  - interleukin 6
KW  - placebo
KW  - protein S 100
KW  - tumor necrosis factor
KW  - adult
KW  - aged
KW  - article
KW  - cartilage degeneration
KW  - clinical article
KW  - clinical effectiveness
KW  - clinical evaluation
KW  - controlled study
KW  - double blind procedure
KW  - drug efficacy
KW  - female
KW  - human
KW  - knee function
KW  - knee osteoarthritis
KW  - male
KW  - muscle isometric contraction
KW  - muscle strength
KW  - priority journal
KW  - protein blood level
KW  - randomized controlled trial
KW  - treatment duration
KW  - treatment outcome
KW  - treatment planning
KW  - creapure
C1  - creapure(AlzChem,Germany)
C2  - AlzChem(Germany)
N2  - The study purpose was to evaluate the effectiveness of creatine monohydrate supplementation (20 grams/day for 1 week and then 5 grams/day for 11 weeks) on inflammation (C-reactive protein, interleukin-1β interleukin-6, s100 A8/A9, and tumor necrosis factor-α) and cartilage degradation (serum cartilage oligomeric matrix protein) in patients with knee osteoarthritis. We hypothesized that supplementing with creatine monohydrate for 12 weeks would lower biomarkers of inflammation and cartilage degradation in patients with knee osteoarthritis when compared to placebo. A total of 18 patients with mild to moderate knee osteoarthritis were recruited and randomized in a double blind fashion to either a creatine supplementation group (N = 9) or a placebo (N = 9). At baseline and after 12 weeks of supplementation patients had inflammatory and cartilage degradation biomarkers measured in the systemic blood. Further, patients completed the Knee injury and Osteoarthritis Outcome (KOOS) questionnaire as well as had their isometric thigh strength evaluated using an isokinetic dynamometer at both time points. Results indicated that there was no difference between the creatine and placebo groups at 12 week follow up in the inflammatory biomarkers measured nor was there any difference between the groups for cartilage degradation (all P >.05). No statistical differences were noted for the KOOS questionnaire subscales or total score (all P >.05). Muscle strength testing indicated a main effect of time for both groups where isometric thigh strength at 0° of knee flexion was lowered significantly (P =.047). No other significant differences were found in the strength data. We conclude that 12 weeks of supplementation with creatine monohydrate does not affect inflammatory biomarkers, cartilage degradation, KOOS scores, or muscle strength in patients with mild to moderate knee osteoarthritis.
ER  - 

TY  - JOUR
M3  - Conference Abstract
Y1  - 2016
VL  - 39
SP  - S257
SN  - 1573-2665
JF  - Journal of Inherited Metabolic Disease
JO  - J. Inherit. Metab. Dis.
UR  - https://www.embase.com/search/results?subaction=viewrecord&id=L612078963&from=export
U2  - L612078963
DB  - Embase
U4  - 2016-09-14
L2  - http://dx.doi.org/10.1007/s10545-016-9969-2
DO  - 10.1007/s10545-016-9969-2
A1  - Aydogdu, S.
A1  - Uskudar Cansu, D.
A1  - Kilic Yildirim, G.
A1  - Erdogan, B.
M1  - (Aydogdu S.; Kilic Yildirim G.) Dept of Ped Metab, Osmangazi Uni, Med Fac, Eskisehir, Turkey
M1  - (Uskudar Cansu D.) Dept of Rheumatol, Osmangazi Uni, Med Fac, Eskisehir, Turkey
M1  - (Erdogan B.) Dept of Pathol, Eskisehir Public Hosp, Eskisehir, Turkey
AD  - S. Aydogdu, Dept of Ped Metab, Osmangazi Uni, Med Fac, Eskisehir, Turkey
T1  - Exercise induced fatigue: McArdle disease in an adult patient with myopathy
LA  - English
KW  - creatine
KW  - endogenous compound
KW  - glycogen
KW  - glycogen phosphorylase
KW  - sucrose
KW  - adult
KW  - adulthood
KW  - aerobic exercise
KW  - biochemical analysis
KW  - case report
KW  - cell vacuole
KW  - childhood
KW  - diabetes mellitus
KW  - diagnosis
KW  - diet
KW  - differential diagnosis
KW  - DNA determination
KW  - fatigue
KW  - female
KW  - gene frequency
KW  - gene mutation
KW  - genetic analysis
KW  - genetic polymorphism
KW  - glycogen storage disease type 5
KW  - homozygosity
KW  - human
KW  - human tissue
KW  - middle aged
KW  - muscle biopsy
KW  - polymyositis
KW  - rest
KW  - staining
KW  - symptom
KW  - weakness
N2  - Background: McArdle disease (glycogen storage disease type V) is a rare autosomal recessive disorder due to myophosphorylase deficiency by myophosphorylase gene (PYGM) mutations. It is the most common muscle glycogenosis in adults. Characteristic findings are exercise intolerance, myalgia, stiffness, sometimes rhabdomyolysis and myoglobinuria which are relieved by rest. The diagnosis is established bymuscle biopsy for histochemical and biochemical analysis and/or DNA analysis. Case Report: We report a case of 58-year-old female patient with the history of exercise intolerance, fatigue and weakness which improved after a little rest since childhood. The intensive exercise worsened these symptoms. She had eleveted serum CK and normal LDH levels and she was diagnosed as polymyositis since 5 years. The first muscle biopsy showed non-specific findings. Because elevated levels of CK had not improved despite medical treatment, the second muscle biopsy was performed. Subsarcolemmal and in termyofibrillar PAS-positive vacuoles filled with glycogen led us to consider glycogen storage disease. Results: Specific myophosphorylase staining was negative and the genetic analysis showed homozygosity for the PYGM c.808 C > T (p.R270∗) mutation. We started creatine monohydrate supplementation with moderate aerobic exercise. Because she has diabetes mellitus, we could not recommended a carbohydrate-rich diet and sucrose before exercise. Discusssion: The clinical symptoms of McArdle disease usually begin in childhood or young adulthood with exercise intolerance. Symptoms deteriorate with age and diagnosis is often delayed. It is pointed out that McArdle disease should be considered in the differential diagnosis of unexplained myopathies in adults with persistently elevated CK levels.
ER  - 

TY  - JOUR
M3  - Review
Y1  - 2016
VL  - 48
IS  - 8
SP  - 1785
EP  - 1791
SN  - 1438-2199
SN  - 0939-4451
JF  - Amino Acids
JO  - Amino Acids
UR  - https://www.embase.com/search/results?subaction=viewrecord&id=L608354089&from=export
U2  - L608354089
C5  - 26874700
DB  - Embase
DB  - Medline
U3  - 2016-02-22
U4  - 2016-08-19
L2  - http://dx.doi.org/10.1007/s00726-016-2188-1
DO  - 10.1007/s00726-016-2188-1
A1  - Brosnan, M.E.
A1  - Brosnan, J.T.
M1  - (Brosnan M.E.; Brosnan J.T., jbrosnan@mun.ca) Department of Biochemistry, Memorial University of Newfoundland, St. John’s, NL, Canada
AD  - J.T. Brosnan, Department of Biochemistry, Memorial University of Newfoundland, St. John’s, NL, Canada
T1  - The role of dietary creatine
LA  - English
KW  - amino acid
KW  - arginine
KW  - creatine
KW  - creatine synthetic enzyme
KW  - enzyme
KW  - glycine
KW  - methionine
KW  - ademetionine
KW  - unclassified drug
KW  - adipose tissue
KW  - Alaska Native
KW  - animal product
KW  - brain
KW  - carnivore
KW  - creatine supplementation
KW  - creatinine blood level
KW  - creatinine muscle level
KW  - diet supplementation
KW  - dietary creatinine
KW  - dietary intake
KW  - fatty liver
KW  - food intake
KW  - gastrointestinal tract
KW  - Greenland
KW  - human
KW  - inflammatory bowel disease
KW  - intestine
KW  - lion
KW  - liver
KW  - muscle level
KW  - omnivore
KW  - paleolithic diet
KW  - priority journal
KW  - review
KW  - rodent
KW  - skeletal muscle
KW  - soybean meal
KW  - vegan
KW  - vegetarian
KW  - wolf
N2  - The daily requirement of a 70-kg male for creatine is about 2 g; up to half of this may be obtained from a typical omnivorous diet, with the remainder being synthesized in the body Creatine is a carninutrient, which means that it is only available to adults via animal foodstuffs, principally skeletal muscle, or via supplements. Infants receive creatine in mother’s milk or in milk-based formulas. Vegans and infants fed on soy-based formulas receive no dietary creatine. Plasma and muscle creatine levels are usually somewhat lower in vegetarians than in omnivores. Human intake of creatine was probably much higher in Paleolithic times than today; some groups with extreme diets, such as Greenland and Alaskan Inuit, ingest much more than is currently typical. Creatine is synthesized from three amino acids: arginine, glycine and methionine (as S-adenosylmethionine). Humans can synthesize sufficient creatine for normal function unless they have an inborn error in a creatine-synthetic enzyme or a problem with the supply of substrate amino acids. Carnivorous animals, such as lions and wolves, ingest much larger amounts of creatine than humans would. The gastrointestinal tract and the liver are exposed to dietary creatine in higher concentrations before it is assimilated by other tissues. In this regard, our observations that creatine supplementation can prevent hepatic steatosis (Deminice et al. J Nutr 141:1799–1804, 2011) in a rodent model may be a function of the route of dietary assimilation. Creatine supplementation has also been reported to improve the intestinal barrier function of the rodent suffering from inflammatory bowel disease.
ER  - 

TY  - JOUR
M3  - Article
Y1  - 2015
VL  - 28
IS  - 6
SP  - 2141
EP  - 2145
SN  - 1011-601X
JF  - Pakistan Journal of Pharmaceutical Sciences
JO  - Pak. J. Pharma. Sci.
UR  - https://www.embase.com/search/results?subaction=viewrecord&id=L607040911&from=export
U2  - L607040911
C5  - 26639507
DB  - Embase
DB  - Medline
U3  - 2015-12-01
U4  - 2015-12-03
A1  - Iqbal, S.
A1  - Ali, M.
A1  - Iqbal, F.
M1  - (Iqbal S.; Iqbal F., furhan.iqbal@bzu.edu.pk) Institute of Pure and Applied Biology, Zoology Division, Bahauddin Zakariya University, Multan, Pakistan
M1  - (Ali M.) Institute of Molecular Biology and Biotechnology, Bahauddin Zakariya University, Multan, Pakistan
AD  - F. Iqbal, Institute of Pure and Applied Biology, Zoology Division, Bahauddin Zakariya University, Multan, Pakistan
T1  - Effect of creatine monohydrate supplementation on relative serum level of IL-6 and IL-18 following neonatal hypoxia ischemia in male albino mouse
LA  - English
KW  - creatine
KW  - interleukin 6
KW  - interleukin 8
KW  - oxygen
KW  - albino mouse
KW  - animal experiment
KW  - animal model
KW  - animal tissue
KW  - article
KW  - carotid artery ligation
KW  - controlled study
KW  - diet supplementation
KW  - drug effect
KW  - hypoxic ischemic encephalopathy
KW  - male
KW  - mouse
KW  - nervous system inflammation
KW  - neuroprotection
KW  - newborn
KW  - newborn hypoxia
KW  - nonhuman
KW  - protein blood level
KW  - right common carotid artery
N2  - IL-6 has been reported to have neuroprotective effects against cerebral ischemia while IL-8 is a pro inflammatory cytokine structurally related to interleukin-1 family. In the present study, we tried to determine whether 2% Creatine monohydrate supplementation for variable duration influence the IL-6 and 18 concentrations in the serum of male albino mouse following right common carotid artery ligation and hypoxia (8% oxygen) for 25 minutes. Our result revealed that serum concentration of IL6 (P=0.0001) as well as IL-18 (P=0.003) were significantly higher in mice supplemented with creatine monohydrate for 15 weeks than in male albino mice on normal rodent diet following hypoxic ischemic insult indicating that long term creatine monohydrate supplementation up regulates the IL-6 and IL-18 concentrations triggering the neuroinflammatory and neuroprotective responses.
ER  - 

TY  - JOUR
M3  - Article
Y1  - 2012
VL  - 50
IS  - 10
SP  - 3826
EP  - 3832
SN  - 0278-6915
SN  - 1873-6351
JF  - Food and Chemical Toxicology
JO  - Food Chem. Toxicol.
UR  - https://www.embase.com/search/results?subaction=viewrecord&id=L52190732&from=export
U2  - L52190732
C5  - 22809474
DB  - Embase
DB  - Medline
U3  - 2012-09-07
U4  - 2012-10-02
L2  - http://dx.doi.org/10.1016/j.fct.2012.07.006
DO  - 10.1016/j.fct.2012.07.006
A1  - Timcheh-Hariri, A.
A1  - Balali-Mood, M.
A1  - Aryan, E.
A1  - Sadeghi, M.
A1  - Riahi-Zanjani, B.
M1  - (Timcheh-Hariri A.; Balali-Mood M.; Sadeghi M.; Riahi-Zanjani B., Bamdad_Riahi@yahoo.com) Medical Toxicology Research Center, School of Medicine, Mashhad University of Medical Sciences, Mashhad, Iran
M1  - (Aryan E.) Microbiology Research Center, Avicenna (Bu-Ali) Research Institute, Mashhad University of Medical Sciences, Mashhad, Iran
M1  - (Aryan E.) Department of Clinical Bacteriology, Ghaem University Hospital, Mashhad University of Medical Sciences, Mashhad, Iran
AD  - B. Riahi-Zanjani, Medical Toxicology Research Center, School of Medicine, Mashhad University of Medical Sciences, Mashhad, Iran
T1  - Toxic hepatitis in a group of 20 male body-builders taking dietary supplements
LA  - English
KW  - amino acid derivative
KW  - aminotransferase
KW  - bilirubin
KW  - cell tech
KW  - creatine phosphate
KW  - t bomb 2
KW  - testosterone derivative
KW  - unclassified drug
KW  - adult
KW  - article
KW  - body building
KW  - chill
KW  - clinical article
KW  - clinical examination
KW  - diet supplementation
KW  - fatigue
KW  - fever
KW  - human
KW  - hypertension
KW  - jaundice
KW  - laboratory test
KW  - liver function test
KW  - male
KW  - medical history
KW  - pruritus
KW  - toxic hepatitis
KW  - weakness
N2  - Dietary supplements have been used for decades for enhancing muscle growth. The harm caused by some of these products is well documented. We investigated and reported toxic hepatitis in 20 male athletes following self-prescribing of a number of dietary supplements which are lesser known. The patients' ages ranged from 24 to 32 with a mean of 28. years. They had taken three kinds of supplements for 1. year including testosterone optimizer agent T Bomb II, a creatine supplement Phosphagen and an amino acid based supplement Cell-Tech. Based on the history, clinical examination, and laboratory findings the cases were diagnosed as toxic hepatitis. After discontinuation of taking the supplements, clinical recovery and improvement of liver function tests were achieved within 30. days. Causality assessment with the CIOMS (Council for International Organization Medical Sciences) scale showed a " possible" grade of causality (+5 points) for these supplements. It can be concluded that these newer anabolic supplements may induce toxic hepatitis. Since the health risks of them may be severe, the use of these kinds of dietary supplements should be discouraged. © 2012 Elsevier Ltd.
ER  - 

TY  - JOUR
M3  - Article in Press
Y1  - 2011
SP  - 1
EP  - 11
SN  - 0939-4451
SN  - 1438-2199
JF  - Amino Acids
UR  - https://www.embase.com/search/results?subaction=viewrecord&id=L51317423&from=export
U2  - L51317423
C5  - 21399918
DB  - Embase
DB  - Medline
U3  - 2011-03-17
L2  - http://dx.doi.org/10.1007/s00726-011-0876-4
DO  - 10.1007/s00726-011-0876-4
A1  - Tarnopolsky, M.A.
M1  - (Tarnopolsky M.A., tarnopol@mcmaster.ca) Department of Pediatrics and Medicine, McMaster University, 1200 Main St. W. HSC-2H26, Hamilton, L8N 3Z5, Canada
AD  - M.A. Tarnopolsky, Department of Pediatrics and Medicine, McMaster University, 1200 Main St. W. HSC-2H26, Hamilton, L8N 3Z5, ON, Canada
T1  - Creatine as a therapeutic strategy for myopathies
LA  - English
KW  - creatine
KW  - calcium
KW  - oxidizing agent
KW  - corticosteroid
KW  - myositis
KW  - myopathy
KW  - muscular dystrophy
KW  - glycogen storage disease type 5
KW  - disorders of mitochondrial functions
KW  - patient
KW  - supplementation
KW  - exercise
KW  - MELAS syndrome
KW  - side effect
KW  - endurance
KW  - apoptosis
KW  - myotonic dystrophy
KW  - muscle mass
KW  - muscle
KW  - skeletal muscle
KW  - weakness
KW  - atrophy
KW  - chronic progressive external ophthalmoplegia
N2  - Myopathies are genetic or acquired disorders of skeletal muscle that lead to varying degrees of weakness, atrophy, and exercise intolerance. In theory, creatine supplementation could have a number of beneficial effects that could enhance function in myopathy patients, including muscle mass, strength and endurance enhancement, lower calcium levels, anti-oxidant effects, and reduced apoptosis. Patients with muscular dystrophy respond to several months of creatine monohydrate supplementation (~0.075-0.1 g/kg/day) with greater strength (~9%) and fat-free mass (~0.63 kg). Patients with myotonic dystrophy do not show as consistent an effect, possibly due to creatine transport issues. Creatine monohydrate supplementation shows modest benefits only at lower doses and possibly negative effects (cramping) at higher doses in McArdle's disease patients. Patients with MELAS syndrome show some evidence of benefit from creatine supplementation in exercise capacity, with the effects in patients with CPEO being less robust, again, possibly due to limited muscle creatine uptake. The evidence for side effects or negative impact upon serological metrics from creatine supplementation in all groups of myopathy patients is almost non-existent and pale in comparison to the very substantial and well-known side effects from our current chemotherapeutic interventions for some myopathies (i.e., corticosteroids). © 2011 Springer-Verlag.
ER  - 

TY  - JOUR
M3  - Conference Abstract
Y1  - 2011
VL  - 98
SP  - S42
SN  - 0167-8140
JF  - Radiotherapy and Oncology
JO  - Radiother. Oncol.
UR  - https://www.embase.com/search/results?subaction=viewrecord&id=L70394767&from=export
U2  - L70394767
DB  - Embase
U4  - 2011-04-29
L2  - http://dx.doi.org/10.1016/S0167-8140(11)70111-6
DO  - 10.1016/S0167-8140(11)70111-6
A1  - Lønbro, S.
A1  - Overgaard, K.
A1  - Primdahl, H.
A1  - Johansen, J.
A1  - Overgaard, J.
M1  - (Lønbro S.; Overgaard J.) Aarhus University Hospital, Department of Experimental Clinical Oncology, Aarhus C, Denmark
M1  - (Overgaard K.) Aarhus University, Department of Sport Science, Aarhus C, Denmark
M1  - (Primdahl H.) Aarhus University Hospital, Department of Oncology, Aarhus C, Denmark
M1  - (Johansen J.) Odense University Hospital, Department of Oncology, Odense, Denmark
AD  - S. Lønbro, Aarhus University Hospital, Department of Experimental Clinical Oncology, Aarhus C, Denmark
T1  - Resistance training and dietary supplements as intervention for regaining muscle mass following radiotherapy in head and neck cancer patients
LA  - English
KW  - creatine
KW  - protein
KW  - growth factor
KW  - placebo
KW  - interleukin 6
KW  - interleukin 1
KW  - head and neck cancer
KW  - oncology
KW  - muscle mass
KW  - radiotherapy
KW  - resistance training
KW  - diet supplementation
KW  - neck
KW  - cancer patient
KW  - patient
KW  - muscle strength
KW  - functional status
KW  - ingestion
KW  - muscle
KW  - mortality
KW  - breast
KW  - prostate cancer
KW  - muscle hypertrophy
KW  - body composition
KW  - randomized controlled trial
KW  - dual energy X ray absorptiometry
KW  - dynamometry
KW  - arm
KW  - climbing
KW  - blood sampling
KW  - cachexia
KW  - dysphagia
KW  - squamous cell carcinoma
KW  - energy balance
KW  - body weight
KW  - aged
N2  - Purpose: Radiotherapy entails cachexia and dysphagia in patients with head and neck squamous cell carcinomas (HNSCC). These conditions cause a negative energy balance, that lead to a critical loss of body weight (10%) mainly muscle mass. Muscle mass reduction is an independent mortality predictor and lowers muscle strength and functional capacity. Progressive Resistance Training (PRT) has been shown effective in regaining muscle mass, muscle strength and functional capacity among young and elderly healthy individuals and various groups of patients (e.g. HIV, breast-, prostate cancer) and HNSCC patients may benefit from this as well. In addition, a dietary supplement of protein and creatine could enhance the positive effects induced by PRT as previously shown in healthy individuals. The effects of creatine ingestion on circulating growth factors related to muscle hypertrophy are not yet fully investigated. The objectives of the study are to: 1) investigate whether PRT ± protein and creatine ingestion is tolerable among head and neck cancer patients following curative radiotherapy, 2) determine the effects on body composition (muscle mass), muscle strength and functional capacity and 3) investigate possible changes in various circulating growth factors (e.g. Myostatic IGF-1, IL-6, IL-1, TNFα, CRP) following both creatine ingestion and PRT. Materials: In a randomized controlled trial (see figure 1), 30 HNSCC patients are assigned into two groups. During the first week Group 1 completes an oral creatine loading regime (4 × 5 g × day-1), whereas Group 2 ingests placebo. In the following 12 weeks, Group 1 completes a PRT protocol combined with a timed protein and creatine supplement, whereas Group 2 completes the identical PRT protocol with isoenergetic placebo supplement. Before the first week and pre and post the 12 weeks of PRT, body-and muscle mass (DEXA scans), maximal muscle strength (isokinetic dynamometry), functional capacity (e.g. arm curls, stair climbing, counter movement jumps etc.) are evaluated. Resting level blood samples are analyzed for changes in circulating growth factors. (Table presented) Results: At abstract submission deadline patient inclusion was ongoing. Conclusions: We hypothesize that PRT is tolerable among HNSCC patients and that a combination of PRT with dietary supplement has a significant positive effect on muscle mass, muscle strength and functional capacity that is larger than the effect of PRT alone.
ER  - 

TY  - JOUR
M3  - Conference Abstract
Y1  - 2011
VL  - 59
IS  - 2
SP  - 459
EP  - 460
SN  - 1081-5589
JF  - Journal of Investigative Medicine
JO  - J. Invest. Med.
UR  - https://www.embase.com/search/results?subaction=viewrecord&id=L70521891&from=export
U2  - L70521891
DB  - Embase
U4  - 2011-09-05
L2  - http://dx.doi.org/10.231/JIM.0b013e31820bab4c
DO  - 10.231/JIM.0b013e31820bab4c
A1  - Barlapudi, S.
A1  - Soltani, Z.
M1  - (Barlapudi S.; Soltani Z.) LSUHSC, New Orleans, LA, United States
AD  - S. Barlapudi, LSUHSC, New Orleans, LA, United States
T1  - When “creatine” increases creatinine
LA  - English
KW  - creatine
KW  - creatinine
KW  - illicit drug
KW  - nonsteroid antiinflammatory agent
KW  - dipeptidyl carboxypeptidase inhibitor
KW  - Human immunodeficiency virus antibody
KW  - sodium
KW  - protein
KW  - alprazolam
KW  - antibiotic agent
KW  - contrast medium
KW  - complement
KW  - medical research
KW  - human
KW  - acute kidney failure
KW  - patient
KW  - proteinuria
KW  - urine
KW  - case report
KW  - creatinine blood level
KW  - hypertension
KW  - kidney dysfunction
KW  - drug megadose
KW  - Hispanic
KW  - male
KW  - vomiting
KW  - urine sediment
KW  - nephrolithiasis
KW  - stone formation
KW  - kidney failure
KW  - immunoassay
KW  - serum
KW  - toxicology
KW  - ultrasound
KW  - excretion
KW  - protein urine level
KW  - diagnosis
KW  - kidney function
KW  - interstitial nephritis
KW  - physician
KW  - acute hepatitis
KW  - kidney tubule
KW  - acceleration
KW  - urea nitrogen blood level
KW  - Human immunodeficiency virus
KW  - streptolysin titer
KW  - exposure
KW  - recommended drug dose
KW  - etiology
KW  - weakness
KW  - eosinophil
KW  - muscle mass
KW  - water retention
KW  - muscle cell
KW  - toxicity
N2  - Case Report: Creatine-containing supplements are athletic aids used to increase muscle mass due to greater water retention inside the muscle cells. Although current studies indicate that short-term creatine in healthy individuals is safe, long-term effects have not been investigated. There are several case reports about the creatine causing acute kidney injury. Here we describe a case developing kidney dysfunction due to using high dose creatine supplement. We present the case of a healthy 23 year old Hispanic man who presented to us with multiple vomiting episodes and weakness. Patient was found to have acute renal failure with BUN of 35 mg/dL and creatinine of 3.3 mg/dL, hypertension and sub-nephrotic range proteinuria. He denied any use of illegal drugs, non steroidal anti inflammatory drugs, angiotensin converting enzyme inhibitors or antibiotics. There was no history of exposure to intravenous contrast dye. It was noticed that he started taking creatine at three times the recommended dose for 3 months prior to presentation. All primary work up to determine the etiology of his acute renal failure including urine sediment, urine eosinophils, serum complement levels, ANA, HIV antibody test, acute hepatitis panel, RPR, ASO titers, serum and urine toxicology and renal ultrasound yielded negative results. The fractional excretion of sodium was less that 1% and urine protein to creatinine ratio was 2.0 grams, serum creatinine peaked at 4.4 mg/dL. Creatine was determined to be the cause of the elevated serum creatinine as a diagnosis of exclusion. The patient's renal function began to recover 4 days after the protein supplement was discontinued. Literature review suggests that creatine has been associated with acute renal failure secondary to acute interstitial nephritis. Hypertension and proteinuria have also been reported in healthy young people taking these forms of supplements. The use of creatine-containing supplements is not entirely benign and hence both patients and physicians should be aware of this. As there is potential for direct toxicity on renal tubules and for acceleration of kidney stone formation, the long term effects of creatine should be investigated. Creatine should be considered as a possible cause of renal failure in young athletic patients when all other causes have been ruled out.
ER  - 

TY  - JOUR
M3  - Conference Abstract
Y1  - 2010
VL  - 105
SP  - S281
SN  - 0002-9270
JF  - American Journal of Gastroenterology
JO  - Am. J. Gastroenterol.
UR  - https://www.embase.com/search/results?subaction=viewrecord&id=L70825596&from=export
U2  - L70825596
DB  - Embase
U4  - 2012-08-10
L2  - http://dx.doi.org/10.1038/ajg.2010.320-7
DO  - 10.1038/ajg.2010.320-7
A1  - Raines, A.
A1  - Dick, T.
A1  - Seaman, J.
A1  - Harmston, G.
M1  - (Raines A.; Dick T.; Seaman J.; Harmston G.) Intermountain Medical Center, Murray, UT, United States
AD  - A. Raines, Intermountain Medical Center, Murray, UT, United States
T1  - Severe intrahepatic cholestasis and renal failure due to an anabolic androgenic dietary supplement
LA  - English
KW  - bilirubin
KW  - trichloroethylene
KW  - colestyramine
KW  - creatine
KW  - ursodeoxycholic acid
KW  - illicit drug
KW  - methyltestosterone
KW  - alcohol
KW  - lorazepam
KW  - androgen
KW  - kidney failure
KW  - diet supplementation
KW  - college
KW  - gastroenterology
KW  - intrahepatic cholestasis
KW  - human
KW  - patient
KW  - biopsy
KW  - hospital patient
KW  - liver disease
KW  - cholestasis
KW  - inflammation
KW  - creatinine blood level
KW  - pruritus
KW  - body building
KW  - prescription
KW  - anorexia
KW  - body weight loss
KW  - anxiety
KW  - drug therapy
KW  - male
KW  - fatigue
KW  - jaundice
KW  - family history
KW  - muscle
KW  - drug use
KW  - liver injury
KW  - therapy
KW  - dehydration
KW  - acute kidney failure
KW  - transplantation
KW  - muscle mass
KW  - consumer
N2  - Purpose: We report two cases of otherwise healthy males, age 49 years (patient 1) and 21 years (patient 2), who experienced biopsy-proven severe intrahepatic cholestasis due to Tri-methyl X(TM) dietary supplement. Trimethyl X(TM) is a body building supplement that contains multiple methyltestosterone derivatives and is touted as an extreme anabolic triple stack to increase muscle mass. Both patients presented separately with jaundice, fatigue, anorexia, and weight loss after consuming the supplement for 10 to 14 days. Neither patient took prescription medications prior to symptom onset, but patient 1 took a creatine supplement. Both patients had no history of ethanol or illicit drug use or a family history of liver disease. Other causes for liver disease were excluded. The biopsy for patient 1 (Figure A) was performed when his total bilirubin was 42.4 mg/dL and showed cholestasis with lobular and portal inflammation. The biopsy for patient 2 was performed when his bilirubin was 7.8 mg/dL and showed severe canalicular cholestasis with mild lobular inflammation. Both patients were initiated on ursodiol and cholestyramine therapy for pruritis and patient 2 also took lorazepam for anxiety associated with his pruritis. Patient 1 was hospitalized 8 weeks after symptom onset for dehydration and experienced acute renal failure with a peak serum creatinine of 2.5 mg/dL, which improved to 1.24 mg/dL 14 weeks after symptom onset. In patient 1, total bilirubin peaked at 42.4 mg/dL at 8 weeks and in patient 2 peaked at 21.9 mg/dL, 2 weeks after symptom presentation. Patient 2's serum creatinine remained normal. Neither patient required organ transplant. Both cases resolved after discontinuing the supplement. Symptom resolution was prolonged in patient 1 for 18 weeks, versus 12 weeks for patient 2. Dietary supplements touted to increase muscle mass continue to be readily available to consumers and may contain anabolic androgenic steroids, which can cause severe cholestatic liver damage. (Figure presented) .
ER  - 

TY  - JOUR
M3  - Article
Y1  - 2007
VL  - 37
IS  - 6
SP  - 660
EP  - 667
SN  - 1044-1549
JF  - American Journal of Respiratory Cell and Molecular Biology
JO  - Am. J. Resp. Cell Mol. Biol.
UR  - https://www.embase.com/search/results?subaction=viewrecord&id=L350211636&from=export
U2  - L350211636
C5  - 17641295
DB  - Embase
DB  - Medline
U4  - 2007-12-13
L2  - http://dx.doi.org/10.1165/rcmb.2007-0108OC
DO  - 10.1165/rcmb.2007-0108OC
A1  - Vieira, R.P.
A1  - Duarte, A.C.S.
A1  - Claudino, R.C.
A1  - Perini, A.
A1  - Santos, Â.B.G.
A1  - Moriya, H.T.
A1  - Arantes-Costa, F.M.
A1  - Martins, M.A.
A1  - Carvalho, C.R.F.
A1  - Dolhnikoff, M.
M1  - (Vieira R.P.; Santos Â.B.G.; Dolhnikoff M., maridol@usp.br) Department of Pathology, School of Medicine, University of São Paulo, São Paulo, Brazil
M1  - (Duarte A.C.S.; Claudino R.C.; Carvalho C.R.F.) Department of Physical Therapy, School of Medicine, University of São Paulo, São Paulo, Brazil
M1  - (Perini A.; Arantes-Costa F.M.; Martins M.A.) Department of Clinical Medicine, School of Medicine, University of São Paulo, São Paulo, Brazil
M1  - (Moriya H.T.) Biomedical Engineering Laboratory, Escola Politécnica, University of São Paulo, São Paulo, Brazil
M1  - (Dolhnikoff M., maridol@usp.br) Departamento de Patologia, Faculdade de Medicina, Universidade de São Paulo, Av. Dr. Arnaldo, 455 - 2 Andar, 01246-903, São Paulo, SP, Brazil
AD  - M. Dolhnikoff, Departamento de Patologia, Faculdade de Medicina, Universidade de São Paulo, Av. Dr. Arnaldo, 455 - 2 Andar, 01246-903, São Paulo, SP, Brazil
T1  - Creatine supplementation exacerbates allergic lung inflammation and airway remodeling in mice
LA  - English
KW  - collagen
KW  - creatine
KW  - elastin
KW  - gamma interferon
KW  - immunoglobulin E
KW  - immunoglobulin G1
KW  - interleukin 2
KW  - interleukin 4
KW  - interleukin 5
KW  - ovalbumin
KW  - somatomedin C
KW  - allergic pneumonitis
KW  - animal cell
KW  - animal experiment
KW  - animal model
KW  - animal tissue
KW  - article
KW  - Bagg albino mouse
KW  - cell count
KW  - controlled study
KW  - disease exacerbation
KW  - disease model
KW  - eosinophilia
KW  - lung clearance
KW  - lung lavage
KW  - male
KW  - mouse
KW  - nonhuman
KW  - smooth muscle cell
KW  - supplementation
KW  - Th2 cell
N2  - Creatine supplement is the most popular nutritional supplement, and has various metabolic functions and sports medicine applications. Creatine supplementation increases muscle mass and can decrease muscular inflammation. Some studies have also suggested a beneficial role of creatine supplementation on chronic pulmonary diseases such as chronic obstructive pulmonary disease and cystic fibrosis. Among athletes, the prevalence of asthma is high, and many of these individuals may be taking creatine. However, the effects of creatine supplementation on chronic pulmonary diseases of allergic origin have not been investigated. In the present study, we analyzed the effects of creatine supplementation on a model of chronic allergic lung inflammation. Thirty-one Balb/c mice were divided into four groups: control, creatine (Cr), ovalbumin (OVA), and OVA+Cr. OVA and OVA+Cr groups were sensitized with intraperitoneal injections of OVA on Days 0, 14, 28, and 42. OVA challenge (OVA 1%) and Cr treatment (0.5 g/kg/d) were initiated on Day 21 and lasted until Day 53. We determined the index of hyperresponsiveness, the serum levels of OVA-specific immunoglobulin (Ig)E and IgG1, and the total and differential cell counts in bronchoalveolar lavage fluid. We also quantified airway inflammation, and the airway density of IL-4+, IL-5+, IL-2+, IFN-γ+, and insulin-like growth factor (IGF)-1+ cells, collagen and elastic fibers, and airway smooth muscle thickness. Our results showed that creatine in OVA-sensitized mice increased hyperresponsiveness; eosinophilic inflammation; airway density of IL-4+, IL-5+, and IGF-1 inflammatory cells; airway collagen and elastin content; and smooth muscle thickness. The results show that creatine supplementation exacerbates the lung allergic response to OVA through a T helper cell type 2 pathway and increased IGF-1 expression.
ER  - 

TY  - JOUR
M3  - Article
Y1  - 2005
VL  - 86
IS  - 7
SP  - 1293
EP  - 1298
SN  - 0003-9993
JF  - Archives of Physical Medicine and Rehabilitation
JO  - Arch. Phys. Med. Rehabil.
UR  - https://www.embase.com/search/results?subaction=viewrecord&id=L40909890&from=export
U2  - L40909890
C5  - 16003653
DB  - Embase
DB  - Medline
U4  - 2005-07-24
L2  - http://dx.doi.org/10.1016/j.apmr.2005.01.005
DO  - 10.1016/j.apmr.2005.01.005
A1  - Roy, B.D.
A1  - De Beer, J.
A1  - Harvey, D.
A1  - Tarnopolsky, M.A.
M1  - (Roy B.D.) Faculty of Applied Health Sciences, Brock University, St. Catharines, Ont., Canada
M1  - (De Beer J.) Department of Surgery, McMaster University, Hamilton, Ont., Canada
M1  - (De Beer J.; Harvey D.; Tarnopolsky M.A., tarnopol@mcmaster.ca) Department of Medicine (Physical Medicine and Rehabilitation), McMaster University, Hamilton, Ont., Canada
M1  - (Tarnopolsky M.A., tarnopol@mcmaster.ca) Department of Neurology, McMaster University, Hamilton, Ont., Canada
M1  - (Tarnopolsky M.A., tarnopol@mcmaster.ca) Department of Pediatrics, McMaster University, Hamilton, Ont., Canada
M1  - (Tarnopolsky M.A., tarnopol@mcmaster.ca) Depts. of Pediatrics and Medicine (Neurology and Physical Medicine and Rehabilitation), McMaster University, Hamilton Health Sciences, 1200 Main St W, Hamilton, Ont. L8N 3Z5, Canada
AD  - M.A. Tarnopolsky, Depts. of Pediatrics and Medicine (Neurology and Physical Medicine and Rehabilitation), McMaster University, Hamilton Health Sciences, 1200 Main St W, Hamilton, Ont. L8N 3Z5, Canada
T1  - Creatine monohydrate supplementation does not improve functional recovery after total knee arthroplasty
LA  - English
KW  - adenosine triphosphate
KW  - creatine
KW  - creatine phosphate
KW  - adult
KW  - aged
KW  - ankle
KW  - article
KW  - body composition
KW  - clinical article
KW  - clinical trial
KW  - controlled clinical trial
KW  - controlled study
KW  - convalescence
KW  - diet supplementation
KW  - dual energy X ray absorptiometry
KW  - female
KW  - hand grip
KW  - human
KW  - joint function
KW  - male
KW  - morphometry
KW  - motor performance
KW  - muscle function
KW  - muscle metabolism
KW  - muscle strength
KW  - osteoarthritis
KW  - outcomes research
KW  - primary medical care
KW  - public health service
KW  - quadriceps femoris muscle
KW  - randomized controlled trial
KW  - sex role
KW  - statistical significance
KW  - total knee arthroplasty
N2  - Objective: To determine if creatine monohydrate supplementation can improve body composition and enhance recovery after total knee arthroplasty (TKA). Design: Randomized trial in which creatine monohydrate or placebo was administered. Setting: Public primary care facility. Participants: Thirty-seven adults (17 men, 20 women) with osteoarthritis undergoing TKA. Intervention: Subjects received creatine monohydrate (10g/d×10d presurgery to 5g/d×30d postsurgery) or placebo. Main Outcome Measures: Body composition (dual-energy x-ray absorptiometry scanning), muscle metabolite concentrations (adenosine triphosphate, phosphocreatine, creatine, total creatine [phosphocreatine + creatine]), muscle histomorphometery, quadriceps, ankle dorsiflexion and handgrip strength, and functional capacity. All measurements were completed preoperatively (-7d) and 30 days postoperatively, except for that of muscle metabolites. Muscle metabolite samples were collected during surgery (0d) and at 30 days. Results: A significant decrease in quadriceps and ankle dorsiflexion strength was observed at 30 days postoperatively (P<.01). There were no significant effects of creatine monohydrate supplementation on any of the measured outcome variables. Conclusions: Creatine monohydrate supplementation did not improve body composition or muscle strength when given before surgery, nor did it enhance recovery after TKA. © 2005 by American Congress of Rehabilitation Medicine and the American Academy of Physical Medicine and Rehabilitation.
ER  - 

TY  - JOUR
M3  - Article
Y1  - 2003
VL  - 285
IS  - 4 54-4
SP  - R762
EP  - R769
SN  - 0363-6119
JF  - American Journal of Physiology - Regulatory Integrative and Comparative Physiology
JO  - Am. J. Physiol. Regul. Integr. Comp. Physiol.
UR  - https://www.embase.com/search/results?subaction=viewrecord&id=L37169138&from=export
U2  - L37169138
C5  - 12959920
DB  - Embase
DB  - Medline
U4  - 2003-10-07
L2  - http://dx.doi.org/10.1152/ajpregu.00270.2003
DO  - 10.1152/ajpregu.00270.2003
A1  - Tarnopolsky, M.A.
A1  - Bourgeois, J.M.
A1  - Snow, R.
A1  - Keys, S.
A1  - Roy, B.D.
A1  - Kwiecien, J.M.
A1  - Turnbull, J.
M1  - (Tarnopolsky M.A., tarnopol@McMaster.ca; Roy B.D.) Department of Rehabilitation, McMaster University, Hamilton, Ont. L8N 3Z5, Canada
M1  - (Tarnopolsky M.A., tarnopol@McMaster.ca; Roy B.D.; Turnbull J.) Department of Neurology, McMaster University, Hamilton, Ont. L8N 3Z5, Canada
M1  - (Bourgeois J.M.; Kwiecien J.M.) Dept. of Pathol. and Molec. Medicine, McMaster University, Hamilton, Ont. L8N 3Z5, Canada
M1  - (Snow R.) School of Health Sciences, Deakin University, Burwood, Vic. 3125, Australia
M1  - (Keys S.) Department of Biology/Chemistry, Springfield College, Springfield, MA 01109, United States
M1  - (Tarnopolsky M.A., tarnopol@McMaster.ca) Dept. of Neurology, McMaster Univ. Medical Centre, 1200 Main St. West, Hamilton, Ont. L8N 3Z5, Canada
AD  - M.A. Tarnopolsky, Dept. of Neurology, McMaster Univ. Medical Centre, 1200 Main St. West, Hamilton, Ont. L8N 3Z5, Canada
T1  - Histological assessment of intermediate- and long-term creatine monohydrate supplementation in mice and rats
LA  - English
KW  - creatine
KW  - prednisolone
KW  - animal experiment
KW  - animal model
KW  - animal tissue
KW  - article
KW  - controlled study
KW  - diet supplementation
KW  - hepatitis
KW  - inflammation
KW  - liver histology
KW  - liver metabolism
KW  - mouse
KW  - mouse strain
KW  - nonhuman
KW  - priority journal
KW  - rat
KW  - rat strain
KW  - strain difference
KW  - toxicology
KW  - transgenic mouse
N2  - Creatinine monohydrate (CrM) supplementation appears to be relatively safe based on data from short-term and intermediate-term human studies and results from several therapeutic trials. The purpose of the current study was to characterize pathological changes after intermediate-term and long-term CrM supplementation in mice [healthy control and SOD1 (G93A) transgenic] and rats (prednisolone and nonprednisolone treated). Histological assessment (18-20 organs/tissues) was performed on G93A mice after 159 days, and in Sprague-Dawley rats after 365 days, of CrM supplementation (2% wt/wt) compared with control feed. Liver histology was also evaluated in CD-1 mice after 300 days of low-dose CrM supplementation (0.025 and 0.05 g·kg -1·day-1) and in Sprague-Dawley rats after 52 days of CrM supplementation (2% wt/wt) with and without prednisolone. Areas of hepatitis were observed in the livers of the CrM-supplemented G93A mice (P < 0.05), with no significant inflammatory lesions in any of the other 18-20 tissues/organs that were evaluated. The CD-1 mice also showed significant hepatic inflammatory lesions (P < 0.05), yet there was no negative effect of CrM on liver histology in the Sprague-Dawley rats after intermediate-term or long-term supplementation nor was inflammation seen in any other tissues/organs (P = not significant). Dietary CrM supplementation can induce inflammatory changes in the liver of mice, but not rats. The observed inflammatory changes in the murine liver must be considered in the evaluation of hepatic metabolism in CrM-supplemented mice. Species differences must be considered in the evaluation of toxicological and physiological studies.
ER  - 

TY  - JOUR
M3  - Article
Y1  - 2001
VL  - 24
IS  - 5
SP  - 682
EP  - 688
SN  - 0148-639X
JF  - Muscle and Nerve
JO  - Muscle Nerve
UR  - https://www.embase.com/search/results?subaction=viewrecord&id=L32373031&from=export
U2  - L32373031
C5  - 11317279
DB  - Embase
DB  - Medline
U4  - 2001-05-08
L2  - http://dx.doi.org/10.1002/mus.1055
DO  - 10.1002/mus.1055
A1  - Tarnopolsky, M.A.
A1  - Parshad, A.
A1  - Walzel, B.
A1  - Schlattner, U.
A1  - Wallimann, T.
M1  - (Tarnopolsky M.A., tarnopol@mcmaster.ca; Parshad A.; Walzel B.; Schlattner U.; Wallimann T.) Department of Medicine (Neurology and Rehabilitation), McMaster University, 1200 Main Street West, Hamilton, Ont. L8N 3Z5, Canada
M1  - (Tarnopolsky M.A., tarnopol@mcmaster.ca) Institute of Cell Biology (Swiss Federal Institute of Technology), Hoenggerberg, Zurich, Switzerland
AD  - M.A. Tarnopolsky, Department Medicine, McMaster University, 1200 Main Street West, Hamilton, Ont. L8N 3Z5, Canada
T1  - Creatine transporter and mitochondrial creatine kinase protein content in myopathies
LA  - English
KW  - creatine
KW  - creatine kinase
KW  - creatine phosphate
KW  - mitochondrial enzyme
KW  - adult
KW  - aged
KW  - article
KW  - clinical article
KW  - controlled study
KW  - dose response
KW  - human
KW  - human tissue
KW  - inflammation
KW  - mitochondrial myopathy
KW  - muscle biopsy
KW  - muscular dystrophy
KW  - myopathy
KW  - priority journal
KW  - sarcomere
KW  - skeletal muscle
KW  - Western blotting
N2  - Total creatine or phosphocreatine, or both, are reduced in the skeletal muscle of patients with inflammatory myopathy, mitochondrial myopathy, and muscular dystrophy/congenital myopathy. We used Western blotting techniques to measure skeletal muscle creatine transporter protein and sarcomeric mitochondrial creatine kinase (mtCK) protein content in patients with inflammatory myopathy (N = 8), mitochondrial myopathy (N = 5), muscular dystrophy (N = 7), and congenital myopathy (N = 3), as compared to a control group without a neuromuscular diagnosis (N = 8). Creatine transporter protein content was lower for all groups compared to control subjects (P < 0.05; P < 0.01 for congenital myopathy). Mitochondrial CK (mtCK) was lower for inflammatory myopathy (P < 0.05), higher for mitochondrial myopathy (P < 0.05), not different for muscular dystrophy, and markedly lower for the congenital myopathy group (P < 0.01), compared to control subjects. Together, these data suggest that the reduction in total creatine or phosphocreatine in patients with certain myopathies is correlated with creatine transporter and not mtCK protein content. This further supports the belief that creatine monohydrate supplementation may benefit patients with low muscle creatine stores, although the reduction in creatine transporter protein may have implications for dosing. © 2001 John Wiley & Sons, Inc.
ER  - 
