# Supplementary material for: Impact of creatine supplementation on inflammation: evidence from a systematic review and meta-analysis of randomized double-blind placebo trials
Source: Front Immunol. 2026 Feb 19;17:1743603. doi: 10.3389/fimmu.2026.1743603 (PMC12961398; doi:10.3389/fimmu.2026.1743603)
Supplement: Supplementary file 2 [file SupplementaryFile1.zip › SR Creatine inflammatory markers (Kell Doutorado). /Supplementary Files/All references/pubmed-Cannabidio-set.txt]

PMID- 32185791
OWN - NLM
STAT- MEDLINE
DCOM- 20210726
LR  - 20210726
IS  - 1098-9021 (Electronic)
IS  - 0271-8235 (Linking)
VI  - 40
IP  - 2
DP  - 2020 Apr
TI  - Advances in the Treatment of Drug-Resistant Pediatric Epilepsy.
PG  - 257-262
LID - 10.1055/s-0040-1702941 [doi]
AB  - Epilepsy is a common disorder in children and adults that causes significant 
      morbidity and affects many aspects of a patient's lives. Two-thirds of patients 
      with epilepsy are controlled with established antiseizure medications, leaving a 
      significant number of patients searching for other options. The purpose of this 
      review is to provide an overview of recent advancements in the management of 
      treatment-resistant epilepsy in pediatric patients. Recent publications have 
      shown the efficacy of new pharmaceutical options such as fenfluramine and 
      cannabidiol, some of which have been tested specifically in patients with 
      childhood-onset epilepsy syndromes such as Dravet's syndrome and Lennox-Gastaut's 
      syndrome. Furthermore, recent approval by the U.S. Food and Drug Administration 
      of stiripentol has made available a previously difficult-to-obtain option for 
      patients with Dravet's syndrome. Finally, implanted responsive neurostimulation 
      devices for direct cortical stimulation and deep brain stimulation have shown 
      efficacy in adult patients and may represent a thrilling new horizon for 
      pediatric patients.
CI  - Thieme Medical Publishers 333 Seventh Avenue, New York, NY 10001, USA.
FAU - Gonzalez-Giraldo, Ernesto
AU  - Gonzalez-Giraldo E
AD  - Department of Neurology and Pediatrics, Pediatric Epilepsy Center of Excellence, 
      Benioff Children's Hospital, University of California San Francisco, San 
      Francisco, California.
FAU - Sullivan, Joseph E
AU  - Sullivan JE
AD  - Department of Neurology and Pediatrics, Pediatric Epilepsy Center of Excellence, 
      Benioff Children's Hospital, University of California San Francisco, San 
      Francisco, California.
LA  - eng
PT  - Journal Article
PT  - Research Support, Non-U.S. Gov't
PT  - Review
DEP - 20200317
PL  - United States
TA  - Semin Neurol
JT  - Seminars in neurology
JID - 8111343
RN  - 0 (Anticonvulsants)
SB  - IM
MH  - Anticonvulsants/*therapeutic use
MH  - Child
MH  - Drug Resistant Epilepsy/drug therapy/*therapy
MH  - *Electric Stimulation Therapy
MH  - Epilepsies, Myoclonic/drug therapy/*therapy
MH  - Humans
MH  - Lennox Gastaut Syndrome/drug therapy/*therapy
COIS- Dr. Sullivan reports grants from Zogenix and personal fees from Epygenix, outside 
      the submitted work.
EDAT- 2020/03/19 06:00
MHDA- 2021/07/27 06:00
CRDT- 2020/03/19 06:00
PHST- 2020/03/19 06:00 [pubmed]
PHST- 2021/07/27 06:00 [medline]
PHST- 2020/03/19 06:00 [entrez]
AID - 10.1055/s-0040-1702941 [doi]
PST - ppublish
SO  - Semin Neurol. 2020 Apr;40(2):257-262. doi: 10.1055/s-0040-1702941. Epub 2020 Mar 
      17.

PMID- 34532852
OWN - NLM
STAT- MEDLINE
DCOM- 20211124
LR  - 20240813
IS  - 1469-493X (Electronic)
IS  - 1361-6137 (Linking)
VI  - 9
IP  - 9
DP  - 2021 Sep 17
TI  - Cannabinoids for the treatment of dementia.
PG  - CD012820
LID - 10.1002/14651858.CD012820.pub2 [doi]
LID - CD012820
AB  - BACKGROUND: Dementia is a common chronic condition, mainly affecting older 
      adults, characterised by a progressive decline in cognitive and functional 
      abilities. Medical treatments for dementia are limited. Cannabinoids are being 
      investigated for the treatment of dementia. OBJECTIVES: To determine the efficacy 
      and safety of cannabinoids for the treatment of dementia. SEARCH METHODS: We 
      searched ALOIS - the Cochrane Dementia and Cognitive Improvement Group's 
      Specialised Register - on 8 July 2021, using the terms cannabis or cannabinoid or 
      endocannabinoid or cannabidiol or THC or CBD or dronabinol or 
      delta-9-tetrahydrocannabinol or marijuana or marihuana or hashish. The register 
      contains records from all major healthcare databases (the Cochrane Library, 
      MEDLINE, Embase, PsycINFO, CINAHL, LILACS), as well as from many clinical trials 
      registries and grey literature sources. SELECTION CRITERIA: We included all 
      randomised controlled trials (RCTs) of cannabinoids for the treatment of 
      dementia. We included participants of any age and of either sex with diagnosed 
      dementia of any subtype, or with unspecified dementia of any severity, from any 
      setting. We considered studies of cannabinoids administered by any route, at any 
      dose, for any duration, compared with placebo, no treatment, or any active 
      control intervention. DATA COLLECTION AND ANALYSIS: Two review authors 
      independently screened and selected studies for inclusion, extracted data, and 
      assessed the risk of bias in included studies. When necessary, other review 
      authors were involved in reaching consensus decisions. We conducted meta-analyses 
      using a generic inverse variance fixed-effect model to derive estimates of effect 
      size. We used GRADE methods to assess our confidence in the effect estimates. 
      MAIN RESULTS: We included four studies (126 participants) in this review. Most 
      participants had Alzheimer's disease; a few had vascular dementia or mixed 
      dementia. Three studies had low risk of bias across all domains; one study had 
      unclear risk of bias for the majority of domains.  The included studies tested 
      natural delta-9-tetrahydrocannabinol (THC) (Namisol) and two types of synthetic 
      THC analogue (dronabinol and nabilone). Three trials had a cross-over design. 
      Interventions were applied over 3 to 14 weeks; one study reported adverse events 
      over 70 weeks of follow-up. One trial was undertaken in the USA, one in Canada, 
      and two in The Netherlands. Two studies reported non-commercial funding, and two 
      studies were conducted with the support of both commercial and non-commercial 
      funding. Primary outcomes in this review were changes in global and specific 
      cognitive function, overall behavioural and psychological symptoms of dementia 
      (BPSD), and adverse events. We found very low-certainty evidence suggesting there 
      may be little or no clinically important effect of a synthetic THC analogue on 
      cognition assessed with the standardised Mini-Mental State Examination (sMMSE) 
      (mean difference (MD) 1.1 points, 95% confidence interval (CI) 0.1 to 2.1; 1 
      cross-over trial, 28 participants).  We found low-certainty evidence suggesting 
      there may be little or no clinically important effect of cannabinoids on overall 
      behavioural and psychological symptoms of dementia assessed with the 
      Neuropsychiatric Inventory (or its modified nursing home version) (MD -1.97, 95% 
      CI -3.87 to -0.07; 1 parallel group and 2 cross-over studies, 110 participants). 
      All included studies reported data on adverse events. However, the total number 
      of adverse events, the total numbers of mild and moderate adverse events, and the 
      total number of serious adverse events (SAEs) were not reported in a way that 
      permitted meta-analysis.  There were no clear differences between groups in 
      numbers of adverse events, with the exception of sedation (including lethargy), 
      which was more frequent among participants taking nabilone (N = 17) than placebo 
      (N = 6) (odds ratio (OR) 2.83, 95% CI 1.07 to 7.48; 1 cross-over study, 38 
      participants). We judged the certainty of evidence for adverse event outcomes to 
      be low or very low due to serious concerns regarding imprecision and 
      indirectness. AUTHORS' CONCLUSIONS: Based on data from four small, short, and 
      heterogeneous placebo-controlled trials, we cannot be certain whether 
      cannabinoids have any beneficial or harmful effects on dementia. If there are 
      benefits of cannabinoids for people with dementia, the effects may be too small 
      to be clinically meaningful. Adequately powered, methodologically robust trials 
      with longer follow-up are needed to properly assess the effects of cannabinoids 
      in dementia.
CI  - Copyright © 2021 The Cochrane Collaboration. Published by John Wiley & Sons, Ltd.
FAU - Bosnjak Kuharic, Dina
AU  - Bosnjak Kuharic D
AD  - University Psychiatric Hospital Vrapče, Zagreb, Croatia.
FAU - Markovic, Domagoj
AU  - Markovic D
AD  - Clinic for Heart and Cardiovascular Diseases, University of Split Hospital 
      Center, Split, Croatia.
FAU - Brkovic, Tonci
AU  - Brkovic T
AD  - Division of Nephrology, Department of Internal Medicine, University of Split 
      Hospital Center, Split, Croatia.
FAU - Jeric Kegalj, Milka
AU  - Jeric Kegalj M
AD  - Department of Dermatovenerology, General Hospital Zadar, Split, Croatia.
FAU - Rubic, Zana
AU  - Rubic Z
AD  - Department of Clinical Microbiology, University of Split Hospital Center, Split, 
      Croatia.
FAU - Vuica Vukasovic, Ana
AU  - Vuica Vukasovic A
AD  - Department of Nuclear Medicine, University of Split Hospital Center, Split, 
      Croatia.
FAU - Jeroncic, Ana
AU  - Jeroncic A
AD  - Department of Research in Biomedicine and Health, University of Split School of 
      Medicine, Split, Croatia.
FAU - Puljak, Livia
AU  - Puljak L
AD  - Center for Evidence-Based Medicine and Health Care, Catholic University of 
      Croatia, Zagreb, Croatia.
LA  - eng
SI  - ClinicalTrials.gov/NCT02351882
SI  - ClinicalTrials.gov/NCT01302340
SI  - ClinicalTrials.gov/NCT01608217
SI  - ClinicalTrials.gov/NCT00842985
SI  - ClinicalTrials.gov/NCT01964547
SI  - ClinicalTrials.gov/NCT03328676
SI  - ClinicalTrials.gov/NCT02792257
PT  - Journal Article
PT  - Meta-Analysis
PT  - Review
PT  - Systematic Review
DEP - 20210917
PL  - England
TA  - Cochrane Database Syst Rev
JT  - The Cochrane database of systematic reviews
JID - 100909747
RN  - 0 (Cannabinoids)
RN  - 19GBJ60SN5 (Cannabidiol)
SB  - IM
UOF - doi: 10.1002/14651858.CD012820
MH  - Activities of Daily Living
MH  - Aged
MH  - *Alzheimer Disease/drug therapy
MH  - *Cannabidiol/therapeutic use
MH  - *Cannabinoids/adverse effects
MH  - *Dementia, Vascular
MH  - Humans
PMC - PMC8446835
COIS- The review authors have no conflict of interest to declare.
EDAT- 2021/09/18 06:00
MHDA- 2021/11/25 06:00
PMCR- 2022/09/17
CRDT- 2021/09/17 07:28
PHST- 2021/09/17 07:28 [entrez]
PHST- 2021/09/18 06:00 [pubmed]
PHST- 2021/11/25 06:00 [medline]
PHST- 2022/09/17 00:00 [pmc-release]
AID - CD012820.pub2 [pii]
AID - 10.1002/14651858.CD012820.pub2 [doi]
PST - epublish
SO  - Cochrane Database Syst Rev. 2021 Sep 17;9(9):CD012820. doi: 
      10.1002/14651858.CD012820.pub2.

PMID- 35510826
OWN - NLM
STAT- MEDLINE
DCOM- 20220506
LR  - 20240916
IS  - 1469-493X (Electronic)
IS  - 1361-6137 (Linking)
VI  - 5
IP  - 5
DP  - 2022 May 5
TI  - Cannabis and cannabinoids for symptomatic treatment for people with multiple 
      sclerosis.
PG  - CD013444
LID - 10.1002/14651858.CD013444.pub2 [doi]
LID - CD013444
AB  - BACKGROUND: Spasticity and chronic neuropathic pain are common and serious 
      symptoms in people with multiple sclerosis (MS). These symptoms increase with 
      disease progression and lead to worsening disability, impaired activities of 
      daily living and quality of life. Anti-spasticity medications and analgesics are 
      of limited benefit or poorly tolerated. Cannabinoids may reduce spasticity and 
      pain in people with MS. Demand for symptomatic treatment with cannabinoids is 
      high. A thorough understanding of the current body of evidence regarding benefits 
      and harms of these drugs is required. OBJECTIVES: To assess benefit and harms of 
      cannabinoids, including synthetic, or herbal and plant-derived cannabinoids, for 
      reducing symptoms for adults with MS. SEARCH METHODS: We searched the following 
      databases from inception to December 2021: MEDLINE, Embase, the Cochrane Central 
      Register of Controlled Trials (CENTRAL, the Cochrane Library), CINAHL (EBSCO 
      host), LILACS, the Physiotherapy Evidence Database (PEDro), the World Health 
      Organisation International Clinical Trials Registry Platform, the US National 
      Institutes of Health clinical trial register, the European Union Clinical Trials 
      Register, the International Association for Cannabinoid Medicines databank. We 
      hand searched citation lists of included studies and relevant reviews. SELECTION 
      CRITERIA: We included randomised parallel or cross-over trials (RCTs) evaluating 
      any cannabinoid (including herbal Cannabis, Cannabis flowers, plant-based 
      cannabinoids, or synthetic cannabinoids) irrespective of dose, route, frequency, 
      or duration of use for adults with MS. DATA COLLECTION AND ANALYSIS: We followed 
      standard Cochrane methodology. To assess bias in included studies, we used the 
      Cochrane Risk of bias 2 tool for parallel RCTs and crossover trials. We rated the 
      certainty of evidence using the GRADE approach for the following 
      outcomes: reduction of 30% in the spasticity Numeric Rating Scale, pain relief of 
      50% or greater in the Numeric Rating Scale-Pain Intensity, much or very much 
      improvement in the Patient Global Impression of Change (PGIC), Health-Related 
      Quality of Life (HRQoL), withdrawals due to adverse events (AEs) (tolerability), 
      serious adverse events (SAEs), nervous system disorders, psychiatric disorders, 
      physical dependence. MAIN RESULTS: We included 25 RCTs with 3763 participants of 
      whom 2290 received cannabinoids. Age ranged from 18 to 60 years, and between 50% 
      and 88% participants across the studies were female.  The included studies were 3 
      to 48 weeks long and compared nabiximols, an oromucosal spray with a plant 
      derived equal (1:1) combination of tetrahydrocannabinol (THC) and cannabidiol 
      (CBD) (13 studies), synthetic cannabinoids mimicking THC (7 studies), an oral THC 
      extract of Cannabis sativa (2 studies), inhaled herbal Cannabis (1 study) against 
      placebo. One study compared dronabinol, THC extract of Cannabis sativa and 
      placebo, one compared inhaled herbal Cannabis, dronabinol and placebo. We 
      identified eight ongoing studies. Critical outcomes • Spasticity: nabiximols 
      probably increases the number of people who report an important reduction of 
      perceived severity of spasticity compared with placebo (odds ratio (OR) 2.51, 95% 
      confidence interval (CI) 1.56 to 4.04; 5 RCTs, 1143 participants; I(2) = 67%; 
      moderate-certainty evidence). The absolute effect was 216 more people (95% CI 99 
      more to 332 more) per 1000 reporting benefit with cannabinoids than with placebo. 
      • Chronic neuropathic pain: we found only one small trial that measured the 
      number of participants reporting substantial pain relief with a synthetic 
      cannabinoid compared with placebo (OR 4.23, 95% CI 1.11 to 16.17; 1 study, 48 
      participants; very low-certainty evidence). We are uncertain whether cannabinoids 
      reduce chronic neuropathic pain intensity. • Treatment discontinuation due to 
      AEs: cannabinoids may increase slightly the number of participants who 
      discontinue treatment compared with placebo (OR 2.41, 95% CI 1.51 to 3.84; 21 
      studies, 3110 participants; I² = 17%; low-certainty evidence); the absolute 
      effect is 39 more people (95% CI 15 more to 76 more) per 1000 people. Important 
      outcomes • PGIC: cannabinoids probably increase the number of people who report 
      'very much' or 'much' improvement in health status compared with placebo (OR 
      1.80, 95% CI 1.37 to 2.36; 8 studies, 1215 participants; I² = 0%; 
      moderate-certainty evidence). The absolute effect is 113 more people (95% CI 57 
      more to 175 more) per 1000 people reporting improvement. • HRQoL: 
      cannabinoids may have little to no effect on HRQoL (SMD -0.08, 95% CI -0.17 to 
      0.02; 8 studies, 1942 participants; I(2) = 0%; low-certainty evidence); • SAEs: 
      cannabinoids may result in little to no difference in the number of participants 
      who have SAEs compared with placebo (OR 1.38, 95% CI 0.96 to 1.99; 20 studies, 
      3124 participants; I² = 0%; low-certainty evidence); • AEs of the nervous system: 
      cannabinoids may increase nervous system disorders compared with placebo (OR 
      2.61, 95% CI 1.53 to 4.44; 7 studies, 1154 participants; I² = 63%; low-certainty 
      evidence); • Psychiatric disorders: cannabinoids may increase psychiatric 
      disorders compared with placebo (OR 1.94, 95% CI 1.31 to 2.88; 6 studies, 1122 
      participants; I² = 0%; low-certainty evidence); • Drug tolerance: the evidence is 
      very uncertain about the effect of cannabinoids on drug tolerance (OR 3.07, 95% 
      CI 0.12 to 75.95; 2 studies, 458 participants; very low-certainty evidence). 
      AUTHORS' CONCLUSIONS: Compared with placebo, nabiximols probably reduces the 
      severity of spasticity in the short-term in people with MS. We are uncertain 
      about the effect on chronic neurological pain and health-related quality of life. 
      Cannabinoids may increase slightly treatment discontinuation due to AEs, nervous 
      system and psychiatric disorders compared with placebo. We are uncertain about 
      the effect on drug tolerance. The overall certainty of evidence is limited by 
      short-term duration of the included studies.
CI  - Copyright © 2022 The Cochrane Collaboration. Published by John Wiley & Sons, Ltd.
FAU - Filippini, Graziella
AU  - Filippini G
AD  - Scientific Director's Office, Carlo Besta Foundation and Neurological Institute, 
      Milan, Italy.
FAU - Minozzi, Silvia
AU  - Minozzi S
AD  - Department of Epidemiology, Lazio Regional Health Service, Rome, Italy.
FAU - Borrelli, Francesca
AU  - Borrelli F
AD  - Department of Pharmacy, School of Medicine and Surgery, University of Naples 
      'Federico II', Naples, Italy.
FAU - Cinquini, Michela
AU  - Cinquini M
AD  - Istituto di Ricerche Farmacologiche Mario Negri IRCCS, Milan, Italy.
FAU - Dwan, Kerry
AU  - Dwan K
AD  - Review Production and Quality Unit, Editorial & Methods Department, Cochrane 
      Central Executive, London, UK.
LA  - eng
PT  - Journal Article
PT  - Research Support, Non-U.S. Gov't
PT  - Review
PT  - Systematic Review
DEP - 20220505
PL  - England
TA  - Cochrane Database Syst Rev
JT  - The Cochrane database of systematic reviews
JID - 100909747
RN  - 0 (Analgesics)
RN  - 0 (Cannabinoids)
RN  - 0 (Plant Extracts)
RN  - 7J8897W37S (Dronabinol)
SB  - IM
UOF - doi: 10.1002/14651858.CD013444
MH  - Activities of Daily Living
MH  - Adolescent
MH  - Adult
MH  - Analgesics/therapeutic use
MH  - *Cannabinoids/adverse effects
MH  - *Cannabis
MH  - *Chronic Pain/drug therapy
MH  - Dronabinol/adverse effects
MH  - Female
MH  - Humans
MH  - Male
MH  - Middle Aged
MH  - *Multiple Sclerosis/complications/drug therapy
MH  - *Neuralgia/drug therapy/etiology
MH  - Plant Extracts/therapeutic use
MH  - Quality of Life
MH  - Young Adult
PMC - PMC9069991
COIS- GF: none SM: none FB: She received research grants from GW pharmaceuticals 
      (Cambridge, UK) to perform preclinical studies on phytocannabinoids and 
      intestinal diseases, and patents on phytocannabinoids and colorectal cancer or 
      inflammatory bowel diseases MC: none KD: She is employed as statistical editor by 
      Cochrane
EDAT- 2022/05/06 06:00
MHDA- 2022/05/07 06:00
PMCR- 2023/05/05
CRDT- 2022/05/05 08:33
PHST- 2022/05/05 08:33 [entrez]
PHST- 2022/05/06 06:00 [pubmed]
PHST- 2022/05/07 06:00 [medline]
PHST- 2023/05/05 00:00 [pmc-release]
AID - CD013444.pub2 [pii]
AID - 10.1002/14651858.CD013444.pub2 [doi]
PST - epublish
SO  - Cochrane Database Syst Rev. 2022 May 5;5(5):CD013444. doi: 
      10.1002/14651858.CD013444.pub2.

PMID- 33246167
OWN - NLM
STAT- MEDLINE
DCOM- 20211117
LR  - 20211117
IS  - 1096-1186 (Electronic)
IS  - 1043-6618 (Linking)
VI  - 163
DP  - 2021 Jan
TI  - Cannabis and its constituents for cancer: History, biogenesis, chemistry and 
      pharmacological activities.
PG  - 105302
LID - S1043-6618(20)31610-8 [pii]
LID - 10.1016/j.phrs.2020.105302 [doi]
AB  - Cannabis has long been used for healing and recreation in several regions of the 
      world. Over 400 bioactive constituents, including more than 100 
      phytocannabinoids, have been isolated from this plant. The non-psychoactive 
      cannabidiol (CBD) and the psychoactive Δ(9)-tetrahydrocannabinol (Δ(9)-THC) are 
      the major and widely studied constituents from this plant. Cannabinoids exert 
      their effects through the endocannabinoid system (ECS) that comprises cannabinoid 
      receptors (CB1, CB2), endogenous ligands, and metabolizing enzymes. Several 
      preclinical studies have demonstrated the potential of cannabinoids against 
      leukemia, lymphoma, glioblastoma, and cancers of the breast, colorectum, 
      pancreas, cervix and prostate. Cannabis and its constituents can modulate 
      multiple cancer related pathways such as PKB, AMPK, CAMKK-β, mTOR, PDHK, HIF-1α, 
      and PPAR-γ. Cannabinoids can block cell growth, progression of cell cycle and 
      induce apoptosis selectively in tumour cells. Cannabinoids can also enhance the 
      efficacy of cancer therapeutics. These compounds have been used for the 
      management of anorexia, queasiness, and pain in cancer patients. Cannabinoid 
      based products such as dronabinol, nabilone, nabiximols, and epidyolex are now 
      approved for medical use in cancer patients. Cannabinoids are reported to produce 
      a favourable safety profile. However, psychoactive properties and poor 
      bioavailability limit the use of some cannabinoids. The Academic Institutions 
      across the globe are offering training courses on cannabis. How cannabis and its 
      constituents exert anticancer activities is discussed in this article. We also 
      discuss areas that require attention and more extensive research.
CI  - Copyright © 2020 Elsevier Ltd. All rights reserved.
FAU - Lal, Samridhi
AU  - Lal S
AD  - Amity Institute of Pharmacy, Amity University, Gurgaon, Haryana, 122413, India.
FAU - Shekher, Anusmita
AU  - Shekher A
AD  - Department of Biochemistry, Institute of Science, Banaras Hindu University, 
      Varanasi, 221 005, India.
FAU - Puneet
AU  - Puneet
AD  - Department of General Surgery, Institute of Medical Sciences, Banaras Hindu 
      University, Varanasi, 221 005, India.
FAU - Narula, Acharan S
AU  - Narula AS
AD  - Narula Research, LLC, Chapel Hill, NC, 27516, USA.
FAU - Abrahamse, Heidi
AU  - Abrahamse H
AD  - Laser Research Centre, University of Johannesburg, Doornfontein, 2028, South 
      Africa.
FAU - Gupta, Subash C
AU  - Gupta SC
AD  - Department of Biochemistry, Institute of Science, Banaras Hindu University, 
      Varanasi, 221 005, India. Electronic address: sgupta@bhu.ac.in.
LA  - eng
PT  - Historical Article
PT  - Journal Article
PT  - Research Support, Non-U.S. Gov't
PT  - Review
DEP - 20201124
PL  - Netherlands
TA  - Pharmacol Res
JT  - Pharmacological research
JID - 8907422
RN  - 0 (Antineoplastic Agents)
RN  - 0 (Cannabinoids)
RN  - 0 (Medical Marijuana)
RN  - 0 (Receptors, Cannabinoid)
SB  - IM
CIN - Pharmacol Res. 2021 May;167:105477. doi: 10.1016/j.phrs.2021.105477. PMID: 
      33545314
MH  - Animals
MH  - Antineoplastic Agents/pharmacology/*therapeutic use
MH  - Cannabinoids/pharmacology/*therapeutic use
MH  - *Cannabis/chemistry
MH  - History, 19th Century
MH  - History, 20th Century
MH  - History, 21st Century
MH  - Humans
MH  - *Medical Marijuana/chemistry/history/pharmacology/therapeutic use
MH  - Neoplasms/*drug therapy/metabolism
MH  - Receptors, Cannabinoid/metabolism
OTO - NOTNLM
OT  - Cancer
OT  - Cannabidiol
OT  - Cannabis
OT  - Endocannabinoid
OT  - Phytocannabinoids
OT  - Tetrahydrocannabinol
EDAT- 2020/11/28 06:00
MHDA- 2021/11/18 06:00
CRDT- 2020/11/27 20:09
PHST- 2020/08/19 00:00 [received]
PHST- 2020/10/03 00:00 [revised]
PHST- 2020/11/10 00:00 [accepted]
PHST- 2020/11/28 06:00 [pubmed]
PHST- 2021/11/18 06:00 [medline]
PHST- 2020/11/27 20:09 [entrez]
AID - S1043-6618(20)31610-8 [pii]
AID - 10.1016/j.phrs.2020.105302 [doi]
PST - ppublish
SO  - Pharmacol Res. 2021 Jan;163:105302. doi: 10.1016/j.phrs.2020.105302. Epub 2020 
      Nov 24.

PMID- 36830042
OWN - NLM
STAT- PubMed-not-MEDLINE
LR  - 20230228
IS  - 2076-3921 (Print)
IS  - 2076-3921 (Electronic)
IS  - 2076-3921 (Linking)
VI  - 12
IP  - 2
DP  - 2023 Feb 14
TI  - Cannabidiol: Bridge between Antioxidant Effect, Cellular Protection, and 
      Cognitive and Physical Performance.
LID - 10.3390/antiox12020485 [doi]
LID - 485
AB  - The literature provides scientific evidence for the beneficial effects of 
      cannabidiol (CBD), and these effects extend beyond epilepsy treatment (e.g., 
      Lennox-Gastaut and Dravet syndromes), notably the influence on oxidative status, 
      neurodegeneration, cellular protection, cognitive function, and physical 
      performance. However, products containing CBD are not allowed to be marketed 
      everywhere in the world, which may ultimately have a negative effect on health as 
      a result of the uncontrolled CBD market. After the isolation of CBD follows the 
      discovery of CB1 and CB2 receptors and the main enzymatic components 
      (diacylglycerol lipase (DAG lipase), monoacyl glycerol lipase (MAGL), fatty acid 
      amino hydrolase (FAAH)). At the same time, the antioxidant potential of CBD is 
      due not only to the molecular structure but also to the fact that this compound 
      increases the expression of the main endogenous antioxidant systems, superoxide 
      dismutase (SOD), and glutathione peroxidase (GPx), through the nuclear complex 
      erythroid 2-related factor (Nrf2)/Keep1. Regarding the role in the control of 
      inflammation, this function is exercised by inhibiting (nuclear factor kappa B) 
      NF-κB, and also the genes that encode the expression of molecules with a 
      pro-inflammatory role (cytokines and metalloproteinases). The other effects of 
      CBD on cognitive function and physical performance should not be excluded. In 
      conclusion, the CBD market needs to be regulated more thoroughly, given the 
      previously listed properties, with the mention that the safety profile is a very 
      good one.
FAU - Jîtcă, George
AU  - Jîtcă G
AD  - Department of Pharmacology and Clinical Pharmacy, Faculty of Pharmacy, George 
      Emil Palade University of Medicine, Pharmacy, Science and Technology of Târgu 
      Mureș, 540139 Târgu Mureș, Romania.
FAU - Ősz, Bianca E
AU  - Ősz BE
AD  - Department of Pharmacology and Clinical Pharmacy, Faculty of Pharmacy, George 
      Emil Palade University of Medicine, Pharmacy, Science and Technology of Târgu 
      Mureș, 540139 Târgu Mureș, Romania.
FAU - Vari, Camil E
AU  - Vari CE
AUID- ORCID: 0000-0003-0880-6212
AD  - Department of Pharmacology and Clinical Pharmacy, Faculty of Pharmacy, George 
      Emil Palade University of Medicine, Pharmacy, Science and Technology of Târgu 
      Mureș, 540139 Târgu Mureș, Romania.
FAU - Rusz, Carmen-Maria
AU  - Rusz CM
AUID- ORCID: 0000-0001-8187-126X
AD  - Doctoral School of Medicine and Pharmacy, I.O.S.U.D, George Emil Palade 
      University of Medicine, Pharmacy, Science and Technology of Târgu Mureș, 540139 
      Târgu Mureș, Romania.
FAU - Tero-Vescan, Amelia
AU  - Tero-Vescan A
AD  - Department of Biochemistry, Faculty of Pharmacy, George Emil Palade University of 
      Medicine, Pharmacy, Science and Technology of Târgu Mureș, 540139 Târgu Mureș, 
      Romania.
FAU - Pușcaș, Amalia
AU  - Pușcaș A
AD  - Department of Biochemistry, Faculty of Pharmacy, George Emil Palade University of 
      Medicine, Pharmacy, Science and Technology of Târgu Mureș, 540139 Târgu Mureș, 
      Romania.
LA  - eng
GR  - 510/19/17.01.2022/George Emil Palade University of Medicine, Pharmacy, Science, 
      and Technology of Târgu Mureș/
PT  - Journal Article
PT  - Review
DEP - 20230214
PL  - Switzerland
TA  - Antioxidants (Basel)
JT  - Antioxidants (Basel, Switzerland)
JID - 101668981
PMC - PMC9952814
OTO - NOTNLM
OT  - antioxidant
OT  - cannabidiol
OT  - nutraceuticals
OT  - oxidative stress
OT  - physical activity
COIS- The authors declare no conflict of interest.
EDAT- 2023/02/26 06:00
MHDA- 2023/02/26 06:01
PMCR- 2023/02/14
CRDT- 2023/02/25 01:11
PHST- 2023/01/13 00:00 [received]
PHST- 2023/02/08 00:00 [revised]
PHST- 2023/02/13 00:00 [accepted]
PHST- 2023/02/25 01:11 [entrez]
PHST- 2023/02/26 06:00 [pubmed]
PHST- 2023/02/26 06:01 [medline]
PHST- 2023/02/14 00:00 [pmc-release]
AID - antiox12020485 [pii]
AID - antioxidants-12-00485 [pii]
AID - 10.3390/antiox12020485 [doi]
PST - epublish
SO  - Antioxidants (Basel). 2023 Feb 14;12(2):485. doi: 10.3390/antiox12020485.

PMID- 40341983
OWN - NLM
STAT- MEDLINE
DCOM- 20250509
LR  - 20250511
IS  - 2162-4968 (Electronic)
IS  - 2162-4968 (Linking)
VI  - 14
IP  - 1
DP  - 2025 May 8
TI  - Cannabis, Weight, and Weight-Related Behaviors.
PG  - 40
LID - 10.1007/s13679-025-00633-z [doi]
LID - 40
AB  - PURPOSE OF REVIEW: Review recent research regarding the relationship between 
      cannabis use, weight, eating behaviors, eating disorders, and physical activity. 
      RECENT FINDINGS: Cannabis, particularly the cannabinoid Δ9-tegrahydrocannabinol 
      (THC), is associated with increased appetite, food cravings, overconsumption, and 
      decreased physical activity. Cannabidiol (CBD) appears to be associated with 
      decreased appetite. While cannabis use is not correlated with binge eating, 
      cannabis use disorder is associated with loss of control eating. Despite 
      cannabis' association with unhealthy eating and sedentary behavior, most studies 
      suggest that cannabis use is not associated with weight gain, or may even 
      facilitate weight loss. The state of the literature regarding the relationship 
      between cannabis, weight, and weight-related behaviors is complex. Most studies 
      do not differentiate between cannabinoid profiles, routes of administration, or 
      whether cannabis use is problematic. Patients presenting for weight management 
      should be cautioned about cannabis, particularly THC, potentially increasing risk 
      of unhealthy eating and activity patterns.
CI  - © 2025. The Author(s).
FAU - Goodpaster, Kasey P S
AU  - Goodpaster KPS
AD  - Cleveland Clinic Bariatric & Metabolic Institute, Cleveland Clinic Lerner College 
      of Medicine of Case Western Reserve University, 9500 Euclid Ave./M61, Cleveland, 
      OH, 44195, USA. goodpak@ccf.org.
LA  - eng
PT  - Journal Article
PT  - Review
DEP - 20250508
PL  - United States
TA  - Curr Obes Rep
JT  - Current obesity reports
JID - 101578283
RN  - 7J8897W37S (Dronabinol)
RN  - 19GBJ60SN5 (Cannabidiol)
SB  - IM
MH  - Humans
MH  - *Feeding Behavior/drug effects
MH  - Exercise
MH  - *Cannabis/adverse effects
MH  - *Body Weight/drug effects
MH  - Dronabinol/pharmacology/adverse effects
MH  - *Feeding and Eating Disorders
MH  - Appetite/drug effects
MH  - Cannabidiol
MH  - *Obesity
MH  - Weight Gain/drug effects
PMC - PMC12062030
OTO - NOTNLM
OT  - Appetite
OT  - Binge eating
OT  - Cannabis
OT  - Eating disorders
OT  - Obesity
OT  - Physical activity
OT  - Substance use
OT  - Weight
COIS- Compliance with Ethical Standards. Conflict of interest: The authors declare no 
      competing interests. Human and Animal Rights and Informed Consent: This article 
      does not contain any studies with human subjects performed by the author.
EDAT- 2025/05/09 18:33
MHDA- 2025/05/09 18:34
PMCR- 2025/05/08
CRDT- 2025/05/09 12:18
PHST- 2025/04/28 00:00 [accepted]
PHST- 2025/05/09 18:34 [medline]
PHST- 2025/05/09 18:33 [pubmed]
PHST- 2025/05/09 12:18 [entrez]
PHST- 2025/05/08 00:00 [pmc-release]
AID - 10.1007/s13679-025-00633-z [pii]
AID - 633 [pii]
AID - 10.1007/s13679-025-00633-z [doi]
PST - epublish
SO  - Curr Obes Rep. 2025 May 8;14(1):40. doi: 10.1007/s13679-025-00633-z.

PMID- 38572744
OWN - NLM
STAT- MEDLINE
DCOM- 20240405
LR  - 20240407
IS  - 1550-2783 (Electronic)
IS  - 1550-2783 (Linking)
VI  - 21
IP  - 1
DP  - 2024 Dec
TI  - Influence of short-term chronic oral cannabidiol application on muscle recovery 
      and performance after an intensive training protocol - a randomized double-blind 
      crossover study.
PG  - 2337252
LID - 10.1080/15502783.2024.2337252 [doi]
LID - 2337252
AB  - BACKGROUND: Rapid regeneration after intense exercise is essential for 
      competitive athletes. Based on this assumption, supplementation strategies, 
      focusing on food supplements, are increasing to improve the recovery processes. 
      One such supplement is cannabidiol (CBD) which is gaining more attention in 
      competitive sports. However, the evidence is still lacking and there are no data 
      available about the effect of a short-term chronic application. METHODS: A 
      three-arm double-blind cross-over study was conducted to determine the effects of 
      two different CBD products on performance, muscle damage and inflammatory 
      processes in well-trained athletes. In total 17 subjects took successfully part 
      in this study. Each subject underwent the six-day, high-intensity training 
      protocol three times. After each training session, each subject took either a 
      placebo or a CBD product (60 mg of oil or solubilisate). Between the intervention 
      phases, at least four weeks of washout period was conducted. Before and after the 
      training protocols the performance capacity in countermovement jump (CMJ), back 
      squat (BS), bench press (BP) and 1-mile run were measured and biomarkers for 
      muscle damage (creatine kinase, myoglobin), inflammatory processes (interleukin 6 
      and 10) and immune cell activity (ratios of neutrophil granulocytes, lymphocytes 
      and, platelets) were analyzed. For statistical analyses, the current version of R 
      and a linear mixed model was used. RESULTS: It could identify different effects 
      of the training protocol depending on performance level (advanced or highly 
      advanced athletes) (p < .05). Regardless of the performance level, muscle damage 
      and a reduction in performance could be induced by the training protocol. Only 
      CBD oil was associated with a reduction in myoglobin concentration (p < .05) in 
      advanced athletes. Concerning immune activity, a significant decrease in 
      platelets lymphocyte ratios was observed in advanced athletes after placebo 
      treatment (p < .05). CBD oil application showed a slight inhibitory effect 
      (p < .10). Moreover, the reduction in performance differs between the performance 
      levels. A significant decrease in CMJ was observed in advanced athletes and a 
      decreasing trend in BS was observed in highly advanced athletes after placebo 
      treatment (p < 0.10). Both CBD products do not affect performance parameters. For 
      inflammatory parameters, no effects were observed. CONCLUSION: It was found that 
      the performance level of the subjects was a decisive factor and that they 
      responded differently to the training protocol and the CBD application. However, 
      no clear effects of either CBD product were found and further research is needed 
      to identify the long-term effects of CBD application.
FAU - Isenmann, Eduard
AU  - Isenmann E
AUID- ORCID: 0000-0003-3300-5118
AD  - German Sport University Cologne, Department of Molecular and Cellular Sports 
      Medicine, Institute for Cardiovascular Research and Sports Medicine, Cologne, 
      Germany.
AD  - IST Hochschule of Applied Sciences, Department of Fitness and Health, Dusseldorf, 
      Germany.
FAU - Veit, Sebastian
AU  - Veit S
AD  - German Sport University Cologne, Department of Molecular and Cellular Sports 
      Medicine, Institute for Cardiovascular Research and Sports Medicine, Cologne, 
      Germany.
FAU - Flenker, Ulrich
AU  - Flenker U
AD  - German Sport University Cologne, Department of Molecular and Cellular Sports 
      Medicine, Institute for Cardiovascular Research and Sports Medicine, Cologne, 
      Germany.
FAU - Lesch, Alessio
AU  - Lesch A
AD  - German Sport University Cologne, Department of Molecular and Cellular Sports 
      Medicine, Institute for Cardiovascular Research and Sports Medicine, Cologne, 
      Germany.
FAU - Lachenmeier, Dirk W
AU  - Lachenmeier DW
AUID- ORCID: 0000-0002-3115-864X
AD  - Chemical and Veterinary Investigation Agency (CVUA), Karlsruhe, Germany.
FAU - Diel, Patrick
AU  - Diel P
AD  - German Sport University Cologne, Department of Molecular and Cellular Sports 
      Medicine, Institute for Cardiovascular Research and Sports Medicine, Cologne, 
      Germany.
LA  - eng
PT  - Clinical Trial Protocol
PT  - Journal Article
DEP - 20240404
PL  - United States
TA  - J Int Soc Sports Nutr
JT  - Journal of the International Society of Sports Nutrition
JID - 101234168
RN  - 19GBJ60SN5 (Cannabidiol)
RN  - 0 (Myoglobin)
SB  - IM
MH  - Humans
MH  - Cross-Over Studies
MH  - *Cannabidiol/pharmacology
MH  - Myoglobin
MH  - *Sports
MH  - Muscle, Skeletal
MH  - Athletes
MH  - Double-Blind Method
MH  - Dietary Supplements
MH  - Randomized Controlled Trials as Topic
PMC - PMC10997358
OTO - NOTNLM
OT  - CBD
OT  - Cannabidiol
OT  - muscle damage
OT  - performance
OT  - recovery
OT  - regeneration
COIS- No potential conflict of interest was reported by the author(s).
EDAT- 2024/04/04 12:46
MHDA- 2024/04/05 06:44
PMCR- 2024/04/04
CRDT- 2024/04/04 06:53
PHST- 2024/04/05 06:44 [medline]
PHST- 2024/04/04 12:46 [pubmed]
PHST- 2024/04/04 06:53 [entrez]
PHST- 2024/04/04 00:00 [pmc-release]
AID - 2337252 [pii]
AID - 10.1080/15502783.2024.2337252 [doi]
PST - ppublish
SO  - J Int Soc Sports Nutr. 2024 Dec;21(1):2337252. doi: 
      10.1080/15502783.2024.2337252. Epub 2024 Apr 4.

PMID- 33526096
OWN - NLM
STAT- PubMed-not-MEDLINE
LR  - 20240330
IS  - 2522-5782 (Electronic)
IS  - 2522-5782 (Linking)
VI  - 2
IP  - 1
DP  - 2020 Oct 7
TI  - Chronic cannabis consumption and physical exercise performance in healthy adults: 
      a systematic review.
PG  - 34
LID - 10.1186/s42238-020-00037-x [doi]
LID - 34
AB  - OBJECTIVE: The effects of chronic cannabis consumption on physiological 
      parameters of athletic performance are investigated to determine whether chronic 
      cannabis consumption negatively affects athletic performance; improves 
      performance, potentially via enhanced recovery; or has no effect at all. METHODS: 
      A systematic review of the literature (cross-sectional, longitudinal, and 
      intervention studies) concerning the effects of cannabis consumption on sports 
      performance outcomes, e.g. VO2Max (maximal oxygen uptake), PWC (physical work 
      capacity) up to January 2020 was conducted using the PubMed, CINAHL, Medline, 
      PsycArticles, PsycInfo, SPORTDiscus, Psychology and Behavioural Sciences 
      Collection, and Health Source: Nursing/Academic Edition databases. After 
      screening and additional forward searching, four articles were found to fit the 
      inclusion criteria. RESULTS: Resting heart rate was the only physiological 
      measure that significantly differed between groups, and only in one of the four 
      studies included herein. The strongest predictors of athletic performance (VO2Max 
      and PWC) were not found to be significantly different between groups in any of 
      the included studies. Chronic cannabis consumption had no significant effect on 
      athletic performance. The included studies did not assess other elements, such as 
      recovery or endurance. CONCLUSION: No evidence exists for ergogenic or ergolytic 
      effects from chronic cannabis consumption. In some sports, advantages may 
      plausibly be conveyed by psychotropic enhancement or pain reduction. Further 
      research (particularly longitudinal or interventional studies) is required to 
      determine whether cannabis, or constituents thereof, may provide indirect 
      supplemental benefits to athletes.
FAU - Kramer, Andrew
AU  - Kramer A
AUID- ORCID: 0000-0001-8153-8723
AD  - NICM Health Research Institute, Western Sydney University, Locked Bag 1797, 
      Penrith, NSW, 2751, Australia. 19178572@student.westernsydney.edu.au.
AD  - School of Psychology, Western Sydney University, Penrith, Australia. 
      19178572@student.westernsydney.edu.au.
FAU - Sinclair, Justin
AU  - Sinclair J
AD  - NICM Health Research Institute, Western Sydney University, Locked Bag 1797, 
      Penrith, NSW, 2751, Australia.
FAU - Sharpe, Lara
AU  - Sharpe L
AD  - NICM Health Research Institute, Western Sydney University, Locked Bag 1797, 
      Penrith, NSW, 2751, Australia.
FAU - Sarris, Jerome
AU  - Sarris J
AD  - NICM Health Research Institute, Western Sydney University, Locked Bag 1797, 
      Penrith, NSW, 2751, Australia.
AD  - Department of Psychiatry, The Melbourne Clinic, Professorial Unit, The University 
      of Melbourne, Melbourne, Australia.
LA  - eng
PT  - Journal Article
PT  - Review
DEP - 20201007
PL  - England
TA  - J Cannabis Res
JT  - Journal of cannabis research
JID - 101752723
PMC - PMC7819470
OTO - NOTNLM
OT  - Athletics
OT  - Cannabidiol
OT  - Cannabinoids
OT  - Cannabis
OT  - Exercise
OT  - Marijuana
OT  - Physical activity
OT  - Sport
COIS- No funding was solicited or received for this manuscript. JS and JS conduct 
      cannabis research as university members of the Australia Medicinal Cannabis 
      Research and Education Collaboration (www.AMCREC.org). J. Sarris has received a 
      consultancy payment from a cannabis manufacturing company as an independent 
      scientific advisor (Australian Natural Therapeutics Group); this is however 
      completely unrelated to this manuscript. He has also received either presentation 
      honoraria, travel support, clinical trial grants, book royalties, or independent 
      consultancy payments from: Integria Healthcare & MediHerb, Pfizer, Scius Health, 
      Key Pharmaceuticals, Fiji Kava, Research Reviews, Taki Mai, Bioceuticals & 
      Blackmores, Soho-Flordis, Healthworld, HealthEd, HealthMasters, Kantar 
      Consulting, Elsevier, Chaminade University, International Society for Affective 
      Disorders, Complementary Medicines Australia, SPRIM, Terry White Chemists, ANS, 
      Society for Medicinal Plant and Natural Product Research, Sanofi-Aventis, Omega-3 
      Centre, the National Health and Medical Research Council, CR Roper Fellowship. J. 
      Sinclair has sat on the Scientific Advisory Board for BioCeuticals. LS and AK 
      declare that they have no competing interests.
EDAT- 2021/02/03 06:00
MHDA- 2021/02/03 06:01
PMCR- 2020/10/07
CRDT- 2021/02/02 05:42
PHST- 2020/05/27 00:00 [received]
PHST- 2020/09/04 00:00 [accepted]
PHST- 2021/02/02 05:42 [entrez]
PHST- 2021/02/03 06:00 [pubmed]
PHST- 2021/02/03 06:01 [medline]
PHST- 2020/10/07 00:00 [pmc-release]
AID - 10.1186/s42238-020-00037-x [pii]
AID - 37 [pii]
AID - 10.1186/s42238-020-00037-x [doi]
PST - epublish
SO  - J Cannabis Res. 2020 Oct 7;2(1):34. doi: 10.1186/s42238-020-00037-x.

PMID- 32971218
OWN - NLM
STAT- MEDLINE
DCOM- 20211230
LR  - 20211230
IS  - 1878-4216 (Electronic)
IS  - 0278-5846 (Linking)
VI  - 105
DP  - 2021 Mar 8
TI  - Cannabis and exercise: Effects of Δ(9)-tetrahydrocannabinol on preference and 
      motivation for wheel-running in mice.
PG  - 110117
LID - S0278-5846(20)30433-4 [pii]
LID - 10.1016/j.pnpbp.2020.110117 [doi]
AB  - Recent surveys have revealed close links between cannabis and exercise. 
      Specifically, cannabis usage before and/or after exercise is an increasingly 
      common habit primarily aimed at boosting exercise pleasure, motivation, and 
      performance whilst facilitating post-exercise recovery. However, whether these 
      beliefs reflect the true impact of cannabis on these aspects of exercise is 
      unknown. This study has thus examined the effects of cannabis' main psychoactive 
      ingredient, namely Δ(9)-tetrahydrocannabinol (THC), on (i) mouse wheel-running 
      preference and performance and (ii) running motivation and seeking behaviour. 
      Wheel-running preference and performance were investigated using a T-maze with 
      free and locked wheels located at the extremity of either arm. Running motivation 
      and seeking were assessed by a cued-running operant task wherein wheel-running 
      was conditioned by nose poking. Moreover, because THC targets cannabinoid type 1 
      (CB(1)) receptors, i.e. receptors previously documented to control running 
      motivation, this study also assessed the role of these receptors in running 
      preference, performance, and craving-like behaviour. Whilst acute blockade or 
      genetic deletion of CB(1) receptors decreased running preference and performance 
      in the T-maze, THC proved ineffective on either variable. The failure of THC to 
      affect running variables in the T-maze extended to running motivation, as 
      assessed by cued-running under a progressive ratio (PR) reinforcement schedule. 
      This ineffectiveness of THC was not related to the treatment protocol because it 
      successfully increased motivation for palatable food. Although craving-like 
      behaviour, as indexed by a cue-induced reinstatement of running seeking, was 
      found to depend on CB(1) receptors, THC again proved ineffective. Neither running 
      motivation nor running seeking were affected when CB(1) receptors were further 
      stimulated by increasing the levels of the endocannabinoid 
      2-arachidonoylglycerol. These results, which suggest that the drive for running 
      is insensitive to the acute stimulation of CB(1) receptors, raise the hypothesis 
      that cannabis is devoid of effect on exercise motivation. Future investigation 
      using chronic administration of THC, with and without other cannabis ingredients 
      (e.g. cannabidiol), is however required before conclusions can be drawn.
CI  - Copyright © 2020 Elsevier Inc. All rights reserved.
FAU - Hurel, Imane
AU  - Hurel I
AD  - Endocannabinoids and NeuroAdaptation, NeuroCentre INSERM U1215, 33077 Bordeaux, 
      France; Université de Bordeaux, 33077 Bordeaux, France.
FAU - Muguruza, Carolina
AU  - Muguruza C
AD  - Endocannabinoids and NeuroAdaptation, NeuroCentre INSERM U1215, 33077 Bordeaux, 
      France; Université de Bordeaux, 33077 Bordeaux, France; Department of 
      Pharmacology, University of the Basque Country UPV/EHU, Leioa, Bizkaia, Spain; 
      Centro de Investigación Biomédica en Red de Salud Mental, CIBERSAM, Spain.
FAU - Redon, Bastien
AU  - Redon B
AD  - Endocannabinoids and NeuroAdaptation, NeuroCentre INSERM U1215, 33077 Bordeaux, 
      France; Université de Bordeaux, 33077 Bordeaux, France.
FAU - Marsicano, Giovanni
AU  - Marsicano G
AD  - Endocannabinoids and NeuroAdaptation, NeuroCentre INSERM U1215, 33077 Bordeaux, 
      France; Université de Bordeaux, 33077 Bordeaux, France.
FAU - Chaouloff, Francis
AU  - Chaouloff F
AD  - Endocannabinoids and NeuroAdaptation, NeuroCentre INSERM U1215, 33077 Bordeaux, 
      France; Université de Bordeaux, 33077 Bordeaux, France. Electronic address: 
      francis.chaouloff@inserm.fr.
LA  - eng
PT  - Journal Article
PT  - Research Support, Non-U.S. Gov't
DEP - 20200922
PL  - England
TA  - Prog Neuropsychopharmacol Biol Psychiatry
JT  - Progress in neuro-psychopharmacology & biological psychiatry
JID - 8211617
RN  - 0 (Cannabinoid Receptor Agonists)
RN  - 7J8897W37S (Dronabinol)
SB  - IM
MH  - Animals
MH  - Cannabinoid Receptor Agonists/*pharmacology
MH  - Conditioning, Operant/*drug effects
MH  - Dronabinol/*pharmacology
MH  - Male
MH  - Mice
MH  - Motivation/*drug effects
MH  - Motor Activity/drug effects
MH  - *Physical Conditioning, Animal
MH  - Running
OTO - NOTNLM
OT  - CB(1) receptor
OT  - Cue-induced reinstatement
OT  - JZL184
OT  - Operant conditioning
OT  - T-maze
EDAT- 2020/09/25 06:00
MHDA- 2021/12/31 06:00
CRDT- 2020/09/24 20:10
PHST- 2020/08/04 00:00 [received]
PHST- 2020/09/11 00:00 [revised]
PHST- 2020/09/20 00:00 [accepted]
PHST- 2020/09/25 06:00 [pubmed]
PHST- 2021/12/31 06:00 [medline]
PHST- 2020/09/24 20:10 [entrez]
AID - S0278-5846(20)30433-4 [pii]
AID - 10.1016/j.pnpbp.2020.110117 [doi]
PST - ppublish
SO  - Prog Neuropsychopharmacol Biol Psychiatry. 2021 Mar 8;105:110117. doi: 
      10.1016/j.pnpbp.2020.110117. Epub 2020 Sep 22.

PMID- 35502947
OWN - NLM
STAT- MEDLINE
DCOM- 20220614
LR  - 20230923
IS  - 1536-3708 (Electronic)
IS  - 0148-7043 (Linking)
VI  - 88
IP  - 5 Suppl 5
DP  - 2022 Jun 1
TI  - Cannabinoids and Pain for the Plastic Surgeon: What Is the Evidence?
PG  - S508-S511
LID - 10.1097/SAP.0000000000003128 [doi]
AB  - BACKGROUND: Since the passage of the 2018 Farm Bill, practitioners have 
      encountered more patients self-treating pain with over-the-counter topical 
      cannabidiol (CBD) derived from hemp-Cannabis sativa with less than 0.3% 
      delta-9-tetrahydrocannabinol-with reported improvements in pain control and 
      activities of daily living. Cannabidiol has been touted for its capacity to 
      improve inflammatory, arthritic, and neuropathic pain conditions, and increasing 
      numbers of patients are exploring its use as potential replacement for opioids. 
      However, limited rigorous clinical trials have been performed evaluating the 
      safety and efficacy of cannabinoids for the treatment of pain. METHODS: A 
      systematic search of PubMed was performed using the Medical Subject Headings 
      (MeSH) terms "cannabinoid" or "CBD" or "cannabidiol" or "cannabis" or "medical 
      marijuana" and "pain." It yielded 340 article titles. Twelve full-text primary 
      studies of oral or topical CBD for chronic pain were selected for review, 
      including 6 animal (2 randomized clinical trial and 4 prospective trials) and 6 
      human (4 randomized clinical trial and 2 prospective trials) studies. RESULTS: 
      With respect to the safety and efficacy of oral and topical CBD for treating 
      pain, animal and human studies have shown early positive results with limited 
      minor side effects. However, all human studies may be underpowered with small 
      sample sizes. CONCLUSIONS: With respect to the safety and efficacy of oral and 
      topical CBD for treating pain, the evidence remains inconclusive in that we have 
      a paucity of data to share with our patients who are considering the use of these 
      products, which may be associated with significant costs.
CI  - Copyright © 2022 Wolters Kluwer Health, Inc. All rights reserved.
FAU - Stephens, Kristen L
AU  - Stephens KL
AD  - From the Department of Plastic Surgery.
FAU - Heineman, John T
AU  - Heineman JT
AD  - From the Department of Plastic Surgery.
FAU - Forster, Grace L
AU  - Forster GL
AD  - School of Medicine.
FAU - Timko, Michael P
AU  - Timko MP
AD  - Department of Biology.
FAU - DeGeorge, Brent R Jr
AU  - DeGeorge BR Jr
AD  - Departments of Plastic and Orthopaedic Surgery, University of Virginia, 
      Charlottesville, VA.
LA  - eng
PT  - Journal Article
PT  - Randomized Controlled Trial
DEP - 20220423
PL  - United States
TA  - Ann Plast Surg
JT  - Annals of plastic surgery
JID - 7805336
RN  - 0 (Cannabinoids)
RN  - 19GBJ60SN5 (Cannabidiol)
SB  - IM
MH  - Activities of Daily Living
MH  - Animals
MH  - *Cannabidiol/therapeutic use
MH  - *Cannabinoids/therapeutic use
MH  - *Cannabis
MH  - *Chronic Pain
MH  - Humans
MH  - Prospective Studies
MH  - *Surgeons
COIS- Conflicts of interest and sources of funding: This research received grant 
      funding from the Southeastern Society of Plastic and Reconstructive Surgeons. The 
      authors declare no conflict of interest.
EDAT- 2022/05/04 06:00
MHDA- 2022/06/15 06:00
CRDT- 2022/05/03 09:23
PHST- 2022/05/04 06:00 [pubmed]
PHST- 2022/06/15 06:00 [medline]
PHST- 2022/05/03 09:23 [entrez]
AID - 00000637-202206005-00023 [pii]
AID - 10.1097/SAP.0000000000003128 [doi]
PST - ppublish
SO  - Ann Plast Surg. 2022 Jun 1;88(5 Suppl 5):S508-S511. doi: 
      10.1097/SAP.0000000000003128. Epub 2022 Apr 23.

PMID- 37368422
OWN - NLM
STAT- PubMed-not-MEDLINE
LR  - 20230701
IS  - 2226-4787 (Electronic)
IS  - 2226-4787 (Linking)
VI  - 11
IP  - 3
DP  - 2023 Jun 8
TI  - Pharmacist and Student Knowledge and Perceptions of Herbal Supplements and 
      Natural Products.
LID - 10.3390/pharmacy11030096 [doi]
LID - 96
AB  - We aimed to collect parallel perspectives from pharmacists and pharmacy students 
      on their use, knowledge, attitudes, and perceptions about herbal 
      supplements/natural products. Two cross-sectional descriptive survey 
      questionnaires-one focusing on pharmacists and the other focusing on pharmacy 
      students-were administered from March to June 2021 via Qualtrics. The surveys 
      were sent out to preceptor pharmacists and pharmacy students currently enrolled 
      at a single U.S. school of pharmacy. The questionnaires were composed of five 
      main sections, including (1) demographics; (2) attitudes/perceptions; (3) 
      educational experience; (4) resource availability; and (5) objective knowledge of 
      herbal supplements/natural products. Data analysis primarily utilized descriptive 
      statistics with relevant comparisons across domains. A total of 73 pharmacists 
      and 92 pharmacy students participated, with response rates of 8.8% and 19.3%, 
      respectively. A total of 59.2% of pharmacists and 50% of pharmacy students stated 
      they personally used herbal supplements/natural products. Most respondents (>95% 
      for both groups) considered vitamins/minerals safe, although a lower percentage 
      agreed on this for herbal supplements/natural products (60% and 79.3% for 
      pharmacists and pharmacy students, respectively). Patient inquiries in the 
      pharmacy setting were most seen for vitamin D, zinc, cannabidiol, and omega-3. A 
      total of 34.2% of pharmacists reported having training in herbal 
      supplements/natural products as a required part of their Pharm.D. training, and 
      89.1% of pharmacy students desired to learn more. The median score on the 
      objective knowledge quiz was 50% for pharmacists and 45% for pharmacy students. 
      Ultimately, herbal supplements/natural products are recognized by 
      pharmacists/pharmacy students as a consistent and embedded part of pharmacy 
      practice, although there is a need to enhance knowledge and skills in this area.
FAU - Stayduhar, Jacey M
AU  - Stayduhar JM
AD  - Division of Pharmaceutical, Administrative, and Social Sciences, School of 
      Pharmacy, Duquesne University, 600 Forbes Ave, Pittsburgh, PA 15282, USA.
FAU - Covvey, Jordan R
AU  - Covvey JR
AUID- ORCID: 0000-0003-2913-2042
AD  - Division of Pharmaceutical, Administrative, and Social Sciences, School of 
      Pharmacy, Duquesne University, 600 Forbes Ave, Pittsburgh, PA 15282, USA.
FAU - Schreiber, James B
AU  - Schreiber JB
AUID- ORCID: 0000-0001-9232-3410
AD  - School of Nursing, Duquesne University, Pittsburgh, PA 15282, USA.
FAU - Witt-Enderby, Paula A
AU  - Witt-Enderby PA
AD  - Division of Pharmaceutical, Administrative, and Social Sciences, School of 
      Pharmacy, Duquesne University, 600 Forbes Ave, Pittsburgh, PA 15282, USA.
LA  - eng
PT  - Journal Article
DEP - 20230608
PL  - Switzerland
TA  - Pharmacy (Basel)
JT  - Pharmacy (Basel, Switzerland)
JID - 101678532
PMC - PMC10303247
OTO - NOTNLM
OT  - herbal supplements
OT  - holistic health
OT  - integrative health
OT  - natural medicine
OT  - pharmacists’ perceptions
OT  - pharmacy student perceptions
COIS- The authors declare no conflict of interest.
EDAT- 2023/06/27 13:10
MHDA- 2023/06/27 13:11
PMCR- 2023/06/08
CRDT- 2023/06/27 11:43
PHST- 2023/04/27 00:00 [received]
PHST- 2023/05/31 00:00 [revised]
PHST- 2023/06/06 00:00 [accepted]
PHST- 2023/06/27 13:11 [medline]
PHST- 2023/06/27 13:10 [pubmed]
PHST- 2023/06/27 11:43 [entrez]
PHST- 2023/06/08 00:00 [pmc-release]
AID - pharmacy11030096 [pii]
AID - pharmacy-11-00096 [pii]
AID - 10.3390/pharmacy11030096 [doi]
PST - epublish
SO  - Pharmacy (Basel). 2023 Jun 8;11(3):96. doi: 10.3390/pharmacy11030096.

PMID- 35926578
OWN - NLM
STAT- MEDLINE
DCOM- 20220909
LR  - 20220909
IS  - 1872-7786 (Electronic)
IS  - 0009-2797 (Linking)
VI  - 365
DP  - 2022 Sep 25
TI  - Protective effect and mechanism of cannabidiol on myocardial injury in exhaustive 
      exercise training mice.
PG  - 110079
LID - S0009-2797(22)00284-8 [pii]
LID - 10.1016/j.cbi.2022.110079 [doi]
AB  - Cannabinoid diphenol (CBD) is a non-toxic main component extracted from cannabis, 
      which has the effects of anti-inflammatory, anti-apoptosis and anti-oxidative 
      stress. In recent years, exercise-induced myocardial injury has become a research 
      hotspot in the field of sports medicine and sports physiology. Exercise-induced 
      myocardial injury is closely related to oxidative stress, inflammatory response 
      and apoptosis. However, there is no clear evidence of the relationship between 
      CBD and exercise-induced myocardial injury. In this study, by establishing an 
      animal model of exhaustive exercise training in mice, the protective effect of 
      CBD on myocardial injury in mice was elaborated, and the possible molecular 
      mechanism was discussed. After CBD intervention, the arrangement and rupture of 
      myocardial fiber tissue and the degree of inflammatory cell infiltration were 
      reduced, the deposition of collagen fibers in myocardial tissue decreased. CBD 
      can also significantly inhibit cardiac hypertrophy. Meanwhile, the expression of 
      IL-6, IL-10, TNF-α, Bax, Caspase-3, Bcl-2, MDA-5, IRE-1α, NOX-2, SOD-1, Keap1, 
      Nrf2, HO-1, NF-κB and COX-2 was recovered to normal. In addition, after CBD 
      intervention, the protein expression of Keap1 was down-regulated, the 
      translocation of Nrf2 from the cytoplasm to the nucleus was significantly 
      increased, then the transcriptional activity was increased, and the expression of 
      the downstream HO-1 antioxidant protein was increased, indicating that CBD may 
      improve the cardiac function of exhaustive exercise training mice by activating 
      Keap1/Nrf2/HO-1 signaling pathway. Molecular docking results also confirmed that 
      CBD had a good binding effect with Keap1/Nrf2/HO-1 signaling pathway proteins. In 
      conclusion, the protective mechanism of CBD on myocardial injury in exhaustive 
      exercise training mice may be to activate Keap1/Nrf2/HO-1 signaling pathway, and 
      then exert anti-inflammatory, anti-apoptosis and inhibition of oxidative stress.
CI  - Copyright © 2022. Published by Elsevier B.V.
FAU - Zhang, Jun
AU  - Zhang J
AD  - College of Physical Education, Yanshan University, Qinhuangdao, 066004, China.
FAU - Luo, Zhonghua
AU  - Luo Z
AD  - Shenyang Medical College, No. 146, Huanghe North Street, Shenyang, 110034, China.
FAU - Zhang, Zhe
AU  - Zhang Z
AD  - College of Physical Education, Yanching Institute of Technology, Langfang, 
      065201, China.
FAU - Zhao, Meng
AU  - Zhao M
AD  - College of Physical Education, Yanshan University, Qinhuangdao, 066004, China.
FAU - Tong, Changci
AU  - Tong C
AD  - Shenyang Medical College, No. 146, Huanghe North Street, Shenyang, 110034, China.
FAU - Cong, Peifang
AU  - Cong P
AD  - Shenyang Medical College, No. 146, Huanghe North Street, Shenyang, 110034, China.
FAU - Mao, Shun
AU  - Mao S
AD  - Shenyang Medical College, No. 146, Huanghe North Street, Shenyang, 110034, China.
FAU - Zhao, Yan
AU  - Zhao Y
AD  - Jihua Laboratory, No. 28 Island Ring South Road, Guicheng Street, Foshan City, 
      528200, China.
FAU - Hou, Mingxiao
AU  - Hou M
AD  - Shenyang Medical College, No. 146, Huanghe North Street, Shenyang, 110034, China. 
      Electronic address: houmingxiao188@163.com.
FAU - Piao, Ying
AU  - Piao Y
AD  - Department of Oncology, General Hospital of Northern Theater Command, No. 83 
      Road, Shenhe District, Shenyang, l10016, China. Electronic address: 
      15309880806@163.com.
FAU - Liu, Yunen
AU  - Liu Y
AD  - Shenyang Medical College, No. 146, Huanghe North Street, Shenyang, 110034, China. 
      Electronic address: lye9307@163.com.
LA  - eng
PT  - Journal Article
DEP - 20220801
PL  - Ireland
TA  - Chem Biol Interact
JT  - Chemico-biological interactions
JID - 0227276
RN  - 0 (Anti-Inflammatory Agents)
RN  - 0 (Kelch-Like ECH-Associated Protein 1)
RN  - 0 (NF-E2-Related Factor 2)
RN  - 19GBJ60SN5 (Cannabidiol)
SB  - IM
MH  - Animals
MH  - Anti-Inflammatory Agents/pharmacology
MH  - *Cannabidiol/pharmacology/therapeutic use
MH  - Kelch-Like ECH-Associated Protein 1/metabolism
MH  - Mice
MH  - Molecular Docking Simulation
MH  - *NF-E2-Related Factor 2/genetics/metabolism
OTO - NOTNLM
OT  - Apoptosis
OT  - Cannabinoid
OT  - Exercise-induced myocardial injury
OT  - Inflammatory
OT  - Oxidative stress
COIS- Declaration of competing interest The authors declare that they have no known 
      competing financial interests or personal relationships that could have appeared 
      to influence the work reported in this paper.
EDAT- 2022/08/05 06:00
MHDA- 2022/09/11 06:00
CRDT- 2022/08/04 19:23
PHST- 2022/04/29 00:00 [received]
PHST- 2022/06/27 00:00 [revised]
PHST- 2022/07/26 00:00 [accepted]
PHST- 2022/08/05 06:00 [pubmed]
PHST- 2022/09/11 06:00 [medline]
PHST- 2022/08/04 19:23 [entrez]
AID - S0009-2797(22)00284-8 [pii]
AID - 10.1016/j.cbi.2022.110079 [doi]
PST - ppublish
SO  - Chem Biol Interact. 2022 Sep 25;365:110079. doi: 10.1016/j.cbi.2022.110079. Epub 
      2022 Aug 1.

PMID- 36719831
OWN - NLM
STAT- MEDLINE
DCOM- 20230210
LR  - 20230301
IS  - 1473-558X (Electronic)
IS  - 0959-4965 (Linking)
VI  - 34
IP  - 3
DP  - 2023 Feb 1
TI  - Synergistic effect of cannabidiol and transcutaneous electrical nerve stimulation 
      on neuropathic and inflammatory pain in mice.
PG  - 165-169
LID - 10.1097/WNR.0000000000001877 [doi]
AB  - OBJECTIVES: Pain is the most common cause of seeking healthcare and the leading 
      cause of disability worldwide. Although cannabidiol and transcutaneous electrical 
      nerve stimulation (TENS) are effective and safe strategies for treating chronic 
      pain, the combined effect of these interventions remains overlooked. To compare 
      the isolated and combined effect of cannabidiol and TENS in the treatment of 
      experimental neuropathic and inflammatory pain. METHODS: Swiss mice were 
      subjected to chronic constriction injury (CCI)-induced neuropathic or 
      carrageenan-induced inflammatory pain models. Cannabidiol or TENS alone and the 
      combination of these therapies were administered once. The nociceptive threshold 
      was measured by the von Frey test. IL-1β, TNF-α and IL-10 cytokine levels were 
      measured by ELISA from spinal cord samples. RESULTS: Combined, cannabidiol and 
      TENS potentiate antinociception only in neuropathic pain. IL-1β and TNF-α levels 
      were similarly reduced when TENS or cannabidiol were administered alone or in 
      combination. However, only cannabidiol and TENS combined increased IL-10 levels. 
      CONCLUSIONS: Our findings indicated TENS and cannabidiol combined were effective 
      in potentiating antinociception in a neuropathic pain model, an effect 
      potentially associated with spinal IL-10 upregulation.
CI  - Copyright © 2023 Wolters Kluwer Health, Inc. All rights reserved.
FAU - Malta, Iago
AU  - Malta I
AD  - Postgraduate Program in Physiological Sciences, Institute of Motricity Sciences, 
      Federal University of Alfenas.
FAU - Netto, Gonçalves
AU  - Netto G
AD  - Postgraduate Program in Rehabilitation Sciences, Institute of Motricity Sciences, 
      Federal University of Alfenas.
FAU - Dos Santos, Rafaela
AU  - Dos Santos R
AD  - Postgraduate Program in Physiological Sciences, Institute of Motricity Sciences, 
      Federal University of Alfenas.
FAU - Veras, Flávio
AU  - Veras F
AD  - Postgraduate Program in Pharmacology, School of Medicine of Ribeirão Preto, 
      University of São Paulo, São Paulo, Brazil.
FAU - Galdino, Giovane
AU  - Galdino G
AD  - Postgraduate Program in Physiological Sciences, Institute of Motricity Sciences, 
      Federal University of Alfenas.
AD  - Postgraduate Program in Rehabilitation Sciences, Institute of Motricity Sciences, 
      Federal University of Alfenas.
LA  - eng
PT  - Journal Article
PT  - Research Support, Non-U.S. Gov't
DEP - 20230120
PL  - England
TA  - Neuroreport
JT  - Neuroreport
JID - 9100935
RN  - 19GBJ60SN5 (Cannabidiol)
RN  - 130068-27-8 (Interleukin-10)
RN  - 0 (Tumor Necrosis Factor-alpha)
SB  - IM
MH  - Mice
MH  - Animals
MH  - *Transcutaneous Electric Nerve Stimulation
MH  - *Cannabidiol/pharmacology
MH  - Interleukin-10
MH  - Tumor Necrosis Factor-alpha
MH  - *Neuralgia/therapy
EDAT- 2023/02/01 06:00
MHDA- 2023/02/11 06:00
CRDT- 2023/01/31 13:02
PHST- 2023/02/01 06:00 [pubmed]
PHST- 2023/02/11 06:00 [medline]
PHST- 2023/01/31 13:02 [entrez]
AID - 00001756-202302020-00003 [pii]
AID - 10.1097/WNR.0000000000001877 [doi]
PST - ppublish
SO  - Neuroreport. 2023 Feb 1;34(3):165-169. doi: 10.1097/WNR.0000000000001877. Epub 
      2023 Jan 20.

PMID- 37599724
OWN - NLM
STAT- PubMed-not-MEDLINE
LR  - 20240618
IS  - 1664-1078 (Print)
IS  - 1664-1078 (Electronic)
IS  - 1664-1078 (Linking)
VI  - 14
DP  - 2023
TI  - A daily diary investigation of cannabis use and its diet and exercise correlates.
PG  - 1217144
LID - 10.3389/fpsyg.2023.1217144 [doi]
LID - 1217144
AB  - BACKGROUND: The increasing availability of legal-market cannabis products has 
      raised many questions about potential harms and benefits of increased use. In 
      particular, concerns have been raised about the possible negative impact of 
      cannabis use on behavioral determinants of obesity and chronic disease, including 
      diet and exercise. However, previous research is mixed and has largely relied on 
      cross-sectional survey data and coarse measurements of cannabis use, underscoring 
      the need for more rigorous research designs. PURPOSE: The present study utilized 
      longitudinal daily diary data to assess whether exercise and diet patterns 
      differed between cannabis users and non-users and, within cannabis users, whether 
      legal-market cannabis use, diet, and exercise covaried within individuals across 
      time and based on cannabinoid content. METHODS: A sample of 98 participants (77 
      cannabis users, 21 non-users) completed a baseline appointment and a 30-day daily 
      diary study assessing their daily cannabis use, diet, and exercise. Cannabis 
      users were quasi-randomly assigned to use either a THC-dominant flower product 
      (n = 36) or a CBD-containing flower product (n = 41) ad libitum over the course 
      of the daily diary study. Participants were between the ages of 21 and 41 
      (M = 29.28) and were majority male (61.2%). RESULTS: At baseline, there were no 
      differences in BMI or exercise behavior between users and non-users. Likelihood 
      of exercising and exercise minutes per day over the 30-day period also did not 
      differ between users and non-users, nor did these outcomes differ on cannabis use 
      vs. non-use days among cannabis using participants. In contrast, there was some 
      evidence for a relationship between cannabis use and dietary measures. At 
      baseline, non-users scored higher on the Healthy Eating Index than users. Daily 
      data also indicated that users consumed marginally more salty snacks and fast 
      food per day relative to non-users, and users consumed more fruits/vegetables and 
      marginally more salty snacks on cannabis use days vs. non-use days. 
      Interestingly, among users, no associations were dependent on the cannabinoid 
      content of their assigned product. CONCLUSION: Findings suggest little 
      association between cannabis use and exercise but underscore the need for further 
      research on how cannabis use may impact dietary patterns. Future research should 
      examine the impact of cannabis on non-behavioral pathways to obesity and chronic 
      disease (e.g., metabolism).
CI  - Copyright © 2023 Gibson, Skrzynski, Giordano and Bryan.
FAU - Gibson, Laurel P
AU  - Gibson LP
AD  - Department of Psychology and Neuroscience, University of Colorado Boulder, 
      Boulder, CO, United States.
FAU - Skrzynski, Carillon J
AU  - Skrzynski CJ
AD  - Department of Psychology and Neuroscience, University of Colorado Boulder, 
      Boulder, CO, United States.
FAU - Giordano, Gregory R
AU  - Giordano GR
AD  - Department of Psychology and Neuroscience, University of Colorado Boulder, 
      Boulder, CO, United States.
FAU - Bryan, Angela D
AU  - Bryan AD
AD  - Department of Psychology and Neuroscience, University of Colorado Boulder, 
      Boulder, CO, United States.
LA  - eng
GR  - P30 DK048520/DK/NIDDK NIH HHS/United States
PT  - Journal Article
DEP - 20230804
PL  - Switzerland
TA  - Front Psychol
JT  - Frontiers in psychology
JID - 101550902
PMC - PMC10436564
OTO - NOTNLM
OT  - cannabidiol
OT  - delta-9-tetrahydrocannabinol
OT  - diary study
OT  - eating behavior
OT  - health
OT  - marijuana
OT  - physical activity
COIS- The authors declare that the research was conducted in the absence of any 
      commercial or financial relationships that could be construed as a potential 
      conflict of interest.
EDAT- 2023/08/21 06:42
MHDA- 2023/08/21 06:43
PMCR- 2023/08/04
CRDT- 2023/08/21 04:35
PHST- 2023/05/17 00:00 [received]
PHST- 2023/07/12 00:00 [accepted]
PHST- 2023/08/21 06:43 [medline]
PHST- 2023/08/21 06:42 [pubmed]
PHST- 2023/08/21 04:35 [entrez]
PHST- 2023/08/04 00:00 [pmc-release]
AID - 10.3389/fpsyg.2023.1217144 [doi]
PST - epublish
SO  - Front Psychol. 2023 Aug 4;14:1217144. doi: 10.3389/fpsyg.2023.1217144. 
      eCollection 2023.

PMID- 39275158
OWN - NLM
STAT- MEDLINE
DCOM- 20240914
LR  - 20241101
IS  - 2072-6643 (Electronic)
IS  - 2072-6643 (Linking)
VI  - 16
IP  - 17
DP  - 2024 Aug 24
TI  - The Effect of Cannabidiol on Performance and Post-Load Recovery among Healthy and 
      Physically Active Individuals: A Systematic Review.
LID - 10.3390/nu16172840 [doi]
LID - 2840
AB  - Athlete performance and post-load recovery can be considered one of the most 
      important and actively discussed topics in professional sport. One substance 
      aimed at improving performance is cannabidiol (CBD), which has been actively 
      gaining popularity with several studies published in recent years. The PubMed, 
      Scopus, and Cochrane Library databases were searched from inception to April 2024 
      according to PRISMA recommendations to identify studies on the effects of CBD on 
      exercise capacity and post-load recovery. An initial search identified 901 
      publications, of which seven fully met the inclusion criteria. Current evidence 
      supports a limited beneficial effect of CBD on a number of physiological 
      parameters, such as VO2, mean power, and relative mean power. At the same time, 
      there were limited data on the beneficial effects of CBD on strength parameters 
      (including vertical jump, counter movement jump, one repetition max bench press, 
      and barbell back squat) and post-load recovery. Notably, most of the studies 
      included in the analysis were conducted between 2021 and 2024, indicating a 
      growing interest among researchers in the use of CBD in healthy, physically 
      active individuals. Further studies are needed to assess the safety of different 
      CBD administration protocols in professional athletes.
FAU - Bezuglov, Eduard
AU  - Bezuglov E
AUID- ORCID: 0000-0003-3828-0506
AD  - Department of Sports Medicine and Medical Rehabilitation, Sechenov First Moscow 
      State Medical University of the Ministry of Health of the Russian Federation, 
      119991 Moscow, Russia.
AD  - High Performance Sports Laboratory, Sechenov First Moscow State Medical 
      University, 119991 Moscow, Russia.
FAU - Achkasov, Evgeniy
AU  - Achkasov E
AD  - Department of Sports Medicine and Medical Rehabilitation, Sechenov First Moscow 
      State Medical University of the Ministry of Health of the Russian Federation, 
      119991 Moscow, Russia.
FAU - Rudiakova, Elizaveta
AU  - Rudiakova E
AD  - Department of Sports Medicine and Medical Rehabilitation, Sechenov First Moscow 
      State Medical University of the Ministry of Health of the Russian Federation, 
      119991 Moscow, Russia.
FAU - Shurygin, Vladimir
AU  - Shurygin V
AD  - Department of Sports Medicine and Medical Rehabilitation, Sechenov First Moscow 
      State Medical University of the Ministry of Health of the Russian Federation, 
      119991 Moscow, Russia.
FAU - Malyakin, Georgiy
AU  - Malyakin G
AD  - Department of Sports Medicine and Medical Rehabilitation, Sechenov First Moscow 
      State Medical University of the Ministry of Health of the Russian Federation, 
      119991 Moscow, Russia.
AD  - High Performance Sports Laboratory, Sechenov First Moscow State Medical 
      University, 119991 Moscow, Russia.
FAU - Svistunov, Danila
AU  - Svistunov D
AUID- ORCID: 0009-0002-3042-3955
AD  - Department of Sports Medicine and Medical Rehabilitation, Sechenov First Moscow 
      State Medical University of the Ministry of Health of the Russian Federation, 
      119991 Moscow, Russia.
FAU - Butovskiy, Mikhail
AU  - Butovskiy M
AD  - Department of Rehabilitation and Sports Medicine, Kazan State Medical University 
      of the Ministry of Health of the Russian Federation, 420012 Kazan, Russia.
FAU - Fedorova, Aleksandra
AU  - Fedorova A
AD  - Joint Stock Company «Medsi Group», 123056 Moscow, Russia.
FAU - Kapralova, Elizaveta
AU  - Kapralova E
AD  - Department of Sports Medicine and Medical Rehabilitation, Sechenov First Moscow 
      State Medical University of the Ministry of Health of the Russian Federation, 
      119991 Moscow, Russia.
AD  - High Performance Sports Laboratory, Sechenov First Moscow State Medical 
      University, 119991 Moscow, Russia.
LA  - eng
PT  - Journal Article
PT  - Review
PT  - Systematic Review
DEP - 20240824
PL  - Switzerland
TA  - Nutrients
JT  - Nutrients
JID - 101521595
RN  - 19GBJ60SN5 (Cannabidiol)
SB  - IM
MH  - *Cannabidiol/pharmacology/administration & dosage
MH  - Humans
MH  - *Athletic Performance/physiology
MH  - Athletes
MH  - Exercise/physiology
MH  - Male
MH  - Muscle Strength/drug effects
MH  - Female
MH  - Adult
PMC - PMC11397692
OTO - NOTNLM
OT  - athletes
OT  - cannabidiol (CBD)
OT  - performance
OT  - recovery
OT  - supplement
COIS- Author Aleksandra Fedorova was employed by the company Joint Stock Company «Medsi 
      Group». The remaining authors declare that the research was conducted in the 
      absence of any commercial or financial relationships that could be construed as a 
      potential conflict of interest.
EDAT- 2024/09/14 10:44
MHDA- 2024/09/14 10:45
PMCR- 2024/08/24
CRDT- 2024/09/14 01:18
PHST- 2024/07/09 00:00 [received]
PHST- 2024/08/18 00:00 [revised]
PHST- 2024/08/23 00:00 [accepted]
PHST- 2024/09/14 10:45 [medline]
PHST- 2024/09/14 10:44 [pubmed]
PHST- 2024/09/14 01:18 [entrez]
PHST- 2024/08/24 00:00 [pmc-release]
AID - nu16172840 [pii]
AID - nutrients-16-02840 [pii]
AID - 10.3390/nu16172840 [doi]
PST - epublish
SO  - Nutrients. 2024 Aug 24;16(17):2840. doi: 10.3390/nu16172840.

PMID- 37114193
OWN - NLM
STAT- PubMed-not-MEDLINE
LR  - 20250314
IS  - 1939-795X (Print)
IS  - 1939-795X (Electronic)
IS  - 1939-795X (Linking)
VI  - 16
IP  - 2
DP  - 2023
TI  - A Pilot Study on Cannabidiol (CBD) and Eccentric Exercise: Impact on 
      Inflammation, Performance, and Pain.
PG  - 109-117
AB  - Cannabidiol (CBD) is a non-psychoactive cannabinoid purported to reduce symptoms 
      of discomfort. Individuals are now using CBD to treat symptoms of multiple 
      sclerosis, seizures, and chronic pain. Animal models indicate that CBD may be 
      effective at reducing inflammation post fatiguing exercise. However, little 
      evidence is available to evaluate these findings in humans. Therefore, the 
      purpose of this investigation was to evaluate the impact of two doses of CBD oil 
      on inflammation (IL-6), performance, and pain after an eccentric loading 
      protocol. Participants (n = 4) participated in three conditions (placebo, low 
      dose, and high dose), in this randomized, counterbalanced design. Each condition 
      took 72 hours to complete, with a 1-week washout period between conditions. At 
      the beginning of each week, participants were subjected to a loading protocol of 
      six sets of ten eccentric only repetitions in the single-arm bicep curl. 
      Participants consumed capsules of either a placebo, low dose (2mg/kg) or high 
      dose (10mg/kg) of CBD oil immediately following the session and continued every 
      twelve hours for 48 hours. Venipunctures were taken before exercise and repeated 
      at 24, 48, and 72 hours post exercise. Blood samples were centrifuged for 15 
      minutes in gel and lithium heparin vacutainers. Plasma was separated from cells 
      and stored at -80° until analysis. Samples were analyzed using an immunometric 
      assay for IL-6 (ELISA). Data were analyzed using a three (condition) by four 
      (time) repeated measure ANOVA. There were no differences in inflammation between 
      conditions (F(2,6) = 0.726, p = 0.522, n(p) (2) = 0.195) or across time (F(3,9) = 
      0.752, p = 0.548, n(p) (2) = 0.200), handgrip strength between conditions (F(2,6) 
      = 0.542, p = 0.607, n(p) (2) = .153) or across time (F(3,9) = 2.235, p = .153, 
      n(p) (2) = .427), or bicep curl strength between conditions (F(2,6) = 0.675, p = 
      0.554, n(p) (2) = .184) or across time (F(3,9) = 3.513, p = .150, n(p) (2) = 
      .539). There were no differences in pain between conditions (F(2,6) = 0.495, p = 
      0.633, n(p) (2) = .142), but there was a difference across time (F(3,9) = 7.028, 
      p = .010, n(p) (2) = .701). There were no significant interactions to note. 
      Although there was no statistical significance between conditions (likely due to 
      the low sample size), there was a visible increase in IL-6 48 (4.88 ± 6.53) and 
      72 hours (3.12 ± 4.26) post exercise in the placebo condition which was not 
      observed in the low (48: 0.35 ± 2.22; 72: 1.34 ± 5.6) and high dose condition 
      (48: 1.34 ± 1.34; 72: -0.79 ± 5.34). Future investigations should consider 
      implementing eccentric resistance training across a larger portion of the body to 
      improve ecological validity of the exercise. A larger sample would reduce risk of 
      researchers committing a type II statistical error and give strength to detecting 
      differences between conditions.
FAU - Stone, Whitley J
AU  - Stone WJ
AD  - School of Kinesiology, Recreation and Sport, Bowling Green, KY, USA.
FAU - Tolusso, Danilo V
AU  - Tolusso DV
AD  - School of Kinesiology, Recreation and Sport, Bowling Green, KY, USA.
FAU - Pancheco, Guiellermo
AU  - Pancheco G
AD  - School of Kinesiology, Recreation and Sport, Bowling Green, KY, USA.
FAU - Brgoch, Shea
AU  - Brgoch S
AD  - School of Kinesiology, Recreation and Sport, Bowling Green, KY, USA.
FAU - Nguyen, VAN T
AU  - Nguyen VT
AD  - Department of Biology, Western Kentucky University, Bowling Green, KY, USA.
LA  - eng
PT  - Journal Article
DEP - 20230101
PL  - United States
TA  - Int J Exerc Sci
JT  - International journal of exercise science
JID - 101513127
PMC - PMC10124724
OTO - NOTNLM
OT  - Negatives
OT  - cannabinoids
OT  - inflammatory cytokine
OT  - sport recovery
EDAT- 2023/04/28 06:42
MHDA- 2023/04/28 06:43
PMCR- 2023/01/01
CRDT- 2023/04/28 02:40
PHST- 2023/04/28 06:43 [medline]
PHST- 2023/04/28 06:42 [pubmed]
PHST- 2023/04/28 02:40 [entrez]
PHST- 2023/01/01 00:00 [pmc-release]
AID - ijes-16-2-109 [pii]
AID - 10.70252/VWUK7519 [doi]
PST - epublish
SO  - Int J Exerc Sci. 2023 Jan 1;16(2):109-117. doi: 10.70252/VWUK7519. eCollection 
      2023.

PMID- 37542349
OWN - NLM
STAT- PubMed-not-MEDLINE
LR  - 20231123
IS  - 2522-5782 (Electronic)
IS  - 2522-5782 (Linking)
VI  - 5
IP  - 1
DP  - 2023 Aug 5
TI  - Cannabis use for exercise recovery in trained individuals: a survey study.
PG  - 32
LID - 10.1186/s42238-023-00198-5 [doi]
LID - 32
AB  - BACKGROUND: Cannabis use, be it either cannabidiol (CBD) use and/or 
      delta-9-tetrahydrocannabinol (THC) use, shows promise to enhance exercise 
      recovery. The present study aimed to determine if individuals are using CBD 
      and/or THC as a means of recovery from aerobic and/or resistance exercise, as 
      well as additional modalities that might be used to aid in recovery. METHODS: 
      Following consent, 111 participants (Mean ± SD: Age: 31 ± 13 years) completed an 
      anonymous survey. All participants were regularly using cannabis (CBD and/or THC) 
      as well as were currently exercising. Questions pertained to level of cannabis 
      use, methods used for consumption of cannabis, exercise habits, exercise recovery 
      strategies, and demographics. RESULTS: Eighty-five percent of participants 
      reported participating in aerobic training. In addition, 85% of participants also 
      reported regular participation in resistance exercise. Seventy-two percent of 
      participants participated in both aerobic and resistance exercise. Ninety-three 
      percent of participants felt that CBD use assisted them with recovery from 
      exercise, while 87% of participants felt the same regarding THC use. CONCLUSIONS: 
      Individuals who habitually use cannabis, CBD or THC, and regularly engage in 
      exercise do feel that cannabis assists them with exercise recovery. More data are 
      necessary to understand the role of cannabis in exercise recovery as well as 
      perceived ergogenic benefits of cannabis by individuals who both regularly 
      participate in exercise and habitually use cannabis.
CI  - © 2023. Board of Governors of the Colorado State University System, acting by and 
      through Colorado State University-Pueblo.
FAU - Pinzone, Anthony G
AU  - Pinzone AG
AD  - Exercise Science and Exercise Physiology, Kent State University, Kent, OH, 44242, 
      USA.
FAU - Erb, Emily K
AU  - Erb EK
AD  - Exercise Science and Exercise Physiology, Kent State University, Kent, OH, 44242, 
      USA.
FAU - Humm, Stacie M
AU  - Humm SM
AD  - Exercise Science and Exercise Physiology, Kent State University, Kent, OH, 44242, 
      USA.
FAU - Kearney, Sarah G
AU  - Kearney SG
AD  - Grand Valley State University, Allendale, MI, 49401, USA.
FAU - Kingsley, J Derek
AU  - Kingsley JD
AUID- ORCID: 0000-0002-4241-0169
AD  - Exercise Science and Exercise Physiology, Kent State University, Kent, OH, 44242, 
      USA. jkingsle@kent.edu.
LA  - eng
PT  - Journal Article
DEP - 20230805
PL  - England
TA  - J Cannabis Res
JT  - Journal of cannabis research
JID - 101752723
PMC - PMC10403841
OTO - NOTNLM
OT  - Aerobic exercise
OT  - Cannabidiol
OT  - Delta-9-tetrahydrocannabinol
OT  - Recovery
COIS- The authors declare that they have no competing interests.
EDAT- 2023/08/05 05:42
MHDA- 2023/08/05 05:43
PMCR- 2023/08/05
CRDT- 2023/08/04 23:38
PHST- 2023/04/24 00:00 [received]
PHST- 2023/07/14 00:00 [accepted]
PHST- 2023/08/05 05:43 [medline]
PHST- 2023/08/05 05:42 [pubmed]
PHST- 2023/08/04 23:38 [entrez]
PHST- 2023/08/05 00:00 [pmc-release]
AID - 10.1186/s42238-023-00198-5 [pii]
AID - 198 [pii]
AID - 10.1186/s42238-023-00198-5 [doi]
PST - epublish
SO  - J Cannabis Res. 2023 Aug 5;5(1):32. doi: 10.1186/s42238-023-00198-5.

PMID- 34607636
OWN - NLM
STAT- MEDLINE
DCOM- 20211227
LR  - 20211227
IS  - 1942-5546 (Electronic)
IS  - 0025-6196 (Linking)
VI  - 96
IP  - 10
DP  - 2021 Oct
TI  - Medical Cannabis State and Federal Regulations: Implications for United States 
      Health Care Entities.
PG  - 2671-2681
LID - S0025-6196(21)00399-2 [pii]
LID - 10.1016/j.mayocp.2021.05.005 [doi]
AB  - Thirty-six states and four territories in the United States have legalized 
      cannabis for medical and/or recreational use. Marijuana, however, continues to be 
      classified as a schedule I substance under the Federal Controlled Substance Act 
      and remains illegal under US federal law. The incongruity between state and 
      federal legislation creates various challenges for stakeholders: patients, 
      medical trainees, providers, and health care institutions. This communication 
      provides an overview of the major policies impacting Cannabis sativa use within 
      the United States, various state and federal regulations, and highlights 
      potential implications for health care institutions moving forward. Existing 
      literature, regulations, and policies on medical marijuana (MMJ) use in health 
      care settings were searched, reviewed, analyzed, and distilled. As a consequence 
      of legislative inconsistencies, there is insufficient clarity and resultant 
      challenges regarding MMJ usage, prescription, possession, education, and 
      research-related policies for health care stakeholders across the United States. 
      Coupled with limited scientific evidence on the clinical efficacy of MMJ, the 
      needs of the patient and the quality of health care delivery may be affected as 
      hospitals balance the competing risks of being legislatively compliant while 
      protecting the rights of patients and health care employees. There is a 
      recognized need to better define acceptable MMJ policies and regulations in 
      health care settings that are evidence-based, legally compliant, and adequately 
      address the needs of both patients and providers. Given the complexity of the 
      legal and policy landscape, there are potential opportunities for improvement, 
      including in medical education and training, research, and usage oversight of MMJ 
      for stakeholders in the United States.
CI  - Copyright © 2021 Mayo Foundation for Medical Education and Research. Published by 
      Elsevier Inc. All rights reserved.
FAU - Perlman, Adam I
AU  - Perlman AI
AD  - Department of Integrative Health, Mayo Clinic, Jacksonville, FL. Electronic 
      address: Perlman.adam@mayo.edu.
FAU - McLeod, Heidi M
AU  - McLeod HM
AD  - Department of Integrative Health, Mayo Clinic, Jacksonville, FL.
FAU - Ventresca, Elizabeth C
AU  - Ventresca EC
AD  - Department of Pharmacy Services, Mayo Clinic, Jacksonville, FL.
FAU - Salinas, Manisha G
AU  - Salinas MG
AD  - Department of Integrative Health, Mayo Clinic, Jacksonville, FL.
FAU - Post, Peter J
AU  - Post PJ
AD  - Department of Pharmacy, Mayo Clinic, Rochester, NY.
FAU - Schuh, Michael J
AU  - Schuh MJ
AD  - Department of Family Medicine and Palliative Medicine and Pharmacy, Mayo Clinic, 
      Jacksonville, FL.
FAU - Abu Dabrh, Abd Moain
AU  - Abu Dabrh AM
AD  - Department of Integrative Health, Mayo Clinic, Jacksonville, FL.
LA  - eng
PT  - Journal Article
PT  - Review
PL  - England
TA  - Mayo Clin Proc
JT  - Mayo Clinic proceedings
JID - 0405543
RN  - 0 (Medical Marijuana)
RN  - 19GBJ60SN5 (Cannabidiol)
RN  - 2N4O9L084N (nabilone)
RN  - 7J8897W37S (Dronabinol)
SB  - IM
CIN - Mayo Clin Proc. 2021 Oct;96(10):2514-2516. doi: 10.1016/j.mayocp.2021.08.015. 
      PMID: 34531064
MH  - Cannabidiol/therapeutic use
MH  - Dronabinol/analogs & derivatives/therapeutic use
MH  - *Federal Government
MH  - Humans
MH  - *Legislation, Drug
MH  - *Medical Marijuana
MH  - Needs Assessment
MH  - *State Government
MH  - United States
EDAT- 2021/10/06 06:00
MHDA- 2021/12/28 06:00
CRDT- 2021/10/05 05:38
PHST- 2020/11/27 00:00 [received]
PHST- 2021/04/16 00:00 [revised]
PHST- 2021/05/11 00:00 [accepted]
PHST- 2021/10/05 05:38 [entrez]
PHST- 2021/10/06 06:00 [pubmed]
PHST- 2021/12/28 06:00 [medline]
AID - S0025-6196(21)00399-2 [pii]
AID - 10.1016/j.mayocp.2021.05.005 [doi]
PST - ppublish
SO  - Mayo Clin Proc. 2021 Oct;96(10):2671-2681. doi: 10.1016/j.mayocp.2021.05.005.

PMID- 38691149
OWN - NLM
STAT- MEDLINE
DCOM- 20240821
LR  - 20240821
IS  - 1432-2072 (Electronic)
IS  - 0033-3158 (Linking)
VI  - 241
IP  - 9
DP  - 2024 Sep
TI  - Dual-step pharmacological intervention for traumatic-like memories: implications 
      from D-cycloserine and cannabidiol or clonidine in male and female rats.
PG  - 1827-1840
LID - 10.1007/s00213-024-06596-8 [doi]
AB  - RATIONALE: Therapeutic approaches to mitigating traumatic memories have often 
      faced resistance. Exploring safe reconsolidation blockers, drugs capable of 
      reducing the emotional valence of the memory upon brief retrieval and 
      reactivation, emerges as a promising pharmacological strategy. Towards this 
      objective, preclinical investigations should focus on aversive memories resulting 
      in maladaptive outcomes and consider sex-related differences to enhance their 
      translatability. OBJECTIVES: After selecting a relatively high training magnitude 
      leading to the formation of a more intense and generalized fear memory in adult 
      female and male rats, we investigated whether two clinically approved drugs 
      disrupting its reconsolidation remain effective. RESULTS: We found resistant 
      reconsolidation impairment by the α(2)-adrenergic receptor agonist clonidine or 
      cannabidiol, a major non-psychotomimetic Cannabis sativa component. However, 
      pre-retrieval administration of D-cycloserine, a partial agonist at the 
      glycine-binding site of the N-methyl-D-aspartate (NMDA) receptor complex, 
      facilitated their impairing effects on reconsolidation. A similar reconsolidation 
      blockade by clonidine or cannabidiol was achieved following exposure to a 
      non-conditioned but generalized context after D-cycloserine administration. This 
      suggests that sufficient memory destabilization can accompany generalized fear 
      expression. Combining clonidine with cannabidiol without potentiating memory 
      destabilization by D-cycloserine was ineffective. CONCLUSIONS: These findings 
      highlight the importance of NMDA receptor signaling in memory destabilization and 
      underscore the efficacy of a dual-step pharmacological intervention in 
      attenuating traumatic-like memories, even in a context different from the 
      original learning environment.
CI  - © 2024. The Author(s), under exclusive licence to Springer-Verlag GmbH Germany, 
      part of Springer Nature.
FAU - Soares, Luciane A
AU  - Soares LA
AUID- ORCID: 0000-0002-7769-9396
AD  - Departamento de Farmacologia, Universidade Federal de Santa Catarina, 
      Florianópolis, SC, Brazil.
FAU - Nascimento, Laura M M
AU  - Nascimento LMM
AUID- ORCID: 0000-0002-8578-7273
AD  - Departamento de Farmacologia, Universidade Federal de Santa Catarina, 
      Florianópolis, SC, Brazil.
FAU - Guimarães, Francisco S
AU  - Guimarães FS
AUID- ORCID: 0000-0003-4092-7778
AD  - Departamento de Farmacologia, Universidade de São Paulo, Ribeirão Preto, SP, 
      Brazil.
FAU - Gazarini, Lucas
AU  - Gazarini L
AUID- ORCID: 0000-0003-4771-4871
AD  - Universidade Federal de Mato Grosso Do Sul, Três Lagoas, MS, Brazil.
FAU - Bertoglio, Leandro J
AU  - Bertoglio LJ
AUID- ORCID: 0000-0003-2876-1146
AD  - Universidade Federal de Mato Grosso Do Sul, Três Lagoas, MS, Brazil. 
      leandro.bertoglio@ufsc.br.
AD  - Depto. de Farmacologia, CCB, UFSC, Campus Universitário S/N, Florianópolis, SC, 
      88049-900, Brazil. leandro.bertoglio@ufsc.br.
LA  - eng
GR  - 304851/2022-1/Conselho Nacional de Desenvolvimento Científico e Tecnológico/
GR  - 2017/24304-0/Fundação de Amparo à Pesquisa do Estado de São Paulo/
PT  - Journal Article
DEP - 20240501
PL  - Germany
TA  - Psychopharmacology (Berl)
JT  - Psychopharmacology
JID - 7608025
RN  - 95IK5KI84Z (Cycloserine)
RN  - 19GBJ60SN5 (Cannabidiol)
RN  - MN3L5RMN02 (Clonidine)
RN  - 0 (Adrenergic alpha-2 Receptor Agonists)
RN  - 0 (Receptors, N-Methyl-D-Aspartate)
SB  - IM
MH  - Animals
MH  - *Cycloserine/pharmacology
MH  - Male
MH  - Female
MH  - *Cannabidiol/pharmacology
MH  - Rats
MH  - *Clonidine/pharmacology
MH  - *Fear/drug effects
MH  - Memory/drug effects
MH  - Adrenergic alpha-2 Receptor Agonists/pharmacology/administration & dosage
MH  - Rats, Sprague-Dawley
MH  - Receptors, N-Methyl-D-Aspartate/agonists/metabolism
MH  - Sex Factors
OTO - NOTNLM
OT  - Cannabinoid
OT  - Fear Extinction
OT  - Glutamate
OT  - Noradrenaline
OT  - PTSD
EDAT- 2024/05/01 13:30
MHDA- 2024/08/21 17:42
CRDT- 2024/05/01 11:04
PHST- 2024/01/11 00:00 [received]
PHST- 2024/04/19 00:00 [accepted]
PHST- 2024/08/21 17:42 [medline]
PHST- 2024/05/01 13:30 [pubmed]
PHST- 2024/05/01 11:04 [entrez]
AID - 10.1007/s00213-024-06596-8 [pii]
AID - 10.1007/s00213-024-06596-8 [doi]
PST - ppublish
SO  - Psychopharmacology (Berl). 2024 Sep;241(9):1827-1840. doi: 
      10.1007/s00213-024-06596-8. Epub 2024 May 1.

PMID- 37330589
OWN - NLM
STAT- PubMed-not-MEDLINE
LR  - 20230619
IS  - 2522-5782 (Electronic)
IS  - 2522-5782 (Linking)
VI  - 5
IP  - 1
DP  - 2023 Jun 17
TI  - Cannabis for morning sickness: areas for intervention to decrease cannabis 
      consumption during pregnancy.
PG  - 22
LID - 10.1186/s42238-023-00184-x [doi]
LID - 22
AB  - BACKGROUND: Cannabis use during pregnancy is increasing, with 19-22% of patients 
      testing positive at delivery in Colorado and California. Patients report using 
      cannabis to alleviate their nausea and vomiting, anxiety, and pain. However, 
      preclinical and clinical data highlight harmful effects to offspring physiology 
      and behavior following fetal cannabis exposure. This narrative review identifies 
      potential areas for intervention to decrease cannabis consumption during 
      pregnancy. METHODS: A combination of keywords, including "cannabis", "cannabis", 
      "weed", "pregnancy", "morning sickness", "child protective services", and 
      "budtender" were searched in databases such as PubMed and Google Scholar, as well 
      as in social media forums, governmental webpages, and other publicly available 
      sources. RESULTS: The literature search identified several areas for intervention 
      to reduce cannabis use during pregnancy, including physician and pharmacist 
      training, engagement with pregnant patients, regulation of dispensary workers, 
      and the role of child protective services. DISCUSSION: This comprehensive review 
      identifies multiple areas for improvement to benefit pregnant patients. 
      Recommendations are independent and can be implemented simultaneously by the 
      identified groups. Limitations of this research includes the relatively limited 
      availability of data focused specifically on cannabis consumption during 
      pregnancy and the complexity of the sociopolitical field of substance use during 
      pregnancy. CONCLUSIONS: Cannabis consumption during pregnancy is increasing and 
      causes harm to the developing fetus. To educate pregnant patients about these 
      risks, we must address the gaps in education from multiple contact points.
CI  - © 2023. The Author(s).
FAU - Swenson, Karli
AU  - Swenson K
AUID- ORCID: 0000-0003-0513-7308
AD  - Department of Pediatrics, Section of Developmental Biology, University of 
      Colorado Anschutz Medical Campus, 12800 E 19th Avenue, RC1 North MS 8313, Aurora, 
      CO, 80045, USA. Karli.Swenson@CUAnschutz.edu.
LA  - eng
PT  - Journal Article
PT  - Review
DEP - 20230617
PL  - England
TA  - J Cannabis Res
JT  - Journal of cannabis research
JID - 101752723
PMC - PMC10276456
OTO - NOTNLM
OT  - Cannabidiol
OT  - Cannabis
OT  - Marijuana
OT  - Morning sickness
OT  - Pregnancy
COIS- The author declares no competing interests.
EDAT- 2023/06/18 01:08
MHDA- 2023/06/18 01:09
PMCR- 2023/06/17
CRDT- 2023/06/17 23:22
PHST- 2022/06/29 00:00 [received]
PHST- 2023/04/30 00:00 [accepted]
PHST- 2023/06/18 01:09 [medline]
PHST- 2023/06/18 01:08 [pubmed]
PHST- 2023/06/17 23:22 [entrez]
PHST- 2023/06/17 00:00 [pmc-release]
AID - 10.1186/s42238-023-00184-x [pii]
AID - 184 [pii]
AID - 10.1186/s42238-023-00184-x [doi]
PST - epublish
SO  - J Cannabis Res. 2023 Jun 17;5(1):22. doi: 10.1186/s42238-023-00184-x.

PMID- 38782848
OWN - NLM
STAT- PubMed-not-MEDLINE
LR  - 20240526
IS  - 2199-1170 (Print)
IS  - 2198-9761 (Electronic)
IS  - 2198-9761 (Linking)
VI  - 10
IP  - 1
DP  - 2024 May 23
TI  - The Effect of Cannabidiol on Subjective Responses to Endurance Exercise: A 
      Randomised Controlled Trial.
PG  - 61
LID - 10.1186/s40798-024-00727-3 [doi]
LID - 61
AB  - BACKGROUND: Exercise is known to improve health. However, it can be unpleasant, 
      often inducing negative feelings, or 'affect'. Cannabidiol (CBD), a 
      non-intoxicating constituent of the cannabis plant, has been reported to enhance 
      the subjective experience of exercise; specifically, in trained individuals 
      performing fixed-intensity endurance activity. Here, we investigated the effects 
      of CBD on subjective responses to exercise under more ecologically valid 
      conditions; namely, in recreationally active individuals performing self-paced 
      endurance activity. METHODS: A randomised, double-blind, placebo-controlled, 
      crossover trial was conducted at Griffith University between July 17 and August 
      28, 2023. Griffith University students studying sports nutrition were invited to 
      take part, with eligible volunteers ≥ 18 years of age and able to perform 
      endurance exercise. Participants ingested placebo or 150 mg CBD in two soft-gel 
      capsules 90 min before completing a self-paced 25-lap (10 km) run around an 
      outdoor athletics track (400 m, synthetic). The primary outcomes were affective 
      valence during exercise, assessed on completion of laps 6, 12, 18 and 24 using 
      the 'Feelings Scale', and positive and negative affect, assessed at baseline, 
      pre-run and post-run using the 'Positive and Negative Affect Schedule'. Exercise 
      enjoyment, motivation and self-efficacy, the core features of the 'runner's high' 
      (i.e., euphoria, pain, anxiety, sedation), perceived exertion and run time were 
      also assessed. RESULTS: Fifty-two participants were randomised and 51 were 
      included in the final sample (n = 22 female; 22 [21-25] years). Exercise induced 
      negative affect (i.e., at the time of undertaking) and increased pain. CBD did 
      not counteract either response. In fact, CBD had no significant effects on any of 
      the outcomes measured. In contrast, exercise, once completed, increased positive 
      affect, and decreased negative affect and anxiety. CONCLUSIONS: CBD (150 mg, 
      oral) does not appear to enhance the subjective experience of self-paced 
      endurance exercise in recreationally active individuals. Nor, however, does it 
      appear to compromise it. These findings suggest that CBD use is safe under 
      exercise conditions and unlikely to impede physical activity participation. Our 
      study also reaffirms the powerful mood-enhancing effects of exercise. TRIAL 
      REGISTRATION: Registered with the Australian New Zealand Clinical Trials Registry 
      ( www.anzctr.org.au ) on May 31, 2023 (Trial ID: ACTRN12623000593639).
CI  - © 2024. The Author(s).
FAU - McCartney, Danielle
AU  - McCartney D
AUID- ORCID: 0000-0002-7783-5220
AD  - Lambert Initiative for Cannabinoid Therapeutics, The University of Sydney, 
      Sydney, NSW, Australia. danielle.mccartney@sydney.edu.au.
AD  - Brain and Mind Centre, The University of Sydney, Sydney, NSW, Australia. 
      danielle.mccartney@sydney.edu.au.
AD  - School of Psychology, Faculty of Science, The University of Sydney, Sydney, NSW, 
      Australia. danielle.mccartney@sydney.edu.au.
AD  - The University of Sydney, 94 Mallett Street, Camperdown, NSW, 2050, Australia. 
      danielle.mccartney@sydney.edu.au.
FAU - Irwin, Christopher
AU  - Irwin C
AD  - School of Health Sciences and Social Work, Griffith University, Gold Coast, QLD, 
      Australia.
AD  - Menzies Health Institute Queensland, Griffith University, Gold Coast, QLD, 
      Australia.
FAU - Bawa, Zeeta
AU  - Bawa Z
AD  - Lambert Initiative for Cannabinoid Therapeutics, The University of Sydney, 
      Sydney, NSW, Australia.
AD  - Brain and Mind Centre, The University of Sydney, Sydney, NSW, Australia.
AD  - Sydney Pharmacy School, The University of Sydney, Sydney, NSW, Australia.
FAU - Palmer, Blake
AU  - Palmer B
AD  - School of Health Sciences and Social Work, Griffith University, Gold Coast, QLD, 
      Australia.
FAU - Sahinovic, Ayshe
AU  - Sahinovic A
AD  - Lambert Initiative for Cannabinoid Therapeutics, The University of Sydney, 
      Sydney, NSW, Australia.
AD  - Brain and Mind Centre, The University of Sydney, Sydney, NSW, Australia.
AD  - School of Psychology, Faculty of Science, The University of Sydney, Sydney, NSW, 
      Australia.
FAU - Delang, Nathan
AU  - Delang N
AD  - School of Health Sciences and Social Work, Griffith University, Gold Coast, QLD, 
      Australia.
FAU - Cox, Gregory R
AU  - Cox GR
AD  - Faculty of Health Sciences and Medicine, Bond University, Gold Coast, QLD, 
      Australia.
FAU - Desbrow, Ben
AU  - Desbrow B
AD  - School of Health Sciences and Social Work, Griffith University, Gold Coast, QLD, 
      Australia.
FAU - Lau, Namson S
AU  - Lau NS
AD  - The Boden Initiative, Charles Perkins Centre, The University of Sydney, Sydney, 
      NSW, Australia.
FAU - McGregor, Iain S
AU  - McGregor IS
AD  - Lambert Initiative for Cannabinoid Therapeutics, The University of Sydney, 
      Sydney, NSW, Australia.
AD  - Brain and Mind Centre, The University of Sydney, Sydney, NSW, Australia.
AD  - School of Psychology, Faculty of Science, The University of Sydney, Sydney, NSW, 
      Australia.
LA  - eng
GR  - The Lambert Initiative for Cannabinoid Therapeutics/The Lambert Initiative for 
      Cannabinoid Therapeutics/
PT  - Journal Article
DEP - 20240523
PL  - Switzerland
TA  - Sports Med Open
JT  - Sports medicine - open
JID - 101662568
PMC - PMC11116295
COIS- D.M., Z.B., A.S. and I.S.M. receive salary support from the Lambert Initiative 
      for Cannabinoid Therapeutics. D.M. has received consulting fees from Medicinal 
      Cannabis Industry Australia (MCIA). I.S.M. has received consulting fees from MCIA 
      and Janssen, and holds share options from Kinoxis Therapeutics.
EDAT- 2024/05/24 00:42
MHDA- 2024/05/24 00:43
PMCR- 2024/05/23
CRDT- 2024/05/23 23:20
PHST- 2024/02/13 00:00 [received]
PHST- 2024/05/14 00:00 [accepted]
PHST- 2024/05/24 00:43 [medline]
PHST- 2024/05/24 00:42 [pubmed]
PHST- 2024/05/23 23:20 [entrez]
PHST- 2024/05/23 00:00 [pmc-release]
AID - 10.1186/s40798-024-00727-3 [pii]
AID - 727 [pii]
AID - 10.1186/s40798-024-00727-3 [doi]
PST - epublish
SO  - Sports Med Open. 2024 May 23;10(1):61. doi: 10.1186/s40798-024-00727-3.

PMID- 31462793
OWN - NLM
STAT- MEDLINE
DCOM- 20200221
LR  - 20201210
IS  - 1476-4687 (Electronic)
IS  - 0028-0836 (Linking)
VI  - 572
IP  - 7771
DP  - 2019 Aug
TI  - Working out with weed.
PG  - S14-S15
LID - 10.1038/d41586-019-02529-0 [doi]
FAU - Nguyen, Tien
AU  - Nguyen T
LA  - eng
PT  - Journal Article
PL  - England
TA  - Nature
JT  - Nature
JID - 0410462
RN  - 0 (Arachidonic Acids)
RN  - 0 (Endocannabinoids)
RN  - 0 (Performance-Enhancing Substances)
RN  - 0 (Polyunsaturated Alkamides)
RN  - 19GBJ60SN5 (Cannabidiol)
RN  - 7J8897W37S (Dronabinol)
RN  - UR5G69TJKH (anandamide)
SB  - IM
MH  - Adult
MH  - Arachidonic Acids/metabolism
MH  - Athletic Performance/physiology
MH  - Cannabidiol/metabolism
MH  - Cannabis/adverse effects/*chemistry/*metabolism
MH  - Doping in Sports/legislation & jurisprudence/prevention & control
MH  - Dronabinol/metabolism
MH  - Endocannabinoids/metabolism
MH  - Exercise/*physiology/*psychology
MH  - Female
MH  - Humans
MH  - Inflammation/metabolism/prevention & control
MH  - Male
MH  - Marijuana Use/adverse effects/*metabolism
MH  - Motivation
MH  - Performance-Enhancing Substances/adverse effects/*chemistry/*metabolism
MH  - Polyunsaturated Alkamides/metabolism
MH  - Reproducibility of Results
MH  - Young Adult
OTO - NOTNLM
OT  - Health care
OT  - Medical research
OT  - Metabolism
OT  - Neuroscience
EDAT- 2019/08/30 06:00
MHDA- 2020/02/23 06:00
CRDT- 2019/08/30 06:00
PHST- 2019/08/30 06:00 [entrez]
PHST- 2019/08/30 06:00 [pubmed]
PHST- 2020/02/23 06:00 [medline]
AID - 10.1038/d41586-019-02529-0 [pii]
AID - 10.1038/d41586-019-02529-0 [doi]
PST - ppublish
SO  - Nature. 2019 Aug;572(7771):S14-S15. doi: 10.1038/d41586-019-02529-0.

PMID- 38182033
OWN - NLM
STAT- MEDLINE
DCOM- 20240129
LR  - 20240131
IS  - 1872-7786 (Electronic)
IS  - 0009-2797 (Linking)
VI  - 389
DP  - 2024 Feb 1
TI  - Cannabinoids improve mitochondrial function in skeletal muscle of exhaustive 
      exercise training rats by inhibiting mitophagy through the PINK1/PARKIN and BNIP3 
      pathways.
PG  - 110855
LID - S0009-2797(24)00001-2 [pii]
LID - 10.1016/j.cbi.2024.110855 [doi]
AB  - Cannabidiol (CBD) is a pure natural phytocannabinoid derived from cannabis that 
      has anti-inflammatory, antiapoptotic and antioxidative stress abilities. In 
      recent years, an increasing number of studies have reported the regulatory effect 
      of CBD on skeletal muscle injury induced by exercise, but its mechanism is still 
      unclear. Mitochondria are the main organelles responsible for the energy supply 
      within eukaryotic cells, and their function has been closely linked to cellular 
      health. Moderate exercise improves mitochondrial function, but the excessive 
      exercise has a negative impact on mitochondria. Therefore, we speculate that CBD 
      may promote exercise induced skeletal muscle cell damage by improving 
      mitochondrial function. In this study, by establishing an animal model of 
      exhaustive exercise training in rats, the protective effect of CBD on skeletal 
      muscle mitochondrial structure and function was elaborated, and the possible 
      molecular mechanism was discussed based on transcriptomics. Our results indicate 
      that skeletal muscle mitochondrial structure and function were improved after CBD 
      intervention. GO and KEGG pathway enrichment analysis showed that exhaustive 
      exercise training induced mitochondrial dysfunction in skeletal muscle is 
      associated with excessive autophagy/mitophagy, the signaling pathways involved in 
      FOXO3 and GABARAPL1 may play important roles. After CBD intervention, the protein 
      expression of PINK1, PARKIN and BNIP3 was down-regulated, indicating that CBD may 
      improve the mitochondrial function by inhibiting mitophagy through the 
      PINK1/PARKIN and BNIP3 pathway.
CI  - Copyright © 2024. Published by Elsevier B.V.
FAU - Si, Juncheng
AU  - Si J
AD  - Harbin Sport University, Harbin, 150008, China.
FAU - Sun, Lili
AU  - Sun L
AD  - Harbin Sport University, Harbin, 150008, China.
FAU - Qin, Ying
AU  - Qin Y
AD  - Harbin Sport University, Harbin, 150008, China.
FAU - Peng, Lina
AU  - Peng L
AD  - Harbin Sport University, Harbin, 150008, China. Electronic address: 
      plina2012@163.com.
FAU - Gong, Yongshan
AU  - Gong Y
AD  - Harbin Sport University, Harbin, 150008, China.
FAU - Gao, Chun
AU  - Gao C
AD  - Harbin Sport University, Harbin, 150008, China.
FAU - Shen, Wenhui
AU  - Shen W
AD  - Harbin Sport University, Harbin, 150008, China.
FAU - Li, Mengqi
AU  - Li M
AD  - Harbin Sport University, Harbin, 150008, China.
LA  - eng
PT  - Journal Article
DEP - 20240104
PL  - Ireland
TA  - Chem Biol Interact
JT  - Chemico-biological interactions
JID - 0227276
RN  - 0 (Cannabinoids)
RN  - EC 2.7.- (Protein Kinases)
RN  - 19GBJ60SN5 (Cannabidiol)
RN  - EC 2.3.2.27 (Ubiquitin-Protein Ligases)
RN  - 0 (BNIP3 protein, rat)
RN  - 0 (Membrane Proteins)
RN  - 0 (Mitochondrial Proteins)
SB  - IM
MH  - Rats
MH  - Animals
MH  - Mitophagy
MH  - *Cannabinoids/metabolism
MH  - Protein Kinases/genetics/metabolism
MH  - Mitochondria
MH  - Muscle, Skeletal/metabolism
MH  - *Cannabidiol/pharmacology
MH  - Ubiquitin-Protein Ligases/genetics/metabolism
MH  - Membrane Proteins/genetics/metabolism
MH  - Mitochondrial Proteins/genetics/metabolism
OTO - NOTNLM
OT  - Cannabinoid
OT  - Exhaustive exercise
OT  - Mitophagy
OT  - Skeletal muscle
OT  - Transcriptome
COIS- Declaration of competing interest The authors declare that they have no known 
      competing financial interests or personal relationships that could have appeared 
      to influence the work reported in this paper.
EDAT- 2024/01/06 10:42
MHDA- 2024/01/29 06:43
CRDT- 2024/01/05 19:21
PHST- 2023/10/16 00:00 [received]
PHST- 2023/12/26 00:00 [revised]
PHST- 2024/01/03 00:00 [accepted]
PHST- 2024/01/29 06:43 [medline]
PHST- 2024/01/06 10:42 [pubmed]
PHST- 2024/01/05 19:21 [entrez]
AID - S0009-2797(24)00001-2 [pii]
AID - 10.1016/j.cbi.2024.110855 [doi]
PST - ppublish
SO  - Chem Biol Interact. 2024 Feb 1;389:110855. doi: 10.1016/j.cbi.2024.110855. Epub 
      2024 Jan 4.

PMID- 37375567
OWN - NLM
STAT- MEDLINE
DCOM- 20230629
LR  - 20240921
IS  - 2072-6643 (Electronic)
IS  - 2072-6643 (Linking)
VI  - 15
IP  - 12
DP  - 2023 Jun 7
TI  - Effects of Oral Cannabidiol on Health and Fitness in Healthy Adults: An 8-Week 
      Randomized Trial.
LID - 10.3390/nu15122664 [doi]
LID - 2664
AB  - BACKGROUND: There is a lack of research on the effects of cannabidiol (CBD) on 
      health-related fitness, physical activity, cognitive health, psychological 
      wellbeing, and concentrations of C-reactive protein (CRP) in healthy individuals. 
      CBD has potential anti-inflammatory and neuroprotective effects. METHODS: This 
      study aimed to investigate the effects of 8 weeks of CBD on the above-mentioned 
      measures in healthy individuals. Forty-eight participants were randomized into 
      two groups receiving either oral capsules of 50 mg of CBD or a calorie-matched 
      placebo daily. Participants completed pre- and post-intervention assessments, 
      including blood draws, body composition, fitness, physical activity, and 
      self-reported surveys. RESULTS: There were no significant differences between 
      groups regarding body composition, aerobic fitness, muscular strength, physical 
      activity, cognitive health, psychological wellbeing, and resting CRP 
      concentrations. However, the placebo group experienced a decline in mean peak 
      power and relative peak power compared to the CBD group. CONCLUSIONS: The results 
      suggest that 8 weeks of CBD supplementation may prevent declines in anaerobic 
      fitness over time. However, long-term CBD supplementation may not be beneficial 
      for altering measures of health-related fitness, mental health, and inflammation 
      in healthy individuals.
FAU - Flores, Victoria A
AU  - Flores VA
AUID- ORCID: 0000-0002-2686-4603
AD  - Department of Kinesiology, Nutrition, and Dietetics, University of Northern 
      Colorado, Greeley, CO 80639, USA.
AD  - Department of Kinesiology and Nutrition, University of Illinois at Chicago, 
      Chicago, IL 60612, USA.
FAU - Kisiolek, Jacob N
AU  - Kisiolek JN
AD  - Department of Kinesiology, Nutrition, and Dietetics, University of Northern 
      Colorado, Greeley, CO 80639, USA.
AD  - Department of Pathology, Division of Microbiology and Immunology, University of 
      Utah, Salt Lake City, UT 84112, USA.
FAU - Ramani, Arjun
AU  - Ramani A
AD  - Department of Kinesiology, Nutrition, and Dietetics, University of Northern 
      Colorado, Greeley, CO 80639, USA.
FAU - Townsend, Ryland
AU  - Townsend R
AD  - Department of Kinesiology, Nutrition, and Dietetics, University of Northern 
      Colorado, Greeley, CO 80639, USA.
FAU - Rodriguez, Edwin
AU  - Rodriguez E
AD  - Department of Kinesiology, Nutrition, and Dietetics, University of Northern 
      Colorado, Greeley, CO 80639, USA.
FAU - Butler, Blake
AU  - Butler B
AD  - Department of Kinesiology, Nutrition, and Dietetics, University of Northern 
      Colorado, Greeley, CO 80639, USA.
FAU - Stewart, Laura K
AU  - Stewart LK
AD  - Department of Kinesiology, Nutrition, and Dietetics, University of Northern 
      Colorado, Greeley, CO 80639, USA.
LA  - eng
GR  - None Available/University of Northern Colorado/
PT  - Journal Article
PT  - Randomized Controlled Trial
DEP - 20230607
PL  - Switzerland
TA  - Nutrients
JT  - Nutrients
JID - 101521595
RN  - 19GBJ60SN5 (Cannabidiol)
SB  - IM
MH  - Humans
MH  - Adult
MH  - *Cannabidiol/pharmacology
MH  - Inflammation/drug therapy
MH  - Double-Blind Method
MH  - Health Status
PMC - PMC10301202
OTO - NOTNLM
OT  - cannabinoids
OT  - cognition
OT  - healthy adults
OT  - physical performance
OT  - psychological wellbeing
COIS- The authors declare no conflict of interest.
EDAT- 2023/06/28 06:42
MHDA- 2023/06/29 06:43
PMCR- 2023/06/07
CRDT- 2023/06/28 01:34
PHST- 2023/05/15 00:00 [received]
PHST- 2023/06/03 00:00 [revised]
PHST- 2023/06/05 00:00 [accepted]
PHST- 2023/06/29 06:43 [medline]
PHST- 2023/06/28 06:42 [pubmed]
PHST- 2023/06/28 01:34 [entrez]
PHST- 2023/06/07 00:00 [pmc-release]
AID - nu15122664 [pii]
AID - nutrients-15-02664 [pii]
AID - 10.3390/nu15122664 [doi]
PST - epublish
SO  - Nutrients. 2023 Jun 7;15(12):2664. doi: 10.3390/nu15122664.

PMID- 33263719
OWN - NLM
STAT- MEDLINE
DCOM- 20220125
LR  - 20220125
IS  - 2168-6262 (Electronic)
IS  - 2168-6254 (Linking)
VI  - 156
IP  - 2
DP  - 2021 Feb 1
TI  - Perioperative Cannabis as a Potential Solution for Reducing Opioid and 
      Benzodiazepine Dependence.
PG  - 181-190
LID - 10.1001/jamasurg.2020.5545 [doi]
AB  - IMPORTANCE: Cannabis is increasingly being used for medicinal purposes but 
      remains outside Western medical practice. Data on perioperative use and outcomes 
      are scarce. Few surgeons receive training regarding legal endorsement, reported 
      medicinal benefits, and potential risks, making it difficult to advise patients. 
      Guidelines and additional research are needed. OBSERVATIONS: It is legal to 
      recommend cannabis, which can be obtained in states with medical cannabis 
      programs. There are many methods of consumption, oral being the safest. Activity 
      is primarily through Δ9-tetrahydrocannabinol (THC) and cannabidiol (CBD) via 
      cannabinoid receptors, which may be potentiated when taken together in the plant 
      or plant extract. The known effects of cannabis on inflammation and malignancy 
      are largely limited to laboratory experiments. However, there are higher-quality 
      data to support adjunctive use of cannabis for relief of pain, nausea, and 
      insomnia, which may be useful postoperatively and could potentially decrease 
      reliance on opiates and benzodiazepines. There are prospective trials in surgical 
      patients, but no reported data regarding surgical complications or other surgical 
      outcomes. Currently, cannabis is regulated differently than other controlled 
      substances, and there are issues with purity/homogeneity, making it difficult for 
      surgeons to accept or significantly explore its medical benefits. CONCLUSIONS AND 
      RELEVANCE: Recommendations are made for surgeons advising patients who use 
      cannabis based on the limited existing data. While cannabis likely has some 
      therapeutic benefits, it must be treated as other medical controlled substances 
      to truly elucidate its role in surgical patient care.
FAU - Stewart, Camille
AU  - Stewart C
AD  - Department of Surgery, University of Colorado School of Medicine, Aurora.
FAU - Fong, Yuman
AU  - Fong Y
AD  - Department of Surgery, City of Hope National Medical Center, Duarte, California.
LA  - eng
PT  - Journal Article
PT  - Review
PL  - United States
TA  - JAMA Surg
JT  - JAMA surgery
JID - 101589553
RN  - 0 (Analgesics, Opioid)
RN  - 0 (Medical Marijuana)
RN  - 12794-10-4 (Benzodiazepines)
SB  - IM
CIN - JAMA Surg. 2021 Oct 1;156(10):989. doi: 10.1001/jamasurg.2021.2265. PMID: 
      34132757
CIN - JAMA Surg. 2021 Oct 1;156(10):988-989. doi: 10.1001/jamasurg.2021.2262. PMID: 
      34132761
CIN - JAMA Surg. 2021 Oct 1;156(10):987-988. doi: 10.1001/jamasurg.2021.2259. PMID: 
      34132769
MH  - Analgesics, Opioid/*administration & dosage
MH  - Benzodiazepines/*administration & dosage
MH  - Drug and Narcotic Control
MH  - Humans
MH  - Medical Marijuana/*therapeutic use
MH  - Pain, Postoperative/*drug therapy
MH  - Substance-Related Disorders/*prevention & control
MH  - United States
EDAT- 2020/12/03 06:00
MHDA- 2022/01/27 06:00
CRDT- 2020/12/02 12:08
PHST- 2020/12/03 06:00 [pubmed]
PHST- 2022/01/27 06:00 [medline]
PHST- 2020/12/02 12:08 [entrez]
AID - 2773526 [pii]
AID - 10.1001/jamasurg.2020.5545 [doi]
PST - ppublish
SO  - JAMA Surg. 2021 Feb 1;156(2):181-190. doi: 10.1001/jamasurg.2020.5545.

PMID- 28861496
OWN - NLM
STAT- PubMed-not-MEDLINE
LR  - 20240326
IS  - 2578-5125 (Print)
IS  - 2378-8763 (Electronic)
IS  - 2378-8763 (Linking)
VI  - 1
IP  - 1
DP  - 2016
TI  - Training and Practices of Cannabis Dispensary Staff.
PG  - 244-251
LID - 10.1089/can.2016.0024 [doi]
AB  - Introduction: The proliferation of cannabis dispensaries within the United States 
      has emerged from patient demand for the legalization of cannabis as an 
      alternative treatment for a number of conditions and symptoms. Unfortunately, 
      nothing is known about the practices of dispensary staff with respect to 
      recommendation of cannabis strains/concentrations for specific patient ailments. 
      To address this limitation, the present study assessed the training and practices 
      of cannabis dispensary staff. Materials and Methods: Medical and nonmedical 
      dispensary staff (n=55) were recruited via e-mail and social media to complete an 
      online survey assessing their demographic characteristics, dispensary features, 
      patient characteristics, formal training, and cannabis recommendation practices. 
      Results: Fifty-five percent of dispensary staff reported some formal training for 
      their position, with 20% reporting medical/scientific training. A majority (94%) 
      indicated that they provide specific cannabis advice to patients. In terms of 
      strains, dispensary staff trended toward recommendations of Indica for anxiety, 
      chronic pain, insomnia, nightmares, and Tourette's syndrome. They were more 
      likely to recommend Indica and hybrid plants for post-traumatic stress disorder 
      (PTSD)/trauma and muscle spasms. In contrast, staff were less likely to recommend 
      Indica for depression; hybrid strains were most often recommended for amyotrophic 
      lateral sclerosis (ALS). In terms of cannabinoid concentrations, dispensary staff 
      were most likely to recommend a 1:1 ratio of delta-9-tetrahydrocannabinol 
      (THC):cannabidiol (CBD) for patients suffering from anxiety, Crohn's disease, 
      hepatitis C, and PTSD/trauma, while patients seeking appetite stimulation were 
      most likely to be recommended THC. Staff recommended high CBD for arthritis and 
      Alzheimer's disease and a high CBD or 1:1 ratio for ALS, epilepsy, and muscle 
      spasms. Conclusions: Although many dispensary staff are making recommendations 
      consistent with current evidence, some are recommending cannabis that has either 
      not been shown effective for, or could exacerbate, a patient's condition. 
      Findings underscore the importance of consistent, evidence-based, training of 
      dispensary staff who provide specific recommendations for patient medical 
      conditions.
FAU - Haug, Nancy A
AU  - Haug NA
AD  - PGSP-Stanford Psy.D. Consortium, Palo Alto University, Palo Alto, California.
AD  - Department of Psychiatry and Behavioral Sciences, Stanford University School of 
      Medicine, Stanford, California.
FAU - Kieschnick, Dustin
AU  - Kieschnick D
AD  - PGSP-Stanford Psy.D. Consortium, Palo Alto University, Palo Alto, California.
FAU - Sottile, James E
AU  - Sottile JE
AD  - Pacific Graduate School of Psychology, Palo Alto University, Palo Alto, 
      California.
FAU - Babson, Kimberly A
AU  - Babson KA
AD  - National Center for PTSD, VA Palo Alto Healthcare System, Palo Alto, California.
FAU - Vandrey, Ryan
AU  - Vandrey R
AD  - Department of Psychiatry and Behavioral Sciences, Johns Hopkins University School 
      of Medicine, Baltimore, Maryland.
FAU - Bonn-Miller, Marcel O
AU  - Bonn-Miller MO
AD  - National Center for PTSD, VA Palo Alto Healthcare System, Palo Alto, California.
AD  - Center for Innovation to Implementation, VA Palo Alto Healthcare System, Palo 
      Alto, California.
AD  - Center of Excellence in Substance Abuse Treatment and Education, Philadelphia 
      VAMC, Philadelphia, Pennsylvania.
AD  - Department of Psychiatry, University of Pennsylvania Perelman School of Medicine, 
      Philadelphia, Pennsylvania.
LA  - eng
PT  - Journal Article
DEP - 20161201
PL  - United States
TA  - Cannabis Cannabinoid Res
JT  - Cannabis and cannabinoid research
JID - 101684827
PMC - PMC5531366
OTO - NOTNLM
OT  - cannabis
OT  - dispensary
OT  - marijuana
OT  - practices
COIS- Drs. Bonn-Miller and Vandrey serve as consultants for CW Botanicals, Insys 
      Therapeutics, and Zynerba Pharmaceuticals. Dr. Bonn-Miller also consults for 
      Tilray (a division of Privateer Holdings). Dr. Babson served as a consultant for 
      Insys Therapeutics. None of the above entities was involved with the design, 
      implementation, analysis, or dissemination of the present study. The expressed 
      views do not necessarily represent those of the Department of Veterans Affairs.
EDAT- 2017/09/02 06:00
MHDA- 2017/09/02 06:01
PMCR- 2016/12/01
CRDT- 2017/09/02 06:00
PHST- 2017/09/02 06:00 [entrez]
PHST- 2017/09/02 06:00 [pubmed]
PHST- 2017/09/02 06:01 [medline]
PHST- 2016/12/01 00:00 [pmc-release]
AID - 10.1089/can.2016.0024 [pii]
AID - 10.1089/can.2016.0024 [doi]
PST - epublish
SO  - Cannabis Cannabinoid Res. 2016 Dec 1;1(1):244-251. doi: 10.1089/can.2016.0024. 
      eCollection 2016.

PMID- 37895171
OWN - NLM
STAT- MEDLINE
DCOM- 20231031
LR  - 20231031
IS  - 1422-0067 (Electronic)
IS  - 1422-0067 (Linking)
VI  - 24
IP  - 20
DP  - 2023 Oct 23
TI  - Cannabidiol Modulates Emotional Function and Brain-Derived Neurotrophic Factor 
      Expression in Middle-Aged Female Rats Exposed to Social Isolation.
LID - 10.3390/ijms242015492 [doi]
LID - 15492
AB  - Aging is associated with changes in cognitive and emotional function. Cannabidiol 
      (CBD) has been reported to attenuate stress and anxiety in human and animal 
      studies. In this study, we aimed to assess the therapeutic potential of CBD among 
      middle-aged female rats exposed to social isolation (SI) and the potential 
      involvement of brain-derived neurotrophic factor (BDNF) in these effects. 
      Thirteen-month-old female rats were group-housed (GH) or exposed to social 
      isolation (SI) and treated with vehicle or CBD (10 mg/kg). CBD restored the 
      SI-induced immobility in the forced swim test and the SI-induced decrease in the 
      expression of BDNF protein levels in the nucleus accumbens (NAc). CBD also 
      increased the time that rats spent in the center in an open field, improved 
      spatial training, and increased BDNF expression in the medial prefrontal cortex 
      (mPFC) and basolateral amygdala (BLA). BDNF expression was found to be correlated 
      with an antidepressant (in the NAc) and an anxiolytic (in the mPFC, BLA, NAc) 
      phenotype, and with learning improvement in the PFC. Together, our results 
      suggest that CBD may serve as a beneficial agent for wellbeing in old age and may 
      help with age-related cognitive decline.
FAU - Saad, Nadya
AU  - Saad N
AD  - Department of Psychology, School of Psychological Sciences, University of Haifa, 
      Haifa 3498838, Israel.
AD  - The Integrated Brain and Behavior Research Center (IBBRC), University of Haifa, 
      Haifa 3498838, Israel.
FAU - Raviv, Danielle
AU  - Raviv D
AD  - Department of Psychology, School of Psychological Sciences, University of Haifa, 
      Haifa 3498838, Israel.
AD  - The Integrated Brain and Behavior Research Center (IBBRC), University of Haifa, 
      Haifa 3498838, Israel.
FAU - Mizrachi Zer-Aviv, Tomer
AU  - Mizrachi Zer-Aviv T
AD  - Department of Psychology, School of Psychological Sciences, University of Haifa, 
      Haifa 3498838, Israel.
AD  - The Integrated Brain and Behavior Research Center (IBBRC), University of Haifa, 
      Haifa 3498838, Israel.
FAU - Akirav, Irit
AU  - Akirav I
AUID- ORCID: 0000-0002-7633-5953
AD  - Department of Psychology, School of Psychological Sciences, University of Haifa, 
      Haifa 3498838, Israel.
AD  - The Integrated Brain and Behavior Research Center (IBBRC), University of Haifa, 
      Haifa 3498838, Israel.
LA  - eng
GR  - 993/20/Israel Science Foundation/
PT  - Journal Article
DEP - 20231023
PL  - Switzerland
TA  - Int J Mol Sci
JT  - International journal of molecular sciences
JID - 101092791
RN  - 0 (Antidepressive Agents)
RN  - 0 (Brain-Derived Neurotrophic Factor)
RN  - 19GBJ60SN5 (Cannabidiol)
SB  - IM
MH  - Animals
MH  - Female
MH  - Rats
MH  - Antidepressive Agents/pharmacology
MH  - Brain-Derived Neurotrophic Factor/metabolism
MH  - *Cannabidiol/pharmacology/metabolism
MH  - Nucleus Accumbens/metabolism
MH  - Prefrontal Cortex/metabolism
MH  - Social Isolation
PMC - PMC10607116
OTO - NOTNLM
OT  - BDNF
OT  - cannabidiol
OT  - depression
OT  - females
OT  - middle-aged
OT  - social isolation
COIS- The authors declare no conflict of interest. The funders had no role in designing 
      the study, in the data collection, analyses, or interpretation, in writing the 
      manuscript, or in the decision to publish the results.
EDAT- 2023/10/28 11:42
MHDA- 2023/10/30 06:47
PMCR- 2023/10/23
CRDT- 2023/10/28 01:20
PHST- 2023/09/09 00:00 [received]
PHST- 2023/10/18 00:00 [revised]
PHST- 2023/10/19 00:00 [accepted]
PHST- 2023/10/30 06:47 [medline]
PHST- 2023/10/28 11:42 [pubmed]
PHST- 2023/10/28 01:20 [entrez]
PHST- 2023/10/23 00:00 [pmc-release]
AID - ijms242015492 [pii]
AID - ijms-24-15492 [pii]
AID - 10.3390/ijms242015492 [doi]
PST - epublish
SO  - Int J Mol Sci. 2023 Oct 23;24(20):15492. doi: 10.3390/ijms242015492.

PMID- 36891837
OWN - NLM
STAT- MEDLINE
DCOM- 20230310
LR  - 20231222
IS  - 1527-3792 (Electronic)
IS  - 0022-5347 (Linking)
VI  - 209
IP  - 4
DP  - 2023 Apr
TI  - Effect of Cannabidiol Oil on Post-ureteroscopy Pain for Urinary Calculi: A 
      Randomized, Double-blind, Placebo-controlled Trial.
PG  - 726-733
LID - 10.1097/JU.0000000000003139 [doi]
AB  - PURPOSE: Post-ureteroscopy stent placement carries significant morbidity which 
      can interfere with daily life. This discomfort unfortunately leads to high 
      utilization of opioid pain medications, which have a known risk of addiction. 
      Cannabidiol oil represents an alternative analgesic that has proven 
      anti-inflammatory and antinociceptive effects. The purpose was to evaluate the 
      effect of a Food and Drug Administration-approved cannabidiol oil (Epidiolex) on 
      pain control and opioid usage in the post-ureteroscopy setting. MATERIALS AND 
      METHODS: This was a prospective, randomized, double-blind, placebo-controlled 
      trial at a tertiary care center. Ninety patients undergoing ureteroscopy with 
      stent placement for urinary stone disease were randomized 1:1 to placebo or 20 mg 
      cannabidiol oil daily for 3 days postoperatively. Both groups were prescribed a 
      rescue narcotic, tamsulosin, oxybutynin, and phenazopyridine. Daily pain scores, 
      medication usage, and ureteral stent symptoms using the validated Ureteral Stent 
      Symptom Questionnaire were recorded postoperatively. RESULTS: Both the placebo 
      and cannabidiol oil groups were not different in pre- and perioperative 
      characteristics. There was no difference in pain scores or opioid usage between 
      groups postoperatively. The level of discomfort with ureteral stents was also not 
      different between groups when comparing physical activity, sleep, urination, and 
      activities of daily life. CONCLUSIONS: This randomized, blinded, 
      placebo-controlled trial showed that cannabidiol oil is safe but ineffective when 
      compared to placebo in reducing post-ureteroscopic stent discomfort or opioid 
      usage. Despite the availability of numerous analgesic agents, stent symptoms 
      continue to be a dissatisfier for most patients, suggesting additional work needs 
      to focus on novel interventions and pain control.
FAU - Narang, Gopal
AU  - Narang G
AUID- ORCID: 0000-0002-0626-8994
AD  - Department of Urology, University of North Carolina, Chapel Hill, North Carolina.
FAU - Moore, Jonathan
AU  - Moore J
AD  - Department of Urology, Dalhousie University, Halifax, Nova Scotia, Canada.
FAU - Wymer, Kevin
AU  - Wymer K
AD  - Department of Urology, Mayo Clinic Phoenix, Phoenix, Arizona.
FAU - Chang, Yu-Hui
AU  - Chang YH
AD  - Department of Quantitative Health Sciences, Mayo Clinic Scottsdale, Scottsdale, 
      Arizona.
FAU - Lim, Elisabeth
AU  - Lim E
AD  - Department of Quantitative Health Sciences, Mayo Clinic Scottsdale, Scottsdale, 
      Arizona.
FAU - Adeleye, Olufunmilola
AU  - Adeleye O
AD  - Mayo Clinic Alix School of Medicine, Scottsdale, Arizona.
FAU - Humphreys, Mitchell R
AU  - Humphreys MR
AD  - Department of Urology, Mayo Clinic Phoenix, Phoenix, Arizona.
FAU - Stern, Karen L
AU  - Stern KL
AUID- ORCID: 0000-0001-7265-4220
AD  - Department of Urology, Mayo Clinic Phoenix, Phoenix, Arizona.
LA  - eng
PT  - Journal Article
PT  - Randomized Controlled Trial
DEP - 20230309
PL  - United States
TA  - J Urol
JT  - The Journal of urology
JID - 0376374
RN  - 19GBJ60SN5 (Cannabidiol)
RN  - 0 (Analgesics, Opioid)
SB  - IM
CIN - J Urol. 2023 Apr;209(4):783. doi: 10.1097/JU.0000000000003157.02. PMID: 36891835
CIN - J Urol. 2023 Jul;210(1):30. doi: 10.1097/JU.0000000000003513. PMID: 37126340
CIN - Aktuelle Urol. 2023 Dec;54(6):436-437. doi: 10.1055/a-2056-2753. PMID: 37972616
MH  - Humans
MH  - Ureteroscopy/adverse effects
MH  - *Cannabidiol
MH  - Analgesics, Opioid
MH  - Prospective Studies
MH  - *Urinary Calculi
MH  - Pain
MH  - Stents
MH  - *Ureteral Calculi/surgery
OTO - NOTNLM
OT  - cannabidiol
OT  - pain
OT  - postoperative
OT  - stents
OT  - urinary calculi
EDAT- 2023/03/10 06:00
MHDA- 2023/03/11 06:00
CRDT- 2023/03/09 04:23
PHST- 2023/03/09 04:23 [entrez]
PHST- 2023/03/10 06:00 [pubmed]
PHST- 2023/03/11 06:00 [medline]
AID - 10.1097/JU.0000000000003139 [doi]
PST - ppublish
SO  - J Urol. 2023 Apr;209(4):726-733. doi: 10.1097/JU.0000000000003139. Epub 2023 Mar 
      9.

PMID- 33662194
OWN - NLM
STAT- MEDLINE
DCOM- 20220330
LR  - 20220401
IS  - 2191-0286 (Electronic)
IS  - 0792-6855 (Linking)
VI  - 33
IP  - 2
DP  - 2021 Mar 4
TI  - Use of cannabinoids for the treatment of patients with post-traumatic stress 
      disorder.
PG  - 121-132
LID - 10.1515/jbcpp-2020-0279 [doi]
AB  - OBJECTIVES: Post-traumatic Stress Disorder (PTSD) is a diagnosis of extreme 
      anxiety caused by a traumatic event. Less than 10% of individuals who have 
      experienced severe trauma will develop this disorder. Treatment options include 
      various psychotherapies, but not all patients respond to them. Different 
      pharmacological approaches have been explored as potential adjuvants, including 
      using cannabinoids to target the endocannabinoid system to reduce the symptoms 
      and enhance extinction training over the associated fear memories. This review 
      was aimed to determine the effects of using cannabinoids for treatment of PTSD. 
      CONTENT: For this review, four cohort studies, four randomized clinical trials, 
      one case report, and one case series were obtained from PubMed within the last 
      10 years. Cannabis extracts, tetrahydrocannabinol (THC) and cannabidiol (CBD), 
      and synthetic cannabinoids were used in the studies to target the cannabinoid 
      receptors 1 and 2. Cannabinoids were shown to improve overall PTSD symptoms, 
      including sleep quality and quantity, hyperarousal, and treatment-resistant 
      nightmares. When participants were undergoing extinction training, cannabinoids 
      given within the same time interval enhanced consolidation and retention. SUMMARY 
      AND OUTLOOK: Cannabinoids have been shown to be an effective treatment option for 
      patients with PTSD. Besides aiding to relieve the symptoms and enhance extinction 
      training, they also are relatively well tolerated. Common adverse effects 
      included light-headedness, forgetfulness, dizziness, and headaches.
CI  - © 2021 Marika L. Forsythe and Andrew J. Boileau, published by De Gruyter, 
      Berlin/Boston.
FAU - Forsythe, Marika L
AU  - Forsythe ML
AUID- ORCID: 0000-0002-9662-6643
AD  - Department of Anatomy, Saba University School of Medicine, The Bottom, Saba, 
      Caribbean Netherlands.
FAU - Boileau, Andrew J
AU  - Boileau AJ
AD  - Department of Anatomy, Saba University School of Medicine, The Bottom, Saba, 
      Caribbean Netherlands.
LA  - eng
PT  - Case Reports
PT  - Journal Article
PT  - Review
DEP - 20210304
PL  - Germany
TA  - J Basic Clin Physiol Pharmacol
JT  - Journal of basic and clinical physiology and pharmacology
JID - 9101750
RN  - 0 (Cannabinoids)
RN  - 19GBJ60SN5 (Cannabidiol)
RN  - 7J8897W37S (Dronabinol)
SB  - IM
MH  - Anxiety/drug therapy
MH  - *Cannabidiol/therapeutic use
MH  - *Cannabinoids/pharmacology/therapeutic use
MH  - *Cannabis
MH  - Dronabinol/therapeutic use
MH  - Humans
MH  - *Stress Disorders, Post-Traumatic/drug therapy
OTO - NOTNLM
OT  - PTSD
OT  - cannabidiol
OT  - cannabis
OT  - dronabinol
OT  - fear extinction
OT  - nabilone
EDAT- 2021/03/05 06:00
MHDA- 2022/03/31 06:00
CRDT- 2021/03/04 17:16
PHST- 2020/08/26 00:00 [received]
PHST- 2020/11/18 00:00 [accepted]
PHST- 2021/03/05 06:00 [pubmed]
PHST- 2022/03/31 06:00 [medline]
PHST- 2021/03/04 17:16 [entrez]
AID - jbcpp-2020-0279 [pii]
AID - 10.1515/jbcpp-2020-0279 [doi]
PST - epublish
SO  - J Basic Clin Physiol Pharmacol. 2021 Mar 4;33(2):121-132. doi: 
      10.1515/jbcpp-2020-0279.

PMID- 28685641
OWN - NLM
STAT- MEDLINE
DCOM- 20170731
LR  - 20220408
IS  - 1744-7631 (Electronic)
IS  - 1472-8222 (Linking)
VI  - 21
IP  - 8
DP  - 2017 Aug
TI  - Sleep disturbances and severe stress as glial activators: key targets for 
      treating central sensitization in chronic pain patients?
PG  - 817-826
LID - 10.1080/14728222.2017.1353603 [doi]
AB  - The mechanism of sensitization of the central nervous system partly explains the 
      chronic pain experience in many patients, but the etiological mechanisms of this 
      central nervous system dysfunction are poorly understood. Recently, an increasing 
      number of studies suggest that aberrant glial activation takes part in the 
      establishment and/or maintenance of central sensitization. Areas covered: This 
      review focused on preclinical work and mostly on the neurobiochemistry studied in 
      animals, with limited human studies available. Glial overactivation results in a 
      low-grade neuroinflammatory state, characterized by high levels of BDNF, IL-1β, 
      TNF-α, which in turn increases the excitability of the central nervous system 
      neurons through mechanisms like long-term potentiation and increased synaptic 
      efficiency. Aberrant glial activity in chronic pain might have been triggered by 
      severe stress exposure, and/or sleeping disturbances, each of which are 
      established initiating factors for chronic pain development. Expert opinion: 
      Potential treatment avenues include several pharmacological options for 
      diminishing glial activity, as well as conservative interventions like sleep 
      management, stress management and exercise therapy. Pharmacological options 
      include propentofylline, minocycline, β -adrenergic receptor antagonists, and 
      cannabidiol. Before translating these findings from basic science to clinical 
      settings, more human studies exploring the outlined mechanisms in chronic pain 
      patients are needed.
FAU - Nijs, Jo
AU  - Nijs J
AD  - a Department of physiotherapy, human physiology and anatomy , Pain in Motion 
      International Research Group, Vrije Universiteit Brussel , Brussels , Belgium.
AD  - b Department of Physiotherapy, Human Physiology and Anatomy, Faculty of Physical 
      Education & Physiotherapy , Vrije Universiteit Brussel , Brussels , Belgium.
AD  - c Department of Physical Medicine and Physiotherapy , University Hospital 
      Brussels , Brussels , Belgium.
FAU - Loggia, Marco L
AU  - Loggia ML
AD  - j MGH/HST A. A. Martinos Center for Biomedical Imaging, Department of Radiology, 
      Massachusetts General Hospital , Harvard Medical School , Charlestown , MA , USA.
FAU - Polli, Andrea
AU  - Polli A
AD  - a Department of physiotherapy, human physiology and anatomy , Pain in Motion 
      International Research Group, Vrije Universiteit Brussel , Brussels , Belgium.
AD  - b Department of Physiotherapy, Human Physiology and Anatomy, Faculty of Physical 
      Education & Physiotherapy , Vrije Universiteit Brussel , Brussels , Belgium.
FAU - Moens, Maarten
AU  - Moens M
AD  - d Department of Neurosurgery and Radiology , University Hospital Brussels , 
      Brussels , Belgium.
AD  - e Department of Manual Therapy, Faculty of Medicine and Pharmacy , Vrije 
      Universiteit Brussel , Brussels , Belgium.
FAU - Huysmans, Eva
AU  - Huysmans E
AD  - a Department of physiotherapy, human physiology and anatomy , Pain in Motion 
      International Research Group, Vrije Universiteit Brussel , Brussels , Belgium.
AD  - b Department of Physiotherapy, Human Physiology and Anatomy, Faculty of Physical 
      Education & Physiotherapy , Vrije Universiteit Brussel , Brussels , Belgium.
FAU - Goudman, Lisa
AU  - Goudman L
AD  - a Department of physiotherapy, human physiology and anatomy , Pain in Motion 
      International Research Group, Vrije Universiteit Brussel , Brussels , Belgium.
AD  - b Department of Physiotherapy, Human Physiology and Anatomy, Faculty of Physical 
      Education & Physiotherapy , Vrije Universiteit Brussel , Brussels , Belgium.
AD  - d Department of Neurosurgery and Radiology , University Hospital Brussels , 
      Brussels , Belgium.
FAU - Meeus, Mira
AU  - Meeus M
AD  - a Department of physiotherapy, human physiology and anatomy , Pain in Motion 
      International Research Group, Vrije Universiteit Brussel , Brussels , Belgium.
AD  - f Department of Rehabilitation Sciences and Physiotherapy , Ghent University , 
      Ghent , Belgium.
AD  - g Department of Rehabilitation Sciences and Physiotherapy , University of Antwerp 
      , Antwerp , Belgium.
FAU - Vanderweeën, Luc
AU  - Vanderweeën L
AD  - a Department of physiotherapy, human physiology and anatomy , Pain in Motion 
      International Research Group, Vrije Universiteit Brussel , Brussels , Belgium.
AD  - b Department of Physiotherapy, Human Physiology and Anatomy, Faculty of Physical 
      Education & Physiotherapy , Vrije Universiteit Brussel , Brussels , Belgium.
AD  - h Private Practice for Spinal Manual Therapy , Schepdaal-Dilbeek , Belgium.
FAU - Ickmans, Kelly
AU  - Ickmans K
AD  - a Department of physiotherapy, human physiology and anatomy , Pain in Motion 
      International Research Group, Vrije Universiteit Brussel , Brussels , Belgium.
AD  - c Department of Physical Medicine and Physiotherapy , University Hospital 
      Brussels , Brussels , Belgium.
FAU - Clauw, Daniel
AU  - Clauw D
AD  - i Chronic Pain and Fatigue Research Center , University of Michigan , Ann Arbor , 
      USA.
LA  - eng
PT  - Journal Article
PT  - Research Support, Non-U.S. Gov't
PT  - Review
DEP - 20170712
PL  - England
TA  - Expert Opin Ther Targets
JT  - Expert opinion on therapeutic targets
JID - 101127833
SB  - IM
MH  - Animals
MH  - Central Nervous System Sensitization/drug effects/physiology
MH  - Chronic Pain/etiology/*physiopathology/therapy
MH  - Exercise Therapy/methods
MH  - Humans
MH  - Neuroglia/drug effects/physiology
MH  - Sleep Wake Disorders/*complications/physiopathology/therapy
MH  - Stress, Psychological/*complications/physiopathology/therapy
OTO - NOTNLM
OT  - Pain
OT  - fibromyalgia
OT  - low back pain
OT  - neuroinflammation
OT  - sleep
OT  - stress
EDAT- 2017/07/08 06:00
MHDA- 2017/08/02 06:00
CRDT- 2017/07/08 06:00
PHST- 2017/07/08 06:00 [pubmed]
PHST- 2017/08/02 06:00 [medline]
PHST- 2017/07/08 06:00 [entrez]
AID - 10.1080/14728222.2017.1353603 [doi]
PST - ppublish
SO  - Expert Opin Ther Targets. 2017 Aug;21(8):817-826. doi: 
      10.1080/14728222.2017.1353603. Epub 2017 Jul 12.

PMID- 39502531
OWN - NLM
STAT- PubMed-not-MEDLINE
LR  - 20241107
IS  - 1663-9812 (Print)
IS  - 1663-9812 (Electronic)
IS  - 1663-9812 (Linking)
VI  - 15
DP  - 2024
TI  - Effects of cannabidiol on AMPKα2 /HIF-1α/BNIP3/NIX signaling pathway in skeletal 
      muscle injury.
PG  - 1450513
LID - 10.3389/fphar.2024.1450513 [doi]
LID - 1450513
AB  - Cannabidiol: (CBD) is a non-psychoactive natural active ingredient from cannabis 
      plant, which has many pharmacological effects, including neuroprotection, 
      antiemetic, anti-inflammatory and anti-skeletal muscle injury. However, the 
      mechanism of its effect on skeletal muscle injury still needs further research. 
      In order to seek a scientifically effective way to combat skeletal muscle injury 
      during exercise, we used healthy SD rats to establish an exercise-induced 
      skeletal muscle injury model by treadmill training, and systematically 
      investigated the effects and mechanisms of CBD, a natural compound in the 
      traditional Chinese medicine Cannabis sativa L., on combating skeletal muscle 
      injury during exercise. CBD effectively improved the fracture of skeletal muscle 
      tissue and reduced the degree of inflammatory cell infiltration. Biochemical 
      indexes such as CK, T, Cor, LDH, SOD, MDA, and GSH-Px in serum of rats returned 
      to normal. Combining transcriptome and network analysis results, CBD may play a 
      protective role in exercise-induced skeletal muscle injury through HIF-1 
      signaling pathway. The experimental results implied that CBD could down-regulate 
      the expression of IL-6, NF-κB, TNF-α, Keap1, AMPKα2, HIF-1α, BNIP3 and NIX, and 
      raised the protein expression of IL-10, Nrf2 and HO-1. These results indicate 
      that the protective effect of CBD on exercise-induced skeletal muscle injury may 
      be related to the inhibition of oxidative stress and inflammation, thus 
      inhibiting skeletal muscle injury through AMPKα2/HIF-1α/BNIP3/NIX signal 
      pathways.
CI  - Copyright © 2024 Hou, Wang, Zhang, Liu and Luo.
FAU - Hou, Zhiquan
AU  - Hou Z
AD  - Shenyang Medical College, Shenyang, China.
FAU - Wang, Zhifang
AU  - Wang Z
AD  - College of physical education, Yanshan University, Qinhuangdao, China.
FAU - Zhang, Jun
AU  - Zhang J
AD  - College of physical education, Yanshan University, Qinhuangdao, China.
FAU - Liu, Yunen
AU  - Liu Y
AD  - Shenyang Medical College, Shenyang, China.
FAU - Luo, Zhonghua
AU  - Luo Z
AD  - Shenyang Medical College, Shenyang, China.
LA  - eng
PT  - Journal Article
DEP - 20241022
PL  - Switzerland
TA  - Front Pharmacol
JT  - Frontiers in pharmacology
JID - 101548923
PMC - PMC11536269
OTO - NOTNLM
OT  - cannabidiol
OT  - exercise-induced skeletal muscle injury
OT  - inflammation
OT  - oxidative stress
OT  - transcriptome sequencing
COIS- The authors declare that the research was conducted in the absence of any 
      commercial or financial relationships that could be construed as a potential 
      conflict of interest.
EDAT- 2024/11/06 06:22
MHDA- 2024/11/06 06:23
PMCR- 2024/10/22
CRDT- 2024/11/06 05:15
PHST- 2024/06/17 00:00 [received]
PHST- 2024/09/02 00:00 [accepted]
PHST- 2024/11/06 06:23 [medline]
PHST- 2024/11/06 06:22 [pubmed]
PHST- 2024/11/06 05:15 [entrez]
PHST- 2024/10/22 00:00 [pmc-release]
AID - 1450513 [pii]
AID - 10.3389/fphar.2024.1450513 [doi]
PST - epublish
SO  - Front Pharmacol. 2024 Oct 22;15:1450513. doi: 10.3389/fphar.2024.1450513. 
      eCollection 2024.

PMID- 38183688
OWN - NLM
STAT- MEDLINE
DCOM- 20240223
LR  - 20240223
IS  - 1872-6844 (Electronic)
IS  - 0920-1211 (Linking)
VI  - 200
DP  - 2024 Feb
TI  - Caregiver-reported outcomes with real-world use of cannabidiol in Lennox-Gastaut 
      syndrome and Dravet syndrome from the BECOME survey.
PG  - 107280
LID - S0920-1211(23)00205-X [pii]
LID - 10.1016/j.eplepsyres.2023.107280 [doi]
AB  - PURPOSE: Plant-derived highly purified cannabidiol (CBD) reduced the frequency of 
      seizures associated with Lennox-Gastaut syndrome (LGS) and Dravet syndrome (DS) 
      and improved the overall condition of patients in placebo-controlled phase 3 
      clinical trials. Anecdotal reports also suggest a positive effect on nonseizure 
      outcomes. In this study, we aimed to identify, through a caregiver survey which 
      nonseizure outcomes were most likely to change in these patients. METHODS: The 
      BEhavior, COgnition, and More with Epidiolex® (BECOME) was a 20-minute, 
      cross-sectional, online survey that was developed with extensive input from 
      caregivers, healthcare professionals, and epilepsy researchers, and was based on 
      questions from validated measures and previously published caregiver reports. 
      US-based caregivers (from Jazz Pharmaceuticals patient/caregiver database) of 
      people with LGS or DS who were treated with CBD (Epidiolex®, 100 mg/mL oral 
      solution) for ≥3 months were asked to compare the past month to the period before 
      CBD initiation and rate their impression of changes using symmetrical Likert 
      scales. RESULTS: A total of 498 caregivers (97% parents) of patients with LGS 
      (80%) or DS (20%) completed the survey. Mean (range) age of patients was 16 
      (1-73) years, and 52% were male. Patients were taking a median CBD dose of 
      14 mg/kg/d and median 4 concomitant antiseizure medications. A large proportion 
      of respondents reported improvements in ≥1 survey question for all 
      nonseizure-related domains: alertness, cognition, and executive function (85%); 
      emotional functioning (82%); language and communication (79% in nonverbal 
      patients and 74% in verbal); activities of daily living (51%); sleep (51%); and 
      physical functioning (46%). Respondents reported improvements in seizure-related 
      domains, including overall seizure frequency (85%), overall seizure severity 
      (76%), seizure-free days per week for ≥1 seizure type (67%), and seizure freedom 
      during the past month (16%). The majority of respondents who reported reduction 
      in seizure frequency also reported improvements in nonseizure outcomes domains 
      (51-80%). However, improvements in nonseizure outcomes (18-56%) were also 
      reported in patients who either had no change or worsening of seizure frequency. 
      CONCLUSIONS: This survey characterized and quantified caregiver impression of 
      changes in the seizure and nonseizure outcomes in patients taking add-on CBD 
      treatment. Overall, 93% of caregivers reported planning to continue CBD 
      treatment, primarily because of reduced seizure burden but also because of 
      improvements in nonseizure-related outcomes. Despite the limitations that are 
      associated with a retrospective survey-based study design, these results support 
      further evaluation of the effect of CBD treatment on nonseizure outcomes among 
      patients with LGS or DS.
CI  - Copyright © 2024 The Authors. Published by Elsevier B.V. All rights reserved.
FAU - Berg, Anne T
AU  - Berg AT
AD  - Northwestern University Feinberg School of Medicine, 420 E Superior St., Chicago, 
      IL, USA. Electronic address: a-berg@northwestern.edu.
FAU - Dixon-Salazar, Tracy
AU  - Dixon-Salazar T
AD  - Lennox-Gastaut Syndrome Foundation, 6030 Santo Road, Suite 1, Unit, 420878, San 
      Diego, CA, USA.
FAU - Meskis, Mary Anne
AU  - Meskis MA
AD  - Dravet Syndrome Foundation, PO Box 3026, Cherry Hill, NJ, USA.
FAU - Danese, Sherry R
AU  - Danese SR
AD  - Outcomes Insights, 30200 Agoura Road Suite 230, Agoura Hills, CA, USA.
FAU - Le, Ngoc Minh D
AU  - Le NMD
AD  - Jazz Pharmaceuticals, Inc., 5750 Fleet Street, Suite 200, Carlsbad, CA, USA.
FAU - Perry, M Scott
AU  - Perry MS
AD  - Jane and John Justin Institute for Mind Health, Cook Children's Medical Center, 
      1500 Cooper St 4th Floor, Fort Worth, TX, USA.
LA  - eng
PT  - Journal Article
DEP - 20231214
PL  - Netherlands
TA  - Epilepsy Res
JT  - Epilepsy research
JID - 8703089
RN  - 19GBJ60SN5 (Cannabidiol)
RN  - 0 (Anticonvulsants)
SB  - IM
MH  - Humans
MH  - Adolescent
MH  - Young Adult
MH  - Adult
MH  - Middle Aged
MH  - Aged
MH  - *Cannabidiol/therapeutic use/adverse effects
MH  - *Lennox Gastaut Syndrome/drug therapy/complications
MH  - Caregivers
MH  - Activities of Daily Living
MH  - Cross-Sectional Studies
MH  - Retrospective Studies
MH  - Anticonvulsants/adverse effects
MH  - *Epilepsies, Myoclonic/drug therapy/complications
MH  - Seizures/drug therapy
MH  - Surveys and Questionnaires
MH  - Patient Reported Outcome Measures
OTO - NOTNLM
OT  - Cognition
OT  - Convulsive seizures
OT  - Drop seizures
OT  - Executive function
OT  - Quality of life
OT  - Seizures
COIS- Declaration of Competing Interest ATB received speakers’ fees from BioMarin and 
      advisory panel fees from Biogen, Biohaven, and Encoded. TD-S is the Executive 
      Director of the LGS Foundation and a consultant for the Chan Zuckerberg 
      Initiative and Neurelis. MAM is the Executive Director of the Dravet Syndrome 
      Foundation. SRD has nothing to disclose. NMDL was an employee of Jazz 
      Pharmaceuticals at the time this study was conducted and may hold stock and/or 
      stock options in Jazz Pharmaceuticals, plc. MSP received safety monitoring 
      committee fees from Stoke Therapeutics; consulting fees from BioMarin, Encoded 
      Therapeutics, Greenwich Biosciences (now part of Jazz Pharmaceuticals Inc), 
      Neurelis, Stoke Therapeutics, Taysha, and Zogenix; speakers bureau fees/advisory 
      board fees from Zogenix and Bright Minds; research funds paid to Cook Children’s 
      from Encoded Therapeutics, Greenwich Biosciences (now part of Jazz 
      Pharmaceuticals Inc), Marinus, Ovid, Stoke Therapeutics, and Zogenix; speakers 
      fees from nobelPharma; and advisory board fees from Eisai.
EDAT- 2024/01/07 06:43
MHDA- 2024/02/23 06:43
CRDT- 2024/01/06 18:00
PHST- 2023/08/24 00:00 [received]
PHST- 2023/11/30 00:00 [revised]
PHST- 2023/12/08 00:00 [accepted]
PHST- 2024/02/23 06:43 [medline]
PHST- 2024/01/07 06:43 [pubmed]
PHST- 2024/01/06 18:00 [entrez]
AID - S0920-1211(23)00205-X [pii]
AID - 10.1016/j.eplepsyres.2023.107280 [doi]
PST - ppublish
SO  - Epilepsy Res. 2024 Feb;200:107280. doi: 10.1016/j.eplepsyres.2023.107280. Epub 
      2023 Dec 14.

PMID- 37057959
OWN - NLM
STAT- MEDLINE
DCOM- 20230816
LR  - 20230821
IS  - 2378-8763 (Electronic)
IS  - 2378-8763 (Linking)
VI  - 8
IP  - 4
DP  - 2023 Aug
TI  - Effectiveness and Safety of Cannabinoids as an Add-On Therapy in the Treatment of 
      Resistant Spasticity in Multiple Sclerosis: A Systematic Review.
PG  - 580-588
LID - 10.1089/can.2022.0254 [doi]
AB  - Background: Spasticity continues to be a very prevalent, highly invalidating, and 
      difficult-to-manage symptom in patients with multiple sclerosis (MS). The aim of 
      this systematic review is to evaluate the effectiveness of the use of cannabis 
      and cannabinoids in these patients, evaluating its use as an additional therapy. 
      Methods: We performed a systematic review of the literature searching in the 
      major scientific databases (PubMed, Scopus, EMBASE, WOS, and Cochrane Library) 
      for articles from January 2017 to May 2022 containing information about the 
      effectiveness of cannabis and cannabinoids in patients with insufficient response 
      to first-line oral antispastic treatment. Results: A total of five medium 
      high-quality articles were selected to be part of the study and all evaluated the 
      effectiveness of the tetrahydrocannabinol (THC) and cannabidiol (CBD) spray. The 
      effectiveness of this drug and the significant improvements are produced on the 
      patient-related spasticity assessment scales, obtaining improvement up to 45%; 
      and on quality of life, producing a decrease in the appearance of symptoms 
      related to spasticity, as well as an increase in the development of basic 
      activities of daily living. The average dose is 5-7 sprays/day. The 
      discontinuation rate for these treatments is around 40% due to lack of 
      effectiveness and adverse events. All reported adverse effects are mild to 
      moderate in severity and their incidence is ∼17%, although this figure tends to 
      decrease with drug use. Conclusions: Adding the THC:CBD sprays have been shown to 
      be more effective in treating MS spasticity than optimizing the dose of 
      first-line antispastic drugs in selected responders patients. The safety and 
      tolerability profiles remain in line with those obtained in other trials. More 
      patients would benefit from treatment if the initial response search period was 
      extended.
FAU - Martinez-Paz, Carmen
AU  - Martinez-Paz C
AD  - Department of Preventive Medicine and Public Health, Faculty of Medicine, 
      University of Seville, Seville, Spain.
FAU - García-Cabrera, Emilio
AU  - García-Cabrera E
AUID- ORCID: 0000-0002-5529-6035
AD  - Department of Preventive Medicine and Public Health, Faculty of Medicine, 
      University of Seville, Seville, Spain.
FAU - Vilches-Arenas, Ángel
AU  - Vilches-Arenas Á
AD  - Department of Preventive Medicine and Public Health, Faculty of Medicine, 
      University of Seville, Seville, Spain.
LA  - eng
PT  - Journal Article
PT  - Review
PT  - Systematic Review
DEP - 20230413
PL  - United States
TA  - Cannabis Cannabinoid Res
JT  - Cannabis and cannabinoid research
JID - 101684827
RN  - 0 (Cannabinoids)
RN  - 7J8897W37S (Dronabinol)
RN  - 19GBJ60SN5 (Cannabidiol)
SB  - IM
MH  - Humans
MH  - *Cannabinoids/adverse effects
MH  - Quality of Life
MH  - Dronabinol/adverse effects
MH  - Activities of Daily Living
MH  - *Multiple Sclerosis/complications/drug therapy
MH  - Muscle Spasticity/drug therapy/etiology
MH  - *Cannabidiol/adverse effects
MH  - *Cannabis
OTO - NOTNLM
OT  - cannabinoids
OT  - central nervous system
OT  - multiple sclerosis
OT  - spasticity
EDAT- 2023/04/15 06:00
MHDA- 2023/08/16 06:43
CRDT- 2023/04/14 09:32
PHST- 2023/08/16 06:43 [medline]
PHST- 2023/04/15 06:00 [pubmed]
PHST- 2023/04/14 09:32 [entrez]
AID - 10.1089/can.2022.0254 [doi]
PST - ppublish
SO  - Cannabis Cannabinoid Res. 2023 Aug;8(4):580-588. doi: 10.1089/can.2022.0254. Epub 
      2023 Apr 13.

PMID- 39966566
OWN - NLM
STAT- MEDLINE
DCOM- 20250508
LR  - 20250508
IS  - 2092-6413 (Electronic)
IS  - 1226-3613 (Print)
IS  - 1226-3613 (Linking)
VI  - 57
IP  - 2
DP  - 2025 Feb
TI  - Cannabidiol reshapes the gut microbiome to promote endurance exercise in mice.
PG  - 489-500
LID - 10.1038/s12276-025-01404-5 [doi]
AB  - Cannabidiol (CBD), a nonpsychoactive compound from Cannabis, has various 
      bioactive functions in humans and animals. Evidence suggests that CBD promotes 
      muscle injury recovery in athletes, but whether and how CBD improves endurance 
      performance remains unclear. Here we investigated the effects of CBD treatment on 
      exercise performance in mice and assessed whether this effect involves the gut 
      microbiome. CBD administration significantly increased treadmill running 
      performance in mice, accompanied by an increase in oxidative myofiber 
      composition. CBD also increased mitochondrial biogenesis and the expression of 
      associated genes such as PGC-1α, phosphorylated CREB and AMPK in muscle tissue. 
      Interestingly, CBD altered the composition of the gut microbiome, and antibiotic 
      treatment reduced the muscle endurance-enhancing effects of CBD and mitochondrial 
      biogenesis. We isolated Bifidobacterium animalis, a microbe increased by CBD 
      administration, and named it KBP-1. Treatment with B. animalis KBP-1 in mice 
      resulted in improved running performance. Whole-genome analysis revealed that B. 
      animalis KBP-1 presented high expression of genes involved in branched-chain 
      amino acid biosynthesis, expression of branched-chain amino acid release pumps 
      and metabolism of lactic acid. In summary, our study identified CBD and B. 
      animalis KBP-1 as potential endurance exercise-promoting agents.
CI  - © 2025. The Author(s).
FAU - Chen, Si
AU  - Chen S
AD  - Department of Biochemistry and Molecular Biology, Jeonbuk National University 
      Medical School, Jeonju, Republic of Korea.
FAU - Lee, Yu-Bin
AU  - Lee YB
AD  - School of Pharmacy and Institute of New Drug Development, Jeonbuk National 
      University, Jeonju, Republic of Korea.
FAU - Song, Mi-Young
AU  - Song MY
AD  - Department of Biochemistry and Molecular Biology, Jeonbuk National University 
      Medical School, Jeonju, Republic of Korea.
FAU - Lim, Changjin
AU  - Lim C
AD  - School of Pharmacy and Institute of New Drug Development, Jeonbuk National 
      University, Jeonju, Republic of Korea.
FAU - Cho, Hwangeui
AU  - Cho H
AD  - School of Pharmacy and Institute of New Drug Development, Jeonbuk National 
      University, Jeonju, Republic of Korea.
FAU - Shim, Hyun Joo
AU  - Shim HJ
AD  - School of Pharmacy and Institute of New Drug Development, Jeonbuk National 
      University, Jeonju, Republic of Korea.
FAU - Kim, Jong-Suk
AU  - Kim JS
AD  - Department of Biochemistry and Molecular Biology, Jeonbuk National University 
      Medical School, Jeonju, Republic of Korea.
FAU - Park, Byung-Hyun
AU  - Park BH
AD  - Graduate School of Medical Science and Engineering, Korea Advanced Institute of 
      Science and Technology, Daejon, Republic of Korea.
FAU - Kim, Jeon-Kyung
AU  - Kim JK
AUID- ORCID: 0000-0001-6746-6364
AD  - School of Pharmacy and Institute of New Drug Development, Jeonbuk National 
      University, Jeonju, Republic of Korea. jkkim@jbnu.ac.kr.
FAU - Bae, Eun Ju
AU  - Bae EJ
AUID- ORCID: 0000-0003-1693-8290
AD  - School of Pharmacy and Institute of New Drug Development, Jeonbuk National 
      University, Jeonju, Republic of Korea. ejbae7@jbnu.ac.kr.
LA  - eng
GR  - 20012892/Ministry of Trade, Industry and Energy (Ministry of Trade, Industry and 
      Energy, Korea)/
PT  - Journal Article
DEP - 20250218
PL  - United States
TA  - Exp Mol Med
JT  - Experimental & molecular medicine
JID - 9607880
RN  - 19GBJ60SN5 (Cannabidiol)
SB  - IM
MH  - Animals
MH  - *Cannabidiol/pharmacology
MH  - *Gastrointestinal Microbiome/drug effects
MH  - *Physical Conditioning, Animal
MH  - Mice
MH  - *Physical Endurance/drug effects
MH  - Male
MH  - Mice, Inbred C57BL
MH  - Muscle, Skeletal/drug effects/metabolism
PMC - PMC11873264
COIS- Competing interests: The authors declare no competing interests.
EDAT- 2025/02/19 00:15
MHDA- 2025/03/03 00:57
PMCR- 2025/02/18
CRDT- 2025/02/18 23:45
PHST- 2024/06/20 00:00 [received]
PHST- 2024/11/26 00:00 [accepted]
PHST- 2024/11/20 00:00 [revised]
PHST- 2025/03/03 00:57 [medline]
PHST- 2025/02/19 00:15 [pubmed]
PHST- 2025/02/18 23:45 [entrez]
PHST- 2025/02/18 00:00 [pmc-release]
AID - 10.1038/s12276-025-01404-5 [pii]
AID - 1404 [pii]
AID - 10.1038/s12276-025-01404-5 [doi]
PST - ppublish
SO  - Exp Mol Med. 2025 Feb;57(2):489-500. doi: 10.1038/s12276-025-01404-5. Epub 2025 
      Feb 18.

PMID- 38022327
OWN - NLM
STAT- PubMed-not-MEDLINE
LR  - 20231201
IS  - 2168-8184 (Print)
IS  - 2168-8184 (Electronic)
IS  - 2168-8184 (Linking)
VI  - 15
IP  - 10
DP  - 2023 Oct
TI  - Physician Trainees' Perception of Cannabidiol Use in Medicine: A Survey Study.
PG  - e47228
LID - 10.7759/cureus.47228 [doi]
LID - e47228
AB  - PURPOSE: Given the ongoing national opiate crisis, physicians have been 
      challenged with mitigating the risk of opiate dependence in their patients. With 
      current physician efforts to mitigate the risks of treating pain with opioid 
      prescriptions, this study evaluates medical students' and residents' 
      understanding and perceptions regarding cannabidiol (CBD) in current medical care 
      and their future medical practice. METHODS: Orthopedic residents from all 
      American programs and medical students from 50 medical schools, regardless of 
      training year or future specialty plans, were eligible to participate in this 
      survey-based study administered from December 2022 to March 2023. The surveys ask 
      questions about demographic information, what education they receive on CBD 
      utilization in medicine, thoughts on CBD effectiveness in pain control, and 
      future plans on utilizing CBD. RESULTS: A total of 55 residents (1.4%) and 53 
      medical students (5.1%) responded. Trainees in CBD-legal states were more likely 
      to work with physicians who use CBD in their practice. Most trainees, regardless 
      of location, believe CBD use has a stigma attached to it. Many responders were 
      concerned about the role of CBD in pain control. Finally, most trainees believed 
      that CBD is easy to access if desired and is affordable to purchase. CONCLUSION: 
      The trajectory of CBD use in the United States indicates that the therapeutic 
      benefits of CBD will be targeted, and future physicians are not always provided 
      adequate educational opportunities to learn about its potential medical uses. 
      Continued training as well as interactions with patients may help decrease the 
      stigma surrounding medical CBD use and help solidify its therapeutic use in pain 
      control.
CI  - Copyright © 2023, Boyd et al.
FAU - Boyd, Alexandra
AU  - Boyd A
AD  - Orthopaedic Surgery, Cedars-Sinai Kerlan-Jobe Institute, Los Angeles, USA.
FAU - Malige, Ajith
AU  - Malige A
AD  - Orthopaedic Surgery, Cedars-Sinai Kerlan-Jobe Institute, Los Angeles, USA.
FAU - Limpisvasti, Orr
AU  - Limpisvasti O
AD  - Orthopaedic Surgery, Cedars-Sinai Kerlan-Jobe Institute, Los Angeles, USA.
LA  - eng
PT  - Journal Article
DEP - 20231017
PL  - United States
TA  - Cureus
JT  - Cureus
JID - 101596737
PMC - PMC10653979
OTO - NOTNLM
OT  - acute pain management
OT  - cannabidiol
OT  - cannabidiol (cbd)
OT  - chronic pain
OT  - medical student training
OT  - orthopaedic surgery
OT  - stigma in health care
COIS- The authors have declared that no competing interests exist.
EDAT- 2023/11/29 18:41
MHDA- 2023/11/29 18:42
PMCR- 2023/10/17
CRDT- 2023/11/29 15:21
PHST- 2023/10/16 00:00 [accepted]
PHST- 2023/11/29 18:42 [medline]
PHST- 2023/11/29 18:41 [pubmed]
PHST- 2023/11/29 15:21 [entrez]
PHST- 2023/10/17 00:00 [pmc-release]
AID - 10.7759/cureus.47228 [doi]
PST - epublish
SO  - Cureus. 2023 Oct 17;15(10):e47228. doi: 10.7759/cureus.47228. eCollection 2023 
      Oct.

PMID- 39929394
OWN - NLM
STAT- MEDLINE
DCOM- 20250506
LR  - 20250506
IS  - 1872-9738 (Electronic)
IS  - 0892-0362 (Linking)
VI  - 108
DP  - 2025 Mar-Apr
TI  - Cannabinoids in hair and their prospective association with mental and physical 
      health outcomes in adolescents.
PG  - 107433
LID - S0892-0362(25)00010-8 [pii]
LID - 10.1016/j.ntt.2025.107433 [doi]
AB  - BACKGROUND: Cannabis is one of the most widely used drugs in early adolescence, a 
      crucial time for development. Cannabinoids within the cannabis plant (e.g., 
      delta-9-tetrahydrocannabinol [THC], and cannabidiol [CBD]) are suggested to have 
      a range of health implications. These may differ by sex, given sex differences in 
      the endocannabinoid system (ECS). Yet, how aspects of mental and physical health 
      are related to cannabis use as measured by hair concentrations, both within early 
      adolescence and across sexes, is so far inconclusive. METHODS: We analyzed hair 
      toxicology data from three cannabinoid analytes (THC, CBD, and 
      11-nor-9-carboxy-THC [THCCOOH]) and multiple mental and physical health measures 
      in 9-15 year-old youth (49 % female) from the Adolescent Brain Cognitive 
      Development (ABCD) Study (N = 2262). Two-part linear regression models were fit 
      to assess the effects of cannabis constituent presence, concentrations, and THC 
      concentrations + CBD presence on externalizing and internalizing symptoms, 
      physical and strengthening exercise, asthma presence, and sleep duration. 
      Secondary analyses fit the same models but stratified by sex. Finally, to further 
      characterize these relationships, we conducted two exploratory analyses: we 
      assessed health variables prospectively and concurrently predicting cannabinoid 
      concentrations. False discovery rate corrections were employed for all analyses. 
      RESULTS: In the full sample, greater THC concentrations predicted more frequent 
      strength exercise one year later; greater CBD concentrations predicted fewer 
      strength exercise days; and greater THCCOOH concentrations predicted shorter 
      sleep duration. Among males, cannabinoids differentially predicted exercise days; 
      greater THC and THCCOOH concentrations predicted shorter sleep duration. Among 
      females, greater THC and THCCOOH concentrations predicted strength exercise 
      frequency, and THC concentrations predicted shorter sleep duration. In 
      exploratory models, asthma presence predicted THCCOOH concentration one year 
      later. Concurrently, THC concentration alone and in the presence of CBD predicted 
      both sleep duration and lower exercise days, while THCCOOH concentration 
      predicted lower exercise days, less asthma presence, as well as greater 
      internalizing and externalizing symptoms. CONCLUSION: In a nationwide study of 
      youth ages 9-15 years old, we found cannabinoid hair concentrations predicted 
      differences in health outcomes a year later, suggesting potential differential 
      mechanisms for THC and CBD effects on health. Furthermore, sex-specific 
      observations in these prospective associations emphasize the importance of 
      considering sex assigned at birth when investigating correlates of cannabis use. 
      Analysis of cannabinoid hair concentrations can reveal key links to mental 
      health, physical activity, and sleep, aiding understanding of complex cannabis 
      effects.
CI  - Copyright © 2025. Published by Elsevier Inc.
FAU - Aks, Isabel R
AU  - Aks IR
AD  - Department of Psychiatry, University of California San Diego, La Jolla, CA 92093, 
      USA. Electronic address: iaks@health.ucsd.edu.
FAU - Patel, Herry
AU  - Patel H
AD  - Department of Psychiatry, University of California San Diego, La Jolla, CA 92093, 
      USA. Electronic address: h2patel@health.ucsd.edu.
FAU - Pelham, William E 3rd
AU  - Pelham WE 3rd
AD  - Department of Psychiatry, University of California San Diego, La Jolla, CA 92093, 
      USA. Electronic address: wpelham@ucsd.edu.
FAU - Huestis, Marilyn A
AU  - Huestis MA
AD  - Institute of Emerging Health Professions, Thomas Jefferson University, 
      Philadelphia, PA, USA. Electronic address: marilyn.huestis@gmail.com.
FAU - Wade, Natasha E
AU  - Wade NE
AD  - Department of Psychiatry, University of California San Diego, La Jolla, CA 92093, 
      USA. Electronic address: nwade@health.ucsd.edu.
LA  - eng
PT  - Journal Article
DEP - 20250208
PL  - United States
TA  - Neurotoxicol Teratol
JT  - Neurotoxicology and teratology
JID - 8709538
RN  - 0 (Cannabinoids)
RN  - 19GBJ60SN5 (Cannabidiol)
RN  - 7J8897W37S (Dronabinol)
SB  - IM
MH  - Humans
MH  - Adolescent
MH  - Male
MH  - *Hair/chemistry
MH  - Female
MH  - Child
MH  - *Cannabinoids/analysis
MH  - Prospective Studies
MH  - Cannabidiol/analysis
MH  - *Dronabinol/analogs & derivatives/analysis
MH  - Exercise
MH  - *Mental Health
OTO - NOTNLM
OT  - Adolescents
OT  - Cannabis
OT  - Exercise
OT  - Externalizing
OT  - Hair toxicology
OT  - Internalizing
OT  - Sleep
COIS- Declaration of competing interest The authors declare that they have no known 
      competing financial interests or personal relationships that could have appeared 
      to influence the work reported in this paper.
EDAT- 2025/02/11 00:19
MHDA- 2025/03/07 00:21
CRDT- 2025/02/10 19:28
PHST- 2024/06/07 00:00 [received]
PHST- 2025/01/31 00:00 [revised]
PHST- 2025/02/07 00:00 [accepted]
PHST- 2025/03/07 00:21 [medline]
PHST- 2025/02/11 00:19 [pubmed]
PHST- 2025/02/10 19:28 [entrez]
AID - S0892-0362(25)00010-8 [pii]
AID - 10.1016/j.ntt.2025.107433 [doi]
PST - ppublish
SO  - Neurotoxicol Teratol. 2025 Mar-Apr;108:107433. doi: 10.1016/j.ntt.2025.107433. 
      Epub 2025 Feb 8.

PMID- 27889412
OWN - NLM
STAT- MEDLINE
DCOM- 20170907
LR  - 20211204
IS  - 1878-4216 (Electronic)
IS  - 0278-5846 (Linking)
VI  - 75
DP  - 2017 Apr 3
TI  - Cannabidiol reduces neuroinflammation and promotes neuroplasticity and functional 
      recovery after brain ischemia.
PG  - 94-105
LID - S0278-5846(16)30252-4 [pii]
LID - 10.1016/j.pnpbp.2016.11.005 [doi]
AB  - This study investigated the effects of cannabidiol (CBD), a non-psychotomimetic 
      phytochemical present in Cannabis sativa, on the cognitive and emotional 
      impairments induced by bilateral common carotid artery occlusion (BCCAO) in mice. 
      Using a multi-tiered behavioral testing battery during 21days, we found that 
      BCCAO mice exhibited long-lasting functional deficits reflected by increase in 
      anxiety-like behavior (day 9), memory impairments (days 12-18) and despair-like 
      behavior (day 21). Short-term CBD 10mg/kg treatment prevented the cognitive and 
      emotional impairments, attenuated hippocampal neurodegeneration and white matter 
      (WM) injury, and reduced glial response that were induced by BCCAO. In addition, 
      ischemic mice treated with CBD exhibited an increase in the hippocampal brain 
      derived neurotrophic factor (BDNF) protein levels. CBD also stimulated 
      neurogenesis and promoted dendritic restructuring in the hippocampus of BCCAO 
      animals. Collectively, the present results demonstrate that short-term CBD 
      treatment results in global functional recovery in ischemic mice and impacts 
      multiple and distinct targets involved in the pathophysiology of brain ischemic 
      injury.
CI  - Copyright © 2016 Elsevier Inc. All rights reserved.
FAU - Mori, Marco Aurélio
AU  - Mori MA
AD  - Department of Pharmacology and Therapeutics, State University of Maringá, Av. 
      Colombo, 5790, 87020-900 Maringá, Paraná, Brazil.
FAU - Meyer, Erika
AU  - Meyer E
AD  - Department of Pharmacology and Therapeutics, State University of Maringá, Av. 
      Colombo, 5790, 87020-900 Maringá, Paraná, Brazil.
FAU - Soares, Ligia Mendes
AU  - Soares LM
AD  - Department of Pharmacology and Therapeutics, State University of Maringá, Av. 
      Colombo, 5790, 87020-900 Maringá, Paraná, Brazil.
FAU - Milani, Humberto
AU  - Milani H
AD  - Department of Pharmacology and Therapeutics, State University of Maringá, Av. 
      Colombo, 5790, 87020-900 Maringá, Paraná, Brazil.
FAU - Guimarães, Francisco Silveira
AU  - Guimarães FS
AD  - Department of Pharmacology, School of Medicine, USP, Av. Bandeirantes, 14015-000 
      Ribeirão Preto, São Paulo, Brazil.
FAU - de Oliveira, Rúbia Maria Weffort
AU  - de Oliveira RMW
AD  - Department of Pharmacology and Therapeutics, State University of Maringá, Av. 
      Colombo, 5790, 87020-900 Maringá, Paraná, Brazil. Electronic address: 
      rmmwoliveira@uem.br.
LA  - eng
PT  - Journal Article
DEP - 20161123
PL  - England
TA  - Prog Neuropsychopharmacol Biol Psychiatry
JT  - Progress in neuro-psychopharmacology & biological psychiatry
JID - 8211617
RN  - 0 (Aif1 protein, mouse)
RN  - 0 (Anti-Inflammatory Agents)
RN  - 0 (Calcium-Binding Proteins)
RN  - 0 (Doublecortin Domain Proteins)
RN  - 0 (Glial Fibrillary Acidic Protein)
RN  - 0 (Microfilament Proteins)
RN  - 0 (Microtubule-Associated Proteins)
RN  - 0 (Neuropeptides)
RN  - 19GBJ60SN5 (Cannabidiol)
SB  - IM
MH  - Animals
MH  - Anti-Inflammatory Agents/pharmacology/therapeutic use
MH  - Brain Ischemia/*complications
MH  - Calcium-Binding Proteins/metabolism
MH  - Cannabidiol/*pharmacology/*therapeutic use
MH  - Disease Models, Animal
MH  - Doublecortin Domain Proteins
MH  - Encephalitis/*drug therapy/*etiology
MH  - Exploratory Behavior/drug effects
MH  - Glial Fibrillary Acidic Protein/metabolism
MH  - Male
MH  - Maze Learning/drug effects
MH  - Mice
MH  - Mice, Inbred C57BL
MH  - Microfilament Proteins/metabolism
MH  - Microtubule-Associated Proteins/metabolism
MH  - Neuronal Plasticity/*drug effects
MH  - Neuropeptides/metabolism
MH  - Recognition, Psychology/drug effects
MH  - Recovery of Function/*drug effects
MH  - Swimming/psychology
MH  - Time Factors
OTO - NOTNLM
OT  - Bilateral common carotid arteries occlusion
OT  - Cannabidiol
OT  - Neuroplasticity
OT  - Neuroprotection
OT  - White matter
EDAT- 2016/11/28 06:00
MHDA- 2017/09/08 06:00
CRDT- 2016/11/28 06:00
PHST- 2016/09/29 00:00 [received]
PHST- 2016/11/22 00:00 [accepted]
PHST- 2016/11/28 06:00 [pubmed]
PHST- 2017/09/08 06:00 [medline]
PHST- 2016/11/28 06:00 [entrez]
AID - S0278-5846(16)30252-4 [pii]
AID - 10.1016/j.pnpbp.2016.11.005 [doi]
PST - ppublish
SO  - Prog Neuropsychopharmacol Biol Psychiatry. 2017 Apr 3;75:94-105. doi: 
      10.1016/j.pnpbp.2016.11.005. Epub 2016 Nov 23.

PMID- 36454174
OWN - NLM
STAT- MEDLINE
DCOM- 20221215
LR  - 20230129
IS  - 2378-8763 (Electronic)
IS  - 2378-8763 (Linking)
VI  - 7
IP  - 6
DP  - 2022 Dec
TI  - Molecular Mechanisms Through Which Cannabidiol May Affect Skeletal Muscle 
      Metabolism, Inflammation, Tissue Regeneration, and Anabolism: A Narrative Review.
PG  - 745-757
LID - 10.1089/can.2022.0220 [doi]
AB  - Background: Cannabidiol (CBD), a nonintoxicating constituent of the cannabis 
      plant, recently gained a lot of interest among athletes, since it is no longer 
      considered as a prohibited substance by the World Anti-Doping Agency. The 
      increasing prevalence of CBD use among athletes is driven by a perceived 
      improvement in muscle recovery and a reduction in pain. However, compelling 
      evidence from intervention studies is lacking and the precise mechanisms through 
      which CBD may improve muscle recovery remain unknown. This highlights the need 
      for more scientific studies and an evidence-based background. In the current 
      review, the state-of-the-art knowledge on the effects of CBD on skeletal muscle 
      tissue is summarized with special emphasis on the underlying mechanisms and 
      molecular targets. More specifically, the large variety of receptor families that 
      are believed to be involved in CBD's physiological effects are discussed. 
      Furthermore, in vivo and in vitro studies that investigated the actual effects of 
      CBD on skeletal muscle metabolism, inflammation, tissue regeneration, and 
      anabolism are summarized, together with the functional effects of CBD 
      supplementation on muscle recovery in human intervention trials. Overall, CBD was 
      effective to increase the expression of metabolic regulators in muscle of obese 
      mice (e.g., Akt, glycogen synthase kinase-3). CBD treatment in rodents reduced 
      muscle inflammation following eccentric exercise (i.e., nuclear factor kappa B 
      [NF-κB]), in a model of muscle dystrophy (e.g., interleukin-6, tumor necrosis 
      factor alpha) and of obesity (e.g., COX-2, NF-κB). In addition, CBD did not 
      affect in vitro or in vivo muscle anabolism, but improved satellite cell 
      differentiation in dystrophic muscle. In humans, there are some indications that 
      CBD supplementation improved muscle recovery (e.g., creatine kinase) and 
      performance (e.g., squat performance). However, CBD doses were highly variable 
      (between 16.7 and 150 mg) and there are some methodological concerns that should 
      be considered. Conclusion: CBD has the prospective to become an adequate 
      supplement that may improve muscle recovery. However, this research domain is 
      still in its infancy and future studies addressing the molecular and functional 
      effects of CBD in response to exercise are required to further elucidate the 
      ergogenic potential of CBD.
FAU - Schouten, Moniek
AU  - Schouten M
AUID- ORCID: 0000-0002-5565-2941
AD  - Exercise Physiology Research Group, Department of Movement Sciences, KU Leuven, 
      Leuven, Belgium.
FAU - Dalle, Sebastiaan
AU  - Dalle S
AUID- ORCID: 0000-0001-5734-3993
AD  - Exercise Physiology Research Group, Department of Movement Sciences, KU Leuven, 
      Leuven, Belgium.
FAU - Koppo, Katrien
AU  - Koppo K
AUID- ORCID: 0000-0002-6022-1097
AD  - Exercise Physiology Research Group, Department of Movement Sciences, KU Leuven, 
      Leuven, Belgium.
LA  - eng
PT  - Journal Article
PT  - Research Support, Non-U.S. Gov't
PT  - Review
DEP - 20221128
PL  - United States
TA  - Cannabis Cannabinoid Res
JT  - Cannabis and cannabinoid research
JID - 101684827
RN  - 19GBJ60SN5 (Cannabidiol)
RN  - 0 (NF-kappa B)
SB  - IM
MH  - Animals
MH  - Mice
MH  - Humans
MH  - *Cannabidiol/pharmacology
MH  - NF-kappa B
MH  - Prospective Studies
MH  - Exercise
MH  - Muscle, Skeletal
OTO - NOTNLM
OT  - CBD
OT  - G protein-coupled receptors
OT  - TRPV1
OT  - cannabinoid receptors
OT  - muscle recovery
OT  - skeletal muscle adaptations
EDAT- 2022/12/02 06:00
MHDA- 2022/12/15 06:00
CRDT- 2022/12/01 10:33
PHST- 2022/12/02 06:00 [pubmed]
PHST- 2022/12/15 06:00 [medline]
PHST- 2022/12/01 10:33 [entrez]
AID - 10.1089/can.2022.0220 [doi]
PST - ppublish
SO  - Cannabis Cannabinoid Res. 2022 Dec;7(6):745-757. doi: 10.1089/can.2022.0220. Epub 
      2022 Nov 28.

PMID- 40313449
OWN - NLM
STAT- PubMed-not-MEDLINE
LR  - 20250503
IS  - 2168-8184 (Print)
IS  - 2168-8184 (Electronic)
IS  - 2168-8184 (Linking)
VI  - 17
IP  - 4
DP  - 2025 Apr
TI  - Considering Long-Acting Synthetic Cannabidiol for Chronic Pain: A Narrative 
      Review.
PG  - e81577
LID - 10.7759/cureus.81577 [doi]
LID - e81577
AB  - Chronic pain is prevalent and challenging to treat. Cannabinoids, in particular 
      cannabidiol (CBD), have been evaluated as analgesics without the issues of 
      tolerance or dependence. Side effects tend to be mild and infrequent. These 
      products have multiple routes of administration and composition, and some are 
      available over the counter, allowing pain patients to self-medicate. Most 
      self-medicated CBD are plant-derived extracts administered as either oils, pills, 
      or by inhalation. During the early 1960s, CBD was chemically synthesized for the 
      first time, but it was not yet approved for medical use; synthetic CBD has been 
      and continues to be studied in clinical trials for numerous indications, 
      including chronic pain, neuropathic pain, and pain in cancer. However, studies 
      are often small, populations heterogeneous, and some results are equivocal. 
      Research is lively, with over 60 studies reported on ClinicalTrials.gov. 
      Multimodal CBD therapy may hold promise, particularly in combination with 
      palmitoylethanolamide. Greater patient education and training for physicians and 
      other healthcare providers are needed along with more comprehensive studies. 
      Considering the problem of chronic pain, further intensive study of synthetic CBD 
      for pain control is warranted to meet this unmet clinical need. This is 
      particularly important in the context of long-lasting administration methods that 
      enable easy dosing and support long-term use for patients dealing with persistent 
      and often debilitating symptoms.
CI  - Copyright © 2025, Christo et al.
FAU - Christo, Paul J
AU  - Christo PJ
AD  - Division of Pain Medicine, Department of Anesthesiology and Critical Care 
      Medicine, Johns Hopkins University School of Medicine, Baltimore, USA.
FAU - Vortsman, Eugene
AU  - Vortsman E
AD  - Department of Emergency Medicine, Northwell Health, Long Island Jewish Medical 
      Center, New York, USA.
FAU - Gharibo, Christopher
AU  - Gharibo C
AD  - Department of Pain Management, NYU Langone Health, New York, USA.
FAU - LeQuang, Jo Ann K
AU  - LeQuang JAK
AD  - Scientific Communications, NEMA Research, Inc., Naples, USA.
FAU - Pergolizzi, Joseph V
AU  - Pergolizzi JV
AD  - Department of Pain Medicine, NEMA Research, Inc., Naples, USA.
LA  - eng
PT  - Journal Article
PT  - Review
DEP - 20250401
PL  - United States
TA  - Cureus
JT  - Cureus
JID - 101596737
PMC - PMC12045650
OTO - NOTNLM
OT  - cannabidiol (cbd)
OT  - cannabinoid-based therapies
OT  - chronic pain management
OT  - multimodal pain control
OT  - synthetic cannabidiol
COIS- Conflicts of interest: In compliance with the ICMJE uniform disclosure form, all 
      authors declare the following: Payment/services info: The preparation of this 
      article was supported by Innocon Pharmaceuticals. Financial relationships: Dr. 
      Joseph Pergolizzi declare(s) employment from Neumentum. Dr. Joseph Pergolizzi 
      declare(s) personal fees from Salix. Dr. Joseph Pergolizzi declare(s) personal 
      fees from Spirify Pharma. Dr. Joseph Pergolizzi declare(s) personal fees from 
      Enalare Therapeutics. Dr. Joseph Pergolizzi declare(s) personal fees from Advantx 
      Pharmaceuticals. Dr. Joseph Pergolizzi declare(s) employment from NEMA Research, 
      Inc. Dr. Joseph Pergolizzi declare(s) personal fees from Innocon Pharmaceuticals. 
      Dr. Joseph Pergolizzi declare(s) non-financial support from RTU Pharmaceuticals. 
      Dr. Joseph Pergolizzi declare(s) personal fees from Bridge Therapeutics. Jo Ann 
      LeQuang declare(s) personal fees from NEMA Research, Inc. Other relationships: 
      All authors have declared that there are no other relationships or activities 
      that could appear to have influenced the submitted work.
EDAT- 2025/05/02 11:06
MHDA- 2025/05/02 11:07
PMCR- 2025/04/01
CRDT- 2025/05/02 04:25
PHST- 2025/01/28 00:00 [received]
PHST- 2025/03/27 00:00 [accepted]
PHST- 2025/05/02 11:07 [medline]
PHST- 2025/05/02 11:06 [pubmed]
PHST- 2025/05/02 04:25 [entrez]
PHST- 2025/04/01 00:00 [pmc-release]
AID - 10.7759/cureus.81577 [doi]
PST - epublish
SO  - Cureus. 2025 Apr 1;17(4):e81577. doi: 10.7759/cureus.81577. eCollection 2025 Apr.

PMID- 34578906
OWN - NLM
STAT- MEDLINE
DCOM- 20211122
LR  - 20240403
IS  - 2072-6643 (Electronic)
IS  - 2072-6643 (Linking)
VI  - 13
IP  - 9
DP  - 2021 Aug 30
TI  - Effects of Cannabidiol Supplementation on Skeletal Muscle Regeneration after 
      Intensive Resistance Training.
LID - 10.3390/nu13093028 [doi]
LID - 3028
AB  - Cannabidiol supplements (CBD) are increasingly consumed by athletes to improve 
      regeneration. However, the evidence for the pro-regenerative effects of CBD in 
      sports is quite limited. Therefore, our aim was to investigate the effects of a 
      single CBD supplementation in a six-arm placebo-controlled crossover study after 
      resistance training on performance and muscle damage. Before and after the 
      resistance training, one-repetition maximum in the back squat (1RM BS), 
      countermovement jump (CMJ), and blood serum concentrations of creatine kinase 
      (CK) and myoglobin (Myo) were measured in healthy, well-trained participants. 16 
      out of 21 participants completed the study and were included in the analysis. In 
      1RM BS, a significant decrease was observed after 24 h (p < 0.01) but not after 
      48 and 72 h. A significant group difference was detected after 72 h (p < 0.05; ES 
      = 0.371). In CMJ, no significant changes were observed. The CK and Myo 
      concentrations increased significantly after 24 h (CK: p < 0.001; Myo: p < 0.01), 
      48 h (CK: p < 0.001; Myo: p < 0.01) and 72 h (CK: p < 0.001; Myo: p < 0.001). 
      After 72 h, significant group differences were observed for both muscle damage 
      biomarkers (CK: p < 0.05 ES = 0.24; Myo: p < 0.05; ES = 0.21). The results show 
      small but significant effects on muscle damage and recovery of squat performance 
      after 72 h. However, more data are required for clearer statements concerning 
      potential pro-regenerative effects of CBD supplementation after resistance 
      training.
FAU - Isenmann, Eduard
AU  - Isenmann E
AD  - Department of Molecular and Cellular Sports Medicine, Institute for 
      Cardiovascular Research and Sports Medicine, German Sports University, 50933 
      Cologne, Germany.
AD  - Department of Fitness and Health, IST-University of Applied Sciences, 40233 
      Dusseldorf, Germany.
FAU - Veit, Sebastian
AU  - Veit S
AD  - Department of Molecular and Cellular Sports Medicine, Institute for 
      Cardiovascular Research and Sports Medicine, German Sports University, 50933 
      Cologne, Germany.
FAU - Starke, Lynn
AU  - Starke L
AD  - Department of Molecular and Cellular Sports Medicine, Institute for 
      Cardiovascular Research and Sports Medicine, German Sports University, 50933 
      Cologne, Germany.
FAU - Flenker, Ulrich
AU  - Flenker U
AD  - Department of Molecular and Cellular Sports Medicine, Institute for 
      Cardiovascular Research and Sports Medicine, German Sports University, 50933 
      Cologne, Germany.
FAU - Diel, Patrick
AU  - Diel P
AD  - Department of Molecular and Cellular Sports Medicine, Institute for 
      Cardiovascular Research and Sports Medicine, German Sports University, 50933 
      Cologne, Germany.
LA  - eng
PT  - Journal Article
PT  - Randomized Controlled Trial
DEP - 20210830
PL  - Switzerland
TA  - Nutrients
JT  - Nutrients
JID - 101521595
RN  - 19GBJ60SN5 (Cannabidiol)
SB  - IM
MH  - Adult
MH  - Cannabidiol/administration & dosage/*pharmacology
MH  - Cross-Over Studies
MH  - Dietary Supplements
MH  - Double-Blind Method
MH  - Germany
MH  - Humans
MH  - Male
MH  - Muscle Strength/*drug effects/*physiology
MH  - Muscle, Skeletal/*drug effects/*physiology
MH  - Reference Values
MH  - Resistance Training/*methods
MH  - Young Adult
PMC - PMC8469280
OTO - NOTNLM
OT  - CBD
OT  - cannabidiol
OT  - muscle damage
OT  - performance
OT  - recovery
OT  - resistance training
OT  - strength training
COIS- The funders had no role in the design of the study; in the collection, analyses, 
      or interpretation of data in the writing of the manuscript.
EDAT- 2021/09/29 06:00
MHDA- 2021/11/23 06:00
PMCR- 2021/08/30
CRDT- 2021/09/28 01:27
PHST- 2021/08/03 00:00 [received]
PHST- 2021/08/23 00:00 [revised]
PHST- 2021/08/25 00:00 [accepted]
PHST- 2021/09/28 01:27 [entrez]
PHST- 2021/09/29 06:00 [pubmed]
PHST- 2021/11/23 06:00 [medline]
PHST- 2021/08/30 00:00 [pmc-release]
AID - nu13093028 [pii]
AID - nutrients-13-03028 [pii]
AID - 10.3390/nu13093028 [doi]
PST - epublish
SO  - Nutrients. 2021 Aug 30;13(9):3028. doi: 10.3390/nu13093028.

PMID- 30157131
OWN - NLM
STAT- MEDLINE
DCOM- 20190626
LR  - 20220410
IS  - 1872-6623 (Electronic)
IS  - 0304-3959 (Print)
IS  - 0304-3959 (Linking)
VI  - 160
IP  - 1
DP  - 2019 Jan
TI  - Cannabidiol modulates serotonergic transmission and reverses both allodynia and 
      anxiety-like behavior in a model of neuropathic pain.
PG  - 136-150
LID - 10.1097/j.pain.0000000000001386 [doi]
AB  - Clinical studies indicate that cannabidiol (CBD), the primary nonaddictive 
      component of cannabis that interacts with the serotonin (5-HT)1A receptor, may 
      possess analgesic and anxiolytic effects. However, its effects on 5-HT neuronal 
      activity, as well as its impact on models of neuropathic pain are unknown. First, 
      using in vivo single-unit extracellular recordings in rats, we demonstrated that 
      acute intravenous (i.v.) increasing doses of CBD (0.1-1.0 mg/kg) decreased the 
      firing rate of 5-HT neurons in the dorsal raphe nucleus, which was prevented by 
      administration of the 5-HT1A antagonist WAY 100635 (0.3 mg/kg, i.v.) and the 
      TRPV1 antagonist capsazepine (1 mg/kg, i.v.) but not by the CB1 receptor 
      antagonist AM 251 (1 mg/kg, i.v.). Repeated treatment with CBD (5 mg/kg/day, 
      subcutaneously [s.c.], for 7 days) increased 5-HT firing through desensitization 
      of 5-HT1A receptors. Rats subjected to the spared nerve injury model for 24 days 
      showed decreased 5-HT firing activity, mechanical allodynia, and increased 
      anxiety-like behavior in the elevated plus maze test, open-field test, and 
      novelty-suppressed feeding test. Seven days of treatment with CBD reduced 
      mechanical allodynia, decreased anxiety-like behavior, and normalized 5-HT 
      activity. Antiallodynic effects of CBD were fully prevented by capsazepine (10 
      mg/kg/day, s.c., for 7 days) and partially prevented by WAY 100635 (2 mg/kg/day, 
      s.c., for 7 days), whereas the anxiolytic effect was blocked only by WAY. 
      Overall, repeated treatment with low-dose CBD induces analgesia predominantly 
      through TRPV1 activation, reduces anxiety through 5-HT1A receptor activation, and 
      rescues impaired 5-HT neurotransmission under neuropathic pain conditions.
FAU - De Gregorio, Danilo
AU  - De Gregorio D
AD  - Neurobiological Psychiatry Unit, Department of Psychiatry, McGill University, 
      Montreal, QC, Canada.
FAU - McLaughlin, Ryan J
AU  - McLaughlin RJ
AD  - Department of Integrative Physiology and Neuroscience, Washington State 
      University, Pullman, WA, United States.
FAU - Posa, Luca
AU  - Posa L
AD  - Neurobiological Psychiatry Unit, Department of Psychiatry, McGill University, 
      Montreal, QC, Canada.
AD  - Alan Edwards Centre for Research on Pain, McGill University, Montreal, QC, 
      Canada.
FAU - Ochoa-Sanchez, Rafael
AU  - Ochoa-Sanchez R
AD  - Neurobiological Psychiatry Unit, Department of Psychiatry, McGill University, 
      Montreal, QC, Canada.
FAU - Enns, Justine
AU  - Enns J
AD  - Neurobiological Psychiatry Unit, Department of Psychiatry, McGill University, 
      Montreal, QC, Canada.
FAU - Lopez-Canul, Martha
AU  - Lopez-Canul M
AD  - Neurobiological Psychiatry Unit, Department of Psychiatry, McGill University, 
      Montreal, QC, Canada.
FAU - Aboud, Matthew
AU  - Aboud M
AD  - Neurobiological Psychiatry Unit, Department of Psychiatry, McGill University, 
      Montreal, QC, Canada.
FAU - Maione, Sabatino
AU  - Maione S
AD  - Department of Experimental Medicine, Section of Pharmacology L. Donatelli, 
      Università degli Studi della Campania "Luigi Vanvitelli," Naples, Italy.
FAU - Comai, Stefano
AU  - Comai S
AD  - Neurobiological Psychiatry Unit, Department of Psychiatry, McGill University, 
      Montreal, QC, Canada.
AD  - Division of Neuroscience, San Raffaele Scientific Institute and Vita Salute 
      University, Milan, Italy.
FAU - Gobbi, Gabriella
AU  - Gobbi G
AD  - Neurobiological Psychiatry Unit, Department of Psychiatry, McGill University, 
      Montreal, QC, Canada.
AD  - Alan Edwards Centre for Research on Pain, McGill University, Montreal, QC, 
      Canada.
LA  - eng
PT  - Journal Article
PL  - United States
TA  - Pain
JT  - Pain
JID - 7508686
RN  - 0 (Piperazines)
RN  - 0 (Piperidines)
RN  - 0 (Pyrazoles)
RN  - 0 (Pyridines)
RN  - 0 (Serotonin Antagonists)
RN  - 19GBJ60SN5 (Cannabidiol)
RN  - 333DO1RDJY (Serotonin)
RN  - 3I4FA44MAI (AM 251)
RN  - 71IH826FEG 
      (N-(2-(4-(2-methoxyphenyl)-1-piperazinyl)ethyl)-N-(2-pyridinyl)cyclohexanecarboxamide)
RN  - 8NA5SWF92O (Lysergic Acid Diethylamide)
RN  - LFW48MY844 (capsazepine)
RN  - S07O44R1ZM (Capsaicin)
SB  - IM
MH  - Action Potentials/drug effects
MH  - Animals
MH  - Anxiety/*drug therapy/*etiology
MH  - Cannabidiol/*therapeutic use
MH  - Capsaicin/analogs & derivatives/pharmacology
MH  - Disease Models, Animal
MH  - Exploratory Behavior/drug effects
MH  - Feeding Behavior/drug effects
MH  - Ganglia, Spinal/cytology
MH  - Hyperalgesia/*drug therapy/*etiology/therapy
MH  - Lysergic Acid Diethylamide/pharmacology
MH  - Male
MH  - Maze Learning/drug effects
MH  - Neuralgia/*complications/pathology
MH  - Piperazines/therapeutic use
MH  - Piperidines/pharmacology
MH  - Pyrazoles/pharmacology
MH  - Pyridines/therapeutic use
MH  - Rats
MH  - Rats, Wistar
MH  - Serotonin/*metabolism
MH  - Serotonin Antagonists/pharmacology
MH  - Swimming
PMC - PMC6319597
COIS- Sponsorships or competing interests that may be relevant to content are disclosed 
      at the end of this article.
EDAT- 2018/08/30 06:00
MHDA- 2019/06/27 06:00
PMCR- 2019/01/04
CRDT- 2018/08/30 06:00
PHST- 2018/08/30 06:00 [pubmed]
PHST- 2019/06/27 06:00 [medline]
PHST- 2018/08/30 06:00 [entrez]
PHST- 2019/01/04 00:00 [pmc-release]
AID - PAIN-D-18-00287 [pii]
AID - 10.1097/j.pain.0000000000001386 [doi]
PST - ppublish
SO  - Pain. 2019 Jan;160(1):136-150. doi: 10.1097/j.pain.0000000000001386.

PMID- 39110111
OWN - NLM
STAT- MEDLINE
DCOM- 20241004
LR  - 20241006
IS  - 2470-9239 (Electronic)
IS  - 2470-9239 (Linking)
VI  - 9
IP  - 5
DP  - 2024 Oct
TI  - Long-term outcomes and adaptive behavior in adult patients with Lennox-Gastaut 
      syndrome.
PG  - 1881-1890
LID - 10.1002/epi4.13024 [doi]
AB  - OBJECTIVE: Lennox-Gastaut syndrome (LGS) is a severe form of epilepsy 
      characterized by difficult-to-control seizures and cognitive dysfunction. 
      Previous studies mainly focused on pediatric populations, and little is known 
      about the long-term cognitive outcome in adult patients with LGS. The objective 
      of this study was to investigate the long-term functional and adaptive behavior 
      in adult patients with LGS. METHODS: This cross-sectional study enrolled adult 
      patients diagnosed with LGS according to the recently published International 
      League Against Epilepsy (ILAE) diagnostic criteria. The adaptive behavior of 
      participants was assessed using the Vineland Adaptive Behavior Scales, Survey 
      Interview, Second Edition (VABS-II). Demographic, clinical, 
      electroencephalography (EEG), and antiseizure medication (ASM) data were also 
      collected at different timepoints, to investigate their association with VABS-II 
      scores. RESULTS: The study included 38 adult patients with LGS. A low score on 
      the Adaptive Behavior Composite Scale was found in all patients. When considering 
      single VABS-II domains, particularly low scores were found in daily living skills 
      and socialization, whereas slightly higher performances were observed in 
      communication. An earlier age at LGS diagnosis was identified as the most 
      significant predictor of worse adaptive outcomes in adult life. At the time of 
      study evaluation, high seizure frequency, higher EEG background slowing, and 
      multifocal EEG epileptiform abnormalities were significantly associated with 
      lower VABS-II raw scores. Furthermore, in an exploratory correlation analysis 
      with ASM regimen at the study visit, treatment with cannabidiol was associated 
      with higher adaptive behavior scores, whereas benzodiazepine intake correlated 
      with lower scores. SIGNIFICANCE: This study provides relevant insights into the 
      long-term challenges faced by adults with Lennox-Gastaut syndrome (LGS), 
      highlighting significant impairments in adaptive behavior as well as the 
      associated clinical and electroencephalography features. Additionally, this study 
      provides a more specific neuropsychological profile in adults with LGS and 
      underscores the importance of comprehensive care approaches that go beyond 
      seizure control in this population. PLAIN LANGUAGE SUMMARY: This study examined 
      adults with Lennox-Gastaut syndrome (LGS), a severe type of epilepsy, to 
      understand their long-term abilities to perform daily tasks and adapt socially. 
      We found that these adults have significant difficulties with daily living and 
      social skills, although not all areas were equally affected. They performed 
      somewhat better in communication, particularly in understanding others (receptive 
      communication). Importantly, the younger the age at which LGS was diagnosed, the 
      worse their outcomes were as adults. This study highlights the need for research 
      and treatment approaches that focus not only on controlling seizures but also on 
      improving daily life skills.
CI  - © 2024 The Author(s). Epilepsia Open published by Wiley Periodicals LLC on behalf 
      of International League Against Epilepsy.
FAU - Cerulli Irelli, Emanuele
AU  - Cerulli Irelli E
AUID- ORCID: 0000-0003-3906-555X
AD  - Department of Human Neurosciences, Sapienza University, Rome, Italy.
FAU - Petrungaro, Alessio
AU  - Petrungaro A
AD  - Neurorehabilitation Unit, IRCCS Santa Maria Nascente, Don Carlo Gnocchi 
      Foundation, Milan, Italy.
FAU - Pastorino, Grazia M G
AU  - Pastorino GMG
AD  - Child and Adolescent Neuropsychiatry Unit, Department of Medicine, Surgery, and 
      Dentistry, University of Salerno, Salerno, Italy.
FAU - Mazzeo, Adolfo
AU  - Mazzeo A
AD  - IRCCS Neuromed, Pozzilli, Italy.
FAU - Morano, Alessandra
AU  - Morano A
AUID- ORCID: 0000-0003-3649-8990
AD  - Department of Human Neurosciences, Sapienza University, Rome, Italy.
FAU - Casciato, Sara
AU  - Casciato S
AD  - Department of Neurosciences, S. Camillo-Forlanini Hospital, Rome, Italy.
FAU - Salati, Emanuela
AU  - Salati E
AD  - Department of Human Neurosciences, Sapienza University, Rome, Italy.
FAU - Operto, Francesca F
AU  - Operto FF
AUID- ORCID: 0000-0002-2444-8761
AD  - Department of Science of Health, School of Medicine, University Magna Graecia of 
      Catanzaro, Catanzaro, Italy.
FAU - Giallonardo, Anna T
AU  - Giallonardo AT
AD  - Department of Human Neurosciences, Sapienza University, Rome, Italy.
FAU - Di Gennaro, Giancarlo
AU  - Di Gennaro G
AD  - IRCCS Neuromed, Pozzilli, Italy.
FAU - Di Bonaventura, Carlo
AU  - Di Bonaventura C
AUID- ORCID: 0000-0003-1890-5409
AD  - Department of Human Neurosciences, Sapienza University, Rome, Italy.
LA  - eng
PT  - Journal Article
DEP - 20240807
PL  - United States
TA  - Epilepsia Open
JT  - Epilepsia open
JID - 101692036
RN  - 0 (Anticonvulsants)
SB  - IM
MH  - Humans
MH  - *Lennox Gastaut Syndrome/drug therapy
MH  - Male
MH  - Adult
MH  - Female
MH  - *Adaptation, Psychological
MH  - Cross-Sectional Studies
MH  - Young Adult
MH  - Anticonvulsants/therapeutic use
MH  - Electroencephalography
MH  - Middle Aged
MH  - Adolescent
MH  - Activities of Daily Living
PMC - PMC11450593
OTO - NOTNLM
OT  - Vineland Adaptive Behavior Scale
OT  - cannabidiol
OT  - cognitive
OT  - electroencephalography
OT  - neuropsychological
OT  - prognosis
COIS- C. Di Bonaventura received consulting fees and honoraria from UCB Pharma, Eisai, 
      GW Pharmaceuticals, Angelini Pharma, and Bial outside the submitted work; all 
      other authors did not report possible conflicts of interest.
EDAT- 2024/08/07 12:42
MHDA- 2024/10/04 12:43
PMCR- 2024/08/07
CRDT- 2024/08/07 10:42
PHST- 2024/06/28 00:00 [revised]
PHST- 2024/03/22 00:00 [received]
PHST- 2024/07/26 00:00 [accepted]
PHST- 2024/10/04 12:43 [medline]
PHST- 2024/08/07 12:42 [pubmed]
PHST- 2024/08/07 10:42 [entrez]
PHST- 2024/08/07 00:00 [pmc-release]
AID - EPI413024 [pii]
AID - 10.1002/epi4.13024 [doi]
PST - ppublish
SO  - Epilepsia Open. 2024 Oct;9(5):1881-1890. doi: 10.1002/epi4.13024. Epub 2024 Aug 
      7.

PMID- 37291376
OWN - NLM
STAT- MEDLINE
DCOM- 20230711
LR  - 20230822
IS  - 1865-8652 (Electronic)
IS  - 0741-238X (Linking)
VI  - 40
IP  - 8
DP  - 2023 Aug
TI  - The Influence of Oral Cannabidiol on 24-h Ambulatory Blood Pressure and Arterial 
      Stiffness in Untreated Hypertension: A Double-Blind, Placebo-Controlled, 
      Cross-Over Pilot Study.
PG  - 3495-3511
LID - 10.1007/s12325-023-02560-8 [doi]
AB  - INTRODUCTION: Studies reveal that cannabidiol may acutely reduce blood pressure 
      and arterial stiffness in normotensive humans; however, it remains unknown if 
      this holds true in patients with untreated hypertension. We aimed to extend these 
      findings to examine the influence of the administration of cannabidiol on 24-h 
      ambulatory blood pressure and arterial stiffness in hypertensive individuals. 
      METHODS: Sixteen volunteers (eight females) with untreated hypertension (elevated 
      blood pressure, stage 1, stage 2) were given oral cannabidiol (150 mg every 8 h) 
      or placebo for 24 h in a randomised, placebo-controlled, double-blind, cross-over 
      study. Measures of 24-h ambulatory blood pressure and electrocardiogram (ECG) 
      monitoring and estimates of arterial stiffness and heart rate variability were 
      obtained. Physical activity and sleep were also recorded. RESULTS: Although 
      physical activity, sleep patterns and heart rate variability were comparable 
      between groups, arterial stiffness (~ 0.7 m/s), systolic blood pressure 
      (~ 5 mmHg), and mean arterial pressure (~ 3 mmHg) were all significantly 
      (P < 0.05) lower over 24 h on cannabidiol when compared to the placebo. These 
      reductions were generally larger during sleep. Oral cannabidiol was safe and well 
      tolerated with no development of new sustained arrhythmias. CONCLUSIONS: Our 
      findings indicate that acute dosing of cannabidiol over 24 h can lower blood 
      pressure and arterial stiffness in individuals with untreated hypertension. The 
      clinical implications and safety of longer-term cannabidiol usage in treated and 
      untreated hypertension remains to be established.
CI  - © 2023. The Author(s), under exclusive licence to Springer Healthcare Ltd., part 
      of Springer Nature.
FAU - Dragun, Tanja
AU  - Dragun T
AD  - Department of Integrative Physiology, University of Split School of Medicine, 
      Šoltanska 2, 21000, Split, Croatia.
FAU - Brown, Courtney V
AU  - Brown CV
AUID- ORCID: 0000-0002-8204-1513
AD  - Centre for Heart, Lung and Vascular Health, School of Health and Exercise 
      Sciences, University of British Columbia-Okanagan, Kelowna, BC, Canada.
FAU - Tulppo, Mikko P
AU  - Tulppo MP
AUID- ORCID: 0000-0001-5598-9109
AD  - Research Unit of Biomedicine, Medical Research Center Oulu, University of Oulu, 
      P.O. Box 5000, 90014, Oulu, Finland.
FAU - Obad, Ante
AU  - Obad A
AUID- ORCID: 0000-0002-0377-4621
AD  - Department of Health Studies, University of Split, Ruđera Boškovića 35, 21000, 
      Split, Croatia.
FAU - Dujić, Željko
AU  - Dujić Ž
AUID- ORCID: 0000-0002-6450-0130
AD  - Department of Integrative Physiology, University of Split School of Medicine, 
      Šoltanska 2, 21000, Split, Croatia. zeljko.dujic@mefst.hr.
LA  - eng
PT  - Journal Article
PT  - Randomized Controlled Trial
PT  - Research Support, Non-U.S. Gov't
DEP - 20230608
PL  - United States
TA  - Adv Ther
JT  - Advances in therapy
JID - 8611864
RN  - 19GBJ60SN5 (Cannabidiol)
MH  - Female
MH  - Humans
MH  - Blood Pressure
MH  - *Cannabidiol/therapeutic use
MH  - Pilot Projects
MH  - *Vascular Stiffness
MH  - Blood Pressure Monitoring, Ambulatory
MH  - Cross-Over Studies
MH  - *Hypertension/drug therapy
MH  - Double-Blind Method
OTO - NOTNLM
OT  - Arterial stiffness
OT  - Blood pressure
OT  - Cannabidiol
OT  - Hypertension
EDAT- 2023/06/09 01:09
MHDA- 2023/07/11 06:41
CRDT- 2023/06/08 23:29
PHST- 2023/01/29 00:00 [received]
PHST- 2023/05/17 00:00 [accepted]
PHST- 2023/07/11 06:41 [medline]
PHST- 2023/06/09 01:09 [pubmed]
PHST- 2023/06/08 23:29 [entrez]
AID - 10.1007/s12325-023-02560-8 [pii]
AID - 10.1007/s12325-023-02560-8 [doi]
PST - ppublish
SO  - Adv Ther. 2023 Aug;40(8):3495-3511. doi: 10.1007/s12325-023-02560-8. Epub 2023 
      Jun 8.

PMID- 31621424
OWN - NLM
STAT- MEDLINE
DCOM- 20210728
LR  - 20210728
IS  - 1362-301X (Electronic)
IS  - 0269-9052 (Linking)
VI  - 34
IP  - 1
DP  - 2020
TI  - Cannabis, alcohol and cigarette use during the acute post-concussion period.
PG  - 42-51
LID - 10.1080/02699052.2019.1679885 [doi]
AB  - Objective: To document the prevalence of acute post-concussion cannabis, alcohol 
      and cigarette use and their association with clinical recovery and symptom 
      burden.Methods: A prospective cohort study was conducted. Concussions were 
      physician-diagnosed and presented to the emergency department and concussion 
      clinic within 7 days post-injury. Participants were assessed weekly and followed 
      for a minimum 4 weeks. A survival analysis (using physician-determined recovery 
      to both cognitive and physical activities) in addition to a weekly symptom score 
      analysis was conducted.Results: A total of 307 acute concussions with a mean age 
      of 33.7 years (SD, 13.0) were included. Acute post-concussion cannabis, alcohol 
      and cigarette use were identified in 43 (14.0%), 125 (40.7%) and 61 (19.9%) 
      individuals. Acute cannabis, alcohol and cigarette use were not associated with 
      recovery to cognitive (p > .05) or physical activity (p > .05). Acute cigarette 
      use was associated with a higher unadjusted symptom severity score at week1 (p = 
      .003). Acute cannabis use was associated with lower symptom severity scores at 
      week-3 (p = .061) and week-4 (p = .029).Conclusion: In conclusion, cannabis, 
      alcohol and cigarette use were prevalent in the acute period post-concussion; 
      however, were not observed to impact recovery within the first 4 weeks 
      post-injury. Amongst unrecovered individuals, acute cannabis use was associated 
      with lower symptom burden, while cigarette use was associated with greater 
      initial symptom burden.
FAU - Lawrence, David W
AU  - Lawrence DW
AD  - Hull Ellis Concussion and Research Clinic, Toronto Rehabilitation Institute, 
      University Health Network, Toronto, Ontario, Canada.
AD  - Faculty of Kinesiology & Physical Education, University of Toronto, Toronto, 
      Ontario, Canada.
FAU - Foster, Evan
AU  - Foster E
AD  - Hull Ellis Concussion and Research Clinic, Toronto Rehabilitation Institute, 
      University Health Network, Toronto, Ontario, Canada.
FAU - Comper, Paul
AU  - Comper P
AD  - Hull Ellis Concussion and Research Clinic, Toronto Rehabilitation Institute, 
      University Health Network, Toronto, Ontario, Canada.
FAU - Langer, Laura
AU  - Langer L
AD  - Hull Ellis Concussion and Research Clinic, Toronto Rehabilitation Institute, 
      University Health Network, Toronto, Ontario, Canada.
FAU - Hutchison, Michael G
AU  - Hutchison MG
AD  - Faculty of Kinesiology & Physical Education, University of Toronto, Toronto, 
      Ontario, Canada.
FAU - Chandra, Tharshni
AU  - Chandra T
AD  - Hull Ellis Concussion and Research Clinic, Toronto Rehabilitation Institute, 
      University Health Network, Toronto, Ontario, Canada.
FAU - Bayley, Mark
AU  - Bayley M
AUID- ORCID: 0000-0001-7860-9463
AD  - Hull Ellis Concussion and Research Clinic, Toronto Rehabilitation Institute, 
      University Health Network, Toronto, Ontario, Canada.
LA  - eng
PT  - Journal Article
PT  - Research Support, Non-U.S. Gov't
DEP - 20191017
PL  - England
TA  - Brain Inj
JT  - Brain injury
JID - 8710358
SB  - IM
MH  - Adult
MH  - *Athletic Injuries
MH  - *Brain Concussion/epidemiology/etiology
MH  - *Cannabis
MH  - Humans
MH  - *Post-Concussion Syndrome/epidemiology/etiology
MH  - Prospective Studies
MH  - *Tobacco Products
OTO - NOTNLM
OT  - CBD
OT  - Concussion
OT  - TBI
OT  - alcohol
OT  - cannabidiol
OT  - cannabinoids
OT  - cannabis
OT  - marijuana
OT  - tobacco
OT  - traumatic brain injury
EDAT- 2019/10/18 06:00
MHDA- 2021/07/29 06:00
CRDT- 2019/10/18 06:00
PHST- 2019/10/18 06:00 [pubmed]
PHST- 2021/07/29 06:00 [medline]
PHST- 2019/10/18 06:00 [entrez]
AID - 10.1080/02699052.2019.1679885 [doi]
PST - ppublish
SO  - Brain Inj. 2020;34(1):42-51. doi: 10.1080/02699052.2019.1679885. Epub 2019 Oct 
      17.

PMID- 37247036
OWN - NLM
STAT- MEDLINE
DCOM- 20231026
LR  - 20240124
IS  - 1437-2320 (Electronic)
IS  - 0344-5607 (Print)
IS  - 0344-5607 (Linking)
VI  - 46
IP  - 1
DP  - 2023 May 29
TI  - Brain stimulation for chronic pain management: a narrative review of analgesic 
      mechanisms and clinical evidence.
PG  - 127
LID - 10.1007/s10143-023-02032-1 [doi]
LID - 127
AB  - Chronic pain constitutes one of the most common chronic complaints that people 
      experience. According to the International Association for the Study of Pain, 
      chronic pain is defined as pain that persists or recurs longer than 3 months. 
      Chronic pain has a significant impact on individuals' well-being and psychosocial 
      health and the economy of healthcare systems as well. Despite the availability of 
      numerous therapeutic modalities, treatment of chronic pain can be challenging. 
      Only about 30% of individuals with non-cancer chronic pain achieve improvement 
      from standard pharmacological treatment. Therefore, numerous therapeutic 
      approaches were proposed as a potential treatment for chronic pain including 
      non-opioid pharmacological agents, nerve blocks, acupuncture, cannabidiol, stem 
      cells, exosomes, and neurostimulation techniques. Although some neurostimulation 
      methods such as spinal cord stimulation were successfully introduced into 
      clinical practice as a therapy for chronic pain, the current evidence for brain 
      stimulation efficacy in the treatment of chronic pain remains unclear. Hence, 
      this narrative literature review aimed to give an up-to-date overview of brain 
      stimulation methods, including deep brain stimulation, motor cortex stimulation, 
      transcranial direct current stimulation, repetitive transcranial magnetic 
      stimulation, cranial electrotherapy stimulation, and reduced impedance 
      non-invasive cortical electrostimulation as a potential treatment for chronic 
      pain.
CI  - © 2023. The Author(s).
FAU - Szymoniuk, Michał
AU  - Szymoniuk M
AUID- ORCID: 0000-0001-6061-8089
AD  - Student Scientific Association at the Department of Neurosurgery, Medical 
      University of Lublin, Lublin, Poland.
FAU - Chin, Jia-Hsuan
AU  - Chin JH
AUID- ORCID: 0000-0003-4722-8240
AD  - Student Scientific Association at the Department of Neurosurgery, Medical 
      University of Lublin, Lublin, Poland.
FAU - Domagalski, Łukasz
AU  - Domagalski Ł
AUID- ORCID: 0000-0001-6910-4607
AD  - Student Scientific Association at the Department of Neurosurgery, Medical 
      University of Lublin, Lublin, Poland. lukdom4@gmail.com.
FAU - Biszewski, Mateusz
AU  - Biszewski M
AUID- ORCID: 0000-0003-3082-6420
AD  - Student Scientific Association at the Department of Neurosurgery, Medical 
      University of Lublin, Lublin, Poland.
FAU - Jóźwik, Katarzyna
AU  - Jóźwik K
AUID- ORCID: 0000-0002-6499-8688
AD  - Student Scientific Association at the Department of Neurosurgery, Medical 
      University of Lublin, Lublin, Poland.
FAU - Kamieniak, Piotr
AU  - Kamieniak P
AUID- ORCID: 0000-0003-4125-6582
AD  - Department of Neurosurgery, Medical University of Lublin, Lublin, Poland.
LA  - eng
PT  - Journal Article
PT  - Review
DEP - 20230529
PL  - Germany
TA  - Neurosurg Rev
JT  - Neurosurgical review
JID - 7908181
RN  - 0 (Analgesics)
SB  - IM
MH  - Humans
MH  - Analgesics
MH  - Brain
MH  - *Chronic Pain/therapy
MH  - Electric Stimulation Therapy/methods
MH  - *Transcranial Direct Current Stimulation/methods
MH  - Transcranial Magnetic Stimulation/methods
PMC - PMC10227133
OTO - NOTNLM
OT  - Chronic pain
OT  - Deep brain stimulation
OT  - Motor cortex stimulation
OT  - Non-invasive brain stimulation
OT  - Treatment
COIS- The authors declare no competing interests.
EDAT- 2023/05/29 13:05
MHDA- 2023/05/31 06:42
PMCR- 2023/05/29
CRDT- 2023/05/29 11:06
PHST- 2023/03/07 00:00 [received]
PHST- 2023/05/10 00:00 [accepted]
PHST- 2023/05/01 00:00 [revised]
PHST- 2023/05/31 06:42 [medline]
PHST- 2023/05/29 13:05 [pubmed]
PHST- 2023/05/29 11:06 [entrez]
PHST- 2023/05/29 00:00 [pmc-release]
AID - 10.1007/s10143-023-02032-1 [pii]
AID - 2032 [pii]
AID - 10.1007/s10143-023-02032-1 [doi]
PST - epublish
SO  - Neurosurg Rev. 2023 May 29;46(1):127. doi: 10.1007/s10143-023-02032-1.

PMID- 34452585
OWN - NLM
STAT- MEDLINE
DCOM- 20211020
LR  - 20240814
IS  - 2150-1327 (Electronic)
IS  - 2150-1319 (Print)
IS  - 2150-1319 (Linking)
VI  - 12
DP  - 2021 Jan-Dec
TI  - Practice Patterns and Training Needs Among Physicians Certifying Patients for 
      Medical Marijuana in Florida.
PG  - 21501327211042790
LID - 10.1177/21501327211042790 [doi]
LID - 21501327211042790
AB  - BACKGROUND: Little is known about the clinical training or practice experiences 
      among physicians who certify patients for medical marijuana. The objective of 
      this study was to determine information sources, factors influencing 
      recommendations, clinical practices in patient assessment, communications, and 
      recommendations, and priority areas for additional training among physicians who 
      certify patients for medical marijuana. METHODS: A cross-sectional state-wide 
      anonymous survey of registered medical marijuana physicians in Florida between 
      June and October 2020 was administered. Numerical responses were quantified using 
      counts and percentages. The frequencies for "often" and "always" responses were 
      aggregated when appropriate. RESULTS: Among 116 respondents, the mean (standard 
      deviation) age was 57 (12) years old, and 70% were male. The most frequently used 
      information sources were research articles (n = 102, 95%), followed by online 
      sources (n = 99, 93%), and discussions with other providers and dispensary staff 
      (n = 84, 90%). Safety concerns were most influential in patient recommendations 
      (n = 39, 39%), followed by specific conditions (n = 30, 30%) and patient 
      preferences (n = 26, 30%). Ninety-three physicians (92%) reported they "often" or 
      "always" perform a patient physical exam. Eighty-four (77%) physicians provided 
      specific administration route recommendations. Half (n = 56) "often" or "always" 
      provided specific recommendations for Δ-9-tetrahydrocannabinol: cannabidiol 
      ratios, while 69 (62%) "often" or "always" provided specific dose 
      recommendations. Online learning/training modules were the most preferred future 
      training mode, with 88 (84%) physicians "likely" or "very likely" to participate. 
      The top 3 desired topics for future training were marijuana-drug interactions 
      (n = 84, 72%), management of specific medical conditions or symptoms (n = 83, 
      72%), and strategies to reduce opioids or other drugs use (n = 78, 67%). 
      CONCLUSIONS: This survey of over 100 medical marijuana physicians indicates that 
      their clinical practices rely on a blend of research and anecdotal information 
      sources. While physicians report clinical factors as influential during patient 
      recommendation, patient assessment practices and treatment regimen 
      recommendations vary substantially and rely on experimental approaches. More 
      research is needed to inform evidence-based practice and training, especially 
      considering details on drug interactions, risk-benefit of treatment for specific 
      clinical conditions, and strategies to reduce opioid use.
FAU - Sajdeya, Ruba
AU  - Sajdeya R
AUID- ORCID: 0000-0002-1101-3603
AD  - University of Florida, Gainesville, FL, USA.
AD  - Consortium for Medical Marijuana Clinical Outcomes Research, FL, USA.
FAU - Shavers, Anna
AU  - Shavers A
AD  - University of Florida, Gainesville, FL, USA.
AD  - Consortium for Medical Marijuana Clinical Outcomes Research, FL, USA.
FAU - Jean-Jacques, Jennifer
AU  - Jean-Jacques J
AD  - University of Florida, Gainesville, FL, USA.
AD  - Consortium for Medical Marijuana Clinical Outcomes Research, FL, USA.
FAU - Costales, Brianna
AU  - Costales B
AD  - University of Florida, Gainesville, FL, USA.
AD  - Consortium for Medical Marijuana Clinical Outcomes Research, FL, USA.
FAU - Jugl, Sebastian
AU  - Jugl S
AD  - University of Florida, Gainesville, FL, USA.
AD  - Consortium for Medical Marijuana Clinical Outcomes Research, FL, USA.
FAU - Crump, Carly
AU  - Crump C
AD  - University of Florida, Gainesville, FL, USA.
AD  - Consortium for Medical Marijuana Clinical Outcomes Research, FL, USA.
FAU - Wang, Yan
AU  - Wang Y
AD  - University of Florida, Gainesville, FL, USA.
AD  - Consortium for Medical Marijuana Clinical Outcomes Research, FL, USA.
FAU - Manfio, Luran
AU  - Manfio L
AD  - University of Florida, Gainesville, FL, USA.
AD  - Consortium for Medical Marijuana Clinical Outcomes Research, FL, USA.
FAU - Pipitone, R Nathan
AU  - Pipitone RN
AD  - Consortium for Medical Marijuana Clinical Outcomes Research, FL, USA.
AD  - Florida Gulf Coast University, Fort Myers, FL, USA.
FAU - Rosenthal, Martha S
AU  - Rosenthal MS
AD  - Consortium for Medical Marijuana Clinical Outcomes Research, FL, USA.
AD  - Florida Gulf Coast University, Fort Myers, FL, USA.
FAU - Winterstein, Almut G
AU  - Winterstein AG
AD  - University of Florida, Gainesville, FL, USA.
AD  - Consortium for Medical Marijuana Clinical Outcomes Research, FL, USA.
FAU - Cook, Robert L
AU  - Cook RL
AD  - University of Florida, Gainesville, FL, USA.
AD  - Consortium for Medical Marijuana Clinical Outcomes Research, FL, USA.
LA  - eng
PT  - Journal Article
PT  - Research Support, Non-U.S. Gov't
PL  - United States
TA  - J Prim Care Community Health
JT  - Journal of primary care & community health
JID - 101518419
RN  - 0 (Analgesics, Opioid)
RN  - 0 (Medical Marijuana)
SB  - IM
MH  - Aged
MH  - Analgesics, Opioid
MH  - Cross-Sectional Studies
MH  - Female
MH  - Florida
MH  - Humans
MH  - Male
MH  - *Medical Marijuana/therapeutic use
MH  - Middle Aged
MH  - *Physicians
MH  - *Practice Patterns, Physicians'
PMC - PMC8404623
OTO - NOTNLM
OT  - cannabis
OT  - clinical practice
OT  - guidelines
OT  - medical marijuana
OT  - physician training
COIS- Declaration of Conflicting Interests: The author(s) declared no potential 
      conflicts of interest with respect to the research, authorship, and/or 
      publication of this article.
EDAT- 2021/08/29 06:00
MHDA- 2021/10/21 06:00
PMCR- 2021/08/27
CRDT- 2021/08/28 05:18
PHST- 2021/08/28 05:18 [entrez]
PHST- 2021/08/29 06:00 [pubmed]
PHST- 2021/10/21 06:00 [medline]
PHST- 2021/08/27 00:00 [pmc-release]
AID - 10.1177_21501327211042790 [pii]
AID - 10.1177/21501327211042790 [doi]
PST - ppublish
SO  - J Prim Care Community Health. 2021 Jan-Dec;12:21501327211042790. doi: 
      10.1177/21501327211042790.

PMID- 20001426
OWN - NLM
STAT- MEDLINE
DCOM- 20100428
LR  - 20141120
IS  - 1744-7666 (Electronic)
IS  - 1465-6566 (Linking)
VI  - 11
IP  - 1
DP  - 2010 Jan
TI  - Examining the roles of cannabinoids in pain and other therapeutic indications: a 
      review.
PG  - 17-31
LID - 10.1517/14656560903413534 [doi]
AB  - IMPORTANCE OF THE FIELD: In recent times, our knowledge of cannabinoids and the 
      endocannabinoid system has greatly advanced. With expanding knowledge, synthetic 
      cannabinoids - including nabilone, dronabinol and a combination of synthetic 
      Delta9-THC and cannabidiol - have been developed and tested for benefit in a 
      variety of therapeutic indications. AREAS COVERED IN THIS REVIEW: The aim of this 
      article is to provide a summative review of the vast amount of clinical trial 
      data now available on these agents. WHAT THE READER WILL GAIN: To locate clinical 
      trials for review, a literature search was performed using PubMed between the 
      dates of 25 May and 30 June 2009. Search parameters were set to isolate only 
      human randomized controlled trials (RCTs) published between 1990 and 2009. 
      Keywords consistently used for each search include: cannabinoids, marijuana, THC, 
      nabilone and dronabinol. Preferential selection was given to the best-designed 
      trials, focusing on placebo-controlled, double-blind RCTs with the largest 
      patient populations, if available. TAKE HOME MESSAGE: As efficacy and 
      tolerability of these agents remain questionable, it is important that 
      cannabinoids not be considered 'first-line' therapies for conditions for which 
      there are more supported and better-tolerated agents. Instead, these agents could 
      be considered in a situation of treatment failure with standard therapies or as 
      adjunctive agents where appropriate.
FAU - Turcotte, Dana
AU  - Turcotte D
AD  - University of Manitoba, Faculty of Pharmacy, 750 McDermot Avenue, Winnipeg, 
      Manitoba, R3E 0T5 Canada. danaruhlen@hotmail.com
FAU - Le Dorze, Josée-Anne
AU  - Le Dorze JA
FAU - Esfahani, Farid
AU  - Esfahani F
FAU - Frost, Emma
AU  - Frost E
FAU - Gomori, Andrew
AU  - Gomori A
FAU - Namaka, Mike
AU  - Namaka M
LA  - eng
PT  - Journal Article
PT  - Research Support, Non-U.S. Gov't
PT  - Review
PL  - England
TA  - Expert Opin Pharmacother
JT  - Expert opinion on pharmacotherapy
JID - 100897346
RN  - 0 (Cannabinoids)
RN  - 2N4O9L084N (nabilone)
RN  - 7J8897W37S (Dronabinol)
SB  - IM
MH  - Activities of Daily Living
MH  - Cannabinoids/*therapeutic use
MH  - Cannabis/*adverse effects/chemistry
MH  - Combined Modality Therapy/*methods
MH  - Double-Blind Method
MH  - Dronabinol/analogs & derivatives/pharmacology/therapeutic use
MH  - Humans
MH  - Hypersensitivity
MH  - Pain/*drug therapy
MH  - Pain Measurement/*methods
RF  - 122
EDAT- 2009/12/17 06:00
MHDA- 2010/04/29 06:00
CRDT- 2009/12/17 06:00
PHST- 2009/12/17 06:00 [entrez]
PHST- 2009/12/17 06:00 [pubmed]
PHST- 2010/04/29 06:00 [medline]
AID - 10.1517/14656560903413534 [doi]
PST - ppublish
SO  - Expert Opin Pharmacother. 2010 Jan;11(1):17-31. doi: 10.1517/14656560903413534.

PMID- 36120297
OWN - NLM
STAT- PubMed-not-MEDLINE
LR  - 20220920
IS  - 1663-9812 (Print)
IS  - 1663-9812 (Electronic)
IS  - 1663-9812 (Linking)
VI  - 13
DP  - 2022
TI  - Intrapallidal injection of cannabidiol or a selective GPR55 antagonist decreases 
      motor asymmetry and improves fine motor skills in hemiparkinsonian rats.
PG  - 945836
LID - 10.3389/fphar.2022.945836 [doi]
LID - 945836
AB  - Cannabidiol (CBD) presents antiparkinsonian properties and neuromodulatory 
      effects, possibly due to the pleiotropic activity caused at multiple molecular 
      targets. Recently, the GPR55 receptor has emerged as a molecular target of CBD. 
      Interestingly, GPR55 mRNA is expressed in the external globus pallidus (GPe) and 
      striatum, hence, it has been suggested that its activity is linked to motor 
      dysfunction in Parkinson's disease (PD). The present study aimed to evaluate the 
      effect of the intrapallidal injection of both CBD and a selective GPR55 
      antagonist (CID16020046) on motor asymmetry, fine motor skills, and GAD-67 
      expression in hemiparkinsonian rats. The hemiparkinsonian animal model applied 
      involved the induction of a lesion in male Wistar rats via the infusion of the 
      neurotoxin 6-hydroxydopamine (6-OHDA) into the medial forebrain bundle via 
      stereotaxic surgery. After a period of twenty days, a second surgical procedure 
      was performed to implant a guide cannula into the GPe. Seven days later, 
      lysophosphatidylinositol (LPI), CBD, or CID16020046 were injected once a day for 
      three consecutive days (from the 28th to the 30th day post-lesion). 
      Amphetamine-induced turning behavior was evaluated on the 14th and 30th days 
      post-injury. The staircase test and fine motor skills were evaluated as follows: 
      the rats were subject to a ten-day training period prior to the 6-OHDA injury; 
      from the 15th to the 19th days post-lesion, the motor skills alterations were 
      evaluated under basal conditions; and, from the 28th to the 30th day post-lesion, 
      the pharmacological effects of the drugs administered were evaluated. The results 
      obtained show that the administration of LPI or CBD generated lower levels of 
      motor asymmetry in the turning behavior of hemiparkinsonian rats. It was also 
      found that the injection of CBD or CID16020046, but not LPI, in the 
      hemiparkinsonian rats generated significantly superior performance in the 
      staircase test, in terms of the use of the forelimb contralateral to the 
      6-OHDA-induced lesion, when evaluated from the 28th to the 30th day post-lesion. 
      Similar results were also observed for superior fine motor skills performance for 
      pronation, grasp, and supination. Finally, the immunoreactivity levels were found 
      to decrease for the GAD-67 enzyme in the striatum and the ipsilateral GPe of the 
      rats injected with CBD and CID16020046, in contrast with those lesioned with 
      6-OHDA. The results obtained suggest that the inhibitory effects of CBD and 
      CID16020046 on GPR55 in the GPe could be related to GABAergic overactivation in 
      hemiparkinsonism, thus opening new perspectives to explain, at a cellular level, 
      the reversal of the motor impairment observed in PD models.
CI  - Copyright © 2022 Patricio, Morales Dávila, Patricio-Martínez, Arana Del Carmen, 
      Martínez, Aguilera, Perez-Aguilar and Limón.
FAU - Patricio, Felipe
AU  - Patricio F
AD  - Laboratorio de Neurofarmacología, Facultad de Ciencias Químicas, Benemérita 
      Universidad Autónoma de Puebla, Puebla, Mexico.
FAU - Morales Dávila, Eliud
AU  - Morales Dávila E
AD  - Facultad de Ciencias Químicas, Benemérita Universidad Autónoma de Puebla, Puebla, 
      Mexico.
FAU - Patricio-Martínez, Aleidy
AU  - Patricio-Martínez A
AD  - Laboratorio de Neurofarmacología, Facultad de Ciencias Químicas, Benemérita 
      Universidad Autónoma de Puebla, Puebla, Mexico.
AD  - Facultad de Ciencias Biológicas, Benemérita Universidad Autónoma de Puebla, 
      Puebla, Mexico.
FAU - Arana Del Carmen, Nayeli
AU  - Arana Del Carmen N
AD  - Laboratorio de Neurofarmacología, Facultad de Ciencias Químicas, Benemérita 
      Universidad Autónoma de Puebla, Puebla, Mexico.
FAU - Martínez, Isabel
AU  - Martínez I
AD  - Laboratorio de Neuroquímica, Facultad de Ciencias Químicas, Benemérita 
      Universidad Autónoma de Puebla, Puebla, Mexico.
FAU - Aguilera, José
AU  - Aguilera J
AD  - Departament de Bioquímica i de Biologia Molecular, Facultad de Medicina, Institut 
      de Neurociències, Universitat Autònoma de Barcelona, Barcelona, Spain.
AD  - Centro de Investigación Biomédica en Red sobre Enfermedades Neurodegenerativas 
      (CIBERNED), Barcelona, Spain.
FAU - Perez-Aguilar, Jose Manuel
AU  - Perez-Aguilar JM
AD  - Facultad de Ciencias Químicas, Benemérita Universidad Autónoma de Puebla, Puebla, 
      Mexico.
FAU - Limón, Ilhuicamina Daniel
AU  - Limón ID
AD  - Laboratorio de Neurofarmacología, Facultad de Ciencias Químicas, Benemérita 
      Universidad Autónoma de Puebla, Puebla, Mexico.
LA  - eng
PT  - Journal Article
DEP - 20220902
PL  - Switzerland
TA  - Front Pharmacol
JT  - Frontiers in pharmacology
JID - 101548923
PMC - PMC9479130
OTO - NOTNLM
OT  - CID16020046
OT  - GPR55 receptor
OT  - Parkinson's disease
OT  - behavioral test
OT  - cannabidiol
OT  - fine motor skills
OT  - hemiparkinsonian rats
OT  - motor asymmetry
COIS- The authors declare that the research was conducted in the absence of any 
      commercial or financial relationships that could be construed as a potential 
      conflict of interest.
EDAT- 2022/09/20 06:00
MHDA- 2022/09/20 06:01
PMCR- 2022/09/02
CRDT- 2022/09/19 04:39
PHST- 2022/05/17 00:00 [received]
PHST- 2022/08/09 00:00 [accepted]
PHST- 2022/09/19 04:39 [entrez]
PHST- 2022/09/20 06:00 [pubmed]
PHST- 2022/09/20 06:01 [medline]
PHST- 2022/09/02 00:00 [pmc-release]
AID - 945836 [pii]
AID - 10.3389/fphar.2022.945836 [doi]
PST - epublish
SO  - Front Pharmacol. 2022 Sep 2;13:945836. doi: 10.3389/fphar.2022.945836. 
      eCollection 2022.

PMID- 35578800
OWN - NLM
STAT- MEDLINE
DCOM- 20230116
LR  - 20230828
IS  - 1545-7222 (Electronic)
IS  - 0895-0172 (Linking)
VI  - 35
IP  - 1
DP  - 2023 Winter
TI  - Views on Using Psychoactive Substances to Self-Manage Functional Neurological 
      Disorder: Online Patient Survey Results.
PG  - 77-85
LID - 10.1176/appi.neuropsych.21080213 [doi]
AB  - Objective: Functional neurological disorder (FND) causes a high burden of 
      disability and distress. Although it is a common disorder, there is a pressing 
      need for improved access to evidence-based treatments. With difficulties in 
      finding effective treatment, some people with FND may seek alternative means of 
      symptom relief, such as legal and illicit psychoactive substances, although the 
      prevalence and nature of such self-management strategies are currently unclear. 
      Additionally, psychoactive substances may represent novel treatment research 
      opportunities, particularly for those with suboptimal improvement. The 
      investigators examined the use of self-management techniques, as well as 
      perspectives on novel therapies, in this patient population. Methods: An online 
      survey was created to assess self-management strategies and views on novel 
      treatments for FND, including psychedelic therapy. The survey was accessible for 
      1 month, and respondents were recruited internationally through social media and 
      patient groups. A total of 1,048 respondents from 16 countries completed the 
      survey. Results: Almost half (46%) of 980 respondents reported having tried legal 
      psychoactive substances for the management of their FND symptoms and, on average, 
      nicotine, alcohol, and cannabidiol were reported as modestly effective. 
      Additionally, 15% of respondents reported having used illicit substances, mostly 
      cannabis, to manage FND, with the majority reporting moderate effectiveness and 
      experiencing no or minimal physical (90%) and psychological (95%) sequelae. Many 
      respondents (46%) reported that they would be willing to try medically supervised 
      psychedelic therapy (with 19% of respondents ambivalent) if it were found to be 
      safe and effective. Conclusions: Many people with FND seek alternative means of 
      symptom management outside usual medical care, including legal and illicit 
      psychoactive substances. Further research exploring novel treatment options, such 
      as psychedelics, in FND may be warranted.
FAU - Butler, Matthew
AU  - Butler M
AD  - Neuropsychiatry Research and Education Group, Institute of Psychiatry, Psychology 
      and Neuroscience, King's College London (Butler, Pick, Nicholson); Institute of 
      Psychiatry, Psychology and Neuroscience, King's College London (Seynaeve, Bao, 
      Rucker); independent patient researcher (Bradley-Westguard); National Health 
      Service Foundation Trust (Crawshaw) and Department of Neurology (Edwards), St. 
      George's University Hospitals, London; Institute of Molecular and Clinical 
      Sciences, St. George's University of London (Crawshaw, Edwards); and Sobell 
      Department of Motor Neurosciences and Movement Disorders, Queen Square Institute 
      of Neurology, University College London (Edwards).
FAU - Seynaeve, Mathieu
AU  - Seynaeve M
AD  - Neuropsychiatry Research and Education Group, Institute of Psychiatry, Psychology 
      and Neuroscience, King's College London (Butler, Pick, Nicholson); Institute of 
      Psychiatry, Psychology and Neuroscience, King's College London (Seynaeve, Bao, 
      Rucker); independent patient researcher (Bradley-Westguard); National Health 
      Service Foundation Trust (Crawshaw) and Department of Neurology (Edwards), St. 
      George's University Hospitals, London; Institute of Molecular and Clinical 
      Sciences, St. George's University of London (Crawshaw, Edwards); and Sobell 
      Department of Motor Neurosciences and Movement Disorders, Queen Square Institute 
      of Neurology, University College London (Edwards).
FAU - Bradley-Westguard, Abigail
AU  - Bradley-Westguard A
AD  - Neuropsychiatry Research and Education Group, Institute of Psychiatry, Psychology 
      and Neuroscience, King's College London (Butler, Pick, Nicholson); Institute of 
      Psychiatry, Psychology and Neuroscience, King's College London (Seynaeve, Bao, 
      Rucker); independent patient researcher (Bradley-Westguard); National Health 
      Service Foundation Trust (Crawshaw) and Department of Neurology (Edwards), St. 
      George's University Hospitals, London; Institute of Molecular and Clinical 
      Sciences, St. George's University of London (Crawshaw, Edwards); and Sobell 
      Department of Motor Neurosciences and Movement Disorders, Queen Square Institute 
      of Neurology, University College London (Edwards).
FAU - Bao, Jianan
AU  - Bao J
AD  - Neuropsychiatry Research and Education Group, Institute of Psychiatry, Psychology 
      and Neuroscience, King's College London (Butler, Pick, Nicholson); Institute of 
      Psychiatry, Psychology and Neuroscience, King's College London (Seynaeve, Bao, 
      Rucker); independent patient researcher (Bradley-Westguard); National Health 
      Service Foundation Trust (Crawshaw) and Department of Neurology (Edwards), St. 
      George's University Hospitals, London; Institute of Molecular and Clinical 
      Sciences, St. George's University of London (Crawshaw, Edwards); and Sobell 
      Department of Motor Neurosciences and Movement Disorders, Queen Square Institute 
      of Neurology, University College London (Edwards).
FAU - Crawshaw, Ania
AU  - Crawshaw A
AD  - Neuropsychiatry Research and Education Group, Institute of Psychiatry, Psychology 
      and Neuroscience, King's College London (Butler, Pick, Nicholson); Institute of 
      Psychiatry, Psychology and Neuroscience, King's College London (Seynaeve, Bao, 
      Rucker); independent patient researcher (Bradley-Westguard); National Health 
      Service Foundation Trust (Crawshaw) and Department of Neurology (Edwards), St. 
      George's University Hospitals, London; Institute of Molecular and Clinical 
      Sciences, St. George's University of London (Crawshaw, Edwards); and Sobell 
      Department of Motor Neurosciences and Movement Disorders, Queen Square Institute 
      of Neurology, University College London (Edwards).
FAU - Pick, Susannah
AU  - Pick S
AD  - Neuropsychiatry Research and Education Group, Institute of Psychiatry, Psychology 
      and Neuroscience, King's College London (Butler, Pick, Nicholson); Institute of 
      Psychiatry, Psychology and Neuroscience, King's College London (Seynaeve, Bao, 
      Rucker); independent patient researcher (Bradley-Westguard); National Health 
      Service Foundation Trust (Crawshaw) and Department of Neurology (Edwards), St. 
      George's University Hospitals, London; Institute of Molecular and Clinical 
      Sciences, St. George's University of London (Crawshaw, Edwards); and Sobell 
      Department of Motor Neurosciences and Movement Disorders, Queen Square Institute 
      of Neurology, University College London (Edwards).
FAU - Edwards, Mark
AU  - Edwards M
AD  - Neuropsychiatry Research and Education Group, Institute of Psychiatry, Psychology 
      and Neuroscience, King's College London (Butler, Pick, Nicholson); Institute of 
      Psychiatry, Psychology and Neuroscience, King's College London (Seynaeve, Bao, 
      Rucker); independent patient researcher (Bradley-Westguard); National Health 
      Service Foundation Trust (Crawshaw) and Department of Neurology (Edwards), St. 
      George's University Hospitals, London; Institute of Molecular and Clinical 
      Sciences, St. George's University of London (Crawshaw, Edwards); and Sobell 
      Department of Motor Neurosciences and Movement Disorders, Queen Square Institute 
      of Neurology, University College London (Edwards).
FAU - Nicholson, Timothy
AU  - Nicholson T
AD  - Neuropsychiatry Research and Education Group, Institute of Psychiatry, Psychology 
      and Neuroscience, King's College London (Butler, Pick, Nicholson); Institute of 
      Psychiatry, Psychology and Neuroscience, King's College London (Seynaeve, Bao, 
      Rucker); independent patient researcher (Bradley-Westguard); National Health 
      Service Foundation Trust (Crawshaw) and Department of Neurology (Edwards), St. 
      George's University Hospitals, London; Institute of Molecular and Clinical 
      Sciences, St. George's University of London (Crawshaw, Edwards); and Sobell 
      Department of Motor Neurosciences and Movement Disorders, Queen Square Institute 
      of Neurology, University College London (Edwards).
FAU - Rucker, James
AU  - Rucker J
AD  - Neuropsychiatry Research and Education Group, Institute of Psychiatry, Psychology 
      and Neuroscience, King's College London (Butler, Pick, Nicholson); Institute of 
      Psychiatry, Psychology and Neuroscience, King's College London (Seynaeve, Bao, 
      Rucker); independent patient researcher (Bradley-Westguard); National Health 
      Service Foundation Trust (Crawshaw) and Department of Neurology (Edwards), St. 
      George's University Hospitals, London; Institute of Molecular and Clinical 
      Sciences, St. George's University of London (Crawshaw, Edwards); and Sobell 
      Department of Motor Neurosciences and Movement Disorders, Queen Square Institute 
      of Neurology, University College London (Edwards).
LA  - eng
GR  - MR/V032771/1/MRC_/Medical Research Council/United Kingdom
PT  - Journal Article
DEP - 20220517
PL  - United States
TA  - J Neuropsychiatry Clin Neurosci
JT  - The Journal of neuropsychiatry and clinical neurosciences
JID - 8911344
RN  - 0 (Psychotropic Drugs)
SB  - IM
MH  - Humans
MH  - *Self-Management
MH  - Psychotropic Drugs/therapeutic use
MH  - Surveys and Questionnaires
MH  - *Conversion Disorder
MH  - *Substance-Related Disorders/therapy
OTO - NOTNLM
OT  - Drug/Psychotherapy Treatment of Neuropsychiatric Disorders
OT  - Somatoform Disorders
OT  - functional neurological disorder
OT  - psychedelics
OT  - self-management
EDAT- 2022/05/18 06:00
MHDA- 2023/01/17 06:00
CRDT- 2022/05/17 03:04
PHST- 2022/05/18 06:00 [pubmed]
PHST- 2023/01/17 06:00 [medline]
PHST- 2022/05/17 03:04 [entrez]
AID - 10.1176/appi.neuropsych.21080213 [doi]
PST - ppublish
SO  - J Neuropsychiatry Clin Neurosci. 2023 Winter;35(1):77-85. doi: 
      10.1176/appi.neuropsych.21080213. Epub 2022 May 17.

PMID- 36446995
OWN - NLM
STAT- MEDLINE
DCOM- 20230501
LR  - 20230809
IS  - 2210-7711 (Electronic)
IS  - 2210-7703 (Print)
VI  - 45
IP  - 2
DP  - 2023 Apr
TI  - A cross-sectional survey exploring the knowledge, experiences and attitudes of 
      Australian pharmacists toward medicinal cannabis.
PG  - 375-386
LID - 10.1007/s11096-022-01519-z [doi]
AB  - BACKGROUND: Australian pharmacists currently dispense a wide range of 
      prescription-only cannabis-based medicines. Recent regulatory changes will expand 
      the role of pharmacists, allowing certain low-dose cannabidiol products to be 
      supplied without a prescription in pharmacies. This harmonises Australia with 
      many other countries where cannabidiol products are readily available to 
      consumers. AIM: To examine Australian pharmacists' experience, knowledge and 
      attitudes towards medicinal cannabis and their preparedness to supply 
      over-the-counter low-dose cannabidiol products. METHOD: We conducted a 
      cross-sectional study using a 51-item on-line questionnaire that was informed by 
      previous surveys of health professionals and assessed for face validity. 
      Australian pharmacists were recruited to complete the survey between May and 
      December 2021, primarily through professional pharmacy organisations. Pharmacists 
      were included in the final dataset if they completed the demographic 
      characteristics section and at least one additional section of the questionnaire. 
      Data were analysed using descriptive and relational statistical tests. RESULTS: 
      There were 272 attempts to complete this survey and 217 responses included in the 
      final dataset. Over half of the respondents (60.0%, 130/217) had dispensed at 
      least one medicinal cannabis prescription during their career and 58.5% (127/217) 
      had received at least one medicinal cannabis enquiry in the last fortnight. Only 
      around half (53.9%, 117/217) felt comfortable supplying medicinal cannabis 
      products and fewer (39.3%, 79/201) were confident discussing cannabis-related 
      enquiries. More than half of the respondents (58.7%, 118/201) supported the 
      provision of low-dose cannabidiol products through pharmacies. Two-thirds (67.8%, 
      80/118) of respondents achieved relatively low scores (< 60%) in the knowledge 
      component of the survey. Most respondents (94.2%, 178/189) endorsed a need for 
      further training in this area. CONCLUSION: Australian pharmacists tended to 
      support medicinal cannabis availability and improved access to low-dose 
      cannabidiol products via pharmacies. However, results highlight a need for 
      improved training and education of pharmacists around cannabis-based medicines.
CI  - © 2022. The Author(s).
FAU - Bawa, Zeeta
AU  - Bawa Z
AD  - Lambert Initiative for Cannabinoid Therapeutics, The University of Sydney, 
      Sydney, NSW, Australia.
AD  - Brain and Mind Centre, The University of Sydney, Sydney, NSW, Australia.
AD  - Faculty of Science, School of Psychology, The University of Sydney, Sydney, NSW, 
      Australia.
AD  - Sydney Pharmacy School, The University of Sydney, Sydney, NSW, Australia.
FAU - Saini, Bandana
AU  - Saini B
AD  - Sydney Pharmacy School, The University of Sydney, Sydney, NSW, Australia.
AD  - Woolcock Institute of Medical Research, Sydney, NSW, Australia.
FAU - McCartney, Danielle
AU  - McCartney D
AD  - Lambert Initiative for Cannabinoid Therapeutics, The University of Sydney, 
      Sydney, NSW, Australia.
AD  - Brain and Mind Centre, The University of Sydney, Sydney, NSW, Australia.
AD  - Faculty of Science, School of Psychology, The University of Sydney, Sydney, NSW, 
      Australia.
FAU - Bedoya-Pérez, Miguel
AU  - Bedoya-Pérez M
AD  - Lambert Initiative for Cannabinoid Therapeutics, The University of Sydney, 
      Sydney, NSW, Australia.
AD  - Brain and Mind Centre, The University of Sydney, Sydney, NSW, Australia.
AD  - Faculty of Science, School of Psychology, The University of Sydney, Sydney, NSW, 
      Australia.
FAU - McLachlan, Andrew J
AU  - McLachlan AJ
AD  - Sydney Pharmacy School, The University of Sydney, Sydney, NSW, Australia.
FAU - McGregor, Iain S
AU  - McGregor IS
AUID- ORCID: 0000-0002-9307-7159
AD  - Lambert Initiative for Cannabinoid Therapeutics, The University of Sydney, 
      Sydney, NSW, Australia. iain.mcgregor@sydney.edu.au.
AD  - Brain and Mind Centre, The University of Sydney, Sydney, NSW, Australia. 
      iain.mcgregor@sydney.edu.au.
AD  - Faculty of Science, School of Psychology, The University of Sydney, Sydney, NSW, 
      Australia. iain.mcgregor@sydney.edu.au.
LA  - eng
PT  - Journal Article
DEP - 20221129
PL  - Netherlands
TA  - Int J Clin Pharm
JT  - International journal of clinical pharmacy
JID - 101554912
RN  - 0 (Medical Marijuana)
RN  - 19GBJ60SN5 (Cannabidiol)
RN  - 0 (Nonprescription Drugs)
RN  - Australians
SB  - IM
MH  - Attitude
MH  - Surveys and Questionnaires
MH  - *Community Pharmacy Services
MH  - Pharmacists
MH  - *Cannabidiol/therapeutic use
MH  - Humans
MH  - Australasian People
MH  - *Medical Marijuana/therapeutic use
MH  - Nonprescription Drugs
MH  - Australia/epidemiology
MH  - Cross-Sectional Studies
PMC - PMC9708126
OTO - NOTNLM
OT  - Cannabidiol (CBD)
OT  - Cannabinoid
OT  - Cannabis
OT  - Community pharmacy
OT  - Medicinal cannabis
OT  - Pharmacists
COIS- Authors ZB, BS, DM and MBP declare they have no financial interests. AJM serves 
      on an advisory board for companies (Bod Australia and Medlab) that are developing 
      MC products. ISM has received honoraria from Janssen, is currently a consultant 
      to Kinoxis Therapeutics, and has received research funding and fellowship support 
      from the Lambert Initiative, NHMRC and Australian Research Council. He holds a 
      variety of patents for non-cannabinoid therapeutics.
EDAT- 2022/11/30 06:00
MHDA- 2023/05/01 06:42
PMCR- 2022/11/29
CRDT- 2022/11/29 23:39
PHST- 2022/05/19 00:00 [received]
PHST- 2022/11/04 00:00 [accepted]
PHST- 2023/05/01 06:42 [medline]
PHST- 2022/11/30 06:00 [pubmed]
PHST- 2022/11/29 23:39 [entrez]
PHST- 2022/11/29 00:00 [pmc-release]
AID - 10.1007/s11096-022-01519-z [pii]
AID - 1519 [pii]
AID - 10.1007/s11096-022-01519-z [doi]
PST - ppublish
SO  - Int J Clin Pharm. 2023 Apr;45(2):375-386. doi: 10.1007/s11096-022-01519-z. Epub 
      2022 Nov 29.

PMID- 33264654
OWN - NLM
STAT- MEDLINE
DCOM- 20220103
LR  - 20220103
IS  - 1873-2747 (Electronic)
IS  - 0361-9230 (Linking)
VI  - 166
DP  - 2021 Jan
TI  - Cannabidiol attenuated the maintenance and reinstatement of extinguished 
      methylphenidate-induced conditioned place preference in rats.
PG  - 118-127
LID - S0361-9230(20)30707-3 [pii]
LID - 10.1016/j.brainresbull.2020.11.021 [doi]
AB  - Methylphenidate (MPH) is a mild CNS stimulant that has been used in hyperactive 
      children, and patients with neurodegenerative and major depressive disorders. 
      Exposure to MPH-associated cues enhances craving and arousal in drug users. On 
      the other hand, cannabidiol (CBD) has antipsychotic potential that might be 
      useful in alleviating symptoms of drug addiction. The aim of this study was to 
      investigate the effect of CBD administration on extinction and reinstatement of 
      MPH-induced conditioning place preference (CPP) in rats. Male rats received MPH 
      (1, 2.5 or 5 mg/kg, i.p) or morphine (5 or 10 mg/kg, s.c.) during the 
      conditioning phase. Following the establishment of CPP, during extinction 
      training, 60 min prior to every CPP session, animals were given daily ICV CBD (10 
      or 50 μg/5 μL), vehicle alone (DMSO) 10 % or were treatment-naïve. On the 
      reinstatement day animals after receiving the initial dose of MPH, 0.5 mg/kg, and 
      were placed into the CPP box to evaluate the CPP scoring for 10-min. Our findings 
      indicated that morphine (5 and 10 mg/kg; s.c.) and MPH (1 and 2.5 mg/kg; i.p.) 
      induced a CPP. The ICV administration of both doses of CBD (10 and 50 μg/5 μL) 
      prevented the reinstatement of MPH-induced CPP, which displayed shorter 
      extinction latency compared to treatment-naïve or DMSO 10 % groups. Therefore, 
      CBD's site of action is a potential target for reducing the risk of MPH relapse; 
      however, more investigation is required.
CI  - Copyright © 2020 Elsevier Inc. All rights reserved.
FAU - Kashefi, Adel
AU  - Kashefi A
AD  - Laboratory of Neuroscience and Behavior, Department of Physiological Sciences, 
      University of Brasilia, Brasília, Brazil; Neuroscience Research Center, School of 
      Medicine, Shahid Beheshti University of Medical Sciences, Tehran, Iran; Research 
      Center of Physiology, Semnan University of Medical Sciences, Semnan, Iran.
FAU - Tomaz, Carlos
AU  - Tomaz C
AD  - Laboratory of Neuroscience and Behavior, University CEUMA, São Luís, Maranhão, 
      Brazil.
FAU - Jamali, Shole
AU  - Jamali S
AD  - Neuroscience Research Center, Student Research Committee, School of Medicine, 
      Shahid Beheshti University of Medical Sciences, Tehran, Iran.
FAU - Rashidy-Pour, Ali
AU  - Rashidy-Pour A
AD  - Research Center of Physiology, Semnan University of Medical Sciences, Semnan, 
      Iran.
FAU - Vafaei, Abbas Ali
AU  - Vafaei AA
AD  - Research Center of Physiology, Semnan University of Medical Sciences, Semnan, 
      Iran.
FAU - Haghparast, Abbas
AU  - Haghparast A
AD  - Neuroscience Research Center, School of Medicine, Shahid Beheshti University of 
      Medical Sciences, Tehran, Iran. Electronic address: Haghparast@sbmu.ac.ir.
LA  - eng
PT  - Journal Article
PT  - Research Support, Non-U.S. Gov't
DEP - 20201129
PL  - United States
TA  - Brain Res Bull
JT  - Brain research bulletin
JID - 7605818
RN  - 0 (Central Nervous System Stimulants)
RN  - 19GBJ60SN5 (Cannabidiol)
RN  - 207ZZ9QZ49 (Methylphenidate)
SB  - IM
MH  - Animals
MH  - Cannabidiol/*pharmacology
MH  - Central Nervous System Stimulants/*adverse effects
MH  - Conditioning, Psychological/drug effects
MH  - Extinction, Psychological/*drug effects
MH  - Male
MH  - Methylphenidate/*adverse effects
MH  - Rats
MH  - Rats, Wistar
MH  - Substance-Related Disorders
OTO - NOTNLM
OT  - Cannabidiol
OT  - Conditioned Place preference
OT  - Extinction
OT  - Methylphenidate
OT  - Rat
OT  - Reinstatement
OT  - Reward
EDAT- 2020/12/03 06:00
MHDA- 2022/01/04 06:00
CRDT- 2020/12/02 20:05
PHST- 2020/07/07 00:00 [received]
PHST- 2020/11/25 00:00 [revised]
PHST- 2020/11/26 00:00 [accepted]
PHST- 2020/12/03 06:00 [pubmed]
PHST- 2022/01/04 06:00 [medline]
PHST- 2020/12/02 20:05 [entrez]
AID - S0361-9230(20)30707-3 [pii]
AID - 10.1016/j.brainresbull.2020.11.021 [doi]
PST - ppublish
SO  - Brain Res Bull. 2021 Jan;166:118-127. doi: 10.1016/j.brainresbull.2020.11.021. 
      Epub 2020 Nov 29.

PMID- 39841289
OWN - NLM
STAT- MEDLINE
DCOM- 20250502
LR  - 20250505
IS  - 1437-160X (Electronic)
IS  - 0172-8172 (Linking)
VI  - 45
IP  - 2
DP  - 2025 Jan 22
TI  - Sleep disorders in rheumatoid arthritis, axial spondyloarthritis and psoriatic 
      arthritis.
PG  - 36
LID - 10.1007/s00296-024-05780-5 [doi]
AB  - Sleep disorders are relatively common among patients with inflammatory arthritis 
      (IA) and have a substantial impact on their quality of life. Although patients 
      frequently recognize poor sleep as an important component of their disease, 
      dyssomnias remain often underdiagnosed and untreated in routine clinical 
      practice. This narrative review examines the prevalence, mechanism, risk factors 
      and management of dyssomnias in rheumatoid arthritis (RA), axial 
      spondyloarthritis (axSpA) and psoriatic arthritis (PsA). Relevant articles were 
      retrieved from PUBMED, Scopus and DOAJ. The pathomechanism of sleep disorders in 
      IA is multifactorial and partially differs in RA, axSpA and PsA, however, 
      comparative studies are lacking. Various factors affecting sleep quality, 
      including disease activity, pain, mood disorders, fatigue and female gender, have 
      been examined, but their interplay complicates establishing clear causal 
      relationships. The bidirectional link between sleep quality and rheumatic disease 
      activity highlights the complexity of this issue and demonstrates the importance 
      of holistic management of rheumatic patients. Both pharmacological (e.g., 
      hypnotics, NSAIDs, antidepressants, cannabidiol) and non-pharmacological (e.g., 
      psychotherapy, physical activity) interventions for improving sleep were 
      analyzed. Additionally, questionnaires currently used for assessing sleep were 
      discussed. This review aims to provide a comprehensive overview of sleep 
      disorders across the three most common types of IA, emphasizing the need to 
      develop reliable and patient-friendly tools for everyday clinical practice and 
      further comparative research.
CI  - © 2025. The Author(s), under exclusive licence to Springer-Verlag GmbH Germany, 
      part of Springer Nature.
FAU - Polak, Dagna
AU  - Polak D
AUID- ORCID: 0009-0001-3869-3186
AD  - Department of Rheumatology, Immunology and Internal Medicine, University Hospital 
      in Kraków, Kraków, Poland. dagapolak@gmail.com.
FAU - Korkosz, Mariusz
AU  - Korkosz M
AUID- ORCID: 0000-0002-1749-9739
AD  - Department of Rheumatology, Immunology and Internal Medicine, University Hospital 
      in Kraków, Kraków, Poland.
AD  - Department of Rheumatology and Immunology, Jagiellonian University Medical 
      College, Kraków, Poland.
FAU - Guła, Zofia
AU  - Guła Z
AUID- ORCID: 0000-0002-8698-6469
AD  - Department of Rheumatology, Immunology and Internal Medicine, University Hospital 
      in Kraków, Kraków, Poland.
AD  - Department of Rheumatology and Immunology, Jagiellonian University Medical 
      College, Kraków, Poland.
LA  - eng
PT  - Journal Article
PT  - Review
DEP - 20250122
PL  - Germany
TA  - Rheumatol Int
JT  - Rheumatology international
JID - 8206885
SB  - IM
MH  - Humans
MH  - *Arthritis, Psoriatic/complications/physiopathology/epidemiology/psychology
MH  - *Sleep Wake Disorders/epidemiology/therapy/physiopathology/etiology
MH  - *Arthritis, Rheumatoid/complications/physiopathology/epidemiology
MH  - *Axial Spondyloarthritis/complications/physiopathology/epidemiology
MH  - Risk Factors
MH  - Prevalence
MH  - Quality of Life
OTO - NOTNLM
OT  - Arthritis
OT  - Axial spondyloarthritis
OT  - Dyssomnias
OT  - Outcome assessment, Health Care
OT  - Patient reported outcome measures
OT  - Psoriatic
OT  - Quality of life
OT  - Rheumatoid
OT  - Sleep quality
OT  - Sleep wake disorders
OT  - Surveys and questionnaires
COIS- Declarations. Open access: This article will not be made available under open 
      access terms. The publication is subject to the journal’s standard 
      subscription-based access model. Disclaimer: No part of this review is copied or 
      published elsewhere in whole or in part. Conflict of interest: None declared.
EDAT- 2025/01/22 12:29
MHDA- 2025/01/22 12:30
CRDT- 2025/01/22 11:17
PHST- 2024/10/18 00:00 [received]
PHST- 2024/12/31 00:00 [accepted]
PHST- 2025/01/22 12:30 [medline]
PHST- 2025/01/22 12:29 [pubmed]
PHST- 2025/01/22 11:17 [entrez]
AID - 10.1007/s00296-024-05780-5 [pii]
AID - 10.1007/s00296-024-05780-5 [doi]
PST - epublish
SO  - Rheumatol Int. 2025 Jan 22;45(2):36. doi: 10.1007/s00296-024-05780-5.

PMID- 37213726
OWN - NLM
STAT- PubMed-not-MEDLINE
LR  - 20231130
IS  - 2772-6282 (Electronic)
IS  - 2772-6282 (Linking)
VI  - 1
DP  - 2022 Dec
TI  - Primary care provider attitudes, experiences and practices about cannabidiol 
      (CBD) and barriers to patient-provider communication about CBD use: A qualitative 
      study.
PG  - 100044
LID - 10.1016/j.pecinn.2022.100044 [doi]
LID - 100044
AB  - OBJECTIVES: Federal hemp legalization and ongoing shifts in US marijuana laws 
      have led to increased population-wide use of cannabidiol (CBD) supplements, often 
      without the knowledge of primary healthcare providers (PCPs). Given the potential 
      risks related to CBD use, especially in vulnerable subgroups, improved 
      communication is warranted. This study aimed to examine PCP attitudes, 
      experiences, and practice behaviors related to CBD and provider-reported barriers 
      to communication with patients about CBD use. METHODS: Fourteen PCPs were 
      recruited and participated in semi-structured interviews. Transcripts were 
      digitally analyzed using inductive thematic analysis. RESULTS: Analyses 
      identified that most PCPs had neutral views about CBD use by their patients. The 
      study found that discussions about CBD use were initiated by patients. Most PCPs 
      cited lack of time, discomfort, low-quality evidence, and low prioritization as 
      reasons for not discussing CBD with patients. CONCLUSION: PCPs rarely screen for 
      or discuss CBD use with their patients and most of them had neutral views about 
      CBD use by their patients. A number of barriers exist to open dialogue about CBD. 
      INNOVATION: Our study is the first in-depth report on PCP attitudes, experiences, 
      and practice behaviors related to CBD. The findings of our study have the 
      potential to significantly impact future PCP practice behaviors. These results 
      can inform healthcare system policies around screening for CBD use and PCP 
      communication training. In doing so, these efforts may mitigate risk and optimize 
      benefits related to the expanding CBD market.
CI  - © 2022 The Authors.
FAU - Sharma, Pravesh
AU  - Sharma P
AD  - Mayo Clinic Health System, 1221 Whipple St., Eau Claire, WI 54703, USA.
FAU - Holland, Ashley
AU  - Holland A
AD  - Mayo Clinic Health System, 1221 Whipple St., Eau Claire, WI 54703, USA.
FAU - Sheikh, Taharat
AU  - Sheikh T
AD  - Johns Hopkins School of Medicine, 733 N Broadway, Baltimore, MD 21205, USA.
FAU - Novy, Blake
AU  - Novy B
AD  - Mayo Clinic, 200 First St. SW Rochester, MN 55905, USA.
FAU - Oesterle, Tyler
AU  - Oesterle T
AD  - Mayo Clinic, 200 First St. SW Rochester, MN 55905, USA.
FAU - Platt, Rheanna
AU  - Platt R
AD  - Johns Hopkins School of Medicine, 733 N Broadway, Baltimore, MD 21205, USA.
FAU - Hammond, Christopher J
AU  - Hammond CJ
AD  - Johns Hopkins School of Medicine, 733 N Broadway, Baltimore, MD 21205, USA.
LA  - eng
GR  - K23 MH118431/MH/NIMH NIH HHS/United States
PT  - Journal Article
DEP - 20220428
PL  - Netherlands
TA  - PEC Innov
JT  - PEC innovation
JID - 9918367980406676
PMC - PMC10194378
OTO - NOTNLM
OT  - CBD
OT  - Cannabinoid
OT  - Hemp
OT  - PCP
OT  - Patient-provider communication
OT  - Primary care
COIS- Authors have no competing interests. Mayo Clinic Health System, Office of 
      Research provided funding support for this study.
EDAT- 2023/05/22 13:04
MHDA- 2023/05/22 13:05
PMCR- 2022/04/28
CRDT- 2023/05/22 12:03
PHST- 2022/01/01 00:00 [received]
PHST- 2022/04/21 00:00 [revised]
PHST- 2022/04/23 00:00 [accepted]
PHST- 2023/05/22 13:05 [medline]
PHST- 2023/05/22 13:04 [pubmed]
PHST- 2023/05/22 12:03 [entrez]
PHST- 2022/04/28 00:00 [pmc-release]
AID - S2772-6282(22)00029-2 [pii]
AID - 100044 [pii]
AID - 10.1016/j.pecinn.2022.100044 [doi]
PST - epublish
SO  - PEC Innov. 2022 Apr 28;1:100044. doi: 10.1016/j.pecinn.2022.100044. eCollection 
      2022 Dec.

PMID- 31417379
OWN - NLM
STAT- PubMed-not-MEDLINE
LR  - 20200930
IS  - 1662-5153 (Print)
IS  - 1662-5153 (Electronic)
IS  - 1662-5153 (Linking)
VI  - 13
DP  - 2019
TI  - Cannabidiol and the Remainder of the Plant Extract Modulate the Effects of 
      Δ9-Tetrahydrocannabinol on Fear Memory Reconsolidation.
PG  - 174
LID - 10.3389/fnbeh.2019.00174 [doi]
LID - 174
AB  - Background: Δ9-Tetrahydrocannabinol (THC, a CB1 receptor agonist) and Cannabidiol 
      (CBD, a non-competitive antagonist of endogenous CB1 and CB2 ligands) are two 
      primary components of Cannabis species, and may modulate fear learning in 
      mammals. The CB1 receptor is widely distributed throughout the cortex and some 
      limbic regions typically associated with fear learning. Humans with posttraumatic 
      disorder (PTSD) have widespread upregulation of CB1 receptor density and reduced 
      availability of endogenous cannabinoid anandamide, suggesting a role for the 
      endocannabinoid system in PTSD. Pharmacological blockade of memory 
      reconsolidation following recall of a conditioned response modulates the 
      expression of learned fear and may represent a viable target for the development 
      of new treatments for PTSD. In this study, we focused on assessing the impact of 
      the key compounds of the marijuana plant both singly and, more importantly, in 
      concert on attenuation of learned fear. Specifically, we assessed the impact of 
      THC, CBD, and/or the remaining plant materials (post-extraction; background 
      material), on reconsolidation of learned fear. Method: Male Sprague-Dawley rats 
      received six 1.0 mA continuous foot shocks (contextual training). Twenty-four 
      hours later, rats were re-exposed to the context. Immediately following memory 
      retrieval (recall) rats received oral administration of low dose THC, high dose 
      THC, CBD, CBD + low THC, CBD + high THC [as isolated phytochemicals and, in 
      separate experiments, in combination with plant background material (BM)]. 
      Rodents were tested for freezing response context re-exposure at 24 h and 7 days 
      following training. Results: CBD alone, but not THC alone, significantly 
      attenuated fear memory reconsolidation when administered immediately after 
      recall. The effect persisted for at least 7 days. A combination of CBD and THC 
      also attenuated the fear response. Plant BM also significantly attenuated 
      reconsolidation of learned fear both on its own and in combination with THC and 
      CBD. Finally, THC attenuated reconsolidation of learned fear only when 
      co-administered with CBD or plant BM. Conclusion: CBD may provide a novel 
      treatment strategy for targeting fear-memories. Furthermore, plant BM also 
      significantly attenuated the fear response. However, whereas THC alone had no 
      significant effects, its effects were modulated by the addition of other 
      compounds. Future research should investigate some of the other components 
      present in the plant BM (such as terpenes) for their effects alone, or in 
      combination with isolated pure cannabinoids, on fear learning.
FAU - Murkar, Anthony
AU  - Murkar A
AD  - The Royal's Institute of Mental Health Research affiliated with the University of 
      Ottawa, Ottawa, ON, Canada.
FAU - Kent, Pam
AU  - Kent P
AD  - The Royal's Institute of Mental Health Research affiliated with the University of 
      Ottawa, Ottawa, ON, Canada.
FAU - Cayer, Christian
AU  - Cayer C
AD  - The Royal's Institute of Mental Health Research affiliated with the University of 
      Ottawa, Ottawa, ON, Canada.
AD  - Centre for Advanced Research in Environmental Genomics, Ottawa-Carleton Institute 
      of Biology, University of Ottawa, Ottawa, ON, Canada.
FAU - James, Jon
AU  - James J
AD  - The Royal's Institute of Mental Health Research affiliated with the University of 
      Ottawa, Ottawa, ON, Canada.
FAU - Durst, Tony
AU  - Durst T
AD  - Department of Chemistry and Biomolecular Sciences, University of Ottawa, Ottawa, 
      ON, Canada.
FAU - Merali, Zul
AU  - Merali Z
AD  - The Royal's Institute of Mental Health Research affiliated with the University of 
      Ottawa, Ottawa, ON, Canada.
AD  - Department of Neuroscience, Faculty of Science, Carleton University, Ottawa, ON, 
      Canada.
AD  - Department of Cellular and Molecular Medicine, School of Psychology, University 
      of Ottawa, Ottawa, ON, Canada.
LA  - eng
PT  - Journal Article
DEP - 20190801
PL  - Switzerland
TA  - Front Behav Neurosci
JT  - Frontiers in behavioral neuroscience
JID - 101477952
PMC - PMC6686031
OTO - NOTNLM
OT  - CBD
OT  - THC
OT  - blockade
OT  - cannabinoids
OT  - cannabis
OT  - fear
OT  - memory
OT  - reconsolidation
EDAT- 2019/08/17 06:00
MHDA- 2019/08/17 06:01
PMCR- 2019/01/01
CRDT- 2019/08/17 06:00
PHST- 2018/12/23 00:00 [received]
PHST- 2019/07/15 00:00 [accepted]
PHST- 2019/08/17 06:00 [entrez]
PHST- 2019/08/17 06:00 [pubmed]
PHST- 2019/08/17 06:01 [medline]
PHST- 2019/01/01 00:00 [pmc-release]
AID - 10.3389/fnbeh.2019.00174 [doi]
PST - epublish
SO  - Front Behav Neurosci. 2019 Aug 1;13:174. doi: 10.3389/fnbeh.2019.00174. 
      eCollection 2019.

PMID- 35901956
OWN - NLM
STAT- MEDLINE
DCOM- 20220830
LR  - 20220915
IS  - 1872-7549 (Electronic)
IS  - 0166-4328 (Linking)
VI  - 434
DP  - 2022 Sep 26
TI  - Cannabidiol (CBD) drives sex-dependent impairments in omission, but has no effect 
      on reinforcer devaluation.
PG  - 114023
LID - S0166-4328(22)00291-1 [pii]
LID - 10.1016/j.bbr.2022.114023 [doi]
AB  - Habits are inflexible behaviors that persist despite changes in outcome value. 
      While habits allow for efficient responding, neuropsychiatric diseases such as 
      drug addiction and obsessive-compulsive disorder are characterized by 
      overreliance on habits. Recently, the commercially popular drug cannabidiol (CBD) 
      has emerged as a potential treatment for addictive behaviors, though it is not 
      entirely clear how it exerts this therapeutic effect. As brain endocannabinoids 
      play a key role in habit formation, we sought to determine how CBD modifies 
      goal-directed behaviors and habit formation. To explore this, mice were 
      administered CBD (20 mg/kg i.p.) or vehicle as a control and trained on random 
      interval (RI30/60) or random ratio (RR10/20) schedules designed to elicit 
      habitual or goal-directed lever pressing, respectively. Mice were tested for 
      habitual responding using probe trials following reinforcer-specific devaluation 
      as well as omission trials, where mice had to withhold responding to earn 
      rewards. We found that while CBD had little effect on operant behaviors or reward 
      devaluation, CBD inhibited goal-directed behavior in a sex-specific and context 
      dependent manner during the omission task. Beyond drug treatment, we found an 
      effect of sex throughout training, reward devaluation, and omission. This work 
      provides evidence that CBD has no effect on habit formation in a reward 
      devaluation paradigm. However, the omission results suggest that CBD may slow 
      learning of novel action outcome contingencies or decrease goal-directed 
      behavior. This work calls for further examination of sex-dependent outcomes of 
      CBD treatment and highlights the importance of investigating sex effects in 
      habit-related experiments.
CI  - Copyright © 2022 Elsevier B.V. All rights reserved.
FAU - Morehouse, Caroline
AU  - Morehouse C
AD  - Neuroscience Department, Oberlin College, 173 Lorain St., Oberlin, OH, USA.
FAU - Maddox, Charlie J
AU  - Maddox CJ
AD  - Neuroscience Department, Oberlin College, 173 Lorain St., Oberlin, OH, USA.
FAU - van der Merwe, Rochelle K
AU  - van der Merwe RK
AD  - Neuroscience Department, Oberlin College, 173 Lorain St., Oberlin, OH, USA.
FAU - McLaughlin, Robert
AU  - McLaughlin R
AD  - Neuroscience Department, Oberlin College, 173 Lorain St., Oberlin, OH, USA.
FAU - Scott, Jesse R
AU  - Scott JR
AD  - Neuroscience Department, Oberlin College, 173 Lorain St., Oberlin, OH, USA.
FAU - Ghanem, Marwan
AU  - Ghanem M
AD  - Neuroscience Department, Oberlin College, 173 Lorain St., Oberlin, OH, USA.
FAU - Ramsson, Eric
AU  - Ramsson E
AD  - Department of Biomedical Science, Grand Valley State University, Allendale, MI, 
      USA.
FAU - Howard, Christopher D
AU  - Howard CD
AD  - Neuroscience Department, Oberlin College, 173 Lorain St., Oberlin, OH, USA. 
      Electronic address: choward@oberlin.edu.
LA  - eng
GR  - R15 MH122729/MH/NIMH NIH HHS/United States
PT  - Journal Article
PT  - Research Support, N.I.H., Extramural
PT  - Research Support, Non-U.S. Gov't
DEP - 20220725
PL  - Netherlands
TA  - Behav Brain Res
JT  - Behavioural brain research
JID - 8004872
RN  - 19GBJ60SN5 (Cannabidiol)
SB  - IM
MH  - Animals
MH  - *Cannabidiol
MH  - *Conditioning, Operant
MH  - Female
MH  - Habits
MH  - Learning
MH  - Male
MH  - Mice
MH  - Reward
OTO - NOTNLM
OT  - CBD
OT  - Cannabidiol
OT  - Cannabinoids
OT  - Goal-directed behavior
OT  - Habit formation
OT  - Operant conditioning
EDAT- 2022/07/29 06:00
MHDA- 2022/08/31 06:00
CRDT- 2022/07/28 19:14
PHST- 2022/02/26 00:00 [received]
PHST- 2022/07/06 00:00 [revised]
PHST- 2022/07/21 00:00 [accepted]
PHST- 2022/07/29 06:00 [pubmed]
PHST- 2022/08/31 06:00 [medline]
PHST- 2022/07/28 19:14 [entrez]
AID - S0166-4328(22)00291-1 [pii]
AID - 10.1016/j.bbr.2022.114023 [doi]
PST - ppublish
SO  - Behav Brain Res. 2022 Sep 26;434:114023. doi: 10.1016/j.bbr.2022.114023. Epub 
      2022 Jul 25.

PMID- 39539449
OWN - NLM
STAT- PubMed-not-MEDLINE
LR  - 20241116
IS  - 2008-3866 (Print)
IS  - 2008-3874 (Electronic)
IS  - 2008-3866 (Linking)
VI  - 27
IP  - 12
DP  - 2024
TI  - High-intensity interval training combined with cannabidiol supplementation 
      improves cognitive impairment by regulating the expression of apolipoprotein E, 
      presenilin-1, and glutamate proteins in a rat model of amyloid β-induced 
      Alzheimer's disease.
PG  - 1583-1591
LID - 10.22038/ijbms.2024.79464.17210 [doi]
AB  - OBJECTIVES: Alzheimer's disease (AD) is a major public concern and one of the 
      primary types of dementia characterized by memory impairment and cognitive 
      decline. Although the properties of exercise training and cannabidiol (CBD) 
      treatments for improving AD have recently been revealed, the exact mechanisms 
      remain unknown. Therefore, this study highlights the interactive impact of 
      high-intensity interval training (HIIT) and CBD administration on improving 
      cognitive impairment in a rat model of amyloid beta (Aꞵ)-induced AD through 
      modulating the expression of apolipoprotein E (APOE), presenilin-1, and glutamate 
      proteins. MATERIALS AND METHODS: After acclimatization, the animals were randomly 
      assigned into seven subgroups: control (CNT), Sham, Alzheimer (AL), Alzheimer + 
      HIIT (AL + HIIT), Alzheimer + cannabidiol (AL + CBD), Alzheimer + CBD + HIIT (AL 
      + CBD + HIIT), and model (sacrificed ten days after surgery to confirm the 
      induction of AD) groups. To induce AD, rats received an intrahippocampal 
      injection of Aꞵ. The animals in exercise groups performed the HIIT protocol, and 
      the rats in CBD groups were administered 20 mg/kg CBD suspended in sesame oil for 
      six weeks. Following the experimental protocol, serum and hippocampus tissue were 
      collected for histopathological and western blot analysis. RESULTS: Our findings 
      indicated that both HIIT and CBD treatments were efficacious in ameliorating Aꞵ 
      deposition and modulating biomarkers of AD, including APOE, presenilin-1, and 
      glutamate. However, the interactive effect of HIIT and CBD supplementation was 
      more effective. CONCLUSION: Our findings demonstrated the positive therapeutic 
      effect of HIIT and CBD interventions, particularly HIIT combined with CBD, on 
      alleviating AD.
CI  - © 2024 mums.ac.ir All rights reserved.
FAU - Kordi, Mohammad Reza
AU  - Kordi MR
AD  - Department of Exercise Physiology, Faculty of Sports Science and Health, 
      University of Tehran, Tehran, Iran.
FAU - Khademi, Nooshin
AU  - Khademi N
AD  - Department of Exercise Physiology, Faculty of Sports Science and Health, 
      University of Tehran, Tehran, Iran.
FAU - Zobeydi, Amir Mohammad
AU  - Zobeydi AM
AD  - Department of Exercise Physiology, Faculty of Sports Science and Health, 
      University of Tehran, Tehran, Iran.
FAU - Torabi, Samane
AU  - Torabi S
AD  - Department of Exercise Physiology, Faculty of Sports Science and Health, 
      University of Tehran, Tehran, Iran.
FAU - Mahmoodifar, Esmaeil
AU  - Mahmoodifar E
AD  - Department of Exercise Physiology, Faculty of Sports Science and Health, 
      University of Tehran, Tehran, Iran.
FAU - Gaeini, Abbas Ali
AU  - Gaeini AA
AD  - Department of Exercise Physiology, Faculty of Sports Science and Health, 
      University of Tehran, Tehran, Iran.
FAU - Choobineh, Siroos
AU  - Choobineh S
AD  - Department of Exercise Physiology, Faculty of Sports Science and Health, 
      University of Tehran, Tehran, Iran.
FAU - Pournemati, Parisa
AU  - Pournemati P
AD  - Department of Exercise Physiology, Faculty of Sports Science and Health, 
      University of Tehran, Tehran, Iran.
LA  - eng
PT  - Journal Article
PL  - Iran
TA  - Iran J Basic Med Sci
JT  - Iranian journal of basic medical sciences
JID - 101517966
PMC - PMC11556759
OTO - NOTNLM
OT  - Alzheimer’s disease
OT  - Apolipoprotein E
OT  - Cannabidiol
OT  - Cognitive impairment
OT  - Glutamate
OT  - High-intensity interval – training
OT  - Presenilin-1
COIS- The authors confirm that there are no conflicts of interest.
EDAT- 2024/11/14 17:38
MHDA- 2024/11/14 17:39
PMCR- 2024/01/01
CRDT- 2024/11/14 04:18
PHST- 2024/04/22 00:00 [received]
PHST- 2024/06/16 00:00 [accepted]
PHST- 2024/11/14 17:39 [medline]
PHST- 2024/11/14 17:38 [pubmed]
PHST- 2024/11/14 04:18 [entrez]
PHST- 2024/01/01 00:00 [pmc-release]
AID - 10.22038/ijbms.2024.79464.17210 [doi]
PST - ppublish
SO  - Iran J Basic Med Sci. 2024;27(12):1583-1591. doi: 
      10.22038/ijbms.2024.79464.17210.

PMID- 38189934
OWN - NLM
STAT- MEDLINE
DCOM- 20240611
LR  - 20250212
IS  - 1432-1912 (Electronic)
IS  - 0028-1298 (Linking)
VI  - 397
IP  - 7
DP  - 2024 Jul
TI  - Role of hippocampal and prefrontal cortical cholinergic transmission in 
      combination therapy valproate and cannabidiol in memory consolidation in rats: 
      involvement of CREB- BDNF signaling pathways.
PG  - 5029-5047
LID - 10.1007/s00210-023-02941-4 [doi]
AB  - PURPOSE: Cognitive disorders are associated with valproate and drugs used to 
      treat neuropsychological diseases. Cannabidiol (CBD) has beneficial effects on 
      cognitive function. This study examined the effects of co-administration of CBD 
      and valproate on memory consolidation, cholinergic transmission, and cyclic AMP 
      response element-binding protein (CREB)-brain-derived neurotrophic factor (BDNF) 
      signaling pathway in the prefrontal cortex (PFC) and hippocampus (HPC). METHODS: 
      One-trial, step-through inhibitory test was used to evaluate memory consolidation 
      in rats. The intra-CA1 injection of physostigmine and atropine was performed to 
      assess the role of cholinergic transmission in this co-administration. 
      Phosphorylated CREB (p-CREB)/CREB ratio and BDNF levels in the PFC and HPC were 
      evaluated. RESULTS: Post-training intraperitoneal (i.p.) valproate injection 
      reduced memory consolidation; however, post-training co-administration of CBD 
      with valproate ameliorated memory impairment induced by valproate. Post-training 
      intra-CA1 injection of physostigmine at the ineffective doses in memory 
      consolidation (0.5 and 1 µg/rat), plus injection of 10 mg/kg of CBD as an 
      ineffective dose, improved memory loss induced by valproate, which was associated 
      with BDNF and p-CREB level enhancement in the PFC and HPC. Conversely, 
      post-training intra-CA1 injection of ineffective doses of atropine (1 and 
      2 µg/rat) reduced the positive effects of injection of CBD at a dose of 20 mg/kg 
      on valproate-induced memory loss associated with BDNF and p-CREB level reduction 
      in the PFC and HPC. CONCLUSION: The results indicated a beneficial interplay 
      between valproate and CBD in the process of memory consolidation, which probably 
      creates this interaction through the BDNF-CREB signaling pathways in the 
      cholinergic transmission of the PFC and HPC regions.
CI  - © 2024. The Author(s), under exclusive licence to Springer-Verlag GmbH Germany, 
      part of Springer Nature.
FAU - Fatahi, Navid
AU  - Fatahi N
AD  - Department of Pharmacology, School of Medicine, Iran University of Medical 
      Sciences (IUMS), Tehran, Iran.
FAU - Jafari-Sabet, Majid
AU  - Jafari-Sabet M
AUID- ORCID: 0000-0003-2962-5752
AD  - Department of Pharmacology, School of Medicine, Iran University of Medical 
      Sciences (IUMS), Tehran, Iran. jafarisabet.m@iums.ac.ir.
AD  - Razi Drug Research Center, School of Medicine, Iran University of Medical 
      Sciences, Tehran, Iran. jafarisabet.m@iums.ac.ir.
FAU - Vahabzadeh, Gelareh
AU  - Vahabzadeh G
AD  - Department of Pharmacology, School of Medicine, Iran University of Medical 
      Sciences (IUMS), Tehran, Iran.
AD  - Razi Drug Research Center, School of Medicine, Iran University of Medical 
      Sciences, Tehran, Iran.
FAU - Komaki, Alireza
AU  - Komaki A
AD  - Neurophysiology Research Center, Hamadan University of Medical Sciences, Hamadan, 
      Iran.
LA  - eng
GR  - 1400-1-4-18436/Iran University of Medical Sciences/
PT  - Journal Article
PT  - Research Support, Non-U.S. Gov't
DEP - 20240108
PL  - Germany
TA  - Naunyn Schmiedebergs Arch Pharmacol
JT  - Naunyn-Schmiedeberg's archives of pharmacology
JID - 0326264
RN  - 0 (Bdnf protein, rat)
RN  - 0 (Brain-Derived Neurotrophic Factor)
RN  - 19GBJ60SN5 (Cannabidiol)
RN  - 0 (Creb1 protein, rat)
RN  - 0 (Cyclic AMP Response Element-Binding Protein)
RN  - 614OI1Z5WI (Valproic Acid)
SB  - IM
MH  - Animals
MH  - Male
MH  - Rats
MH  - Brain-Derived Neurotrophic Factor/metabolism
MH  - *Cannabidiol/pharmacology/administration & dosage
MH  - Cyclic AMP Response Element-Binding Protein/metabolism
MH  - Drug Therapy, Combination
MH  - *Hippocampus/drug effects/metabolism
MH  - *Memory Consolidation/drug effects
MH  - *Prefrontal Cortex/drug effects/metabolism
MH  - Rats, Wistar
MH  - *Signal Transduction/drug effects
MH  - Synaptic Transmission/drug effects
MH  - *Valproic Acid/administration & dosage/pharmacology
OTO - NOTNLM
OT  - BDNF
OT  - CREB
OT  - Cannabidiol
OT  - Hippocampus
OT  - Prefrontal Cortex
OT  - Valproate
EDAT- 2024/01/08 12:42
MHDA- 2024/06/11 12:43
CRDT- 2024/01/08 11:14
PHST- 2023/10/11 00:00 [received]
PHST- 2023/12/31 00:00 [accepted]
PHST- 2024/06/11 12:43 [medline]
PHST- 2024/01/08 12:42 [pubmed]
PHST- 2024/01/08 11:14 [entrez]
AID - 10.1007/s00210-023-02941-4 [pii]
AID - 10.1007/s00210-023-02941-4 [doi]
PST - ppublish
SO  - Naunyn Schmiedebergs Arch Pharmacol. 2024 Jul;397(7):5029-5047. doi: 
      10.1007/s00210-023-02941-4. Epub 2024 Jan 8.

PMID- 34688811
OWN - NLM
STAT- MEDLINE
DCOM- 20220224
LR  - 20220224
IS  - 1878-4216 (Electronic)
IS  - 0278-5846 (Linking)
VI  - 113
DP  - 2022 Mar 8
TI  - CB1 receptor antagonist AM4113 reverts the effects of cannabidiol on cue and 
      stress-induced reinstatement of cocaine-seeking behaviour in mice.
PG  - 110462
LID - S0278-5846(21)00221-9 [pii]
LID - 10.1016/j.pnpbp.2021.110462 [doi]
AB  - No pharmacological treatments are yet approved for patients with cocaine use 
      disorders. Cannabidiol, a constituent of the C. sativa plant has shown promising 
      results in rodent models of drug addiction. However, the specific effects and 
      mechanisms of action of cannabidiol in rodent operant models of extinction-based 
      abstinence and drug-seeking relapse remain unclear. Cannabidiol (10 and 20 mg/kg, 
      i.p.) was injected during extinction training to male CD-1 mice previously 
      trained to self-administer cocaine (0.75 mg/kg/infusion). Then, we evaluated the 
      reinstatement of cocaine seeking induced by cues and stressful stimuli 
      (footshock). We found that cannabidiol (10 and 20 mg/kg) did not modulate 
      extinction learning. After cannabidiol 20 mg/kg treatment, increased levels of 
      CB1 receptor protein were found in the prelimbic and orbitofrontal regions of the 
      prefrontal cortex, and in the ventral striatum; an effect paralleled by a 
      reduction of striatal ∆FosB accumulation and an increment of GluR2 AMPA receptor 
      subunits. Furthermore, cue-induced reinstatement of cocaine seeking was 
      attenuated by cannabidiol. Unexpectedly, cannabidiol 20 mg/kg facilitated 
      stress-induced restoration of cocaine-seeking behaviour. To ascertain the 
      participation of CB1 receptors in these behavioural changes, we administered the 
      CB1 antagonist AM4113 (5 mg/kg) before each reinstatement session. Both, the 
      attenuation of cue-induced reinstatement and the facilitation of stress-induced 
      reestablishment were abolished by AM4113 in cannabidiol 20 mg/kg-treated mice. 
      Our results reveal a series of complex CB1-related changes induced by cannabidiol 
      with a varying impact on the reinstatement of cocaine-seeking behaviour that 
      could limit its therapeutic applications.
CI  - Copyright © 2021 The Author(s). Published by Elsevier Inc. All rights reserved.
FAU - Luján, Miguel Á
AU  - Luján MÁ
AD  - Neurobiology of Behaviour Research Group (GReNeC - NeuroBio), Department of 
      Experimental and Health Sciences, Universitat Pompeu Fabra, Barcelona, Spain.
FAU - Alegre-Zurano, Laia
AU  - Alegre-Zurano L
AD  - Neurobiology of Behaviour Research Group (GReNeC - NeuroBio), Department of 
      Experimental and Health Sciences, Universitat Pompeu Fabra, Barcelona, Spain.
FAU - Martín-Sánchez, Ana
AU  - Martín-Sánchez A
AD  - Neurobiology of Behaviour Research Group (GReNeC - NeuroBio), Department of 
      Experimental and Health Sciences, Universitat Pompeu Fabra, Barcelona, Spain; 
      Neuroscience Research Programme, IMIM-Hospital del Mar Research Institute, 
      Barcelona, Spain.
FAU - Cantacorps, Lídia
AU  - Cantacorps L
AD  - Neurobiology of Behaviour Research Group (GReNeC - NeuroBio), Department of 
      Experimental and Health Sciences, Universitat Pompeu Fabra, Barcelona, Spain.
FAU - Valverde, Olga
AU  - Valverde O
AD  - Neurobiology of Behaviour Research Group (GReNeC - NeuroBio), Department of 
      Experimental and Health Sciences, Universitat Pompeu Fabra, Barcelona, Spain; 
      Neuroscience Research Programme, IMIM-Hospital del Mar Research Institute, 
      Barcelona, Spain. Electronic address: olga.valverde@upf.edu.
LA  - eng
PT  - Journal Article
PT  - Research Support, Non-U.S. Gov't
DEP - 20211022
PL  - England
TA  - Prog Neuropsychopharmacol Biol Psychiatry
JT  - Progress in neuro-psychopharmacology & biological psychiatry
JID - 8211617
RN  - 0 (AM4113)
RN  - 0 (Pyrazoles)
RN  - 0 (Receptor, Cannabinoid, CB1)
RN  - 19GBJ60SN5 (Cannabidiol)
RN  - I5Y540LHVR (Cocaine)
SB  - IM
MH  - Animals
MH  - Behavior, Addictive/drug therapy
MH  - Behavior, Animal/drug effects
MH  - Cannabidiol/*pharmacology
MH  - Cocaine/*administration & dosage
MH  - *Cues
MH  - *Drug-Seeking Behavior
MH  - Extinction, Psychological/drug effects
MH  - Humans
MH  - Male
MH  - Mice
MH  - Prefrontal Cortex/drug effects
MH  - Pyrazoles/*antagonists & inhibitors
MH  - Receptor, Cannabinoid, CB1/*antagonists & inhibitors
MH  - Recurrence
MH  - Self Administration
MH  - Ventral Striatum/drug effects
OTO - NOTNLM
OT  - CB1 cannabinoid receptor
OT  - Cannabidiol
OT  - Cocaine
OT  - Reinstatement
OT  - Self-administration
OT  - Stress
EDAT- 2021/10/25 06:00
MHDA- 2022/02/25 06:00
CRDT- 2021/10/24 20:35
PHST- 2021/05/10 00:00 [received]
PHST- 2021/09/14 00:00 [revised]
PHST- 2021/10/18 00:00 [accepted]
PHST- 2021/10/25 06:00 [pubmed]
PHST- 2022/02/25 06:00 [medline]
PHST- 2021/10/24 20:35 [entrez]
AID - S0278-5846(21)00221-9 [pii]
AID - 10.1016/j.pnpbp.2021.110462 [doi]
PST - ppublish
SO  - Prog Neuropsychopharmacol Biol Psychiatry. 2022 Mar 8;113:110462. doi: 
      10.1016/j.pnpbp.2021.110462. Epub 2021 Oct 22.

PMID- 37500492
OWN - NLM
STAT- MEDLINE
DCOM- 20230731
LR  - 20240509
IS  - 1369-1600 (Electronic)
IS  - 1355-6215 (Print)
IS  - 1355-6215 (Linking)
VI  - 28
IP  - 8
DP  - 2023 Aug
TI  - Δ(9) -Tetrahydrocannabinol self-administration induces cell type-specific 
      adaptations in the nucleus accumbens core.
PG  - e13286
LID - 10.1111/adb.13286 [doi]
AB  - Drugs of abuse induce cell type-specific adaptations in D1- and D2-medium spiny 
      neurons (MSNs) in the nucleus accumbens core (NAcore) that can bias signalling 
      towards D1-MSNs and enhance relapse vulnerability. Whether Δ(9) 
      -tetrahydrocannabinol (THC) use initiates similar neuroadaptations is unknown. 
      D1- and D2-Cre transgenic rats were transfected with Cre-dependent reporters and 
      trained to self-administer THC + cannabidiol (THC + CBD). After extinction 
      training spine morphology, glutamate transmission, CB1R function and cFOS 
      expression were quantified. We found that extinction from THC + CBD induced a 
      loss of large spine heads in D1- but not D2-MSNs and commensurate reductions in 
      glutamate synaptic transmission. Also, presynaptic CB1R function was impaired 
      selectively at glutamatergic synapses on D1-MSNs, which augmented the capacity to 
      potentiate glutamate transmission. Using cFOS expression as an activity marker, 
      we found no change after extinction but increased cFOS expression in D1-MSNs 
      after cue-induced drug seeking. Contrasting D1-MSNs, CB1R function and glutamate 
      synaptic transmission on D2-MSN synapses were unaffected by THC + CBD use. 
      However, cFOS expression was decreased in D2-MSNs of THC + CBD-extinguished rats 
      and was restored after drug seeking. Thus, CB1R adaptations in D1-MSNs partially 
      predicted neuronal activity changes, posing pathway specific modulation of eCB 
      signalling in D1-MSNs as a potential treatment avenue for cannabis use disorder 
      (CUD).
CI  - © 2023 Society for the Study of Addiction.
FAU - Garcia-Keller, Constanza
AU  - Garcia-Keller C
AUID- ORCID: 0000-0002-3141-9571
AD  - Department of Neurosciences, Medical University of South Carolina, Charleston, 
      South Carolina, USA.
AD  - Department of Pharmacology and Toxicology, Medical College of Wisconsin, 
      Milwaukee, Wisconsin, USA.
FAU - Hohmeister, Madeline
AU  - Hohmeister M
AD  - Department of Neurosciences, Medical University of South Carolina, Charleston, 
      South Carolina, USA.
FAU - Seidling, Kailyn
AU  - Seidling K
AD  - Department of Neurosciences, Medical University of South Carolina, Charleston, 
      South Carolina, USA.
FAU - Beloate, Lauren
AU  - Beloate L
AD  - Department of Neurosciences, Medical University of South Carolina, Charleston, 
      South Carolina, USA.
FAU - Chioma, Vivian
AU  - Chioma V
AD  - Department of Neurosciences, Medical University of South Carolina, Charleston, 
      South Carolina, USA.
FAU - Spencer, Sade
AU  - Spencer S
AUID- ORCID: 0000-0001-8663-9056
AD  - Department of Pharmacology, Medical Discovery Team on Addiction, University of 
      Minnesota, Minneapolis, Minnesota, USA.
FAU - Kalivas, Peter
AU  - Kalivas P
AUID- ORCID: 0000-0001-9487-0119
AD  - Department of Neurosciences, Medical University of South Carolina, Charleston, 
      South Carolina, USA.
FAU - Neuhofer, Daniela
AU  - Neuhofer D
AUID- ORCID: 0000-0001-5726-7855
AD  - Department of Neurosciences, Medical University of South Carolina, Charleston, 
      South Carolina, USA.
LA  - eng
GR  - I01 BX004727/BX/BLRD VA/United States
GR  - K99 DA047426/DA/NIDA NIH HHS/United States
GR  - R00 DA047426/DA/NIDA NIH HHS/United States
GR  - R21 DA048337/DA/NIDA NIH HHS/United States
GR  - R01 DA003906/DA/NIDA NIH HHS/United States
GR  - R37 DA003906/DA/NIDA NIH HHS/United States
GR  - P50 DA046373/DA/NIDA NIH HHS/United States
GR  - R01 DA012513/DA/NIDA NIH HHS/United States
PT  - Journal Article
PT  - Research Support, N.I.H., Extramural
PT  - Research Support, Non-U.S. Gov't
PL  - United States
TA  - Addict Biol
JT  - Addiction biology
JID - 9604935
RN  - 7J8897W37S (Dronabinol)
RN  - 0 (Glutamates)
RN  - 0 (Receptors, Dopamine D1)
SB  - IM
MH  - Rats
MH  - Animals
MH  - Mice
MH  - *Nucleus Accumbens/metabolism
MH  - *Dronabinol/pharmacology/metabolism
MH  - Neurons/metabolism
MH  - Synaptic Transmission
MH  - Rats, Transgenic
MH  - Glutamates/metabolism
MH  - Receptors, Dopamine D1/metabolism
MH  - Mice, Transgenic
MH  - Mice, Inbred C57BL
PMC - PMC10924663
MID - NIHMS1964770
OTO - NOTNLM
OT  - addiction
OT  - cannabinoid receptor 1
OT  - medium spiny neurons
OT  - nucleus accumbens
OT  - synaptic plasticity
OT  - Δ9-tetrahydrocannabinol
COIS- Conflict of Interest The authors report no biomedical financial interests or 
      potential conflicts of interest.
EDAT- 2023/07/28 01:08
MHDA- 2023/07/31 06:43
PMCR- 2024/03/09
CRDT- 2023/07/27 22:12
PHST- 2023/04/25 00:00 [revised]
PHST- 2022/09/08 00:00 [received]
PHST- 2023/04/27 00:00 [accepted]
PHST- 2023/07/31 06:43 [medline]
PHST- 2023/07/28 01:08 [pubmed]
PHST- 2023/07/27 22:12 [entrez]
PHST- 2024/03/09 00:00 [pmc-release]
AID - 10.1111/adb.13286 [doi]
PST - ppublish
SO  - Addict Biol. 2023 Aug;28(8):e13286. doi: 10.1111/adb.13286.

PMID- 25282545
OWN - NLM
STAT- MEDLINE
DCOM- 20150806
LR  - 20141201
IS  - 1878-5883 (Electronic)
IS  - 0022-510X (Linking)
VI  - 347
IP  - 1-2
DP  - 2014 Dec 15
TI  - Cannabidiol and endogenous opioid peptide-mediated mechanisms modulate 
      antinociception induced by transcutaneous electrostimulation of the peripheral 
      nervous system.
PG  - 82-9
LID - S0022-510X(14)00603-0 [pii]
LID - 10.1016/j.jns.2014.09.024 [doi]
AB  - Transcutaneous electrical nerve stimulation (TENS) is a non-pharmacological 
      therapy for the treatment of pain. The present work investigated the effect of 
      cannabidiol, naloxone and diazepam in combination with 10 Hz and 150 Hz TENS. 
      Male Wistar rats were submitted to the tail-flick test (baseline), and each 
      rodent received an acute administration (intraperitoneal) of naloxone (3.0mg/kg), 
      diazepam (1.5mg/kg) or cannabidiol (0.75 mg/kg, 1.5mg/kg, 3.0mg/kg, 4.5mg/kg, 
      6.0mg/kg and 12.0mg/kg); 10 min after the acute administration, 10 Hz or 150 Hz 
      TENS or a sham procedure was performed for 30 min. Subsequently, tail-flick 
      measures were recorded over a 90-min period, at 5-min intervals. 10 Hz TENS 
      increased the nociceptive threshold during the 90-min period. This 
      antinociceptive effect was reversed by naloxone pre-treatment, was not altered by 
      diazepam pre-treatment and was abolished by cannabidiol pre-treatment (1.5mg/kg). 
      Moreover, 150 Hz TENS increased tail-flick latencies by 35 min post-treatment, 
      which was partially inhibited by naloxone pre-treatment and totally inhibited by 
      cannabidiol (1.5mg/kg). These data suggest the involvement of the endogenous 
      opioid system and the cannabinoid-mediated neuromodulation of the antinociception 
      induced by transcutaneous electrostimulation at 10 Hz and 150 Hz TENS.
CI  - Copyright © 2014 Elsevier B.V. All rights reserved.
FAU - Gonçalves, Thais Cristina Teixeira
AU  - Gonçalves TC
AD  - Laboratory of Physiology and Biophysics, Department of Medicine, Medical School 
      of Patos de Minas Centre Universitarius (UNIPAM), Street Major Gote, 808, Patos 
      de Minas, MG 38702-054, Brazil.
FAU - Londe, Anna Karla
AU  - Londe AK
AD  - Laboratory of Physiology and Biophysics, Department of Medicine, Medical School 
      of Patos de Minas Centre Universitarius (UNIPAM), Street Major Gote, 808, Patos 
      de Minas, MG 38702-054, Brazil.
FAU - Albano, Rafael Isaac Pires
AU  - Albano RI
AD  - Laboratory of Neuroanatomy and Neuropsychobiology, Department of Pharmacology, 
      Ribeirão Preto Medical School of the University of São Paulo (USP), Av. 
      Bandeirantes, 3900, Ribeirão Preto, SP 14049-900, Brazil.
FAU - de Araújo Júnior, Artur Teixeira
AU  - de Araújo Júnior AT
AD  - Laboratory of Signaling and Cell Plasticity, Department of Biotechnology, 
      Biotechnological School of the Federal University of Rio Grande do Sul (UFRGS), 
      Av. Bento Gonçalves, 9500, Bento Gonçalves, RS 91501-970, Brazil.
FAU - de Aguiar Azeredo, Mariana
AU  - de Aguiar Azeredo M
AD  - Laboratory of Neuroanatomy and Neuropsychobiology, Department of Pharmacology, 
      Ribeirão Preto Medical School of the University of São Paulo (USP), Av. 
      Bandeirantes, 3900, Ribeirão Preto, SP 14049-900, Brazil.
FAU - Biagioni, Audrey Francisco
AU  - Biagioni AF
AD  - Laboratory of Neuroanatomy and Neuropsychobiology, Department of Pharmacology, 
      Ribeirão Preto Medical School of the University of São Paulo (USP), Av. 
      Bandeirantes, 3900, Ribeirão Preto, SP 14049-900, Brazil.
FAU - Vasconcellos, Thiago Henrique Ferreira
AU  - Vasconcellos TH
AD  - Laboratory of Psychology, Department of Psychology, Medical School of Patos de 
      Minas Centre Universitarius (UNIPAM), Street Major Gote, 808, Patos de Minas, MG 
      38702-054, Brazil.
FAU - Dos Reis Ferreira, Célio Marcos
AU  - Dos Reis Ferreira CM
AD  - Laboratory of Clinical Physiotherapy, Department of Physiotherapy, School of 
      Biological and Health Sciences of Federal University of Jequitinhonha and Mucuri 
      Valleys (UFVJM), Motorway MGT 367, 5000, Diamantina, MG 39100-000, Brazil.
FAU - Teixeira, Dulcinéa Gonçalves
AU  - Teixeira DG
AD  - Laboratory of Anatomy, Department of Human Anatomy, Medical School of Patos de 
      Minas Centre Universitarius (UNIPAM), Street Major Gote, 808, Patos de Minas, MG 
      38702-054, Brazil.
FAU - de Souza Crippa, José Alexandre
AU  - de Souza Crippa JA
AD  - Department of Neuroscience and Behavioural Sciences, Division of Psychiatry, 
      Ribeirão Preto Medical School of the University of São Paulo (USP), Av. 
      Bandeirantes, 3900, Ribeirão Preto, SP 14049-900, Brazil.
FAU - Vieira, Débora
AU  - Vieira D
AD  - Laboratory of Physiology and Biophysics, Department of Medicine, Medical School 
      of Patos de Minas Centre Universitarius (UNIPAM), Street Major Gote, 808, Patos 
      de Minas, MG 38702-054, Brazil. Electronic address: deboravieira@unipam.edu.br.
FAU - Coimbra, Norberto Cysne
AU  - Coimbra NC
AD  - Laboratory of Neuroanatomy and Neuropsychobiology, Department of Pharmacology, 
      Ribeirão Preto Medical School of the University of São Paulo (USP), Av. 
      Bandeirantes, 3900, Ribeirão Preto, SP 14049-900, Brazil. Electronic address: 
      nccoimbr@fmrp.usp.br.
LA  - eng
PT  - Journal Article
PT  - Research Support, Non-U.S. Gov't
DEP - 20140923
PL  - Netherlands
TA  - J Neurol Sci
JT  - Journal of the neurological sciences
JID - 0375403
RN  - 0 (Hypnotics and Sedatives)
RN  - 0 (Narcotic Antagonists)
RN  - 0 (Opioid Peptides)
RN  - 19GBJ60SN5 (Cannabidiol)
RN  - 36B82AMQ7N (Naloxone)
RN  - Q3JTX2Q7TU (Diazepam)
SB  - IM
MH  - Animals
MH  - Cannabidiol/*metabolism/pharmacology
MH  - Diazepam/pharmacology
MH  - Hypnotics and Sedatives/pharmacology
MH  - Male
MH  - Naloxone/pharmacology
MH  - Narcotic Antagonists/pharmacology
MH  - Nociceptive Pain/*metabolism/*therapy
MH  - Opioid Peptides/drug effects/*metabolism
MH  - Pain Measurement
MH  - Peripheral Nervous System/drug effects/*physiology
MH  - Rats
MH  - Rats, Wistar
MH  - *Transcutaneous Electric Nerve Stimulation/methods
OTO - NOTNLM
OT  - Cannabidiol
OT  - Endogenous opioid peptides
OT  - GABA(A) receptor
OT  - Pain
OT  - Peripheral nervous system
OT  - Transcutaneous electrical stimulation
EDAT- 2014/10/06 06:00
MHDA- 2015/08/08 06:00
CRDT- 2014/10/06 06:00
PHST- 2014/04/17 00:00 [received]
PHST- 2014/08/21 00:00 [revised]
PHST- 2014/09/15 00:00 [accepted]
PHST- 2014/10/06 06:00 [entrez]
PHST- 2014/10/06 06:00 [pubmed]
PHST- 2015/08/08 06:00 [medline]
AID - S0022-510X(14)00603-0 [pii]
AID - 10.1016/j.jns.2014.09.024 [doi]
PST - ppublish
SO  - J Neurol Sci. 2014 Dec 15;347(1-2):82-9. doi: 10.1016/j.jns.2014.09.024. Epub 
      2014 Sep 23.

PMID- 33526146
OWN - NLM
STAT- PubMed-not-MEDLINE
LR  - 20210206
IS  - 2522-5782 (Electronic)
IS  - 2522-5782 (Linking)
VI  - 2
IP  - 1
DP  - 2020 Dec 11
TI  - Comparison of cannabidiol to citalopram in targeting fear memory in female mice.
PG  - 48
LID - 10.1186/s42238-020-00055-9 [doi]
LID - 48
AB  - BACKGROUND: Cannabidiol (CBD) and selective serotonin reuptake inhibitors (SSRIs) 
      are currently used to treat post-traumatic stress disorder (PTSD). However, these 
      drugs are commonly studied after dosing just prior to extinction training, and 
      there are gaps in our understanding of how they affect fear memory formation, 
      their comparative effects on various types of memory, and of sexual dimorphisms 
      in effects. Also, more studies involving female subjects are needed to balance 
      the gender-inequality in the literature. Therefore, the purpose of this study was 
      to directly compare the effects of CBD to citalopram in affecting the formation 
      of auditory cued, contextual, and generalized fear memory, and to evaluate how 
      extinction of these different memories was altered by pre-acquisition treatment 
      in female mice. We also evaluated the impact of the estrous cycle on each of 
      these. METHODS: Auditory-cued trace fear conditioning was conducted shortly after 
      dosing female C57BL/6 mice, with either CBD or citalopram (10 mg/kg each), by 
      pairing auditory tones with mild foot shocks. Auditory-cued, contextual, and 
      generalized fear memory was assessed by measuring freezing responses, with an 
      automated fear conditioning system, 24 h after conditioning. Each memory type was 
      then evaluated every 24 h, over a 4-day period in total, to create an extinction 
      profile. Freezing outcomes were statistically compared by ANOVA with Tukey HSD 
      post hoc analysis, N = 12 mice per experimental group. Evaluation of sexual 
      dimorphism was by comparison to historical data from male mice. RESULTS: Auditory 
      cue-associated fear memory was not affected with CBD or citalopram; however, 
      contextual memory was reduced with CBD by 11%, p < 0.05, but not citalopram, and 
      generalized fear memory was reduced with CBD and citalopram, 20% and 22%, 
      respectively, p < 0.05. Extinction learning was enhanced with CBD and citalopram, 
      but, there was considerable memory-type variability between drug effects, with 
      freezing levels reduced at the end of training by 9 to 17% for CBD, and 10 to 12% 
      with citalopram. The estrous cycle did not affect any outcomes. CONCLUSIONS: Both 
      drugs are potent modifiers of fear memory formation; however, there is 
      considerable divergence in their targeting of different memory types which, 
      overall, could support the use of CBD as an alternative to SSRIs for treating 
      PTSD in females, but not males. A limitation of the study was that it compared 
      data from experiments done at different times to evaluate sexual dimorphism. 
      Overall, this suggests that more research is necessary to guide any therapeutic 
      approach involving CBD.
FAU - Montoya, Zackary T
AU  - Montoya ZT
AD  - Colorado State University-Pueblo, 2200 Bonforte Blvd, Pueblo, CO, 81001, USA.
FAU - Uhernik, Amy L
AU  - Uhernik AL
AD  - Colorado State University-Pueblo, 2200 Bonforte Blvd, Pueblo, CO, 81001, USA.
FAU - Smith, Jeffrey P
AU  - Smith JP
AD  - Colorado State University-Pueblo, 2200 Bonforte Blvd, Pueblo, CO, 81001, USA. 
      jeff.smith@csupueblo.edu.
LA  - eng
PT  - Journal Article
DEP - 20201211
PL  - England
TA  - J Cannabis Res
JT  - Journal of cannabis research
JID - 101752723
PMC - PMC7819293
OTO - NOTNLM
OT  - Cannabidiol (CBD)
OT  - Citalopram
OT  - Extinction
OT  - Fear learning and memory
OT  - Female
OT  - Selective serotonin reuptake inhibitor (SSRI)
OT  - Sexual dimorphism
COIS- The authors declare no competing interests.
EDAT- 2021/02/03 06:00
MHDA- 2021/02/03 06:01
PMCR- 2020/12/11
CRDT- 2021/02/02 05:43
PHST- 2020/09/18 00:00 [received]
PHST- 2020/11/24 00:00 [accepted]
PHST- 2021/02/02 05:43 [entrez]
PHST- 2021/02/03 06:00 [pubmed]
PHST- 2021/02/03 06:01 [medline]
PHST- 2020/12/11 00:00 [pmc-release]
AID - 10.1186/s42238-020-00055-9 [pii]
AID - 55 [pii]
AID - 10.1186/s42238-020-00055-9 [doi]
PST - epublish
SO  - J Cannabis Res. 2020 Dec 11;2(1):48. doi: 10.1186/s42238-020-00055-9.

PMID- 36529730
OWN - NLM
STAT- MEDLINE
DCOM- 20221220
LR  - 20240909
IS  - 2731-4553 (Electronic)
IS  - 2731-4553 (Linking)
VI  - 23
IP  - 1
DP  - 2022 Dec 19
TI  - Knowledge, experiences, and attitudes of Australian General Practitioners towards 
      medicinal cannabis: a 2021-2022 survey.
PG  - 330
LID - 10.1186/s12875-022-01946-x [doi]
LID - 330
AB  - BACKGROUND: Medicinal cannabis (MC) products have been available on prescription 
      in Australia for around six years. General practitioners (GPs) are at the 
      forefront of MC prescribing and recent years have seen substantial increases in 
      prescription numbers. This study examined the current knowledge, experiences, and 
      attitudes of Australian GPs around MC. We also compared our findings to those of 
      an earlier 2017 investigation. METHOD: We conducted a cross-sectional study using 
      a 42-item on-line questionnaire adapted from our earlier 2017 survey. The current 
      survey was completed by GPs attending an on-line, multi-topic educational 
      seminar. Australian GPs (n = 505) completed the survey between November 2021 and 
      February 2022. Data were synthesised using descriptive statistics. MC 
      'prescribers' and 'non-prescribers' responses were compared using Pearson's χ2 
      tests. RESULTS: While most GPs (85.3%) had received patient enquiries about MC 
      during the last three months, only half (52.3%) felt comfortable discussing MC 
      with patients. Around one fifth (21.8%) had prescribed a MC product. GPs strongly 
      supported MC prescribing for palliative care, cancer pain, chemotherapy-induced 
      nausea and vomiting, and epilepsy, more so than in our 2017 survey. Prescribing 
      for mental health conditions (e.g., depression, anxiety) and insomnia received 
      less support. Opioids, benzodiazepines, and chemotherapy drugs were rated as more 
      hazardous than MC. GPs correctly endorsed concerns around 
      Δ(9)-tetrahydrocannabinol-related driving impairment and drug-seeking behaviour. 
      However, additional concerns endorsed around cannabidiol causing addiction and 
      driving impairment do not agree with current evidence. Consistent with this, many 
      GPs (66.9%) felt they had inadequate knowledge of MC. CONCLUSION: Acceptance of 
      MC as a treatment option has increased among Australian GPs since 2017. However, 
      there is a clear need for improved training and education of GPs around 
      cannabis-based medicines to provide increased numbers of skilled prescribers in 
      the community.
CI  - © 2022. The Author(s).
FAU - Bawa, Zeeta
AU  - Bawa Z
AD  - The University of Sydney, Lambert Initiative for Cannabinoid Therapeutics, 
      Sydney, NSW, Australia.
AD  - Brain and Mind Centre, The University of Sydney, Sydney, NSW, Australia.
AD  - Faculty of Science, School of Psychology, The University of Sydney, Sydney, NSW, 
      Australia.
AD  - Sydney Pharmacy School, The University of Sydney, Sydney, NSW, Australia.
FAU - McCartney, Danielle
AU  - McCartney D
AD  - The University of Sydney, Lambert Initiative for Cannabinoid Therapeutics, 
      Sydney, NSW, Australia.
AD  - Brain and Mind Centre, The University of Sydney, Sydney, NSW, Australia.
AD  - Faculty of Science, School of Psychology, The University of Sydney, Sydney, NSW, 
      Australia.
FAU - Manocha, Ramesh
AU  - Manocha R
AD  - Healthed, Sydney, NSW, Australia.
FAU - McGregor, Iain S
AU  - McGregor IS
AD  - The University of Sydney, Lambert Initiative for Cannabinoid Therapeutics, 
      Sydney, NSW, Australia. iain.mcgregor@sydney.edu.au.
AD  - Brain and Mind Centre, The University of Sydney, Sydney, NSW, Australia. 
      iain.mcgregor@sydney.edu.au.
AD  - Faculty of Science, School of Psychology, The University of Sydney, Sydney, NSW, 
      Australia. iain.mcgregor@sydney.edu.au.
LA  - eng
PT  - Journal Article
PT  - Research Support, Non-U.S. Gov't
DEP - 20221219
PL  - England
TA  - BMC Prim Care
JT  - BMC primary care
JID - 9918300889006676
RN  - 0 (Medical Marijuana)
SB  - IM
MH  - Humans
MH  - *Medical Marijuana/therapeutic use
MH  - *General Practitioners
MH  - Cross-Sectional Studies
MH  - Australia/epidemiology
MH  - Surveys and Questionnaires
MH  - *Cannabis
PMC - PMC9760535
OTO - NOTNLM
OT  - Cannabinoid
OT  - Cannabis
OT  - Doctor
OT  - General practice
OT  - Medicinal cannabis
COIS- Authors ZB and DM declare they have no financial interests. ISM has received 
      honoraria from Janssen, is currently a consultant to Kinoxis Therapeutics, and 
      has received research funding and fellowship support from the Lambert Initiative, 
      NHMRC and Australian Research Council. He holds a variety of patents for 
      non-cannabinoid therapeutics. This survey was conducted at an online seminar run 
      by Healthed and RM is the CEO of Healthed.
EDAT- 2022/12/19 06:00
MHDA- 2022/12/21 06:00
PMCR- 2022/12/19
CRDT- 2022/12/18 23:14
PHST- 2022/09/30 00:00 [received]
PHST- 2022/12/09 00:00 [accepted]
PHST- 2022/12/18 23:14 [entrez]
PHST- 2022/12/19 06:00 [pubmed]
PHST- 2022/12/21 06:00 [medline]
PHST- 2022/12/19 00:00 [pmc-release]
AID - 10.1186/s12875-022-01946-x [pii]
AID - 1946 [pii]
AID - 10.1186/s12875-022-01946-x [doi]
PST - epublish
SO  - BMC Prim Care. 2022 Dec 19;23(1):330. doi: 10.1186/s12875-022-01946-x.

PMID- 31465909
OWN - NLM
STAT- MEDLINE
DCOM- 20200713
LR  - 20200713
IS  - 1525-5069 (Electronic)
IS  - 1525-5050 (Linking)
VI  - 99
DP  - 2019 Oct
TI  - Health literacy and quality of life in patients with treatment-resistant 
      epilepsy.
PG  - 106480
LID - S1525-5050(19)30428-7 [pii]
LID - 10.1016/j.yebeh.2019.106480 [doi]
AB  - This exploratory study examined the impact of health literacy on quality of life 
      (QoL) in patients with treatment-resistant epilepsy (TRE). Health literacy is a 
      discrete form of literacy in which an individual can readily interpret prose and 
      apply that skill to understand medical, pharmaceutical, and self-management 
      information. From the perspectives of cultural health capital (CHC) and social 
      disability theory, we hypothesized that greater levels of health literacy would 
      be associated with a higher QoL score. The sample (n = 79) included adult 
      patients with TRE enrolled in the University of Alabama at Birmingham Cannabidiol 
      Program. The data were analyzed by using nested linear regression. Respondents 
      aged 19-63 years (mean, standard deviation [SD] = 32.9 [13.65]) and were 92% 
      white; 44% of patients were in Special Education until age 21 years, and 29% 
      reported a total annual family income of less than $25,000. Significant bivariate 
      relationships were found between health literacy and QoL (p = .004), age 
      (p = .0001), and income (p = .036). There was a significant difference in health 
      literacy scores for patients who completed high school or less (mean [SD] = 0.68 
      [0.86]) and those with any postsecondary education (mean [SD] = 1.59 [1.0]). The 
      regression results showed health literacy to be positively associated with QoL 
      where a 1% increase in health literacy was associated with a 6.61-point increase 
      in QoL (p = .004), and this pattern persisted through each addition of other 
      independent factors and control variables. This is one of the first studies 
      investigating the role of health literacy in QoL among patients with TRE. The 
      results suggest that health literacy is important and may function as a tool 
      through which healthcare participation is expanded. Further research is needed 
      with larger, more diverse, and longitudinal samples to accurately model the 
      development of health literacy and its impact on QoL in this population.
CI  - Copyright © 2019 Elsevier Inc. All rights reserved.
FAU - Scrivner, Brie
AU  - Scrivner B
AD  - Department of Sociology, University of Alabama at Birmingham, HHB 460H, 1720 2nd 
      Ave South, Birmingham, AL 35294-1152, USA. Electronic address: briegood@uab.edu.
FAU - Szaflarski, Magdalena
AU  - Szaflarski M
AD  - Department of Sociology, University of Alabama at Birmingham, HHB 460H, 1720 2nd 
      Ave South, Birmingham, AL 35294-1152, USA. Electronic address: szaflam@uab.edu.
FAU - Baker, Elizabeth H
AU  - Baker EH
AD  - Department of Sociology, University of Alabama at Birmingham, HHB 460H, 1720 2nd 
      Ave South, Birmingham, AL 35294-1152, USA. Electronic address: ebaker@uab.edu.
FAU - Szaflarski, Jerzy P
AU  - Szaflarski JP
AD  - UAB Epilepsy Center, Department of Neurology, University of Alabama at 
      Birmingham, 312 Civitan International Research Center (CIRC 312), 1720 2nd Avenue 
      South, Birmingham, AL 35294-0021, USA. Electronic address: jszaflarski@uabmc.edu.
LA  - eng
PT  - Journal Article
PT  - Research Support, Non-U.S. Gov't
DEP - 20190826
PL  - United States
TA  - Epilepsy Behav
JT  - Epilepsy & behavior : E&B
JID - 100892858
SB  - IM
MH  - Adult
MH  - Cross-Sectional Studies
MH  - Drug Resistant Epilepsy/diagnosis/*psychology/*therapy
MH  - Female
MH  - Health Literacy/*methods
MH  - Humans
MH  - Male
MH  - Middle Aged
MH  - Quality of Life/*psychology
MH  - Self-Management/*methods/*psychology
MH  - Surveys and Questionnaires
MH  - Young Adult
OTO - NOTNLM
OT  - Cannabidiol
OT  - Health disparity
OT  - Health literacy
OT  - Quality of life
OT  - Social determinants of health
OT  - Treatment-resistant epilepsy
EDAT- 2019/08/30 06:00
MHDA- 2020/07/14 06:00
CRDT- 2019/08/30 06:00
PHST- 2019/05/03 00:00 [received]
PHST- 2019/08/02 00:00 [revised]
PHST- 2019/08/02 00:00 [accepted]
PHST- 2019/08/30 06:00 [pubmed]
PHST- 2020/07/14 06:00 [medline]
PHST- 2019/08/30 06:00 [entrez]
AID - S1525-5050(19)30428-7 [pii]
AID - 10.1016/j.yebeh.2019.106480 [doi]
PST - ppublish
SO  - Epilepsy Behav. 2019 Oct;99:106480. doi: 10.1016/j.yebeh.2019.106480. Epub 2019 
      Aug 26.

PMID- 37220016
OWN - NLM
STAT- MEDLINE
DCOM- 20240816
LR  - 20240816
IS  - 2378-8763 (Electronic)
IS  - 2378-8763 (Linking)
VI  - 9
IP  - 4
DP  - 2024 Aug
TI  - Differences in Cannabidiol-Related Attitudes and Practice Behaviors Between U.S. 
      Primary Care Physicians Practicing in a Single Health Care System Across States 
      With and Without Marijuana Legalization.
PG  - 1038-1047
LID - 10.1089/can.2023.0011 [doi]
AB  - Introduction: Dramatic shifts in marijuana laws, along with federal deregulation 
      of hemp with the 2018 Farm Bill, have resulted in increased availability and use 
      of cannabidiol (CBD) supplements throughout the United States (US). Given the 
      rapid increase in CBD use in the U.S. general population, in this study, we aim 
      to characterize primary care physician (PCP) attitudes and practice behaviors and 
      to assess whether differences in provider attitudes and behaviors vary as a 
      function of marijuana legalization (ML) status in the state of practice. 
      Materials and Methods: Data are from an online provider survey on CBD 
      supplement-related attitudes, beliefs, and behaviors administered to 508 PCPs as 
      part of a larger mixed methods study. Participating PCPs were recruited from the 
      Mayo Clinic Healthcare Network and provided medical care in primary care settings 
      across four U.S. states (Minnesota, Wisconsin, Florida, and Arizona). Results: 
      The survey response rate was 45.4% (n=236/508). According to providers, CBD was 
      frequently brought up in PCP settings, typically by patients. PCPs were generally 
      hesitant to screen for or discuss CBD with their patients and identified multiple 
      barriers to open patient-provider dialogue about CBD. PCPs practicing in states 
      that had passed ML were more receptive to patients using CBD supplements, whereas 
      PCPs practicing in states that had not passed ML were more concerned about 
      CBD-related side effects. Regardless of state ML status, most PCPs did not feel 
      that they should be recommending CBD supplements to their patients. Most PCPs 
      reported believing that CBD was unhelpful for most conditions for which it is 
      marketed, with chronic non-cancer pain and anxiety/stress being exceptions. PCP 
      respondents generally felt that they had insufficient knowledge/training around 
      CBD. Conclusions: Results from this mixed methods study show that PCPs practicing 
      in the U.S. rarely screen for or discuss CBD use with their patients and report 
      several barriers to engage in proactive CBD-focused practice behaviors. 
      Furthermore, survey results show that some PCP attitudes, practice behaviors, and 
      barriers vary as a function of state ML status. These findings may guide medical 
      education efforts and inform primary care practice modifications aimed at 
      enhancing screening and monitoring of patient CBD use by PCPs.
FAU - Sharma, Pravesh
AU  - Sharma P
AUID- ORCID: 0000-0002-9503-5016
AD  - Department of Psychiatry and Psychology, Mayo Clinic Health System, Eau Claire, 
      Wisconsin, USA.
FAU - Wilfahrt, Robert P
AU  - Wilfahrt RP
AD  - Department of Famiily Medicine, Mayo Clinic, Rochester, Minnesota, USA.
FAU - Lackore, Kandace
AU  - Lackore K
AD  - Division of Clinical Trials and Biostatistics, Department of Quantitative Health 
      Sciences, Mayo Clinic, Rochester, Minnesota, USA.
FAU - Hammond, Christopher J
AU  - Hammond CJ
AUID- ORCID: 0000-0003-3540-8201
AD  - Department of Psychiatry and Behavioral Science, Johns Hopkins School of 
      Medicine, Baltimore, Maryland, USA.
LA  - eng
PT  - Journal Article
DEP - 20230523
PL  - United States
TA  - Cannabis Cannabinoid Res
JT  - Cannabis and cannabinoid research
JID - 101684827
RN  - 19GBJ60SN5 (Cannabidiol)
RN  - 0 (Medical Marijuana)
SB  - IM
MH  - Humans
MH  - *Cannabidiol
MH  - Male
MH  - *Attitude of Health Personnel
MH  - United States
MH  - Female
MH  - *Physicians, Primary Care
MH  - Middle Aged
MH  - Adult
MH  - Practice Patterns, Physicians'
MH  - Surveys and Questionnaires
MH  - Medical Marijuana/therapeutic use
MH  - Legislation, Drug
OTO - NOTNLM
OT  - attitude
OT  - cannabidiol
OT  - marijuana legalization
OT  - practice behavior
OT  - primary care physician
EDAT- 2023/05/23 19:09
MHDA- 2024/08/16 18:42
CRDT- 2023/05/23 12:43
PHST- 2024/08/16 18:42 [medline]
PHST- 2023/05/23 19:09 [pubmed]
PHST- 2023/05/23 12:43 [entrez]
AID - 10.1089/can.2023.0011 [doi]
PST - ppublish
SO  - Cannabis Cannabinoid Res. 2024 Aug;9(4):1038-1047. doi: 10.1089/can.2023.0011. 
      Epub 2023 May 23.

PMID- 33041209
OWN - NLM
STAT- MEDLINE
DCOM- 20210802
LR  - 20210802
IS  - 1934-8150 (Electronic)
IS  - 1551-7411 (Linking)
VI  - 17
IP  - 7
DP  - 2021 Jul
TI  - Community pharmacists' lack of knowledge and confidence in non-prescription 
      cannabidiol products.
PG  - 1356-1360
LID - S1551-7411(20)31114-1 [pii]
LID - 10.1016/j.sapharm.2020.09.015 [doi]
AB  - BACKGROUND: Non-prescription cannabidiol (CBD) products have recently been 
      available in community pharmacies. However, there is only limited data to support 
      its use, placing community pharmacists in a challenging position to provide 
      evidence-based information to patients. OBJECTIVE: The objective of this study 
      was to assess knowledge, experience, and confidence of non-prescription CBD 
      products among community pharmacists. METHODS: A 38-question pen-and-paper survey 
      pertaining to knowledge, experience, and confidence of non-prescription CBD 
      products was administered to community pharmacists in the California Bay Area. 
      Inclusion criteria consisted of registered pharmacists at community pharmacies 
      during regular business hours. Participants were excluded if they were under 18 
      years old or unwilling to participate. RESULTS: Of 128 pharmacists, 103 took part 
      and completed the survey (response rate 80.4%). The majority (78.5%) were unable 
      to answer at least 80% of the non-prescription CBD knowledge-based questions. 
      Over 50% have received patient questions and 20.4% recommended non-prescription 
      CBD products in the last 12 months. More than half were "not confident" answering 
      questions about non-prescription CBD products, and 14.5% received formal training 
      on the topic. CONCLUSION: Despite patients commonly asking about non-prescription 
      CBD products, the majority of pharmacists lack clinical knowledge and confidence 
      on the topic. There is a need to provide formal training and educational 
      resources on non-prescription CBD products.
CI  - Copyright © 2020 Elsevier Inc. All rights reserved.
FAU - Patel, Shivani
AU  - Patel S
AD  - Department of Clinical Sciences, Touro University California College of Pharmacy, 
      1310 Club Drive, Vallejo, CA, 94592, USA. Electronic address: 
      s_patel54@u.pacific.edu.
FAU - Doroudgar, Shadi
AU  - Doroudgar S
AD  - Department of Clinical Sciences, Touro University California College of Pharmacy, 
      1310 Club Drive, Vallejo, CA, 94592, USA; Division of Primary Care and Population 
      Health, Stanford University School of Medicine, 300 Pasteur Drive, Stanford, CA, 
      94305, USA. Electronic address: shadi.doroudgar@tu.edu.
FAU - Ip, Eric J
AU  - Ip EJ
AD  - Department of Clinical Sciences, Touro University California College of Pharmacy, 
      1310 Club Drive, Vallejo, CA, 94592, USA; Department of Internal Medicine, Kaiser 
      Permanente Mountain View Medical Offices, 555 Castro Street, Mountain View, CA, 
      94041, USA; Division of Primary Care and Population Health, Stanford University 
      School of Medicine, 300 Pasteur Drive, Stanford, CA, 94305, USA. Electronic 
      address: eric.ip@tu.edu.
LA  - eng
PT  - Journal Article
PT  - Research Support, Non-U.S. Gov't
DEP - 20201002
PL  - United States
TA  - Res Social Adm Pharm
JT  - Research in social & administrative pharmacy : RSAP
JID - 101231974
RN  - 19GBJ60SN5 (Cannabidiol)
SB  - IM
MH  - Adolescent
MH  - *Cannabidiol
MH  - *Community Pharmacy Services
MH  - Health Knowledge, Attitudes, Practice
MH  - Humans
MH  - *Pharmacies
MH  - Pharmacists
MH  - Surveys and Questionnaires
EDAT- 2020/10/13 06:00
MHDA- 2021/08/03 06:00
CRDT- 2020/10/12 05:24
PHST- 2020/06/18 00:00 [received]
PHST- 2020/09/15 00:00 [revised]
PHST- 2020/09/27 00:00 [accepted]
PHST- 2020/10/13 06:00 [pubmed]
PHST- 2021/08/03 06:00 [medline]
PHST- 2020/10/12 05:24 [entrez]
AID - S1551-7411(20)31114-1 [pii]
AID - 10.1016/j.sapharm.2020.09.015 [doi]
PST - ppublish
SO  - Res Social Adm Pharm. 2021 Jul;17(7):1356-1360. doi: 
      10.1016/j.sapharm.2020.09.015. Epub 2020 Oct 2.

PMID- 39294920
OWN - NLM
STAT- MEDLINE
DCOM- 20250113
LR  - 20250515
IS  - 1530-0315 (Electronic)
IS  - 0195-9131 (Linking)
VI  - 57
IP  - 2
DP  - 2025 Feb 1
TI  - Effects of Cannabidiol Ingestion on Thermoregulatory and Inflammatory Responses 
      to Treadmill Exercise in the Heat in Recreationally Active Males.
PG  - 413-424
LID - 10.1249/MSS.0000000000003568 [doi]
AB  - PURPOSE: Exertional heat stress can induce systemic endotoxin exposure and a 
      proinflammatory cascade, likely impairing thermoregulation. Cannabidiol (CBD) is 
      protective in preclinical models of tissue ischemia and inflammation. Therefore, 
      this study examined the effects of CBD ingestion on exercise-induced 
      thermoregulatory and inflammatory responses. METHODS: In a randomized, 
      double-blinded study, 13 active males (age 25 ± 5 yr; peak oxygen uptake (V̇O 
      2peak ) 50.4 ± 3.2 mL·kg -1 ·min -1 ) ingested 298 mg CBD or placebo 105 min 
      before 1 h treadmill exercise (60%-65% V̇O 2peak ) in 32°C and 50% relative 
      humidity. Core temperature, skin temperature, heart rate, subjective outcomes, 
      and sweat loss were assessed during/after exercise. Plasma osmolality, plasma 
      volume changes, and plasma markers of intestinal damage (I-FABP), monocyte 
      activation (CD14), and inflammatory cytokine responses (IL-6, IL-8, and TNF-α) 
      were assessed at baseline, pre-exercise, and 20 and 90 min post-exercise. 
      RESULTS: Core temperature (∆ 1.69°C ± 0.48°C (CBD) and 1.79°C ± 0.53°C (Placebo)) 
      and I-FABP increased during exercise, with no differences between conditions ( P 
      > 0.050). Mean (95% confidence interval) CD14 was 1776 (463 to 3090) pg·mL -1 
      greater 90 min post-exercise in placebo ( P = 0.049). Median (interquartile 
      range) peak IL-6 concentration was -0.8 (-1.1 to -0.3) pg·mL -1 less in CBD ( P = 
      0.050), whereas the between-condition difference in IL-6 area under curve was 
      -113 (-172 to 27) (pg·mL -1 )·270 min ( P = 0.054). CONCLUSIONS: CBD did not 
      affect thermoregulation during exertional heat stress but appeared to elicit 
      minor immunosuppressive effects, reducing CD14 and IL-6 responses, warranting 
      investigation in humans under more severe heat strain and other proinflammatory 
      scenarios.
CI  - Copyright © 2024 by the American College of Sports Medicine.
FAU - Johnson, Drusus A
AU  - Johnson DA
FAU - Cable, Thomas G
AU  - Cable TG
AD  - National Centre for Sport and Exercise Medicine, School of Sport, Exercise and 
      Health Sciences, Loughborough University, Loughborough, UNITED KINGDOM.
FAU - Funnell, Mark P
AU  - Funnell MP
FAU - Peden, Donald L
AU  - Peden DL
AD  - National Centre for Sport and Exercise Medicine, School of Sport, Exercise and 
      Health Sciences, Loughborough University, Loughborough, UNITED KINGDOM.
FAU - Thorley, Josh
AU  - Thorley J
AD  - National Centre for Sport and Exercise Medicine, School of Sport, Exercise and 
      Health Sciences, Loughborough University, Loughborough, UNITED KINGDOM.
FAU - Ferreira DA Cunha, Mafalda
AU  - Ferreira DA Cunha M
AD  - National Centre for Sport and Exercise Medicine, School of Sport, Exercise and 
      Health Sciences, Loughborough University, Loughborough, UNITED KINGDOM.
FAU - Reynolds, Kirsty M
AU  - Reynolds KM
AD  - National Centre for Sport and Exercise Medicine, School of Sport, Exercise and 
      Health Sciences, Loughborough University, Loughborough, UNITED KINGDOM.
FAU - Harris, Luke
AU  - Harris L
AD  - National Centre for Sport and Exercise Medicine, School of Sport, Exercise and 
      Health Sciences, Loughborough University, Loughborough, UNITED KINGDOM.
FAU - Wood, Matt
AU  - Wood M
AD  - National Centre for Sport and Exercise Medicine, School of Sport, Exercise and 
      Health Sciences, Loughborough University, Loughborough, UNITED KINGDOM.
FAU - Chavez-O'Reilly, Tom
AU  - Chavez-O'Reilly T
AD  - National Centre for Sport and Exercise Medicine, School of Sport, Exercise and 
      Health Sciences, Loughborough University, Loughborough, UNITED KINGDOM.
FAU - Carrington, Joe
AU  - Carrington J
AD  - National Centre for Sport and Exercise Medicine, School of Sport, Exercise and 
      Health Sciences, Loughborough University, Loughborough, UNITED KINGDOM.
FAU - Bailey, Stephen J
AU  - Bailey SJ
AD  - National Centre for Sport and Exercise Medicine, School of Sport, Exercise and 
      Health Sciences, Loughborough University, Loughborough, UNITED KINGDOM.
FAU - Clifford, Tom
AU  - Clifford T
AD  - National Centre for Sport and Exercise Medicine, School of Sport, Exercise and 
      Health Sciences, Loughborough University, Loughborough, UNITED KINGDOM.
FAU - Heaney, Liam M
AU  - Heaney LM
AD  - National Centre for Sport and Exercise Medicine, School of Sport, Exercise and 
      Health Sciences, Loughborough University, Loughborough, UNITED KINGDOM.
FAU - James, Lewis J
AU  - James LJ
AD  - National Centre for Sport and Exercise Medicine, School of Sport, Exercise and 
      Health Sciences, Loughborough University, Loughborough, UNITED KINGDOM.
LA  - eng
PT  - Journal Article
PT  - Randomized Controlled Trial
DEP - 20240919
PL  - United States
TA  - Med Sci Sports Exerc
JT  - Medicine and science in sports and exercise
JID - 8005433
RN  - 19GBJ60SN5 (Cannabidiol)
RN  - 0 (Cytokines)
RN  - 0 (Biomarkers)
SB  - IM
MH  - Humans
MH  - Male
MH  - *Cannabidiol/pharmacology/administration & dosage
MH  - Double-Blind Method
MH  - Adult
MH  - *Body Temperature Regulation/drug effects
MH  - *Hot Temperature
MH  - *Exercise/physiology
MH  - Young Adult
MH  - Heart Rate
MH  - *Inflammation/blood
MH  - Sweating/drug effects
MH  - Exercise Test
MH  - Cytokines/blood
MH  - Plasma Volume/drug effects
MH  - Body Temperature
MH  - Biomarkers/blood
MH  - Skin Temperature
MH  - Oxygen Consumption
EDAT- 2024/09/19 06:42
MHDA- 2025/01/13 06:16
CRDT- 2024/09/19 00:42
PHST- 2025/01/13 06:16 [medline]
PHST- 2024/09/19 06:42 [pubmed]
PHST- 2024/09/19 00:42 [entrez]
AID - 00005768-990000000-00623 [pii]
AID - 10.1249/MSS.0000000000003568 [doi]
PST - ppublish
SO  - Med Sci Sports Exerc. 2025 Feb 1;57(2):413-424. doi: 
      10.1249/MSS.0000000000003568. Epub 2024 Sep 19.

PMID- 21870037
OWN - NLM
STAT- MEDLINE
DCOM- 20120516
LR  - 20211020
IS  - 1432-2072 (Electronic)
IS  - 0033-3158 (Linking)
VI  - 219
IP  - 4
DP  - 2012 Feb
TI  - Memory-rescuing effects of cannabidiol in an animal model of cognitive impairment 
      relevant to neurodegenerative disorders.
PG  - 1133-40
LID - 10.1007/s00213-011-2449-3 [doi]
AB  - RATIONALE: Cannabidiol, the main nonpsychotropic constituent of Cannabis sativa, 
      possesses a large number of pharmacological effects including anticonvulsive, 
      sedative, hypnotic, anxiolytic, antipsychotic, anti-inflammatory, and 
      neuroprotective, as demonstrated in clinical and preclinical studies. Many 
      neurodegenerative disorders involve cognitive deficits, and this has led to 
      interest in whether cannabidiol could be useful in the treatment of memory 
      impairment associated to these diseases. OBJECTIVES: We used an animal model of 
      cognitive impairment induced by iron overload in order to test the effects of 
      cannabidiol in memory-impaired rats. METHODS: Rats received vehicle or iron at 
      postnatal days 12-14. At the age of 2 months, they received an acute 
      intraperitoneal injection of vehicle or cannabidiol (5.0 or 10.0 mg/kg) 
      immediately after the training session of the novel object recognition task. In 
      order to investigate the effects of chronic cannabidiol, iron-treated rats 
      received daily intraperitoneal injections of cannabidiol for 14 days. Twenty-four 
      hours after the last injection, they were submitted to object recognition 
      training. Retention tests were performed 24 h after training. RESULTS: A single 
      acute injection of cannabidiol at the highest dose was able to recover memory in 
      iron-treated rats. Chronic cannabidiol improved recognition memory in 
      iron-treated rats. Acute or chronic cannabidiol does not affect memory in control 
      rats. CONCLUSIONS: The present findings provide evidence suggesting the potential 
      use of cannabidiol for the treatment of cognitive decline associated with 
      neurodegenerative disorders. Further studies, including clinical trials, are 
      warranted to determine the usefulness of cannabidiol in humans suffering from 
      neurodegenerative disorders.
FAU - Fagherazzi, Elen V
AU  - Fagherazzi EV
AD  - Neurobiology and Developmental Biology Laboratory, Faculty of Biosciences, 
      Pontifical Catholic University, 90619-900 Porto Alegre, Rio Grande do Sul, 
      Brazil.
FAU - Garcia, Vanessa A
AU  - Garcia VA
FAU - Maurmann, Natasha
AU  - Maurmann N
FAU - Bervanger, Thielly
AU  - Bervanger T
FAU - Halmenschlager, Luis H
AU  - Halmenschlager LH
FAU - Busato, Stefano B
AU  - Busato SB
FAU - Hallak, Jaime E
AU  - Hallak JE
FAU - Zuardi, Antônio W
AU  - Zuardi AW
FAU - Crippa, José A
AU  - Crippa JA
FAU - Schröder, Nadja
AU  - Schröder N
LA  - eng
PT  - Journal Article
PT  - Research Support, Non-U.S. Gov't
DEP - 20110826
PL  - Germany
TA  - Psychopharmacology (Berl)
JT  - Psychopharmacology
JID - 7608025
RN  - 19GBJ60SN5 (Cannabidiol)
SB  - IM
MH  - Animals
MH  - Cannabidiol/administration & dosage/*pharmacology
MH  - Cognition Disorders/*drug therapy/etiology/physiopathology
MH  - Disease Models, Animal
MH  - Dose-Response Relationship, Drug
MH  - Drug Administration Schedule
MH  - Iron Overload/complications
MH  - Male
MH  - Memory Disorders/*drug therapy/etiology/physiopathology
MH  - Neurodegenerative Diseases/*drug therapy/physiopathology
MH  - Rats
MH  - Rats, Wistar
EDAT- 2011/08/27 06:00
MHDA- 2012/05/17 06:00
CRDT- 2011/08/27 06:00
PHST- 2011/04/21 00:00 [received]
PHST- 2011/08/07 00:00 [accepted]
PHST- 2011/08/27 06:00 [entrez]
PHST- 2011/08/27 06:00 [pubmed]
PHST- 2012/05/17 06:00 [medline]
AID - 10.1007/s00213-011-2449-3 [doi]
PST - ppublish
SO  - Psychopharmacology (Berl). 2012 Feb;219(4):1133-40. doi: 
      10.1007/s00213-011-2449-3. Epub 2011 Aug 26.

PMID- 6272360
OWN - NLM
STAT- MEDLINE
DCOM- 19820109
LR  - 20131121
IS  - 0079-6174 (Print)
IS  - 0079-6174 (Linking)
VI  - 8
DP  - 1981
TI  - Marihuana.
PG  - 279-86
FAU - Spikes, J J
AU  - Spikes JJ
FAU - Pirl, J N
AU  - Pirl JN
FAU - Hanlon, T H
AU  - Hanlon TH
LA  - eng
PT  - Journal Article
PT  - Review
PL  - United States
TA  - Prog Clin Pathol
JT  - Progress in clinical pathology
JID - 0047556
RN  - 19GBJ60SN5 (Cannabidiol)
RN  - 7J8897W37S (Dronabinol)
SB  - IM
MH  - Activities of Daily Living
MH  - Cannabidiol/metabolism
MH  - Cannabis/*analysis
MH  - Chemical Phenomena
MH  - Chemistry
MH  - Chromatography, Thin Layer
MH  - Dose-Response Relationship, Drug
MH  - Dronabinol/analysis/metabolism
MH  - Gas Chromatography-Mass Spectrometry
MH  - Humans
MH  - Marijuana Abuse/complications
MH  - Radioimmunoassay
RF  - 56
EDAT- 1981/01/01 00:00
MHDA- 1981/01/01 00:01
CRDT- 1981/01/01 00:00
PHST- 1981/01/01 00:00 [pubmed]
PHST- 1981/01/01 00:01 [medline]
PHST- 1981/01/01 00:00 [entrez]
PST - ppublish
SO  - Prog Clin Pathol. 1981;8:279-86.

PMID- 34192579
OWN - NLM
STAT- MEDLINE
DCOM- 20220322
LR  - 20220322
IS  - 1873-2747 (Electronic)
IS  - 0361-9230 (Linking)
VI  - 174
DP  - 2021 Sep
TI  - Cannabidiol in the prelimbic cortex modulates the comorbid condition between the 
      chronic neuropathic pain and depression-like behaviour in rats: The role of 
      medial prefrontal cortex 5-HT(1A) and CB(1) receptors.
PG  - 323-338
LID - S0361-9230(21)00191-X [pii]
LID - 10.1016/j.brainresbull.2021.06.017 [doi]
AB  - The prelimbic division (PrL) of the medial prefrontal cortex (mPFC) is a cerebral 
      division that is putatively implicated in the chronic pain and depression. We 
      investigated the activity of PrL cortex neurons in Wistar rats that underwent 
      chronic constriction injury (CCI) of sciatic nerve and were further subjected to 
      the forced swimming (FS) test and mechanical allodynia (by von Frey test). The 
      effect of blockade of synapses with cobalt chloride (CoCl(2)), and the treatment 
      of the PrL cortex with cannabidiol (CBD), the CB(1) receptor antagonist AM251 and 
      the 5-HT(1A) receptor antagonist WAY-100635 were also investigated. Our results 
      showed that CoCl(2) decreased the time spent immobile during the FS test but did 
      not alter mechanical allodynia. CBD (at 15, 30 and 60 nmol) in the PrL cortex 
      also decreased the frequency and duration of immobility; however, only the dose 
      of 30 nmol of CBD attenuated mechanical allodynia in rats with chronic NP. AM251 
      and WAY-100635 in the PrL cortex attenuated the antidepressive and analgesic 
      effect caused by CBD but did not alter the immobility and the mechanical 
      allodynia when administered alone. These data show that the PrL cortex is part of 
      the neural substrate underlying the comorbidity between NP and depression. Also, 
      the previous blockade of CB(1) cannabinoid receptors and 5-HT(1A) serotonergic 
      receptors in the PrL cortex attenuated the antidepressive and analgesics effect 
      of the CBD. They also suggest that CBD could be a potential medicine for the 
      treatment of depressive and pain symptoms in patients with chronic NP/depression 
      comorbidity.
CI  - Copyright © 2021 Elsevier Inc. All rights reserved.
FAU - Malvestio, R B
AU  - Malvestio RB
AD  - Neuroelectrophysiology Multiuser Centre, Department of Surgery and Anatomy, 
      Ribeirão Preto Medical School of the University of São Paulo (FMRP-USP), Av. 
      Bandeirantes, 3900, Ribeirão Preto, 14049-900, São Paulo, Brazil; Laboratory of 
      Neurosciences of Pain & Emotions, Department of Surgery and Anatomy, FMRP-USP, 
      Av. Bandeirantes, 3900, Ribeirão Preto, 14049-900, São Paulo, Brazil.
FAU - Medeiros, P
AU  - Medeiros P
AD  - Neuroelectrophysiology Multiuser Centre, Department of Surgery and Anatomy, 
      Ribeirão Preto Medical School of the University of São Paulo (FMRP-USP), Av. 
      Bandeirantes, 3900, Ribeirão Preto, 14049-900, São Paulo, Brazil; Laboratory of 
      Neurosciences of Pain & Emotions, Department of Surgery and Anatomy, FMRP-USP, 
      Av. Bandeirantes, 3900, Ribeirão Preto, 14049-900, São Paulo, Brazil; Laboratory 
      of Neuroanatomy and Neuropsychobiology, Department of Pharmacology, FMRP-USP, Av. 
      Bandeirantes, 3900, Ribeirão Preto, 14049-900, São Paulo, Brazil; Behavioural 
      Neurosciences Institute (INeC), Av. do Café, 2450, Monte Alegre, Ribeirão Preto, 
      14050-220, São Paulo, Brazil.
FAU - Negrini-Ferrari, S E
AU  - Negrini-Ferrari SE
AD  - Neuroelectrophysiology Multiuser Centre, Department of Surgery and Anatomy, 
      Ribeirão Preto Medical School of the University of São Paulo (FMRP-USP), Av. 
      Bandeirantes, 3900, Ribeirão Preto, 14049-900, São Paulo, Brazil; Laboratory of 
      Neurosciences of Pain & Emotions, Department of Surgery and Anatomy, FMRP-USP, 
      Av. Bandeirantes, 3900, Ribeirão Preto, 14049-900, São Paulo, Brazil.
FAU - Oliveira-Silva, M
AU  - Oliveira-Silva M
AD  - Neuroelectrophysiology Multiuser Centre, Department of Surgery and Anatomy, 
      Ribeirão Preto Medical School of the University of São Paulo (FMRP-USP), Av. 
      Bandeirantes, 3900, Ribeirão Preto, 14049-900, São Paulo, Brazil; Laboratory of 
      Neurosciences of Pain & Emotions, Department of Surgery and Anatomy, FMRP-USP, 
      Av. Bandeirantes, 3900, Ribeirão Preto, 14049-900, São Paulo, Brazil.
FAU - Medeiros, A C
AU  - Medeiros AC
AD  - Neuroelectrophysiology Multiuser Centre, Department of Surgery and Anatomy, 
      Ribeirão Preto Medical School of the University of São Paulo (FMRP-USP), Av. 
      Bandeirantes, 3900, Ribeirão Preto, 14049-900, São Paulo, Brazil; Laboratory of 
      Neurosciences of Pain & Emotions, Department of Surgery and Anatomy, FMRP-USP, 
      Av. Bandeirantes, 3900, Ribeirão Preto, 14049-900, São Paulo, Brazil; Laboratory 
      of Neuroanatomy and Neuropsychobiology, Department of Pharmacology, FMRP-USP, Av. 
      Bandeirantes, 3900, Ribeirão Preto, 14049-900, São Paulo, Brazil; Behavioural 
      Neurosciences Institute (INeC), Av. do Café, 2450, Monte Alegre, Ribeirão Preto, 
      14050-220, São Paulo, Brazil.
FAU - Padovan, C M
AU  - Padovan CM
AD  - Laboratory of Neurobiology of Stress and Depression, Department of Psychology, 
      Ribeirão Preto School of Philosophy, Sciences and Literature of the University of 
      São Paulo (FFCLRP-USP), Ribeirão Preto, 14049-900, São Paulo, Brazil; Behavioural 
      Neurosciences Institute (INeC), Av. do Café, 2450, Monte Alegre, Ribeirão Preto, 
      14050-220, São Paulo, Brazil.
FAU - Luongo, L
AU  - Luongo L
AD  - Department of Experimental Medicine, Division of Pharmacology, Università degli 
      Studi della Campania Luigi Vanvitelli, Naples, Italy; IRCCS Neuromed, 86077, 
      Pozzilli-Caserta, Italy.
FAU - Maione, S
AU  - Maione S
AD  - Department of Experimental Medicine, Division of Pharmacology, Università degli 
      Studi della Campania Luigi Vanvitelli, Naples, Italy; IRCCS Neuromed, 86077, 
      Pozzilli-Caserta, Italy.
FAU - Coimbra, N C
AU  - Coimbra NC
AD  - Neuroelectrophysiology Multiuser Centre, Department of Surgery and Anatomy, 
      Ribeirão Preto Medical School of the University of São Paulo (FMRP-USP), Av. 
      Bandeirantes, 3900, Ribeirão Preto, 14049-900, São Paulo, Brazil; Laboratory of 
      Neuroanatomy and Neuropsychobiology, Department of Pharmacology, FMRP-USP, Av. 
      Bandeirantes, 3900, Ribeirão Preto, 14049-900, São Paulo, Brazil; Behavioural 
      Neurosciences Institute (INeC), Av. do Café, 2450, Monte Alegre, Ribeirão Preto, 
      14050-220, São Paulo, Brazil.
FAU - de Freitas, R L
AU  - de Freitas RL
AD  - Neuroelectrophysiology Multiuser Centre, Department of Surgery and Anatomy, 
      Ribeirão Preto Medical School of the University of São Paulo (FMRP-USP), Av. 
      Bandeirantes, 3900, Ribeirão Preto, 14049-900, São Paulo, Brazil; Laboratory of 
      Neurosciences of Pain & Emotions, Department of Surgery and Anatomy, FMRP-USP, 
      Av. Bandeirantes, 3900, Ribeirão Preto, 14049-900, São Paulo, Brazil; Laboratory 
      of Neuroanatomy and Neuropsychobiology, Department of Pharmacology, FMRP-USP, Av. 
      Bandeirantes, 3900, Ribeirão Preto, 14049-900, São Paulo, Brazil; Behavioural 
      Neurosciences Institute (INeC), Av. do Café, 2450, Monte Alegre, Ribeirão Preto, 
      14050-220, São Paulo, Brazil; Biomedical Sciences Institute (ICB), Federal 
      University of Alfenas (UNIFAL-MG), Str. Gabriel Monteiro da Silva, 700, Alfenas, 
      37130-000, Minas Gerais, Brazil. Electronic address: defreitas.rl@gmail.com.
LA  - eng
PT  - Journal Article
PT  - Research Support, Non-U.S. Gov't
DEP - 20210627
PL  - United States
TA  - Brain Res Bull
JT  - Brain research bulletin
JID - 7605818
RN  - 0 (Piperazines)
RN  - 0 (Piperidines)
RN  - 0 (Pyrazoles)
RN  - 0 (Pyridines)
RN  - 0 (Receptor, Cannabinoid, CB1)
RN  - 0 (Serotonin 5-HT1 Receptor Antagonists)
RN  - 112692-38-3 (Receptor, Serotonin, 5-HT1A)
RN  - 19GBJ60SN5 (Cannabidiol)
RN  - 3G0H8C9362 (Cobalt)
RN  - 3I4FA44MAI (AM 251)
RN  - 71IH826FEG 
      (N-(2-(4-(2-methoxyphenyl)-1-piperazinyl)ethyl)-N-(2-pyridinyl)cyclohexanecarboxamide)
RN  - EVS87XF13W (cobaltous chloride)
SB  - IM
MH  - Animals
MH  - Cannabidiol/administration & dosage/*pharmacology
MH  - Chronic Disease
MH  - Cobalt
MH  - Depression/complications/*drug therapy
MH  - Limbic System
MH  - Microinjections
MH  - Neuralgia/complications/*drug therapy
MH  - Piperazines/therapeutic use
MH  - Piperidines/pharmacology
MH  - Prefrontal Cortex/*drug effects
MH  - Pyrazoles/pharmacology
MH  - Pyridines/therapeutic use
MH  - Rats
MH  - Rats, Wistar
MH  - Receptor, Cannabinoid, CB1/*agonists
MH  - Receptor, Serotonin, 5-HT1A/*drug effects
MH  - Sciatica/drug therapy/pathology
MH  - Serotonin 5-HT1 Receptor Antagonists/therapeutic use
MH  - Swimming/psychology
MH  - Synapses/drug effects
OTO - NOTNLM
OT  - 5-HT(1A) serotonergic receptor
OT  - CB(1) cannabinoid receptor
OT  - Cannabidiol
OT  - Chronic neuropathic pain
OT  - Cobalt chloride
OT  - Depression-associated behaviours
OT  - Forced swim test
OT  - Mechanical allodynia
OT  - Prelimbic medial prefrontal cortex
OT  - von Frey test
EDAT- 2021/07/01 06:00
MHDA- 2022/03/23 06:00
CRDT- 2021/06/30 20:19
PHST- 2020/09/30 00:00 [received]
PHST- 2021/05/21 00:00 [revised]
PHST- 2021/06/24 00:00 [accepted]
PHST- 2021/07/01 06:00 [pubmed]
PHST- 2022/03/23 06:00 [medline]
PHST- 2021/06/30 20:19 [entrez]
AID - S0361-9230(21)00191-X [pii]
AID - 10.1016/j.brainresbull.2021.06.017 [doi]
PST - ppublish
SO  - Brain Res Bull. 2021 Sep;174:323-338. doi: 10.1016/j.brainresbull.2021.06.017. 
      Epub 2021 Jun 27.

PMID- 33252316
OWN - NLM
STAT- MEDLINE
DCOM- 20211008
LR  - 20211008
IS  - 1931-843X (Electronic)
IS  - 1540-9996 (Linking)
VI  - 30
IP  - 9
DP  - 2021 Sep
TI  - Use of Cannabis for Self-Management of Chronic Pelvic Pain.
PG  - 1344-1351
LID - 10.1089/jwh.2020.8737 [doi]
AB  - Background: Chronic pelvic pain (CPP) affects up to 15% of women in the United 
      States. The endocannabinoid system is a potential pharmacological target for 
      pelvic pain as cannabinoid receptors are highly expressed in the uterus and other 
      nonreproductive tissues. We hypothesize that cannabis use is common for 
      self-management of CPP, and our primary objective was to determine the prevalence 
      of cannabis use in this population. Materials and Methods: A cross-sectional 
      survey of women with pelvic and perineal pain, dyspareunia, or endometriosis was 
      performed between March and August 2019. Subjects were recruited in an outpatient 
      gynecology office. An anonymous, confidential, electronic survey was performed 
      using a tablet. Statistical analysis was performed using JMP (SAS, Cary, NC). 
      Results: A total of 240 patients were approached, with 113 responses (47.1% 
      response rate). There were 26 patients who used cannabis (23%). The majority used 
      at least once per week (n = 18, 72%). Most users (n = 24, 96%) reported 
      improvement in symptoms, including pain, cramping, muscle spasms, anxiety, 
      depression, sleep disturbances, libido, and irritability. Over one-third (35%) 
      stated that cannabis use decreased the number of phone calls or messages sent to 
      their provider, and 39% reported decreased number of clinical visits. Side 
      effects, including dry mouth, sleepiness, and feeling "high," were reported by 
      84% (n = 21). Conclusions: Almost one-quarter of patients with CPP report regular 
      use of cannabis as an adjunct to their prescribed therapy. Although side effects 
      are common, most users report improvement in symptoms. Our study highlights the 
      potential of cannabis as a therapeutic option for patients with CPP.
FAU - Carrubba, Aakriti R
AU  - Carrubba AR
AD  - Department of Gynecologic Surgery, Mayo Clinic, Jacksonville, Florida, USA.
FAU - Ebbert, Jon O
AU  - Ebbert JO
AD  - Department of Community Internal Medicine, Mayo Clinic, Rochester, Minnesota, 
      USA.
FAU - Spaulding, Aaron C
AU  - Spaulding AC
AD  - Department of Health Sciences Research, Mayo Clinic, Jacksonville, Florida, USA.
FAU - DeStephano, David
AU  - DeStephano D
AD  - Department of Epidemiology, Columbia University Mailman School of Public Health, 
      New York, New York, USA.
FAU - DeStephano, Christopher C
AU  - DeStephano CC
AD  - Department of Gynecologic Surgery, Mayo Clinic, Jacksonville, Florida, USA.
LA  - eng
PT  - Journal Article
DEP - 20201116
PL  - United States
TA  - J Womens Health (Larchmt)
JT  - Journal of women's health (2002)
JID - 101159262
SB  - IM
MH  - *Cannabis
MH  - Cross-Sectional Studies
MH  - Humans
MH  - Pelvic Pain/drug therapy/epidemiology
MH  - *Self-Management
OTO - NOTNLM
OT  - cannabidiol
OT  - female genitourinary pain
OT  - medical cannabis
OT  - pain management
OT  - tetrahydrocannabinol
EDAT- 2020/12/01 06:00
MHDA- 2021/10/09 06:00
CRDT- 2020/11/30 12:09
PHST- 2020/12/01 06:00 [pubmed]
PHST- 2021/10/09 06:00 [medline]
PHST- 2020/11/30 12:09 [entrez]
AID - 10.1089/jwh.2020.8737 [doi]
PST - ppublish
SO  - J Womens Health (Larchmt). 2021 Sep;30(9):1344-1351. doi: 10.1089/jwh.2020.8737. 
      Epub 2020 Nov 16.

PMID- 38980809
OWN - NLM
STAT- Publisher
LR  - 20240709
IS  - 2378-8763 (Electronic)
IS  - 2378-8763 (Linking)
DP  - 2024 Jul 9
TI  - Topical Cannabidiol Application May Not Attenuate Muscle Soreness or Improve 
      Performance: A Randomized, Double-Blinded, Placebo-Controlled Pilot Study.
LID - 10.1089/can.2024.0012 [doi]
AB  - Purpose: The purpose of this pilot study was to investigate cannabidiol (CBD) 
      cream's effects on muscle soreness and performance after exercise. Materials and 
      Methods: This double-blinded, placebo-controlled experiment included 15 men and 
      13 women (n = 28; mean ± standard deviation age: 23.29 ± 2.54 years) untrained in 
      lower-body resistance training. Participants were randomized into control (NG, n 
      = 9), CBD (CG, n = 9), or placebo (PG, n = 10) groups. Participants completed a 
      lower-body fatigue protocol (FP) consisting of unilateral maximal concentric and 
      eccentric isokinetic muscle actions of the quadriceps and hamstrings (5 sets, 10 
      repetitions, both legs). CG and PG participants applied ∼100 mg CBD or placebo 
      cream, respectively, matched for weight and appearance to the quadriceps on three 
      separate days. NG participants engaged in a sitting rest period matched in 
      duration to cream application processes. Questionnaires, pressure-pain threshold 
      (PPT), peak torque test (PTT), and countermovement jump (CMJ) were assessed. 
      Mixed-model analysis of variance was conducted to assess main effects and 
      interactions (group × muscle × time; group × time). Results: There were no 
      significant interactions or main effects for group for PPT, CMJ, or PTT. There 
      were main effects for time (p < 0.05) for all soreness questions, PPT, CMJ, and 
      PTT. There was one significant interaction (group × time; p = 0.045) for 
      cream/rest effect questions, in which PG participants perceived the effect of 
      cream to be greater than the effect of rest for NG participants. There were main 
      effects for group (p ≤ 0.031) for all soreness questions, in which PG 
      participants perceived enhanced recovery. Conclusions: The present pilot study 
      did not discover any significant impacts of CBD cream use for muscle recovery. 
      For individuals seeking to attenuate muscle soreness and improve performance, the 
      current dose of this topical CBD product may not be an effective treatment.
FAU - Pastina, Joseph T
AU  - Pastina JT
AUID- ORCID: 0009-0003-0677-7259
AD  - Department of Kinesiology & Health Promotion, The University of Kentucky, 
      Lexington, Kentucky, USA.
FAU - Abel, Mark G
AU  - Abel MG
AD  - Department of Kinesiology & Health Promotion, The University of Kentucky, 
      Lexington, Kentucky, USA.
FAU - Bollinger, Lance M
AU  - Bollinger LM
AD  - Department of Kinesiology & Health Promotion, The University of Kentucky, 
      Lexington, Kentucky, USA.
FAU - Best, Stuart A
AU  - Best SA
AD  - Department of Kinesiology & Health Promotion, The University of Kentucky, 
      Lexington, Kentucky, USA.
LA  - eng
PT  - Journal Article
DEP - 20240709
PL  - United States
TA  - Cannabis Cannabinoid Res
JT  - Cannabis and cannabinoid research
JID - 101684827
SB  - IM
OTO - NOTNLM
OT  - CBD
OT  - DOMS
OT  - EIMD
OT  - cannabis
OT  - cream
EDAT- 2024/07/09 18:43
MHDA- 2024/07/09 18:43
CRDT- 2024/07/09 12:52
PHST- 2024/07/09 18:43 [medline]
PHST- 2024/07/09 18:43 [pubmed]
PHST- 2024/07/09 12:52 [entrez]
AID - 10.1089/can.2024.0012 [doi]
PST - aheadofprint
SO  - Cannabis Cannabinoid Res. 2024 Jul 9. doi: 10.1089/can.2024.0012.

PMID- 36656312
OWN - NLM
STAT- MEDLINE
DCOM- 20240405
LR  - 20250402
IS  - 2378-8763 (Electronic)
IS  - 2578-5125 (Print)
IS  - 2378-8763 (Linking)
VI  - 9
IP  - 2
DP  - 2024 Apr
TI  - Investigation of Cannabidiol in the Mouse Drug Discrimination Paradigm.
PG  - 581-590
LID - 10.1089/can.2022.0198 [doi]
AB  - Introduction: Cannabidiol (CBD) has gained considerable public and scientific 
      attention because of its known and potential medicinal properties, as well as its 
      commercial success in a wide range of products. Although CBD lacks cannabimimetic 
      intoxicating side effects in humans and fails to substitute for cannabinoid 
      type-1 receptor (CB1R) agonists in laboratory animal models of drug 
      discrimination paradigm, anecdotal reports describe it as producing a "pleasant" 
      subjective effect in humans. Thus, we speculated that this phytocannabinoid may 
      elicit distinct subjective effects. Accordingly, we investigated whether mice 
      would learn to discriminate CBD from vehicle. Additionally, we examined whether 
      CBD may act as a CB1R allosteric and whether it would elevate brain 
      endocannabinoid concentrations. Materials and Methods: C57BL/6J mice underwent 
      discrimination training of either CBD or the high-efficacy CB1R agonist CP55,940 
      from vehicle. Additionally, we examined whether CBD or the CB1R-positive 
      allosteric modulator ZCZ011 would alter the CP55,940 discriminative cue. Finally, 
      we tested whether an acute CBD injection would elevate endocannabinoid levels in 
      brain, and also quantified blood and brain levels of CBD. Results: Mice failed to 
      discriminate high doses of CBD from vehicle following 124 training days, though 
      the same subjects subsequently acquired CP55,940 discrimination. In a second 
      group of mice trained to discriminate CP55,940, CBD neither elicited substitution 
      nor altered response rates. A single injection of 100 or 200 mg/kg CBD did not 
      affect brain levels of endogenous cannabinoids and related lipids and resulted in 
      high drug concentrations in blood and whole brain at 0.5 h and continued to 
      increase at 3 h. Discussion: CBD did not engender an interoceptive stimulus, did 
      not disrupt performance in a food-motivated operant task, and lacked apparent 
      effectiveness in altering brain endocannabinoid levels or modulating the 
      pharmacological effects of a CB1R agonist. These findings support the assertions 
      that CBD lacks abuse liability and its acute administration does not appear to 
      play a functional role in modulating key components of the endocannabinoid system 
      in whole animals.
FAU - Mustafa, Mohammed A
AU  - Mustafa MA
AD  - Department of Pharmacology and Toxicology, and Virginia Commonwealth University, 
      Richmond, Virginia, USA.
FAU - Poklis, Justin L
AU  - Poklis JL
AD  - Department of Pharmacology and Toxicology, and Virginia Commonwealth University, 
      Richmond, Virginia, USA.
FAU - Karin, Kimberly N
AU  - Karin KN
AD  - Department of Pharmacology and Toxicology, and Virginia Commonwealth University, 
      Richmond, Virginia, USA.
FAU - Elmer, Jayden A
AU  - Elmer JA
AD  - Department of Pharmacology and Toxicology, and Virginia Commonwealth University, 
      Richmond, Virginia, USA.
FAU - Porter, Joseph H
AU  - Porter JH
AD  - Department of Psychology, Virginia Commonwealth University, Richmond, Virginia, 
      USA.
FAU - Parra, Victoria
AU  - Parra V
AD  - Department of Pharmaceutical Sciences, Texas A&M, College Station, Texas, USA.
FAU - Lu, Dai
AU  - Lu D
AD  - Department of Pharmaceutical Sciences, Texas A&M, College Station, Texas, USA.
FAU - Schlosburg, Joel E
AU  - Schlosburg JE
AD  - Department of Pharmacology and Toxicology, and Virginia Commonwealth University, 
      Richmond, Virginia, USA.
FAU - Lichtman, Aron H
AU  - Lichtman AH
AD  - Department of Pharmacology and Toxicology, and Virginia Commonwealth University, 
      Richmond, Virginia, USA.
AD  - Department of Medicinal Chemistry, Virginia Commonwealth University, Richmond, 
      Virginia, USA.
LA  - eng
GR  - F31 DA056228/DA/NIDA NIH HHS/United States
PT  - Journal Article
DEP - 20230119
PL  - United States
TA  - Cannabis Cannabinoid Res
JT  - Cannabis and cannabinoid research
JID - 101684827
RN  - 19GBJ60SN5 (Cannabidiol)
RN  - 83003-12-7 
      (3-(2-hydroxy-4-(1,1-dimethylheptyl)phenyl)-4-(3-hydroxypropyl)cyclohexanol)
RN  - 0 (Endocannabinoids)
RN  - 0 (Cyclohexanols)
RN  - 0 (Cannabinoid Receptor Agonists)
SB  - IM
MH  - Humans
MH  - Mice
MH  - Animals
MH  - *Cannabidiol/pharmacology
MH  - Endocannabinoids
MH  - Mice, Inbred C57BL
MH  - Cyclohexanols/pharmacology
MH  - Cannabinoid Receptor Agonists
PMC - PMC10998012
OTO - NOTNLM
OT  - allosteric modulator
OT  - anandamide
OT  - cannabidiol
OT  - cannabinoid
OT  - drug discrimination
OT  - fatty acid amide hydrolase
COIS- No competing financial interests exist.
EDAT- 2023/01/20 06:00
MHDA- 2024/04/05 06:44
PMCR- 2025/04/01
CRDT- 2023/01/19 11:12
PHST- 2024/04/05 06:44 [medline]
PHST- 2023/01/20 06:00 [pubmed]
PHST- 2023/01/19 11:12 [entrez]
PHST- 2025/04/01 00:00 [pmc-release]
AID - 10.1089/can.2022.0198 [pii]
AID - 10.1089/can.2022.0198 [doi]
PST - ppublish
SO  - Cannabis Cannabinoid Res. 2024 Apr;9(2):581-590. doi: 10.1089/can.2022.0198. Epub 
      2023 Jan 19.

PMID- 38192366
OWN - NLM
STAT- PubMed-not-MEDLINE
LR  - 20240110
IS  - 1178-7090 (Print)
IS  - 1178-7090 (Electronic)
IS  - 1178-7090 (Linking)
VI  - 17
DP  - 2024
TI  - Individuals' Values and Preferences Regarding Medical Cannabis for Chronic Pain: 
      A Descriptive Qualitative Study.
PG  - 21-34
LID - 10.2147/JPR.S432823 [doi]
AB  - BACKGROUND: Cannabis for medical purposes has been legal in Canada since 2001; 
      however, physicians receive no formal training in this modality, and clinical use 
      of cannabis remains controversial. This study aims to explore the values and 
      preferences of people living with chronic pain (PLwCP) in using medical cannabis 
      for chronic pain to inform guideline development and shared decision-making in 
      clinical practice. METHODS: We conducted a descriptive qualitative study using 
      in-depth interviews with PLwCP. Using a deductive/inductive approach, we 
      developed concepts and themes related to values and preferences of PLwCP on their 
      use (or avoidance) of medical cannabis for chronic pain. RESULTS: We interviewed 
      52 PLwCP, including current medical cannabis users (40), previous users (10) and 
      non-users (2). Most PLwCP who used cannabis therapeutically reported the need for 
      experimentation to determine what cannabis products, routes, and doses worked for 
      them. Perceived benefits of medical cannabis among current users included relief 
      from pain, better sleep, and improved mental health. Reasons for discontinuing 
      use of medical cannabis included lack of improvement in pain or sleep or 
      undesirable side effects. Cannabidiol (CBD) dominant products were reported to 
      result in minimal adverse effects (eg, physical or mental impairment) compared to 
      tetrahydrocannabinol (THC) dominant products. Perceived barriers or facilitators 
      to use included social acceptability, availability or access, cost, and attitudes 
      and knowledge among healthcare providers. Participants noted different routes of 
      cannabis use including oral routes that provided longer-lasting pain relief with 
      a slower onset and inhaled routes with a more rapid onset with shorter-lived 
      effects. CONCLUSION: Participants' decisions to use medical cannabis for chronic 
      pain were varied, which suggests these decisions are likely to be sensitive to 
      individuals' values and preferences. There is a call for further research and 
      information-sharing to help PLwCP understand the complexities of cannabis use for 
      medical purposes, including ideal dosing and timing.
CI  - © 2024 Cummings et al.
FAU - Cummings, Hanson
AU  - Cummings H
AD  - Department of Health Research Methods, Evidence and Impact, McMaster University, 
      Hamilton, Ontario, Canada.
FAU - Ul Haq, Moizza Zia
AU  - Ul Haq MZ
AD  - Department of Health Research Methods, Evidence and Impact, McMaster University, 
      Hamilton, Ontario, Canada.
FAU - Dargham, Amne
AU  - Dargham A
AD  - Department of Health Research Methods, Evidence and Impact, McMaster University, 
      Hamilton, Ontario, Canada.
FAU - Shakeel, Nauman
AU  - Shakeel N
AUID- ORCID: 0009-0005-0118-7596
AD  - Department of Health Research Methods, Evidence and Impact, McMaster University, 
      Hamilton, Ontario, Canada.
FAU - Busse, Jason W
AU  - Busse JW
AUID- ORCID: 0000-0002-0178-8712
AD  - Department of Health Research Methods, Evidence and Impact, McMaster University, 
      Hamilton, Ontario, Canada.
AD  - Michael G DeGroote Centre for Medicinal Cannabis Research, McMaster University, 
      Hamilton, Ontario, Canada.
AD  - Department of Anesthesia, McMaster University, Hamilton, Ontario, Canada.
FAU - Darzi, Andrea J
AU  - Darzi AJ
AUID- ORCID: 0000-0002-2498-1697
AD  - Department of Health Research Methods, Evidence and Impact, McMaster University, 
      Hamilton, Ontario, Canada.
AD  - Department of Anesthesia, McMaster University, Hamilton, Ontario, Canada.
FAU - Alvarez, Elizabeth
AU  - Alvarez E
AUID- ORCID: 0000-0003-2333-0144
AD  - Department of Health Research Methods, Evidence and Impact, McMaster University, 
      Hamilton, Ontario, Canada.
AD  - Centre for Health Economics and Policy Analysis (CHEPA), McMaster University, 
      Hamilton, Ontario, Canada.
LA  - eng
PT  - Journal Article
DEP - 20240103
PL  - New Zealand
TA  - J Pain Res
JT  - Journal of pain research
JID - 101540514
PMC - PMC10771731
OTO - NOTNLM
OT  - Canada
OT  - chronic pain
OT  - guideline
OT  - health services
OT  - medical cannabis
OT  - patient values and preferences
COIS- The authors declare that they have no known competing financial interests or 
      personal relationships that could have appeared to influence the work reported in 
      this paper.
EDAT- 2024/01/09 06:41
MHDA- 2024/01/09 06:42
PMCR- 2024/01/03
CRDT- 2024/01/09 03:46
PHST- 2023/08/05 00:00 [received]
PHST- 2023/12/04 00:00 [accepted]
PHST- 2024/01/09 06:42 [medline]
PHST- 2024/01/09 06:41 [pubmed]
PHST- 2024/01/09 03:46 [entrez]
PHST- 2024/01/03 00:00 [pmc-release]
AID - 432823 [pii]
AID - 10.2147/JPR.S432823 [doi]
PST - epublish
SO  - J Pain Res. 2024 Jan 3;17:21-34. doi: 10.2147/JPR.S432823. eCollection 2024.

PMID- 32086540
OWN - NLM
STAT- MEDLINE
DCOM- 20201006
LR  - 20230421
IS  - 1432-2072 (Electronic)
IS  - 0033-3158 (Linking)
VI  - 237
IP  - 6
DP  - 2020 Jun
TI  - Decreased sensitivity in adolescent versus adult rats to the antidepressant-like 
      effects of cannabidiol.
PG  - 1621-1631
LID - 10.1007/s00213-020-05481-4 [doi]
AB  - RATIONALE: Cannabidiol is a non-psychoactive phytocannabinoid with great 
      therapeutic potential in diverse psychiatric disorders; however, its 
      antidepressant potential has been mainly ascertained in adult rats. OBJECTIVES: 
      To compare the antidepressant-like response induced by cannabidiol in adolescent 
      and adult rats and the possible parallel modulation of hippocampal neurogenesis. 
      METHODS: Male Sprague-Dawley rats were repeatedly treated with cannabidiol (3, 
      10, and 30 mg/kg) or vehicle (1 mL/kg) during adolescence (postnatal days, PND 
      27-33) or adulthood (PND 141-147) and exposed to 3 consecutive tests (forced 
      swim, open field, two-bottle choice) that quantified behavioral despair, anxiety, 
      and sucrose intake respectively. RESULTS: Cannabidiol induced differential 
      effects depending on the age and dose administered, with a decreased sensitivity 
      observed in adolescent rats: (1) cannabidiol (30 mg/kg) decreased body weight 
      only in adult rats; (2) cannabidiol ameliorated behavioral despair in adolescent 
      and adult rats, but with a different dose sensitivity (10 vs. 30 mg/kg), and with 
      a different extent (2 vs. 21 days post-treatment); (3) cannabidiol did not 
      modulate anxiety-like behavior at any dose tested in adolescent or adult rats; 
      and (4) cannabidiol increased sucrose intake in adult rats. CONCLUSIONS: Our 
      findings support the notion that cannabidiol exerts antidepressant- and 
      anorexigenic-like effects in adult rats and demonstrate a decreased potential 
      when administered in adolescent rats. Moreover, since cannabidiol did not 
      modulate hippocampal neurogenesis (cell proliferation and early neuronal 
      survival) in adolescent or adult rats, the results revealed potential 
      antidepressant-like effects induced by cannabidiol without the need of regulating 
      hippocampal neurogenesis.
FAU - Bis-Humbert, Cristian
AU  - Bis-Humbert C
AD  - IUNICS, University of the Balearic Islands, Cra. de Valldemossa km 7.5, E-07122, 
      Palma, Spain.
AD  - Health Research Institute of the Balearic Islands (IdISBa), Palma, Spain.
FAU - García-Cabrerizo, Rubén
AU  - García-Cabrerizo R
AD  - IUNICS, University of the Balearic Islands, Cra. de Valldemossa km 7.5, E-07122, 
      Palma, Spain.
AD  - Health Research Institute of the Balearic Islands (IdISBa), Palma, Spain.
AD  - APC Microbiome Ireland, University College Cork, Cork, Ireland.
FAU - García-Fuster, M Julia
AU  - García-Fuster MJ
AUID- ORCID: 0000-0002-9177-3775
AD  - IUNICS, University of the Balearic Islands, Cra. de Valldemossa km 7.5, E-07122, 
      Palma, Spain. j.garcia@uib.es.
AD  - Health Research Institute of the Balearic Islands (IdISBa), Palma, Spain. 
      j.garcia@uib.es.
LA  - eng
GR  - 2016/002/Ministerio de Sanidad, Servicios Sociales e Igualdad/
GR  - RD16/0017/0010/Instituto de Salud Carlos III/
GR  - "TECH" from project "TALENT PLUS Construint Salut, Generant Valor"/IdISBa, GOIB/
PT  - Comparative Study
PT  - Journal Article
DEP - 20200221
PL  - Germany
TA  - Psychopharmacology (Berl)
JT  - Psychopharmacology
JID - 7608025
RN  - 0 (Antidepressive Agents)
RN  - 19GBJ60SN5 (Cannabidiol)
SB  - IM
MH  - Age Factors
MH  - Animals
MH  - Antidepressive Agents/pharmacology/*therapeutic use
MH  - Cannabidiol/pharmacology/*therapeutic use
MH  - Depression/*drug therapy/*psychology
MH  - Hippocampus/drug effects/physiology
MH  - Male
MH  - Neurogenesis/drug effects/physiology
MH  - Rats
MH  - Rats, Sprague-Dawley
MH  - Swimming/psychology
OTO - NOTNLM
OT  - Age
OT  - Antidepressant
OT  - Cannabidiol
OT  - Hippocampus
OT  - Neurogenesis
OT  - Rat
EDAT- 2020/02/23 06:00
MHDA- 2020/10/07 06:00
CRDT- 2020/02/23 06:00
PHST- 2019/08/29 00:00 [received]
PHST- 2020/02/12 00:00 [accepted]
PHST- 2020/02/23 06:00 [pubmed]
PHST- 2020/10/07 06:00 [medline]
PHST- 2020/02/23 06:00 [entrez]
AID - 10.1007/s00213-020-05481-4 [pii]
AID - 10.1007/s00213-020-05481-4 [doi]
PST - ppublish
SO  - Psychopharmacology (Berl). 2020 Jun;237(6):1621-1631. doi: 
      10.1007/s00213-020-05481-4. Epub 2020 Feb 21.

PMID- 39630203
OWN - NLM
STAT- MEDLINE
DCOM- 20250128
LR  - 20250427
IS  - 1432-0738 (Electronic)
IS  - 0340-5761 (Linking)
VI  - 99
IP  - 2
DP  - 2025 Feb
TI  - Short-term repeated oral intake of low dose cannabidiol: effects on liver enzyme 
      activity and creatinine concentration during intense exercise.
PG  - 815-824
LID - 10.1007/s00204-024-03904-1 [doi]
AB  - The side effects and safety of cannabidiol (CBD) products are currently discussed 
      in different contexts. Of all adverse effects, hepatotoxic effects have been 
      reported most frequently in previous studies. However, the threshold for liver 
      toxicity of CBD in humans is uncertain due to the lack of adequately designed 
      studies in humans below the lowest observed adverse effect level (LOAEL) of 300 
      mg/day. In a randomised, three-arm, double-blind, crossover study, the effects of 
      two CBD products (oil and solubilisate (solu) containing 60 mg CBD) were 
      investigated during a high-intensity exercise protocol. Seventeen well-trained 
      subjects (26±4 years, 181±5 cm, 85.6±9.4 kg) participated in the intervention. 
      All subjects were healthy and had no physiological or psychological injuries. 
      Participants were divided into advanced (Ad) and highly advanced (Hi) athletes … 
      They consumed 60 mg of the compound in each microcycle over 7 days. To evaluate 
      possible effects of short-term repeated use of 60 mg CBD on oxaloacetate 
      transaminase (GOT), glutamate pyruvate transaminase (GPT), gamma-glutamyl 
      transferase (GGT) and creatinine (CREA) were analysed before and after each 
      microcycle. GOT increased significantly in both performance levels of the placebo 
      groups (Ad: p≤0.001; Hi: p=0.003). This increase was significantly reduced in the 
      Ad group by both CBD oil (p=0.050, ES=0.66) and CBD solu (p=0.027; ES=0.75). GPT 
      also increased significantly in both placebo groups (Ad: p≤0.001; Hi: p=0.032). 
      This increase was significantly reduced in the Ad group by both CBD oil (p=0.027; 
      ES=0.75) and CBD solu (p=0.023; ES=0.77). These effects were not observed in the 
      Hi group for either parameter. Our results show that short-term repeated use of 
      60 mg CBD can inhibit exercise-induced liver activity. Furthermore, under the 
      conditions of the present study, there was no evidence for hepatotoxic effects of 
      oral intake of CBD at 60 mg for seven days. Nevertheless, despite the inhibitory 
      effect on exercise-induced liver activity, the study provides evidence for the 
      pharmacological effects of CBD on the liver even at low CBD dose and does not 
      exclude adverse effects in sensitive individuals.
CI  - © 2024. The Author(s), under exclusive licence to Springer-Verlag GmbH Germany, 
      part of Springer Nature.
FAU - Isenmann, Eduard
AU  - Isenmann E
AD  - Department of Molecular and Cellular Sports Medicine, Institute for 
      Cardiovascular Research and Sports Medicine, German Sport University Cologne, 
      Cologne, Germany.
AD  - Department of Fitness and Health, IST Hochschule of Applied Sciences, Düsseldorf, 
      Germany.
FAU - Lachenmeier, Dirk W
AU  - Lachenmeier DW
AD  - Chemical and Veterinary Investigation Agency (CVUA), 76187, Karlsruhe, Germany.
FAU - Flenker, Ulrich
AU  - Flenker U
AD  - Department of Molecular and Cellular Sports Medicine, Institute for 
      Cardiovascular Research and Sports Medicine, German Sport University Cologne, 
      Cologne, Germany.
FAU - Lesch, Alessio
AU  - Lesch A
AD  - Department of Molecular and Cellular Sports Medicine, Institute for 
      Cardiovascular Research and Sports Medicine, German Sport University Cologne, 
      Cologne, Germany.
FAU - Veit, Sebastian
AU  - Veit S
AD  - Department of Molecular and Cellular Sports Medicine, Institute for 
      Cardiovascular Research and Sports Medicine, German Sport University Cologne, 
      Cologne, Germany.
FAU - Diel, Patrick
AU  - Diel P
AUID- ORCID: 0000-0002-8512-2001
AD  - Department of Molecular and Cellular Sports Medicine, Institute for 
      Cardiovascular Research and Sports Medicine, German Sport University Cologne, 
      Cologne, Germany. diel@dshs-koeln.de.
LA  - eng
PT  - Journal Article
PT  - Randomized Controlled Trial
DEP - 20241204
PL  - Germany
TA  - Arch Toxicol
JT  - Archives of toxicology
JID - 0417615
RN  - 19GBJ60SN5 (Cannabidiol)
RN  - AYI8EX34EU (Creatinine)
RN  - EC 2.6.1.1 (Aspartate Aminotransferases)
RN  - EC 2.6.1.2 (Alanine Transaminase)
RN  - EC 2.3.2.2 (gamma-Glutamyltransferase)
SB  - IM
MH  - Humans
MH  - *Cannabidiol/administration & dosage/adverse effects/toxicity
MH  - Adult
MH  - Cross-Over Studies
MH  - Double-Blind Method
MH  - Male
MH  - *Liver/drug effects/enzymology
MH  - Administration, Oral
MH  - *Creatinine/blood
MH  - *Exercise/physiology
MH  - Female
MH  - Young Adult
MH  - Aspartate Aminotransferases/blood
MH  - Alanine Transaminase/blood
MH  - gamma-Glutamyltransferase/blood
OTO - NOTNLM
OT  - Cannabidiol
OT  - Exercise
OT  - Kidney function
OT  - Liver function
OT  - Toxicity
COIS- Declarations. Conflict of interest: The authors declare no conflict of interest.
EDAT- 2024/12/04 12:28
MHDA- 2025/01/29 00:20
CRDT- 2024/12/04 11:04
PHST- 2024/08/01 00:00 [received]
PHST- 2024/11/20 00:00 [accepted]
PHST- 2025/01/29 00:20 [medline]
PHST- 2024/12/04 12:28 [pubmed]
PHST- 2024/12/04 11:04 [entrez]
AID - 10.1007/s00204-024-03904-1 [pii]
AID - 10.1007/s00204-024-03904-1 [doi]
PST - ppublish
SO  - Arch Toxicol. 2025 Feb;99(2):815-824. doi: 10.1007/s00204-024-03904-1. Epub 2024 
      Dec 4.

PMID- 25275238
OWN - NLM
STAT- MEDLINE
DCOM- 20150727
LR  - 20220408
IS  - 2042-6313 (Electronic)
IS  - 2042-6305 (Linking)
VI  - 3
IP  - 4
DP  - 2014 Jul
TI  - Impact of Sativex(®) on quality of life and activities of daily living in 
      patients with multiple sclerosis spasticity.
PG  - 435-44
LID - 10.2217/cer.14.30 [doi]
AB  - In individuals with multiple sclerosis (MS) spasticity, associated symptoms such 
      as spasms, pain, mobility restrictions and sleep disturbances can interfere with 
      the ability to perform activities of daily living and reduce quality of life 
      (QoL). Recent cross-sectional studies from Europe have confirmed that advancing 
      severity of MS spasticity correlates directly with worsening QoL. The treatment 
      effect of Sativex(®) (GW Pharmaceuticals PLC, Porton Down, UK; Laboratorios 
      Almirall, SA, Barcelona, Spain) on QoL has been evaluated in randomized 
      controlled trials, observational studies conducted under everyday clinical 
      practice conditions and a survey in long-term users. Symptomatic relief of MS 
      spasticity in responders to Sativex was associated with quantifiable improvements 
      in QoL and activities of daily living that were maintained over time. Benefits 
      were perceived by both patients and caregivers.
FAU - Arroyo, Rafael
AU  - Arroyo R
AD  - Department of Neurology, Hospital Clínico San Carlos, Madrid, Spain.
FAU - Vila, Carlos
AU  - Vila C
FAU - Dechant, Kerry L
AU  - Dechant KL
LA  - eng
PT  - Journal Article
PT  - Research Support, Non-U.S. Gov't
PT  - Review
PL  - England
TA  - J Comp Eff Res
JT  - Journal of comparative effectiveness research
JID - 101577308
RN  - 0 (Drug Combinations)
RN  - 0 (Plant Extracts)
RN  - 19GBJ60SN5 (Cannabidiol)
RN  - 7J8897W37S (Dronabinol)
RN  - K4H93P747O (nabiximols)
SB  - IM
MH  - *Activities of Daily Living
MH  - Cannabidiol
MH  - Dronabinol
MH  - Drug Combinations
MH  - Humans
MH  - Multiple Sclerosis/complications/*drug therapy
MH  - Muscle Spasticity/*drug therapy/etiology
MH  - Outcome Assessment, Health Care
MH  - Plant Extracts/*therapeutic use
MH  - *Quality of Life
OTO - NOTNLM
OT  - Sativex®
OT  - activities of daily living
OT  - multiple sclerosis
OT  - quality of life
OT  - spasticity
EDAT- 2014/10/03 06:00
MHDA- 2015/07/28 06:00
CRDT- 2014/10/03 06:00
PHST- 2014/10/03 06:00 [entrez]
PHST- 2014/10/03 06:00 [pubmed]
PHST- 2015/07/28 06:00 [medline]
AID - 10.2217/cer.14.30 [doi]
PST - ppublish
SO  - J Comp Eff Res. 2014 Jul;3(4):435-44. doi: 10.2217/cer.14.30.

PMID- 36949558
OWN - NLM
STAT- MEDLINE
DCOM- 20230324
LR  - 20230324
IS  - 2639-9636 (Print)
IS  - 2639-9636 (Linking)
VI  - 38
IP  - 4
DP  - 2023 Apr 1
TI  - Geriatric Pharmacotherapy Case Series: Potential Drug Interactions With 
      Antiplatelet Medications and Cannabidiol-A Focus on P2Y12 Inhibitors.
PG  - 141-147
LID - 10.4140/TCP.n.2023.141 [doi]
AB  - Background A 76-year-old man was admitted to a local rehabilitation inpatient 
      facility following an acute myocardial infarction. Patient history included 
      hypertension and previous stroke. The patient was being treated with clopidogrel 
      and aspirin for secondary stroke prevention along with other medications to treat 
      hypertension. The patient admitted to using cannabidiol (CBD) oil up to three 
      times a day for knee pain prior to acute myocardial infarction and requested to 
      continue its use in the facility. Assessment Prior to this hospital stay, the 
      patient was able to continue activities of daily living with knee pain that was 
      controlled by CBD oil used three times daily. The option to continue CBD oil 
      would create a possible drug interaction with current cardiovascular medications 
      leading to increased cardiovascular or bleeding risks. Outcome The patient was 
      advised against the use of CBD products because of potential interaction with 
      clopidogrel and was prescribed acetaminophen for osteoarthritis (knee pain). The 
      patient continued to improve and was discharged to his home after two weeks of 
      rehabilitation. Conclusion Based on limited pharmacodynamic and pharmacokinetic 
      studies in older people, patients should avoid using cannabidiol and products 
      containing its derivatives with P2Y12 inhibitors. A potential interaction between 
      cannabidiol and its derivatives with P2Y12 inhibitors may increase a patient's 
      cardiovascular or bleeding risks. Patients and health care providers must be 
      adequately informed about potential risks associated with cannabidiol products 
      and oral antiplatelets to prevent negative outcomes.
FAU - Brown, Stephen A
AU  - Brown SA
AD  - McWhorter School of Pharmacy, Samford University, Birmingham, Alabama.
FAU - Boyd, Katie
AU  - Boyd K
AD  - McWhorter School of Pharmacy, Samford University, Birmingham, Alabama.
FAU - Thomason, Angela R
AU  - Thomason AR
AD  - McWhorter School of Pharmacy, Samford University, Birmingham, Alabama.
LA  - eng
PT  - Case Reports
PT  - Journal Article
PL  - United States
TA  - Sr Care Pharm
JT  - The Senior care pharmacist
JID - 101737969
RN  - A74586SNO7 (Clopidogrel)
RN  - 19GBJ60SN5 (Cannabidiol)
RN  - 0 (Platelet Aggregation Inhibitors)
SB  - IM
MH  - Male
MH  - Humans
MH  - Aged
MH  - Clopidogrel/therapeutic use
MH  - *Cannabidiol/therapeutic use
MH  - Activities of Daily Living
MH  - Platelet Aggregation Inhibitors/adverse effects
MH  - *Myocardial Infarction/drug therapy
MH  - *Stroke/chemically induced/drug therapy/prevention & control
MH  - Pain/drug therapy
MH  - *Hypertension/chemically induced/drug therapy
EDAT- 2023/03/24 06:00
MHDA- 2023/03/25 06:00
CRDT- 2023/03/23 00:42
PHST- 2023/03/23 00:42 [entrez]
PHST- 2023/03/24 06:00 [pubmed]
PHST- 2023/03/25 06:00 [medline]
AID - 10.4140/TCP.n.2023.141 [doi]
PST - ppublish
SO  - Sr Care Pharm. 2023 Apr 1;38(4):141-147. doi: 10.4140/TCP.n.2023.141.

PMID- 20332000
OWN - NLM
STAT- MEDLINE
DCOM- 20100818
LR  - 20220410
IS  - 1873-5177 (Electronic)
IS  - 0091-3057 (Print)
IS  - 0091-3057 (Linking)
VI  - 95
IP  - 4
DP  - 2010 Jun
TI  - Antidepressant-like effect of delta9-tetrahydrocannabinol and other cannabinoids 
      isolated from Cannabis sativa L.
PG  - 434-42
LID - 10.1016/j.pbb.2010.03.004 [doi]
AB  - The antidepressant action of cannabis as well as the interaction between 
      antidepressants and the endocannabinoid system has been reported. This study was 
      conducted to assess the antidepressant-like activity of Delta(9)-THC and other 
      cannabinoids. Cannabinoids were initially evaluated in the mouse tetrad assay to 
      determine doses that do not induce hypothermia or catalepsy. The automated mouse 
      forced swim (FST) and tail suspension (TST) tests were used to determine 
      antidepressant action. At doses lacking hypothermic and cataleptic effects (1.25, 
      2.5, and 5 mg/kg, i.p.), both Delta(9)-THC and Delta(8)-THC showed a U-shaped 
      dose response with only Delta(9)-THC showing significant antidepressant-like 
      effects at 2.5 mg/kg (p<0.05) in the FST. The cannabinoids cannabigerol (CBG) and 
      cannabinol (CBN) did not produce antidepressant-like actions up to 80 mg/kg in 
      the mouse FST, while cannabichromene (CBC) and cannabidiol (CBD) exhibited 
      significant effect at 20 and 200mg/kg, respectively (p<0.01). The 
      antidepressant-like action of Delta(9)-THC and CBC was further confirmed in the 
      TST. Delta(9)-THC exhibited the same U-shaped dose response with significant 
      antidepressant-like action at 2.5 mg/kg (p<0.05) while CBC resulted in a 
      significant dose-dependent decrease in immobility at 40 and 80 mg/kg doses 
      (p<0.01). Results of this study show that Delta(9)-THC and other cannabinoids 
      exert antidepressant-like actions, and thus may contribute to the overall 
      mood-elevating properties of cannabis.
CI  - Published by Elsevier Inc.
FAU - El-Alfy, Abir T
AU  - El-Alfy AT
AD  - Pharmacology Department, School of Pharmacy, University of Mississippi, 
      University, MS 38677, USA. aalfy2001@olemiss.edu
FAU - Ivey, Kelly
AU  - Ivey K
FAU - Robinson, Keisha
AU  - Robinson K
FAU - Ahmed, Safwat
AU  - Ahmed S
FAU - Radwan, Mohamed
AU  - Radwan M
FAU - Slade, Desmond
AU  - Slade D
FAU - Khan, Ikhlas
AU  - Khan I
FAU - ElSohly, Mahmoud
AU  - ElSohly M
FAU - Ross, Samir
AU  - Ross S
LA  - eng
GR  - P20 RR021929/RR/NCRR NIH HHS/United States
GR  - P20 RR021929-045807/RR/NCRR NIH HHS/United States
GR  - 5P20RR021929/RR/NCRR NIH HHS/United States
GR  - N01DA-05-7746/DA/NIDA NIH HHS/United States
PT  - Comparative Study
PT  - Journal Article
PT  - Research Support, N.I.H., Extramural
DEP - 20100321
PL  - United States
TA  - Pharmacol Biochem Behav
JT  - Pharmacology, biochemistry, and behavior
JID - 0367050
RN  - 0 (Antidepressive Agents)
RN  - 0 (Cannabinoids)
RN  - 19GBJ60SN5 (Cannabidiol)
RN  - 5957-75-5 (delta-8-tetrahydrocannabinol)
RN  - 7J8897W37S (Dronabinol)
RN  - K4497H250W (cannabichromene)
SB  - IM
MH  - Animals
MH  - Antidepressive Agents/administration & dosage/*pharmacology
MH  - Cannabidiol/administration & dosage/pharmacology
MH  - Cannabinoids/administration & dosage/*pharmacology
MH  - Cannabis/*chemistry
MH  - Catalepsy/chemically induced
MH  - Depression/*drug therapy
MH  - Dose-Response Relationship, Drug
MH  - Dronabinol/administration & dosage/analogs & derivatives/*pharmacology
MH  - Hindlimb Suspension
MH  - Hypothermia/chemically induced
MH  - Immobility Response, Tonic/drug effects
MH  - Male
MH  - Mice
MH  - Random Allocation
MH  - Swimming
PMC - PMC2866040
MID - NIHMS196582
EDAT- 2010/03/25 06:00
MHDA- 2010/08/19 06:00
PMCR- 2011/06/01
CRDT- 2010/03/25 06:00
PHST- 2010/01/13 00:00 [received]
PHST- 2010/03/05 00:00 [revised]
PHST- 2010/03/13 00:00 [accepted]
PHST- 2010/03/25 06:00 [entrez]
PHST- 2010/03/25 06:00 [pubmed]
PHST- 2010/08/19 06:00 [medline]
PHST- 2011/06/01 00:00 [pmc-release]
AID - S0091-3057(10)00073-0 [pii]
AID - 10.1016/j.pbb.2010.03.004 [doi]
PST - ppublish
SO  - Pharmacol Biochem Behav. 2010 Jun;95(4):434-42. doi: 10.1016/j.pbb.2010.03.004. 
      Epub 2010 Mar 21.

PMID- 30571957
OWN - NLM
STAT- MEDLINE
DCOM- 20200427
LR  - 20200427
IS  - 1873-507X (Electronic)
IS  - 0031-9384 (Linking)
VI  - 201
DP  - 2019 Mar 15
TI  - Effects of cannabidiol in males and females in two different rat models of 
      depression.
PG  - 59-63
LID - S0031-9384(18)30750-9 [pii]
LID - 10.1016/j.physbeh.2018.12.019 [doi]
AB  - The current study explores the therapeutic potential of Cannabidiol (CBD), a 
      compound in the Cannabis plant, using both sexes of 2 "depressive-like" genetic 
      models, Wistar Kyoto (WKY) and Flinders Sensitive Line (FSL) rats. Rats ingested 
      CBD (30 mg/kg) orally. In the saccharin preference test, following a previous 
      report of a pro-hedonic effect of CBD in male WKY, we now found similar results 
      in female WKY. CBD also decreased immobility in the forced swim test in males 
      (both strains) and in female WKY. These findings suggest a role for CBD in 
      treating mental disorders with prominent symptoms of helplessness and anhedonia.
CI  - Copyright © 2018 Elsevier Inc. All rights reserved.
FAU - Shbiro, Liat
AU  - Shbiro L
AD  - Gonda Brain Research Center, Bar-Ilan University, Ramat Gan, Israel.
FAU - Hen-Shoval, Danielle
AU  - Hen-Shoval D
AD  - Psychology Department, Bar-Ilan University, Ramat Gan, Israel; Gonda Brain 
      Research Center, Bar-Ilan University, Ramat Gan, Israel.
FAU - Hazut, Noa
AU  - Hazut N
AD  - Faculty of Life Sciences, Bar-Ilan University, Ramat Gan, Israel; Gonda Brain 
      Research Center, Bar-Ilan University, Ramat Gan, Israel.
FAU - Rapps, Kayla
AU  - Rapps K
AD  - Faculty of Life Sciences, Bar-Ilan University, Ramat Gan, Israel; Gonda Brain 
      Research Center, Bar-Ilan University, Ramat Gan, Israel.
FAU - Dar, Shira
AU  - Dar S
AD  - Psychology Department, Bar-Ilan University, Ramat Gan, Israel; Gonda Brain 
      Research Center, Bar-Ilan University, Ramat Gan, Israel.
FAU - Zalsman, Gil
AU  - Zalsman G
AD  - Geha Mental Health Center, Petah Tiqva, Israel; Sackler Faculty of Medicine, Tel 
      Aviv University, Tel Aviv, Israel; Felsenstein Medical Research Center, Sackler 
      Faculty of Medicine, Tel Aviv University, Tel Aviv, Israel; Division of Molecular 
      Imaging and Neuropathology, Department of Psychiatry, Columbia University, New 
      York, NY, USA.
FAU - Mechoulam, Raphael
AU  - Mechoulam R
AD  - Institute for Drug Research, Medical Faculty, Hebrew University, Jerusalem 91120, 
      Israel.
FAU - Weller, Aron
AU  - Weller A
AD  - Psychology Department, Bar-Ilan University, Ramat Gan, Israel; Gonda Brain 
      Research Center, Bar-Ilan University, Ramat Gan, Israel.
FAU - Shoval, Gal
AU  - Shoval G
AD  - Geha Mental Health Center, Petah Tiqva, Israel; Sackler Faculty of Medicine, Tel 
      Aviv University, Tel Aviv, Israel. Electronic address: shovgal@tau.ac.il.
LA  - eng
PT  - Journal Article
PT  - Research Support, Non-U.S. Gov't
DEP - 20181217
PL  - United States
TA  - Physiol Behav
JT  - Physiology & behavior
JID - 0151504
RN  - 0 (Antidepressive Agents)
RN  - 19GBJ60SN5 (Cannabidiol)
RN  - FST467XS7D (Saccharin)
SB  - IM
MH  - Animals
MH  - Antidepressive Agents/*therapeutic use
MH  - Cannabidiol/*therapeutic use
MH  - Depressive Disorder/*drug therapy/psychology
MH  - Disease Models, Animal
MH  - Female
MH  - Food Preferences/psychology
MH  - Male
MH  - Motor Activity/drug effects
MH  - Rats
MH  - Rats, Inbred WKY
MH  - Saccharin/pharmacology
MH  - Swimming/psychology
OTO - NOTNLM
OT  - Animal models of depression
OT  - Cannabidiol
OT  - Depression
OT  - Flinders Sensitive Line
OT  - Wistar- Kyoto rats
EDAT- 2018/12/21 06:00
MHDA- 2020/04/28 06:00
CRDT- 2018/12/21 06:00
PHST- 2018/09/06 00:00 [received]
PHST- 2018/11/14 00:00 [revised]
PHST- 2018/12/14 00:00 [accepted]
PHST- 2018/12/21 06:00 [pubmed]
PHST- 2020/04/28 06:00 [medline]
PHST- 2018/12/21 06:00 [entrez]
AID - S0031-9384(18)30750-9 [pii]
AID - 10.1016/j.physbeh.2018.12.019 [doi]
PST - ppublish
SO  - Physiol Behav. 2019 Mar 15;201:59-63. doi: 10.1016/j.physbeh.2018.12.019. Epub 
      2018 Dec 17.

PMID- 33862313
OWN - NLM
STAT- MEDLINE
DCOM- 20210707
LR  - 20220531
IS  - 2211-0356 (Electronic)
IS  - 2211-0348 (Linking)
VI  - 51
DP  - 2021 Jun
TI  - Short and long term effects of Nabiximols on balance and walking assessed by 
      3D-gait analysis in people with Multiple Sclerosis and spasticity.
PG  - 102805
LID - S2211-0348(21)00071-7 [pii]
LID - 10.1016/j.msard.2021.102805 [doi]
AB  - BACKGROUND: Spasticity in people with Multiple Sclerosis (pwMS) is one of the 
      most disabling symptoms on walking ability and balance. Among the systemic 
      antispastic drugs, Nabiximols showed a good tolerability, safety profile and 
      relevant efficacy. A few studies assessed long-term effects of this drug through 
      clinical scales and instrumental tools, but no study investigated short-term 
      effects. The aim of our study is to quantitatively evaluate the immediate effects 
      of Nabiximols on walking and balance and their maintenance after 4 weeks in pwMS 
      and spasticity. METHODS: pwMS were enrolled and randomized in 2 treatment groups: 
      Sativex (SG) and control (CG) group. All patients were assessed at T0 (before the 
      first Sativex puff), T1(after 45 minutes) and T2 (after 4 weeks of treatment) 
      using clinical scales and 3d-Gait Analysis . Then, the patients treated with 
      Sativex, were divided into 5 subgroups according to Numeric Rating Scale for 
      spasticity (NRSs) and Berg Balance Score (BBS) response: NRSs responder[1] and 
      non-[2]; BBS responders[3] and non-[4]; NRSs-BBS responders[5]. RESULTS: 32 pwMS 
      (22 SG, 10 CG) were recruited. Significant improvements were found between T0 and 
      T1 in SG compared to CG in a few clinical and kinematic parameters. Larger 
      significant differences were found for NRSs and BBS responders' groups versus CG. 
      Eventually, no significant differences were found comparing the results between 
      T1 and T2, suggesting the persistence of the improvements emerged at T1. 
      CONCLUSION: These results quantitatively demonstrated a short time effect of 
      Nabiximols on balance and walking of pwMS, which is mantained after 4 weeks. 
      Patients identified as responder by combination of NRSs and BBS showed the best 
      efficacy. These findings may suggest how to early select the real responders in 
      order to improve the adherence and cost-effectiveness of the therapy.
CI  - Copyright © 2021. Published by Elsevier B.V.
FAU - De Blasiis, Paolo
AU  - De Blasiis P
AD  - University of Campania "Luigi Vanvitelli", Department of Advanced Medical and 
      Surgical Sciences, 2nd Division of Neurology, Naples, Italy.. Electronic address: 
      paolodeblasiis@gmail.com.
FAU - Siani, Maria Francesca
AU  - Siani MF
AD  - University of Campania "Luigi Vanvitelli", Department of Advanced Medical and 
      Surgical Sciences, 2nd Division of Neurology, Naples, Italy.
FAU - Fullin, Allegra
AU  - Fullin A
AD  - University of Campania "Luigi Vanvitelli", Department of Advanced Medical and 
      Surgical Sciences, 2nd Division of Neurology, Naples, Italy.
FAU - Sansone, Mario
AU  - Sansone M
AD  - University "Federico II" of Naples, Department of Electrical Engineering and 
      Information Technology, Naples, Italy.
FAU - Melone, Mariarosa Anna Beatrice
AU  - Melone MAB
AD  - University of Campania "Luigi Vanvitelli", Department of Advanced Medical and 
      Surgical Sciences, 2nd Division of Neurology, Naples, Italy.
FAU - Sampaolo, Simone
AU  - Sampaolo S
AD  - University of Campania "Luigi Vanvitelli", Department of Advanced Medical and 
      Surgical Sciences, 2nd Division of Neurology, Naples, Italy.
FAU - Signoriello, Elisabetta
AU  - Signoriello E
AD  - University of Campania "Luigi Vanvitelli", Department of Advanced Medical and 
      Surgical Sciences, 2nd Division of Neurology, Naples, Italy.
FAU - Lus, Giacomo
AU  - Lus G
AD  - University of Campania "Luigi Vanvitelli", Department of Advanced Medical and 
      Surgical Sciences, 2nd Division of Neurology, Naples, Italy.
LA  - eng
PT  - Journal Article
PT  - Randomized Controlled Trial
DEP - 20210130
PL  - Netherlands
TA  - Mult Scler Relat Disord
JT  - Multiple sclerosis and related disorders
JID - 101580247
RN  - 0 (Drug Combinations)
RN  - 19GBJ60SN5 (Cannabidiol)
RN  - 7J8897W37S (Dronabinol)
RN  - K4H93P747O (nabiximols)
SB  - IM
MH  - *Cannabidiol
MH  - Dronabinol
MH  - Drug Combinations
MH  - Gait Analysis
MH  - Humans
MH  - *Multiple Sclerosis/complications/drug therapy
MH  - Muscle Spasticity/drug therapy
MH  - Walking
OTO - NOTNLM
OT  - Multiple Sclerosis
OT  - Nabiximols
OT  - Sativex
OT  - balance
OT  - gait analysis
OT  - spasticity
EDAT- 2021/04/17 06:00
MHDA- 2021/07/08 06:00
CRDT- 2021/04/16 20:16
PHST- 2020/11/23 00:00 [received]
PHST- 2021/01/26 00:00 [revised]
PHST- 2021/01/28 00:00 [accepted]
PHST- 2021/04/17 06:00 [pubmed]
PHST- 2021/07/08 06:00 [medline]
PHST- 2021/04/16 20:16 [entrez]
AID - S2211-0348(21)00071-7 [pii]
AID - 10.1016/j.msard.2021.102805 [doi]
PST - ppublish
SO  - Mult Scler Relat Disord. 2021 Jun;51:102805. doi: 10.1016/j.msard.2021.102805. 
      Epub 2021 Jan 30.

PMID- 27289270
OWN - NLM
STAT- MEDLINE
DCOM- 20171009
LR  - 20191210
IS  - 1879-0046 (Electronic)
IS  - 0376-8716 (Print)
IS  - 0376-8716 (Linking)
VI  - 165
DP  - 2016 Aug 1
TI  - Enhanced discriminative stimulus effects of Δ(9)-THC in the presence of 
      cannabidiol and 8-OH-DPAT in rhesus monkeys.
PG  - 87-93
LID - S0376-8716(16)30133-8 [pii]
LID - 10.1016/j.drugalcdep.2016.05.016 [doi]
AB  - BACKGROUND: Cannabidiol, a therapeutic with potential serotonin 
      (5-hydroxytryptamine; 5-HT) 5-HT1A receptor agonist activity, is the second most 
      prevalent cannabinoid in Cannabis after Δ(9)-THC. The extent to which cannabidiol 
      modifies the effects of Δ(9)-THC has not been firmly established, especially with 
      respect to abuse-related effects in rhesus monkeys where previously antagonistic 
      interactions have been reported for some behavioral outcomes. METHODS: 
      Cannabidiol and the 5-HT1A receptor agonist 
      (±)-8-hydroxy-2-(dipropylamino)tetralin hydrobromide (8-OH-DPAT) were tested in 
      two separate discrimination assays in rhesus monkeys. One group (n=6) 
      discriminated Δ(9)-tetrahydrocannabinol (Δ(9)-THC; 0.1mg/kg i.v.); a second group 
      (n=6) discriminated the cannabinoid antagonist rimonabant (1mg/kg i.v.) while 
      receiving Δ(9)-THC daily (1mg/kg/12hs.c.). Responding was maintained under a 
      fixed ratio 5 schedule of stimulus-shock termination. RESULTS: Both training 
      drugs dose-dependently increased the percentage of responses on the respective 
      drug-associated levers. Cannabidiol (up to 17.8mg/kg) and 8-OH-DPAT (up to 
      0.178mg/kg) did not substitute for either training drug; however, both 
      significantly increased the potency of Δ(9)-THC to produce discriminative 
      stimulus effects. Moreover, 8-OH-DPAT significantly attenuated the discriminative 
      stimulus effects of rimonabant, whereas cannabidiol did not modify the rimonabant 
      discriminative stimulus. CONCLUSIONS: These results, which are consistent with 
      cannabidiol lacking CB1 receptor agonist or antagonist activity in vivo, 
      demonstrate enhancement of the effects of Δ(9)-THC by cannabidiol, albeit at 
      cannabidiol amounts larger than those in Cannabis or cannabidiol-based 
      therapeutics (nabiximols). In addition to showing that cannabidiol and a 5-HT1A 
      receptor agonist have overlapping behavioral effects, the current results suggest 
      that 5-HT1A agonism enhances the CB1 receptor-mediated effects of Δ(9)-THC.
CI  - Copyright © 2016 Elsevier Ireland Ltd. All rights reserved.
FAU - McMahon, Lance R
AU  - McMahon LR
AD  - The University of Texas Health Science Center at San Antonio, Department of 
      Pharmacology, 7703 Floyd Curl Drive, San Antonio, TX 78229-3900, United States. 
      Electronic address: mcmahonl@uthscsa.edu.
LA  - eng
GR  - R01 DA019222/DA/NIDA NIH HHS/United States
PT  - Journal Article
DEP - 20160603
PL  - Ireland
TA  - Drug Alcohol Depend
JT  - Drug and alcohol dependence
JID - 7513587
RN  - 0 (Piperidines)
RN  - 0 (Pyrazoles)
RN  - 19GBJ60SN5 (Cannabidiol)
RN  - 78950-78-4 (8-Hydroxy-2-(di-n-propylamino)tetralin)
RN  - 7J8897W37S (Dronabinol)
RN  - RML78EN3XE (Rimonabant)
SB  - IM
MH  - 8-Hydroxy-2-(di-n-propylamino)tetralin/*pharmacology
MH  - Animals
MH  - Cannabidiol/*pharmacology
MH  - Conditioning, Operant/drug effects
MH  - Discrimination, Psychological/*drug effects
MH  - Dose-Response Relationship, Drug
MH  - Dronabinol/*pharmacology
MH  - Drug Synergism
MH  - Macaca mulatta
MH  - Male
MH  - Piperidines/antagonists & inhibitors/pharmacology
MH  - Pyrazoles/antagonists & inhibitors/pharmacology
MH  - Reinforcement Schedule
MH  - Rimonabant
PMC - PMC4947395
MID - NIHMS794287
OTO - NOTNLM
OT  - *5-HT1A
OT  - *8-OH-DPAT
OT  - *Cannabidiol
OT  - *Cannabinoid
OT  - *Dependence
OT  - *Drug discrimination
OT  - *Rhesus monkey
OT  - *Rimonabant
OT  - *Serotonin
COIS- Conflict of Interest No conflict declared
EDAT- 2016/06/13 06:00
MHDA- 2017/10/11 06:00
PMCR- 2017/08/01
CRDT- 2016/06/13 06:00
PHST- 2016/04/08 00:00 [received]
PHST- 2016/05/10 00:00 [revised]
PHST- 2016/05/20 00:00 [accepted]
PHST- 2016/06/13 06:00 [entrez]
PHST- 2016/06/13 06:00 [pubmed]
PHST- 2017/10/11 06:00 [medline]
PHST- 2017/08/01 00:00 [pmc-release]
AID - S0376-8716(16)30133-8 [pii]
AID - 10.1016/j.drugalcdep.2016.05.016 [doi]
PST - ppublish
SO  - Drug Alcohol Depend. 2016 Aug 1;165:87-93. doi: 10.1016/j.drugalcdep.2016.05.016. 
      Epub 2016 Jun 3.

PMID- 38757607
OWN - NLM
STAT- MEDLINE
DCOM- 20240624
LR  - 20240725
IS  - 2042-1834 (Electronic)
IS  - 0025-8172 (Print)
IS  - 0025-8172 (Linking)
VI  - 92
IP  - 2
DP  - 2024 Jun
TI  - Awareness of medical cannabis regulations among UK police officers - a 
      cross-sectional study.
PG  - 99-102
LID - 10.1177/00258172241237650 [doi]
AB  - Cannabis-based products for medicinal use were rescheduled in the UK in November 
      2018. The primary outcomes of this cross-sectional survey were to assess 
      awareness of legislation governing these products among UK police officers and 
      whether they had received appropriate training. 200 police officers completed the 
      survey, and 57 (28.5%) respondents did not know these products were legal on 
      prescription in the UK. 177 (88.5%) police officers believed they would benefit 
      from more training on them and how to identify legal medical cannabis patients. 
      Education on the legalities of cannabis-based products for medicinal use and why 
      they are prescribed is necessary to improve knowledge among police officers.
FAU - Erridge, Simon
AU  - Erridge S
AUID- ORCID: 0000-0001-5871-6501
AD  - Medical Cannabis Research Group, Department of Surgery and Cancer, Imperial 
      College London, UK. RINGGOLD: 4615
AD  - Curaleaf Clinic, London, UK.
FAU - Wang, Claire
AU  - Wang C
AD  - Medical Cannabis Research Group, Department of Surgery and Cancer, Imperial 
      College London, UK. RINGGOLD: 4615
FAU - Troup, Lucy
AU  - Troup L
AUID- ORCID: 0000-0001-6992-498X
AD  - School of Education and Social Sciences, University of the West of Scotland, UK.
FAU - Sodergren, Mikael H
AU  - Sodergren MH
AD  - Medical Cannabis Research Group, Department of Surgery and Cancer, Imperial 
      College London, UK. RINGGOLD: 4615
AD  - Curaleaf Clinic, London, UK.
LA  - eng
PT  - Journal Article
DEP - 20240517
PL  - England
TA  - Med Leg J
JT  - The Medico-legal journal
JID - 0412004
RN  - 0 (Medical Marijuana)
SB  - IM
MH  - Humans
MH  - Cross-Sectional Studies
MH  - *Police
MH  - United Kingdom
MH  - *Medical Marijuana/therapeutic use
MH  - Surveys and Questionnaires
MH  - Male
MH  - Adult
MH  - Female
MH  - Middle Aged
MH  - Legislation, Drug
MH  - Awareness
PMC - PMC11264537
OTO - NOTNLM
OT  - Cannabis
OT  - cannabidiol
OT  - law enforcement
OT  - police
OT  - tetrahydrocannabinol
COIS- Declaration of conflicting interestsThe author(s) declared the following 
      potential conflicts of interest with respect to the research, authorship, and/or 
      publication of this article: Dr Simon Erridge is the Head of Research at Curaleaf 
      Clinic. Dr Mikael Hans Sodergren is the Chief Medical Officer of Curaleaf 
      International. There are no further conflicts of interest to declare.
EDAT- 2024/05/17 12:43
MHDA- 2024/06/24 12:42
PMCR- 2024/07/23
CRDT- 2024/05/17 07:15
PHST- 2024/06/24 12:42 [medline]
PHST- 2024/05/17 12:43 [pubmed]
PHST- 2024/05/17 07:15 [entrez]
PHST- 2024/07/23 00:00 [pmc-release]
AID - 10.1177_00258172241237650 [pii]
AID - 10.1177/00258172241237650 [doi]
PST - ppublish
SO  - Med Leg J. 2024 Jun;92(2):99-102. doi: 10.1177/00258172241237650. Epub 2024 May 
      17.

PMID- 28344069
OWN - NLM
STAT- MEDLINE
DCOM- 20180206
LR  - 20191210
IS  - 1873-7544 (Electronic)
IS  - 0306-4522 (Linking)
VI  - 350
DP  - 2017 May 14
TI  - Selective post-training time window for memory consolidation interference of 
      cannabidiol into the prefrontal cortex: Reduced dopaminergic modulation and 
      immediate gene expression in limbic circuits.
PG  - 85-93
LID - S0306-4522(17)30177-X [pii]
LID - 10.1016/j.neuroscience.2017.03.019 [doi]
AB  - The prefrontal cortex (PFC), amygdala and hippocampus display a coordinated 
      activity during acquisition of associative fear memories. Evidence indicates that 
      PFC engagement in aversive memory formation does not progress linearly as 
      previously thought. Instead, it seems to be recruited at specific time windows 
      after memory acquisition, which has implications for the treatment of 
      post-traumatic stress disorders. Cannabidiol (CBD), the major non-psychotomimetic 
      phytocannabinoid of the Cannabis sativa plant, is known to modulate contextual 
      fear memory acquisition in rodents. However, it is still not clear how CBD 
      interferes with PFC-dependent processes during post-training memory 
      consolidation. Here, we tested whether intra-PFC infusions of CBD immediately 
      after or 5h following contextual fear conditioning was able to interfere with 
      memory consolidation. Neurochemical and cellular correlates of the CBD treatment 
      were evaluated by the quantification of extracellular levels of dopamine (DA), 
      serotonin, and their metabolites in the PFC and by measuring the cellular 
      expression of activity-dependent transcription factors in cortical and limbic 
      regions. Our results indicate that bilateral intra-PFC CBD infusion impaired 
      contextual fear memory consolidation when applied 5h after conditioning, but had 
      no effect when applied immediately after it. This effect was associated with a 
      reduction in DA turnover in the PFC following retrieval 5days after training. We 
      also observed that post-conditioning infusion of CBD reduced c-fos and zif-268 
      protein expression in the hippocampus, PFC, and thalamus. Our findings support 
      that CBD interferes with contextual fear memory consolidation by reducing PFC 
      influence on cortico-limbic circuits.
CI  - Copyright © 2017 IBRO. Published by Elsevier Ltd. All rights reserved.
FAU - Rossignoli, Matheus Teixeira
AU  - Rossignoli MT
AD  - Department of Neuroscience and Behavior Science, Ribeirão Preto Medical School, 
      University of São Paulo, Ribeirão Preto - SP, Brazil. Electronic address: 
      rossignoli.mt@gmail.com.
FAU - Lopes-Aguiar, Cleiton
AU  - Lopes-Aguiar C
AD  - Department of Physiology and Biophysics, Institute of Biological Sciences, 
      Federal University of Minas Gerais, Belo Horizonte - MG, Brazil. Electronic 
      address: cleitonbiousp@gmail.com.
FAU - Ruggiero, Rafael Naime
AU  - Ruggiero RN
AD  - Department of Neuroscience and Behavior Science, Ribeirão Preto Medical School, 
      University of São Paulo, Ribeirão Preto - SP, Brazil. Electronic address: 
      rafaruggiero@gmail.com.
FAU - Do Val da Silva, Raquel Araujo
AU  - Do Val da Silva RA
AD  - Department of Neuroscience and Behavior Science, Ribeirão Preto Medical School, 
      University of São Paulo, Ribeirão Preto - SP, Brazil. Electronic address: 
      raqueldoval@ig.com.br.
FAU - Bueno-Junior, Lezio Soares
AU  - Bueno-Junior LS
AD  - Department of Neuroscience and Behavior Science, Ribeirão Preto Medical School, 
      University of São Paulo, Ribeirão Preto - SP, Brazil. Electronic address: 
      lezioneuro@gmail.com.
FAU - Kandratavicius, Ludmyla
AU  - Kandratavicius L
AD  - Department of Neuroscience and Behavior Science, Ribeirão Preto Medical School, 
      University of São Paulo, Ribeirão Preto - SP, Brazil. Electronic address: 
      ludykandra@gmail.com.
FAU - Peixoto-Santos, José Eduardo
AU  - Peixoto-Santos JE
AD  - Department of Neuroscience and Behavior Science, Ribeirão Preto Medical School, 
      University of São Paulo, Ribeirão Preto - SP, Brazil. Electronic address: 
      peixotosantos@yahoo.com.br.
FAU - Crippa, José Alexandre
AU  - Crippa JA
AD  - Department of Neuroscience and Behavior Science, Ribeirão Preto Medical School, 
      University of São Paulo, Ribeirão Preto - SP, Brazil. Electronic address: 
      jcrippa@fmrp.usp.br.
FAU - Cecilio Hallak, Jaime Eduardo
AU  - Cecilio Hallak JE
AD  - Department of Neuroscience and Behavior Science, Ribeirão Preto Medical School, 
      University of São Paulo, Ribeirão Preto - SP, Brazil. Electronic address: 
      jhallak@fmrp.usp.br.
FAU - Zuardi, Antonio Waldo
AU  - Zuardi AW
AD  - Department of Neuroscience and Behavior Science, Ribeirão Preto Medical School, 
      University of São Paulo, Ribeirão Preto - SP, Brazil. Electronic address: 
      awzuardi@fmrp.usp.br.
FAU - Szawka, Raphael Escorsim
AU  - Szawka RE
[truncated: 184,137 more chars]
