# Supplementary material for: Impact of creatine supplementation on inflammation: evidence from a systematic review and meta-analysis of randomized double-blind placebo trials
Source: Front Immunol. 2026 Feb 19;17:1743603. doi: 10.3389/fimmu.2026.1743603 (PMC12961398; doi:10.3389/fimmu.2026.1743603)
Supplement: Supplementary file 2 [file SupplementaryFile1.zip › SR Creatine inflammatory markers (Kell Doutorado). /Supplementary Files/All references/export.ris lillacs bvs.ris]

TY  - JOUR
AU  - Goodpaster, Kasey P S
AD  - Goodpaster KPS; Cleveland Clinic Bariatric & Metabolic Institute, Cleveland Clinic Lerner College of Medicine of Case Western Reserve University, 9500 Euclid Ave./M61, Cleveland, OH, 44195, USA. goodpak@ccf.org.
TI  - Cannabis, Weight, and Weight-Related Behaviors.
JO  - Curr Obes Rep
VL  - 14
IS  - 1
SN  - 2162-4968
DB  - MEDLINE
DP  - http://bvsalud.org/
ID  - mdl-40341983
C8  - mdl-40341983
LA  - en
SP  - 40
EP  - 40
DA  - 2025/05
PY  - 2025
DO  - 10.1007/s13679-025-00633-z
C1  - 20250509
MH  - Peso Corporal
MH  - Cannabis
MH  - Comportamento Alimentar
MH  - Transtornos da Alimentação e da Ingestão de Alimentos
MH  - Obesidade
MH  - Humanos
MH  - Comportamento Alimentar/efeitos dos fármacos
MH  - Exercício Físico
MH  - Cannabis/efeitos adversos
MH  - Peso Corporal/efeitos dos fármacos
MH  - Dronabinol/farmacologia
MH  - Dronabinol/efeitos adversos
MH  - Apetite/efeitos dos fármacos
MH  - Canabidiol
MH  - Aumento de Peso/efeitos dos fármacos
KW  - Appetite
KW  - Binge eating
KW  - Cannabis
KW  - Eating disorders
KW  - Obesity
KW  - Physical activity
KW  - Substance use
KW  - Weight
AB  - PURPOSE OF REVIEW: Review recent research regarding the relationship between cannabis use, weight, eating behaviors, eating disorders, and physical activity. RECENT FINDINGS: Cannabis, particularly the cannabinoid &#916;9-tegrahydrocannabinol (THC), is associated with increased appetite, food cravings, overconsumption, and decreased physical activity. Cannabidiol (CBD) appears to be associated with decreased appetite. While cannabis use is not correlated with binge eating, cannabis use disorder is associated with loss of control eating. Despite cannabis' association with unhealthy eating and sedentary behavior, most studies suggest that cannabis use is not associated with weight gain, or may even facilitate weight loss. The state of the literature regarding the relationship between cannabis, weight, and weight-related behaviors is complex. Most studies do not differentiate between cannabinoid profiles, routes of administration, or whether cannabis use is problematic. Patients presenting for weight management should be cautioned about cannabis, particularly THC, potentially increasing risk of unhealthy eating and activity patterns.
UR  - https://www.ncbi.nlm.nih.gov/pmc/articles/PMC12062030
UR  - https://dx.doi.org/10.1007/s13679-025-00633-z
ER  -

TY  - JOUR
AU  - Christo, Paul J
AU  - Vortsman, Eugene
AU  - Gharibo, Christopher
AU  - LeQuang, Jo Ann K
AU  - Pergolizzi, Joseph V
AD  - Christo PJ; Division of Pain Medicine, Department of Anesthesiology and Critical Care Medicine, Johns Hopkins University School of Medicine, Baltimore, USA.
AD  - Vortsman E; Department of Emergency Medicine, Northwell Health, Long Island Jewish Medical Center, New York, USA.
AD  - Gharibo C; Department of Pain Management, NYU Langone Health, New York, USA.
AD  - LeQuang JAK; Scientific Communications, NEMA Research, Inc., Naples, USA.
AD  - Pergolizzi JV; Department of Pain Medicine, NEMA Research, Inc., Naples, USA.
TI  - Considering Long-Acting Synthetic Cannabidiol for Chronic Pain: A Narrative Review.
JO  - Cureus
VL  - 17
IS  - 4
SN  - 2168-8184
DB  - MEDLINE
DP  - http://bvsalud.org/
ID  - mdl-40313449
C8  - mdl-40313449
LA  - en
SP  - e81577
EP  - e81577
DA  - 2025/05
PY  - 2025
DO  - 10.7759/cureus.81577
C1  - 20250502
KW  - cannabidiol (cbd)
KW  - cannabinoid-based therapies
KW  - chronic pain management
KW  - multimodal pain control
KW  - synthetic cannabidiol
AB  - Chronic pain is prevalent and challenging to treat. Cannabinoids, in particular cannabidiol (CBD), have been evaluated as analgesics without the issues of tolerance or dependence. Side effects tend to be mild and infrequent. These products have multiple routes of administration and composition, and some are available over the counter, allowing pain patients to self-medicate. Most self-medicated CBD are plant-derived extracts administered as either oils, pills, or by inhalation. During the early 1960s, CBD was chemically synthesized for the first time, but it was not yet approved for medical use; synthetic CBD has been and continues to be studied in clinical trials for numerous indications, including chronic pain, neuropathic pain, and pain in cancer. However, studies are often small, populations heterogeneous, and some results are equivocal. Research is lively, with over 60 studies reported on ClinicalTrials.gov. Multimodal CBD therapy may hold promise, particularly in combination with palmitoylethanolamide. Greater patient education and training for physicians and other healthcare providers are needed along with more comprehensive studies. Considering the problem of chronic pain, further intensive study of synthetic CBD for pain control is warranted to meet this unmet clinical need. This is particularly important in the context of long-lasting administration methods that enable easy dosing and support long-term use for patients dealing with persistent and often debilitating symptoms.
UR  - https://www.ncbi.nlm.nih.gov/pmc/articles/PMC12045650
UR  - https://dx.doi.org/10.7759/cureus.81577
ER  -

TY  - JOUR
AU  - Ntais, Christos
AU  - Melanthiou, Yioula
AD  - Ntais C; Healthcare Management Program, School of Economics & Management, Open University of Cyprus, 2220 Nicosia, Cyprus.
AD  - Melanthiou Y; Marketing Department, School of Business, University of Nicosia, 2417 Nicosia, Cyprus.
TI  - Assessing the Market Readiness for Medical Cannabis in Greece: A Qualitative Study of Patient Perspectives.
JO  - Medicines (Basel)
VL  - 12
IS  - 2
SN  - 2305-6320
DB  - MEDLINE
DP  - http://bvsalud.org/
ID  - mdl-40407604
C8  - mdl-40407604
LA  - en
DA  - 2025/05
PY  - 2025
DO  - 10.3390/medicines12020012
C1  - 20250523
KW  - clinical evidence
KW  - medical cannabis
KW  - qualitative research
KW  - regulatory framework
KW  - social stigma
AB  - Background: The introduction of medical cannabis in Greece marks a shift in healthcare policy, yet patient attitudes remain underexplored. Methods: This qualitative study examines the market readiness for medical cannabis through semi-structured interviews with 24 participants-12 users of cannabidiol (CBD)-based formulations and 12 medical cannabis-naive individuals. Results: CBD-experienced patients generally perceive cannabis-based treatments as beneficial for managing musculoskeletal pain, migraines, anxiety, stress and sleep disturbances, despite concerns over product quality, cost and limited medical guidance. Medical cannabis-naive participants express skepticism due to stigma and perceived insufficient evidence but acknowledge potential therapeutic value within a regulated framework. This study highlights the need for better patient education, physician training and clear regulatory guidelines to support responsible market entry. Conclusions: These findings offer important insights for policymakers, healthcare providers and the pharmaceutical industry, emphasizing the need for a structured, evidence-based approach to medical cannabis integration in Greece. Further research is needed to assess long-term patient experiences and the evolving impact of regulatory changes on market dynamics.
UR  - https://dx.doi.org/10.3390/medicines12020012
ER  -

TY  - JOUR
AU  - Coschi, Courtney H
AU  - Ding, Keyue
AU  - Tong, Justin
AU  - Tu, Dongsheng
AU  - O'Callaghan, Christopher
AU  - Leighl, Natasha B
AU  - Vera-Badillo, Francisco
AU  - Juergens, Rosalyn A
AU  - Hao, Desiree
AU  - Seymour, Lesley
AU  - Renouf, Daniel J
AU  - Chen, Eric
AU  - Gaudreau, Pierre-Olivier
AU  - Fung, Andrea S
AD  - Coschi CH; Canadian Cancer Trials Group, Kingston, ON, Canada.
AD  - Ding K; Canadian Cancer Trials Group, Kingston, ON, Canada.
AD  - Tong J; Kingston Health Sciences Centre, Kingston, ON, Canada.
AD  - Tu D; Canadian Cancer Trials Group, Kingston, ON, Canada.
AD  - O'Callaghan C; Canadian Cancer Trials Group, Kingston, ON, Canada.
AD  - Leighl NB; University Health Network, Toronto, ON, Canada.
AD  - Vera-Badillo F; Cancer Centre of Southeastern Ontario, Kingston, ON, Canada.
AD  - Juergens RA; Juravinski Cancer Centre, McMaster University, Hamilton, ON, Canada.
AD  - Hao D; Arthur J.E. Child Comprehensive Cancer Centre and Cumming School of Medicine, Calgary, AB, Canada.
AD  - Seymour L; Canadian Cancer Trials Group, Kingston, ON, Canada.
AD  - Renouf DJ; Pancreas Centre, BC Cancer, Vancouver, BC, Canada.
AD  - Chen E; Princess Margaret Cancer Centre, Toronto, ON, Canada.
AD  - Gaudreau PO; Canadian Cancer Trials Group, Kingston, ON, Canada.
AD  - Fung AS; Arthur J.E. Child Comprehensive Cancer Centre, University of Calgary, Calgary, AB, Canada.
TI  - Effects of cannabinoids on immune checkpoint inhibitor response: CCTG pooled analysis of individual patient data.
JO  - Immunotherapy
VL  - 17
IS  - 4
SN  - 1750-7448
DB  - MEDLINE
DP  - http://bvsalud.org/
ID  - mdl-40184324
C8  - mdl-40184324
LA  - en
SP  - 257
EP  - 268
DA  - 2025/04
PY  - 2025
DO  - 10.1080/1750743X.2025.2485012
C1  - 20250404
MH  - Protocolos de Quimioterapia Combinada Antineoplásica
MH  - Canabinoides
MH  - Inibidores de Checkpoint Imunológico
MH  - Neoplasias
MH  - Humanos
MH  - Inibidores de Checkpoint Imunológico/uso terapêutico
MH  - Inibidores de Checkpoint Imunológico/efeitos adversos
MH  - Canabinoides/uso terapêutico
MH  - Masculino
MH  - Feminino
MH  - Pessoa de Meia-Idade
MH  - Neoplasias/tratamento farmacológico
MH  - Neoplasias/mortalidade
MH  - Neoplasias/imunologia
MH  - Idoso
MH  - Adulto
MH  - Canadá
MH  - Resultado do Tratamento
MH  - Protocolos de Quimioterapia Combinada Antineoplásica/uso terapêutico
KW  - Anti-CTLA-4
KW  - Anti-PD-1
KW  - Anti-PD-L1
KW  - Immunotherapy
KW  - cannabinoids
KW  - durvalumab
KW  - immune checkpoint inhibitors
KW  - tremelimumab
AB  - BACKGROUND: Immune checkpoint inhibitors (ICIs) benefit patients across various tumor types. ICIs block cancer and T-cell interactions whereas cannabinoids may inhibit T-cell activation, reducing lysis of tumor cells. Interactions between cannabinoid use and dual ICI treatment remain unknown. METHODS: Individual patient data from 4 Canadian Cancer Trials Group (CCTG) trials of patients treated with dual ICI ± chemotherapy (n = 684) were pooled. Cochran - Mantel - Haenszel and log-rank tests (stratified by trial/treatment arms) correlated cannabinoid use with clinicopathologic characteristics, Best Overall Response (BOR)/iBOR per RECIST 1.1/iRECIST, Progression-Free Survival (PFS)/iPFS, Overall Survival (OS) and immune-related adverse events (irAEs). RESULTS: Sixty-five (9.5%) patients took cannabinoids at any time on trial, 32 (4.7%) of which were using cannabinoids at baseline. By multivariate analysis, cannabinoid use at baseline was significantly associated with improved iPFS (0.05), but not iBOR (p = 0.15), PFS (p = 0.12), OS (p = 0.35) or incidence of grade 1/2 or 3/4 irAEs (p = 0.96 and 0.65 respectively). Results were not significantly different with cannabinoid use at any time on trial. CONCLUSION: Improved iPFS with cannabinoid use in patients treated with durvalumab plus tremelimumab ± chemotherapy did not translate into OS benefits. This study supports the safe use of cannabinoids in the context of combination ICI therapy.
AB  - Immune checkpoint inhibitors (ICI) have become an important treatment option for cancer patients and has been associated with improved survival outcomes across various tumor types. Cannabinoids are active components of cannabis and include tetrahydrocannabinol (THC) and cannabidiol (CBD). Cannabis use has increased in Canadian cancer patients and is often used for symptom management. Some studies have suggested that cannabinoids can alter the function of the immune system, which could impact the effectiveness of immune checkpoint inhibitors. Therefore, we aimed to evaluate whether cannabinoid use might impact the effectiveness of combination ICI treatment with durvalumab plus tremelimumab (with/without chemotherapy) using data from four clinical trials completed through the Canadian Cancer Trials Group (CCTG). We found no significant difference in response, survival outcomes or adverse events in patients who used cannabinoids with combination ICI treatment compared to cannabinoid non-users. This study supports the safe use of cannabinoids in the context of combination ICI therapy.
UR  - https://www.ncbi.nlm.nih.gov/pmc/articles/PMC12036482
UR  - https://dx.doi.org/10.1080/1750743X.2025.2485012
ER  -

TY  - JOUR
AU  - Longardner, Katherine
AU  - Shen, Qian
AU  - Castellanos, Francisco X
AU  - Tang, Bin
AU  - Gandhi, Rhea
AU  - Wright, Brenton A
AU  - Momper, Jeremiah D
AU  - Nahab, Fatta B
AD  - Longardner K; University of California San Diego, Department of Neurosciences, La Jolla, CA, USA.
AD  - Shen Q; University of California San Diego, Department of Radiology, La Jolla, CA, USA.
AD  - Castellanos FX; NYU Grossman School of Medicine, Department of Child and Adolescent Psychiatry, New York, NY, USA.
AD  - Tang B; University of California San Diego, Department of Psychiatry, La Jolla, CA, USA.
AD  - Gandhi R; University of California San Diego, Department of Neurosciences, La Jolla, CA, USA.
AD  - Wright BA; University of California San Diego, Department of Neurosciences, La Jolla, CA, USA.
AD  - Momper JD; University of California San Diego, Skaggs School of Pharmacy and Pharmaceutical Sciences, La Jolla, CA, USA.
AD  - Nahab FB; University of California San Diego, Department of Neurosciences, La Jolla, CA, USA.
TI  - Double-Blind, Randomized, Placebo-Controlled, Crossover Study of Oral Cannabidiol and Tetrahydrocannabinol for Essential Tremor.
JO  - Tremor Other Hyperkinet Mov (N Y)
VL  - 15
SN  - 2160-8288
DB  - MEDLINE
DP  - http://bvsalud.org/
ID  - mdl-40248111
C8  - mdl-40248111
LA  - en
SP  - 14
EP  - 14
DA  - 2025/04
PY  - 2025
DO  - 10.5334/tohm.1005
C1  - 20250418
MH  - Canabidiol
MH  - Dronabinol
MH  - Tremor Essencial
MH  - Humanos
MH  - Canabidiol/administração & dosagem
MH  - Canabidiol/uso terapêutico
MH  - Canabidiol/efeitos adversos
MH  - Dronabinol/administração & dosagem
MH  - Dronabinol/uso terapêutico
MH  - Dronabinol/efeitos adversos
MH  - Método Duplo-Cego
MH  - Feminino
MH  - Masculino
MH  - Estudos Cross-Over
MH  - Tremor Essencial/tratamento farmacológico
MH  - Pessoa de Meia-Idade
MH  - Idoso
MH  - Projetos Piloto
MH  - Administração Oral
MH  - Resultado do Tratamento
MH  - Adulto
KW  - cannabis, therapeutics
KW  - digital outcome measures
KW  - essential tremor
AB  - Background: Essential tremor (ET) is characterized by often disabling action tremors. No pharmacological agent has been developed specifically for symptomatic treatment. Anecdotal reports describe tremor improvement with cannabis, but no evidence exists to support these claims. We conducted a phase Ib/II double-blind, placebo-controlled, crossover pilot trial in participants with ET to investigate tolerability, safety, and efficacy of Tilray TN-CT120 LM, an oral pharmaceutical-grade formulation containing tetrahydrocannabinol (THC) 5 mg and cannabidiol (CBD) 100 mg. Our objectives were to determine if short-term THC/CBD exposure improved tremor amplitude and was tolerated. Methods: Participants with ET were randomized (1:1) to receive either TN-CT120 LM or placebo. Dose titration, driven by tolerability, was attempted every 2-3 days to three capsules daily maximum. Participants remained on the highest tolerated dose for two weeks before returning to complete assessments. After completing the first arm, participants titrated off the agent, underwent a three-week washout, and then returned for the same procedures with the alternate compound. The primary endpoint was tremor amplitude change from baseline using digital spiral assessment. Secondary endpoints explored safety and tolerability. Results: Among thirteen participants screened, seven were eligible and enrolled. Five completed all visits; one withdrew following a serious adverse event, and another did not tolerate the lowest dose. Intent-to-treat analyses performed for six participants did not reveal significant effects on primary or secondary endpoints. Conclusions: This pilot trial did not detect any signals of efficacy of THC/CBD in ET. Although preliminary due to the small sample size, our data do not support anecdotal reports of cannabinoid effectiveness for ET. Highlights: This double-blind, randomized, placebo-controlled efficacy and tolerability pilot trial did not detect any signals of efficacy of oral cannabidiol and tetrahydrocannabinol in reducing essential tremor amplitude using either digital outcome measures or clinical rating scales. The oral cannabinoids were well-tolerated by most (five out of seven) participants.
UR  - https://www.ncbi.nlm.nih.gov/pmc/articles/PMC12005140
UR  - https://dx.doi.org/10.5334/tohm.1005
ER  -

TY  - JOUR
AU  - Cowley, Isaac
AU  - Erridge, Simon
AU  - Aggarwal, Arushika
AU  - Evans, Lilia
AU  - Varadpande, Madhur
AU  - Clarke, Evonne
AU  - McLachlan, Katy
AU  - Coomber, Ross
AU  - Iqbal, Augustin
AU  - Rucker, James J
AU  - Weatherall, Mark W
AU  - Sodergren, Mikael H
AD  - Cowley I; Imperial College Medical Cannabis Research Group, Department of Surgery and Cancer, Imperial College London, London, UK.
AD  - Erridge S; Imperial College Medical Cannabis Research Group, Department of Surgery and Cancer, Imperial College London, London, UK.
AD  - Aggarwal A; Curaleaf Clinic, London, UK.
AD  - Evans L; Imperial College Medical Cannabis Research Group, Department of Surgery and Cancer, Imperial College London, London, UK.
AD  - Varadpande M; Imperial College Medical Cannabis Research Group, Department of Surgery and Cancer, Imperial College London, London, UK.
AD  - Clarke E; Imperial College Medical Cannabis Research Group, Department of Surgery and Cancer, Imperial College London, London, UK.
AD  - McLachlan K; Curaleaf Clinic, London, UK.
AD  - Coomber R; Curaleaf Clinic, London, UK.
AD  - Iqbal A; Curaleaf Clinic, London, UK.
AD  - Rucker JJ; St. George's Hospital NHS Trust, London, UK.
AD  - Weatherall MW; Curaleaf Clinic, London, UK.
AD  - Sodergren MH; Curaleaf Clinic, London, UK.
TI  - UK Medical Cannabis Registry: A Clinical Outcomes Analysis for Epilepsy.
JO  - Brain Behav
VL  - 15
IS  - 4
SN  - 2162-3279
DB  - MEDLINE
DP  - http://bvsalud.org/
ID  - mdl-40249168
C8  - mdl-40249168
LA  - en
SP  - e70490
EP  - e70490
DA  - 2025/04
PY  - 2025
DO  - 10.1002/brb3.70490
C1  - 20250418
MH  - Epilepsia Resistente a Medicamentos
MH  - Epilepsia
MH  - Maconha Medicinal
MH  - Adolescente
MH  - Adulto
MH  - Feminino
MH  - Humanos
MH  - Masculino
MH  - Pessoa de Meia-Idade
MH  - Adulto Jovem
MH  - Epilepsia Resistente a Medicamentos/tratamento farmacológico
MH  - Epilepsia/tratamento farmacológico
MH  - Maconha Medicinal/uso terapêutico
MH  - Maconha Medicinal/efeitos adversos
MH  - Medidas de Resultados Relatados pelo Paciente
MH  - Qualidade de Vida
MH  - Sistema de Registros
MH  - Resultado do Tratamento
MH  - Reino Unido
KW  - Cannabidiol
KW  - Cannabis
KW  - Epilepsy
KW  - &#916;9­tetrahydrocannabinol
AB  - BACKGROUND: A third of epilepsy patients fail to enter seizure remission despite optimal therapeutic management. Cannabis-based medicinal products (CBMPs) have shown promise as a potential therapy. However, a paucity of high-quality literature regarding CBMPs' efficacy and safety profile means further investigation is needed. The study aimed to examine changes in epilepsy-specific and general health-related quality of life (HRQoL) patient-reported outcome measures (PROMs) in individuals with treatment-resistant epilepsy. METHODS: A case series of patients with epilepsy from the UK Medical Cannabis Registry analyzed changes in Quality of Life in Epilpesy-31 (QOILE-31), Single-Item Sleep Quality Score (SQS), EQ-5D-5L, Generalized Anxiety Disorder-7 (GAD-7) and Patient Global Impression of Change (PGIC) between baseline, one, three, and six months. Adverse events (AEs) were collected and classified by severity. p < 0.050 was considered statistically significant. RESULTS: There were 134 patients included. Improvements were recorded from baseline to one, three, and six months in QOILE-31 and all HRQoL PROMs (p < 0.050). Forty patients (29.85%) reported a minimal clinically important difference in Quality of Life in Epilepsy-31 (QOLIE-31) at six months. There were 18 (13.43%) AEs reported by 5 (3.73%) patients, mainly mild and moderate. DISCUSSION: The proportion of patients achieving a clinically significant change is similar to existing CBMPs in epilepsy literature. AE incidence was lower than similar studies although this may be due to the large proportion (67.16%) of individuals who were not cannabis naïve. CONCLUSION: Initiation of CBMPs was associated with an improvement across all PROMs. CBMPs were well tolerated across the cohort. However, randomized controlled trials are needed to help determine causality.
UR  - https://www.ncbi.nlm.nih.gov/pmc/articles/PMC12007016
UR  - https://dx.doi.org/10.1002/brb3.70490
ER  -

TY  - JOUR
AU  - Kuntzman, Yuval
AU  - Halpert, Gilad
AU  - Amital, Howard
AD  - Kuntzman Y; Zabludowicz Center for Autoimmune Diseases, Sheba Medical Center, Tel Hashomer, Israel, Internal Medicine B, Sheba Medical Center, Tel Hashomer, Israel.
AD  - Halpert G; Zabludowicz Center for Autoimmune Diseases, Sheba Medical Center, Tel Hashomer, Israel, Dina Recanati School of Medicine, Reichman University, Herzliya, Israel.
AD  - Amital H; Zabludowicz Center for Autoimmune Diseases, Sheba Medical Center, Tel Hashomer, Israel, Internal Medicine B, Sheba Medical Center, Tel Hashomer, Israel, Faculty of Medicine, Tel Aviv University, Tel Aviv, Israel.
TI  - Cannabidiol and Its Effects on Patients with COVID-19 Infection.
JO  - Isr Med Assoc J
VL  - 27
IS  - 2
SN  - 1565-1088
DB  - MEDLINE
DP  - http://bvsalud.org/
ID  - mdl-40170643
C8  - mdl-40170643
LA  - en
SP  - 78
EP  - 81
DA  - 2025/04
PY  - 2025
C1  - 20250402
MH  - Tratamento Farmacológico da COVID-19
MH  - Canabidiol
MH  - Citocinas
MH  - Humanos
MH  - Canabidiol/administração & dosagem
MH  - Canabidiol/uso terapêutico
MH  - Canabidiol/farmacologia
MH  - Masculino
MH  - Método Duplo-Cego
MH  - Feminino
MH  - Pessoa de Meia-Idade
MH  - Citocinas/sangue
MH  - COVID-19
MH  - Resultado do Tratamento
MH  - Adulto
MH  - SARS-CoV-2
MH  - Idoso
AB  - BACKGROUND: The severe acute respiratory syndrome coronavirus 2 (SARS-CoV-2) disease pathway is heavily influenced by different inflammatory cytokines. There is ample evidence of cannabidiol (CBD) immunomodulation effects. OBJECTIVES: To investigate the effect of CBD on patients with SARS-CoV-2 and to measure the impact on inflammatory cytokines. METHODS: A double blind, placebo-controlled study to compare the clinical outcomes and selected serum cytokine levels in patients with SARS-CoV-2 that received sublingual CBD extraction. Seven patients were randomized to the treatment arm and three to the placebo group. RESULTS: Clinical outcomes were better in the patient group that received sublingual CBD vs. patients receiving placebo treatment. Serum cytokine mean concentration levels showed differences between the two groups but of mixed trends. CONCLUSIONS: Patients presenting with SARS-CoV-2 and receiving CBD sublingually had better outcomes than those receiving a placebo, although these results did not reflect in selected serum cytokines. Further study is needed.
UR  - https://pesquisa.bvsalud.org/portal/resource/pt/mdl-40170643
ER  -

TY  - JOUR
AU  - Stavrogianni, Konstantina
AU  - Kitsos, Dimitrios K
AU  - Giannopapas, Vasileios
AU  - Smyrni, Vassiliki
AU  - Chasiotis, Athanasios K
AU  - Akrivaki, Alexandra
AU  - Dimitriadou, Evangelia-Makrina
AU  - Zompola, Christina
AU  - Tzartos, John S
AU  - Tsivgoulis, Georgios
AU  - Giannopoulos, Sotirios
AD  - Stavrogianni K; Second Department of Neurology, School of Medicine, Attikon University Hospital, National and Kapodistrian University of Athens, 157 72 Athens, Greece.
AD  - Kitsos DK; Department of Physiology, Faculty of Medicine, School of Health Sciences, University of Ioannina, 451 10 Ioannina, Greece.
AD  - Giannopapas V; Second Department of Neurology, School of Medicine, Attikon University Hospital, National and Kapodistrian University of Athens, 157 72 Athens, Greece.
AD  - Smyrni V; Second Department of Neurology, School of Medicine, Attikon University Hospital, National and Kapodistrian University of Athens, 157 72 Athens, Greece.
AD  - Chasiotis AK; Department of Physical Therapy, University of West Attica, 122 43 Attica, Greece.
AD  - Akrivaki A; Laboratory of Neuromuscular and Cardiovascular Study of Motion (LANECASM), University of West Attica, 122 43 Attica, Greece.
AD  - Dimitriadou EM; Second Department of Neurology, School of Medicine, Attikon University Hospital, National and Kapodistrian University of Athens, 157 72 Athens, Greece.
AD  - Zompola C; Second Department of Neurology, School of Medicine, Attikon University Hospital, National and Kapodistrian University of Athens, 157 72 Athens, Greece.
AD  - Tzartos JS; Department of Physical Therapy, University of West Attica, 122 43 Attica, Greece.
AD  - Tsivgoulis G; Laboratory of Neuromuscular and Cardiovascular Study of Motion (LANECASM), University of West Attica, 122 43 Attica, Greece.
AD  - Giannopoulos S; Second Department of Neurology, School of Medicine, Attikon University Hospital, National and Kapodistrian University of Athens, 157 72 Athens, Greece.
TI  - Evaluating Vaporized Cannabinoid Therapy in Multiple Sclerosis: Findings from a Prospective Single-Center Clinical Study.
JO  - J Clin Med
VL  - 14
IS  - 6
SN  - 2077-0383
DB  - MEDLINE
DP  - http://bvsalud.org/
ID  - mdl-40142928
C8  - mdl-40142928
LA  - en
DA  - 2025/03
PY  - 2025
DO  - 10.3390/jcm14062121
C1  - 20250327
KW  - THC:CBD
KW  - bladder dysfunction
KW  - cannabinoids
KW  - disability
KW  - multiple sclerosis
KW  - spasticity
AB  - Introduction: Multiple Sclerosis (MS) is associated with a wide range of debilitating symptoms, and conventional therapies often fail to adequately address the disease's multifaceted challenges. Cannabidiol (CBD) 13.0% + Delta9-tetrahydrocannabinol (THC) 9.0% (CBD13/THC9), a vaporized cannabis-based medicinal product, presents a novel therapeutic option for managing MS symptoms. Methods: This single-center longitudinal study followed 69 MS patients over a six-month period. Participants were assessed at treatment initiation and at three- and six-month intervals. Key measures included muscle spasticity, urine bladder dysfunction, and the evaluation of disability progression rate. The evaluation included the Modified Ashworth Scale (MAS), the Post Void Residual (PVR) volume, and the Expanded Disability Status Scale (EDSS). Results: Significant improvement was observed across all outcome assessments. The EDSS score was decreased over time (p = 0.009), indicating a slight reduction in disability progression rate, while MAS scores showed substantial improvement in muscle spasticity (p < 0.001). Urine bladder function improved significantly, with PVR volume showing notable improvement between baseline and the six-month assessment (p < 0.001). Correlation analyses revealed that a gradual increase in vaporized CBD13/THC9 dose was correlated with slightly lower EDSS scores, while the adverse effects were negatively associated with the frequency of cannabinoid use. Finally, patients who were smokers used CBD13/THC9 more frequently. Conclusions: The vaporized CBD13/THC9 formulation demonstrated notable efficacy in slightly improving disability progression rate via reduction in muscle spasticity and urine bladder dysfunction in MS patients. This highlights its addon therapeutic value during rehabilitation in MS patients with debilitating disability symptoms.
UR  - https://www.ncbi.nlm.nih.gov/pmc/articles/PMC11943353
UR  - https://dx.doi.org/10.3390/jcm14062121
ER  -

TY  - JOUR
AU  - Strzelczyk, Adam
AU  - Schubert-Bast, Susanne
AU  - von Podewils, Felix
AU  - Knake, Susanne
AU  - Mayer, Thomas
AU  - Klotz, Kerstin Alexandra
AU  - Buhleier, Elisa
AU  - Herold, Luise
AU  - Immisch, Ilka
AU  - Kurlemann, Gerhard
AU  - Rosenow, Felix
AD  - Strzelczyk A; Goethe-University Frankfurt, Epilepsy Center Frankfurt Rhine-Main, Department of Neurology, University Hospital Frankfurt, Frankfurt am Main, Germany. Electronic address: strzelczyk@med.uni-frankfurt.de.
AD  - Schubert-Bast S; Goethe-University Frankfurt, Epilepsy Center Frankfurt Rhine-Main, Department of Neurology, University Hospital Frankfurt, Frankfurt am Main, Germany; Goethe-University Frankfurt, Department of Pediatric Epileptology, University Hospital Frankfurt, Frankfurt am Main, Germany.
AD  - von Podewils F; Department of Neurology, Epilepsy Center, University Hospital Greifswald, Greifswald, Germany.
AD  - Knake S; Epilepsy Center Hessen and Department of Neurology, Philipps-University Marburg, Marburg, Germany.
AD  - Mayer T; Epilepsy Center Kleinwachau, Radeberg, Germany.
AD  - Klotz KA; Department of Pediatric Neurology, University Hospital Bonn, Bonn, Germany; Department of Neuropediatrics and Muscle Disorders, Center for Pediatrics, Medical Center, University of Freiburg, Faculty of Medicine, Freiburg i.Br., Germany.
AD  - Buhleier E; Goethe-University Frankfurt, Epilepsy Center Frankfurt Rhine-Main, Department of Neurology, University Hospital Frankfurt, Frankfurt am Main, Germany.
AD  - Herold L; Department of Neurology, Epilepsy Center, University Hospital Greifswald, Greifswald, Germany.
AD  - Immisch I; Epilepsy Center Hessen and Department of Neurology, Philipps-University Marburg, Marburg, Germany.
AD  - Kurlemann G; St. Bonifatius Hospital, Lingen, Germany.
AD  - Rosenow F; Goethe-University Frankfurt, Epilepsy Center Frankfurt Rhine-Main, Department of Neurology, University Hospital Frankfurt, Frankfurt am Main, Germany.
TI  - Real-world experience of cannabidiol in conjunction with clobazam for the treatment of seizures associated with Lennox-Gastaut syndrome and Dravet syndrome: Results from a retrospective multicentre chart review in Germany.
JO  - Epilepsy Behav
VL  - 166
SN  - 1525-5069
DB  - MEDLINE
DP  - http://bvsalud.org/
ID  - mdl-40073826
C8  - mdl-40073826
LA  - en
SP  - 110302
EP  - 110302
DA  - 2025/03
PY  - 2025
DO  - 10.1016/j.yebeh.2025.110302
C1  - 20250312
MH  - Anticonvulsivantes
MH  - Canabidiol
MH  - Clobazam
MH  - Epilepsias Mioclônicas
MH  - Síndrome de Lennox-Gastaut
MH  - Convulsões
MH  - Humanos
MH  - Canabidiol/uso terapêutico
MH  - Masculino
MH  - Feminino
MH  - Estudos Retrospectivos
MH  - Epilepsias Mioclônicas/tratamento farmacológico
MH  - Epilepsias Mioclônicas/complicações
MH  - Clobazam/uso terapêutico
MH  - Criança
MH  - Síndrome de Lennox-Gastaut/tratamento farmacológico
MH  - Síndrome de Lennox-Gastaut/complicações
MH  - Anticonvulsivantes/uso terapêutico
MH  - Alemanha
MH  - Pré-Escolar
MH  - Adolescente
MH  - Convulsões/tratamento farmacológico
MH  - Convulsões/etiologia
MH  - Adulto
MH  - Adulto Jovem
MH  - Resultado do Tratamento
MH  - Quimioterapia Combinada
MH  - Lactente
KW  - Antiseizure medication
KW  - CBD
KW  - Clinical Global Impression of Change
KW  - Developmental and epileptic encephalopathies
KW  - Epilepsy
KW  - Responder rate
AB  - BACKGROUND: Lennox-Gastaut syndrome (LGS) and Dravet syndrome (DS) are rare and debilitating forms of epilepsy, characterised by recurrent, severe, drug-resistant seizures and neurodevelopmental impairments. A non-euphoric, plant-derived, highly purified formulation of cannabidiol (CBD; Epidyolex®, 100 mg/mL oral solution) is approved in the European Union and United Kingdom for use in patients aged &#8805;2 years for the adjunctive treatment of seizures associated with LGS or DS in conjunction with clobazam (CLB), and for the adjunctive treatment of seizures associated with tuberous sclerosis complex in patients aged &#8805;2 years. METHODS: We performed a retrospective chart review of patients with treatment-resistant epilepsies who were treated with adjunctive CBD at six epilepsy centres in Germany. We analysed patient and treatment characteristics, seizure outcomes, treatment retention rates (i.e. the proportion of patients remaining on CBD treatment at time of assessment and retention as estimated by Kaplan-Meier [KM] analyses), physician-rated Clinical Global Impression of Change (CGI-C), and adverse events (AEs) for up to 12 months. Here, we report data from this chart review for those patients with LGS or DS receiving adjunctive treatment with concomitant CBD and CLB. RESULTS: We identified 126 patients (102 LGS; 24 DS) receiving CBD and CLB, with a mean (standard deviation [SD]) age of 23.2 (15.8) years and a mean (SD) age of epilepsy onset of 3 (3.7) years. Patients had received a median (range) number of prior antiseizure medications (ASMs) of 6 (1-24) and concomitant ASMs of 3 (1-7). The median target CBD dose was 11.1 mg/kg/day in the total population (17.8, 15.8, and 9.7 mg/kg/day in the <6 years, 6-17 years, and &#8805;18 years subgroups, respectively). The median time to the target dose was 21-22 days across age groups. The median concomitant CLB dose was 0.14 mg/kg/day (0.38, 0.22, and 0.10 mg/kg/day in the respective age groups). A &#8805;50% reduction in total seizures was observed in 47.5% of patients at 3 months (35.7-52.6% across age groups) and 45.5% of patients at 12 months (44.4-46.2% across age groups). For generalised tonic-clonic seizures, a &#8805;50% reduction was observed in 63.0% of patients at 3 months (60.7-66.7% across age groups) and 56.9% of patients at 12 months (50.0-75.0% across age groups). Median seizure days per month significantly decreased from 30 (range: 0.5-30) at baseline to 15 (range: 0-30) at the last follow-up (p <0.001). Overall, 89.7%, 80.7%, and 69.8% patients remained on CBD at 3, 6, and 12 months, respectively. KM estimated treatment retention was similar across paediatric and adult groups, according to earlier or later initiation (e.g. &#8804;4 vs &#8805;15 prior and concomitant ASMs) and according to the syndrome (LGS and DS). Physicians rated 66% of patients demonstrated a CGI-C improvement and 67% demonstrated a CGI-C behaviour improvement. The most common AEs (&#8805;5%) were sedation (n = 30, 23.8%), diarrhoea (n = 13, 10.3%) and psycho-behavioural AEs (n = 9, 7.1%). CONCLUSION: In this chart review of patients with severe treatment refractory LGS or DS receiving adjunctive CBD and CLB concomitantly, a reduction in seizure frequency and sustained treatment retention was observed for up to 12 months across age groups in real-world clinical practice. CBD discontinuations exclusively due to AEs were infrequent and the AE profile was generally aligned to that previously observed.
UR  - https://dx.doi.org/10.1016/j.yebeh.2025.110302
ER  -

TY  - JOUR
AU  - Madson, Michael J
AU  - Srivastava, Unnati
AU  - Gade, Yoshita
TI  - Recommendations From Arizona Budtenders to Mystery Callers Regarding Morning Sickness.
JO  - J Obstet Gynecol Neonatal Nurs
VL  - 54
IS  - 3
SN  - 1552-6909
DB  - MEDLINE
DP  - http://bvsalud.org/
ID  - mdl-40032244
C8  - mdl-40032244
LA  - en
SP  - 282
EP  - 287.e1
DA  - 2025/03
PY  - 2025
DO  - 10.1016/j.jogn.2025.02.001
C1  - 20250303
MH  - Humanos
MH  - Arizona
MH  - Feminino
MH  - Adulto
MH  - Masculino
MH  - Gravidez
MH  - Pessoa de Meia-Idade
MH  - Encaminhamento e Consulta/estatística & dados numéricos
KW  - Arizona
KW  - cannabis
KW  - counseling
KW  - dispensary
KW  - marijuana
KW  - morning sickness
KW  - mystery calling
KW  - nausea
KW  - pregnancy
KW  - vomiting
AB  - OBJECTIVE: To explore the recommendations for managing morning sickness made by Arizona budtenders, including types of products suggested and frequency of referrals to medical professionals. DESIGN: Descriptive observational study using mystery calling. SETTING: Eligible dispensaries in 12 of Arizona's 15 counties. PARTICIPANTS: Budtenders (N = 104) who answered the phone during regular business hours. METHODS: Two researchers mystery called eligible dispensaries between February and April 2024 and documented budtender responses on a standardized form. We used counts, percentages, and 95% confidence intervals to analyze the data. RESULTS: The response rate was 67%. Most budtenders (71.2%, n = 74) recommended cannabis products for morning sickness, especially cannabidiol and edibles. One fifth of these budtenders (18.9%, n = 14) recommended tinctures, one eighth (12.2%, n = 9) recommended inhalation products such as vapes and joints, and a few (5.4%, n = 4) recommended topicals. Most budtenders (85.6%, n = 89) encouraged a medical consultation, but relatively few (34.6%, n = 36) did so without prompting. CONCLUSION: Future researchers should investigate whether these trends are similar in other regions where cannabis is legal. Obstetrics and gynecology nurses should counsel patients proactively about prenatal cannabis use. Policymakers should consider mandating budtender training on cannabis risks during pregnancy as well as pregnancy-specific product warnings.
UR  - https://dx.doi.org/10.1016/j.jogn.2025.02.001
ER  -

TY  - JOUR
AU  - Di Giuseppe, Luis Angel
AU  - Appendino, Juan Ignacio
AU  - García, María Del Carmen
AU  - Alvarez, Karina Elena
AU  - Buela, Gabriela
AU  - Burgos, Mariana Andrea
AU  - Posadas-Martínez, María Lourdes
AU  - Puga, Maria Celeste
AD  - Di Giuseppe LA; Hospital Italiano de Buenos Aires.
AD  - Appendino JI; Hospital Italiano de Buenos Aires.
AD  - García MDC; Hospital Italiano de Buenos Aires.
AD  - Alvarez KE; Hospital Italiano de Buenos Aires.
AD  - Buela G; Hospital Italiano de Buenos Aires.
AD  - Burgos MA; Hospital Italiano de Buenos Aires.
AD  - Posadas-Martínez ML; Hospital Italiano de Buenos Aires.
AD  - Puga MC; Hospital Italiano de Buenos Aires.
TI  - [Real-life study with pharmaceutical cannabidiol in refractory epilepsy]
TT  - Estudio de vida real con cannabidiol farmacéutico en epilepsia resistente.
JO  - Rev Fac Cien Med Univ Nac Cordoba
VL  - 82
IS  - 1
SN  - 1853-0605
DB  - MEDLINE
DP  - http://bvsalud.org/
ID  - mdl-40163830
C8  - mdl-40163830
LA  - es
SP  - 110
EP  - 126
DA  - 2025/03
PY  - 2025
DO  - 10.31053/1853.0605.v82.n1.45350
C1  - 20250331
MH  - Anticonvulsivantes
MH  - Canabidiol
MH  - Epilepsia Resistente a Medicamentos
MH  - Humanos
MH  - Canabidiol/uso terapêutico
MH  - Canabidiol/administração & dosagem
MH  - Epilepsia Resistente a Medicamentos/tratamento farmacológico
MH  - Estudos Retrospectivos
MH  - Masculino
MH  - Feminino
MH  - Adulto
MH  - Anticonvulsivantes/uso terapêutico
MH  - Anticonvulsivantes/administração & dosagem
MH  - Resultado do Tratamento
MH  - Pessoa de Meia-Idade
MH  - Criança
MH  - Adulto Jovem
MH  - Adolescente
KW  - drug resistant epilepsy
KW  - cannabidiol treatment outcome
KW  - drug substitution
AB  - Pharmaceutical-grade cannabidiol (CBD) is an alternative treatment for patients with drug-resistant epilepsy (DRE). In 2022, the Italian Hospital of Buenos Aires implemented a non-medical change (NMC) of treatment, replacing one commercial pharmaceutical-grade CBD product with another, the latter also being the initial option for new patients.Our objective was to evaluate the clinical outcomes of the commercial product change in this population. Methods: Retrospective cohort of DRE patients who either switched from one commercial pharmaceutical-grade CBD product to another or started treatment with the new product. The clinical response was evaluated by changes in seizure frequency, perception of change with the Patient Global Impression of Change (PGIC) scale, and safety considering discontinuation and/or the presence of adverse effects. Results: Nineteen patients were included, 12 in the change group and 7 in the new start group (7 pediatric and 12 adults). One patient discontinued treatment due to lack of response. Among those who completed follow-up, 8 (44%) reduced seizure frequency, 6 (33%) showed no change, and 4 (22%) increased seizure frequency. According to the PGIC scale, 9 (50%) remained unchanged, 5 (28%) reported barely noticeable changes, and 4 (22%) reported improvement. Adverse events were mild and transient. Conclusion: The new commercial pharmaceutical-grade CBD product is a safe and valid option both for substitution and initial treatment in patients with DRE. During the treatment period, patients perceived stability or improvement according to the PGIC scale.
AB  - El cannabidiol (CBD) de grado farmacéutico es  una alternativa de  tratamiento para pacientes con epilepsia resistente a fármacos (ER). En 2022, el Hospital Italiano de Buenos Aires implementó un cambio no médico (CNM) de tratamiento, sustituyendo un producto comercial de CBD farmacéutico por otro, siendo este último también la opción inicial para pacientes nuevos.Nuestro objetivo fue evaluar los resultados clínicos del cambio de producto comercial en esta población. Métodos: Cohorte retrospectiva de pacientes con ER que incluyó pacientes que cambiaron de marca comercial de CBD farmacéutico o iniciaron tratamiento con el nuevo producto. Se evaluó la respuesta clínica como modificación en la frecuencia de crisis, percepción de cambio con la escala de Impresión Global de Cambio (PGIC) y seguridad considerando discontinuación y/o  presencia de efectos adversos. Resultados: Se incluyeron 19 pacientes, 12 en el grupo de cambio y 7 de nuevo inicio (7 pediátricos y 12 adultos). Un  paciente discontinuó tratamiento por falta de respuesta. De quienes completaron seguimiento, 8 (44%) redujeron la frecuencia de crisis, 6 (33%) no presentaron cambios y 4 (22%) la incrementaron. Según escala PGIC, 9 (50%) se mantuvieron sin cambios, 5 (28%) presentaron cambios apenas perceptibles y 4 (22%) informaron mejoría. Los eventos adversos fueron leves y transitorios. Conclusión: El nuevo producto comercial con CBD de grado  farmacéutico es una opción segura y válida tanto en la sustitución como en el tratamiento de inicio en pacientes con ER. Durante el tiempo de tratamiento, los pacientes percibieron estabilidad o mejoría según escala PGIC.
UR  - https://www.ncbi.nlm.nih.gov/pmc/articles/PMC12057711
UR  - https://dx.doi.org/10.31053/1853.0605.v82.n1.45350
ER  -

TY  - JOUR
AU  - Vigano, MariaLuisa
AU  - Wang, Lixing
AU  - As'sadiq, Alia
AU  - Samarani, Suzanne
AU  - Ahmad, Ali
AU  - Costiniuk, Cecilia T
AD  - Vigano M; Division of Experimental Medicine, Faculty of Medicine and Health Sciences, McGill University, Montreal, QC, Canada.
AD  - Wang L; Infectious Diseases and Immunity in Global Health Program, Research Institute of the McGill University Health Centre, Montreal, QC, Canada.
AD  - As'sadiq A; Department of Microbiology and Immunology, McGill University, Montreal, QC, Canada.
AD  - Samarani S; Division of Experimental Medicine, Faculty of Medicine and Health Sciences, McGill University, Montreal, QC, Canada.
AD  - Ahmad A; Infectious Diseases and Immunity in Global Health Program, Research Institute of the McGill University Health Centre, Montreal, QC, Canada.
AD  - Costiniuk CT; Infectious Diseases and Immunity in Global Health Program, Research Institute of the McGill University Health Centre, Montreal, QC, Canada.
TI  - Impact of cannabinoids on cancer outcomes in patients receiving immune checkpoint inhibitor immunotherapy.
JO  - Front Immunol
VL  - 16
SN  - 1664-3224
DB  - MEDLINE
DP  - http://bvsalud.org/
ID  - mdl-40109334
C8  - mdl-40109334
LA  - en
SP  - 1497829
EP  - 1497829
DA  - 2025/03
PY  - 2025
DO  - 10.3389/fimmu.2025.1497829
C1  - 20250320
MH  - Canabinoides
MH  - Inibidores de Checkpoint Imunológico
MH  - Imunoterapia
MH  - Neoplasias
MH  - Humanos
MH  - Inibidores de Checkpoint Imunológico/uso terapêutico
MH  - Inibidores de Checkpoint Imunológico/efeitos adversos
MH  - Neoplasias/tratamento farmacológico
MH  - Neoplasias/imunologia
MH  - Canabinoides/uso terapêutico
MH  - Canabinoides/farmacologia
MH  - Imunoterapia/métodos
MH  - Imunoterapia/efeitos adversos
MH  - Receptor CB2 de Canabinoide/metabolismo
MH  - Receptor CB2 de Canabinoide/antagonistas & inibidores
MH  - Resultado do Tratamento
KW  - cancer
KW  - cannabinoid receptors
KW  - cannabinoids
KW  - immune checkpoint inhibitor immunotherapy
KW  - immune checkpoints
AB  - Cannabinoids relieve pain, nausea, anorexia and anxiety, and improve quality of life in several cancer patients. The immunotherapy with checkpoint inhibitors (ICIs), although very successful in a subset of patients, is accompanied by moderate to severe immune-related adverse events (ir-AE) that often necessitate its discontinuation. Because of their role in symptomatic relief, cannabinoids have been used in combination with immune checkpoint inhibitor (ICI) immunotherapy. A few studies strongly suggest that the use of medicinal cannabis in cancer patients attenuates many of the ir-AE associated with the use of ICI immunotherapy and increase its tolerability. However, no significant beneficial effects on overall survival, progression free survival or cancer relapses were observed; rather, some of the studies noted adverse effects of concurrent administration of cannabinoids with ICI immunotherapy on the clinical benefits of the latter. Because of cannabinoids' well documented immunosuppressive effects mediated through the cannabinoid recptor-2 (CB2), we propose considering this receptor as an inhibitory immune checkpoint per se. A simultaneous neutralization of CB2, concurrent with cannabinoid treatment, may lead to better clinical outcomes in cancer patients receiving ICI immunotherapy. In this regard, cannabinoids such as cannabidiol (CBD) and cannabigerol (CBG), with little agonism for CB2, may be better therapeutic choices. Additional strategies e.g., the use of monoacylglycerol lipase (MAGL) inhibitors that degrade some endocannabinoids as well as lipogenesis and formation of lipid bilayers in cancer cells may also be explored. Future studies should take into consideration gut microbiota, CYP450 polymorphism and haplotypes, cannabinoid-drug interactions as well as genetic and somatic variations occurring in the cannabinoid receptors and their signaling pathways in cancer cells for personalized cannabis-based therapies in cancer patients receiving ICIs. This may lead to rational knowledge-based regimens tailored to individual cancer patients.
UR  - https://www.ncbi.nlm.nih.gov/pmc/articles/PMC11919899
UR  - https://dx.doi.org/10.3389/fimmu.2025.1497829
ER  -

TY  - JOUR
AU  - Fortini, Pablo Sebastián
AU  - Toibaro, Javier J
AU  - Caraballo, Roberto H
AD  - Fortini PS; Equipo de Neurodesarrollo INIZIO, Santiago del Estero 321, Tucumán, Argentina. Electronic address: sebastianfortini@icloud.com.
AD  - Toibaro JJ; Hospital General de Agudos J.M. Ramos Mejía, Gral. Urquiza 609, 1221 Buenos Aires, Argentina.
AD  - Caraballo RH; Department of Neurology, Hospital de Pediatría Prof. Dr. J.P. Garrahan, Combate de los Pozos 1881, 1245 Buenos Aires, Argentina.
TI  - Purified cannabidiol leads to improvement of severe treatment-resistant behavioral symptoms in children with autism spectrum disorder.
JO  - Pharmacol Biochem Behav
VL  - 249
SN  - 1873-5177
DB  - MEDLINE
DP  - http://bvsalud.org/
ID  - mdl-39965749
C8  - mdl-39965749
LA  - en
SP  - 173971
EP  - 173971
DA  - 2025/02
PY  - 2025
DO  - 10.1016/j.pbb.2025.173971
C1  - 20250218
MH  - Transtorno do Espectro Autista
MH  - Canabidiol
MH  - Humanos
MH  - Transtorno do Espectro Autista/tratamento farmacológico
MH  - Transtorno do Espectro Autista/psicologia
MH  - Canabidiol/uso terapêutico
MH  - Canabidiol/efeitos adversos
MH  - Canabidiol/isolamento & purificação
MH  - Masculino
MH  - Criança
MH  - Feminino
MH  - Estudos Prospectivos
MH  - Pré-Escolar
MH  - Resultado do Tratamento
MH  - Adolescente
KW  - Autism spectrum disorder
KW  - Behavior disturbances
KW  - Cannabidiol
KW  - Sleep
KW  - Treatment
AB  - OBJECTIVE: The aim of our study was to evaluate the efficacy and safety of purified cannabidiol as an add-on medication in pediatric patients with autism spectrum disorder (ASD) associated with treatment resistant repetitive behaviors, behavior disorders, and intellectual disability and unresponsive to conventional medications and behavioral interventions. MATERIAL AND METHODS: A prospective, observational, before-and-after study was conducted including 20 patients with severe ASD who initiated treatment with purified CBD. Patients were evaluated using different scales at baseline and at three-month intervals during followup. RESULTS: The median total CBD dose was 363.5 mg (range, 100-700), and the median follow-up was 11 months (range, 6-12). As to the primary outcome evaluating symptoms reported by parents, improvement in at least one was observed after CBD initiation in 18 patients (90 %) and no improvement in two (10 %) (1 worsening, 1 no response). In the responders, 83.5 % (n = 76) of all reported symptoms improved. Regarding the secondary outcomes based on the assessment with different scales, improvement of around 30 % was found in irritability, social withdrawal, hyperactivity. Restricted and repetitive behavior improved in nine (50 %), while no changes were seen in seven (38.8 %). Sleep patterns were found to be slightly improved. Adverse effects were reported in 13 patients (65 %), mainly consisting of increased irritability and decreased appetite, but were mild or moderate and transient in all. In 40 % of the children, concomitant medication could be reduced or partially discontinued. CONCLUSION: Our results suggest that treatment with purified CBD is effective and safe and could benefit patients with severe ASD by improving some of the core symptoms, including repetitive behaviors and social interaction, as well as associated comorbidities. The families considered the quality of life to have improved.
UR  - https://dx.doi.org/10.1016/j.pbb.2025.173971
ER  -

TY  - JOUR
AU  - Chen, Si
AU  - Lee, Yu-Bin
AU  - Song, Mi-Young
AU  - Lim, Changjin
AU  - Cho, Hwangeui
AU  - Shim, Hyun Joo
AU  - Kim, Jong-Suk
AU  - Park, Byung-Hyun
AU  - Kim, Jeon-Kyung
AU  - Bae, Eun Ju
AD  - Chen S; Department of Biochemistry and Molecular Biology, Jeonbuk National University Medical School, Jeonju, Republic of Korea.
AD  - Lee YB; School of Pharmacy and Institute of New Drug Development, Jeonbuk National University, Jeonju, Republic of Korea.
AD  - Song MY; Department of Biochemistry and Molecular Biology, Jeonbuk National University Medical School, Jeonju, Republic of Korea.
AD  - Lim C; School of Pharmacy and Institute of New Drug Development, Jeonbuk National University, Jeonju, Republic of Korea.
AD  - Cho H; School of Pharmacy and Institute of New Drug Development, Jeonbuk National University, Jeonju, Republic of Korea.
AD  - Shim HJ; School of Pharmacy and Institute of New Drug Development, Jeonbuk National University, Jeonju, Republic of Korea.
AD  - Kim JS; Department of Biochemistry and Molecular Biology, Jeonbuk National University Medical School, Jeonju, Republic of Korea.
AD  - Park BH; Graduate School of Medical Science and Engineering, Korea Advanced Institute of Science and Technology, Daejon, Republic of Korea.
AD  - Kim JK; School of Pharmacy and Institute of New Drug Development, Jeonbuk National University, Jeonju, Republic of Korea. jkkim@jbnu.ac.kr.
AD  - Bae EJ; School of Pharmacy and Institute of New Drug Development, Jeonbuk National University, Jeonju, Republic of Korea. ejbae7@jbnu.ac.kr.
TI  - Cannabidiol reshapes the gut microbiome to promote endurance exercise in mice.
JO  - Exp Mol Med
VL  - 57
IS  - 2
SN  - 2092-6413
DB  - MEDLINE
DP  - http://bvsalud.org/
ID  - mdl-39966566
C8  - mdl-39966566
LA  - en
SP  - 489
EP  - 500
DA  - 2025/02
PY  - 2025
DO  - 10.1038/s12276-025-01404-5
C1  - 20250218
MH  - Canabidiol
MH  - Microbioma Gastrointestinal
MH  - Condicionamento Físico Animal
MH  - Resistência Física
MH  - Animais
MH  - Canabidiol/farmacologia
MH  - Microbioma Gastrointestinal/efeitos dos fármacos
MH  - Camundongos
MH  - Resistência Física/efeitos dos fármacos
MH  - Masculino
MH  - Camundongos Endogâmicos C57BL
MH  - Músculo Esquelético/efeitos dos fármacos
MH  - Músculo Esquelético/metabolismo
AB  - Cannabidiol (CBD), a nonpsychoactive compound from Cannabis, has various bioactive functions in humans and animals. Evidence suggests that CBD promotes muscle injury recovery in athletes, but whether and how CBD improves endurance performance remains unclear. Here we investigated the effects of CBD treatment on exercise performance in mice and assessed whether this effect involves the gut microbiome. CBD administration significantly increased treadmill running performance in mice, accompanied by an increase in oxidative myofiber composition. CBD also increased mitochondrial biogenesis and the expression of associated genes such as PGC-1&#945;, phosphorylated CREB and AMPK in muscle tissue. Interestingly, CBD altered the composition of the gut microbiome, and antibiotic treatment reduced the muscle endurance-enhancing effects of CBD and mitochondrial biogenesis. We isolated Bifidobacterium animalis, a microbe increased by CBD administration, and named it KBP-1. Treatment with B. animalis KBP-1 in mice resulted in improved running performance. Whole-genome analysis revealed that B. animalis KBP-1 presented high expression of genes involved in branched-chain amino acid biosynthesis, expression of branched-chain amino acid release pumps and metabolism of lactic acid. In summary, our study identified CBD and B. animalis KBP-1 as potential endurance exercise-promoting agents.
UR  - https://www.ncbi.nlm.nih.gov/pmc/articles/PMC11873264
UR  - https://dx.doi.org/10.1038/s12276-025-01404-5
ER  -

TY  - JOUR
AU  - Aks, Isabel R
AU  - Patel, Herry
AU  - Pelham, William E
AU  - Huestis, Marilyn A
AU  - Wade, Natasha E
AD  - Aks IR; Department of Psychiatry, University of California San Diego, La Jolla, CA 92093, USA. Electronic address: iaks@health.ucsd.edu.
AD  - Patel H; Department of Psychiatry, University of California San Diego, La Jolla, CA 92093, USA. Electronic address: h2patel@health.ucsd.edu.
AD  - Pelham WE; Department of Psychiatry, University of California San Diego, La Jolla, CA 92093, USA. Electronic address: wpelham@ucsd.edu.
AD  - Huestis MA; Institute of Emerging Health Professions, Thomas Jefferson University, Philadelphia, PA, USA. Electronic address: marilyn.huestis@gmail.com.
AD  - Wade NE; Department of Psychiatry, University of California San Diego, La Jolla, CA 92093, USA. Electronic address: nwade@health.ucsd.edu.
TI  - Cannabinoids in hair and their prospective association with mental and physical health outcomes in adolescents.
JO  - Neurotoxicol Teratol
VL  - 108
SN  - 1872-9738
DB  - MEDLINE
DP  - http://bvsalud.org/
ID  - mdl-39929394
C8  - mdl-39929394
LA  - en
SP  - 107433
EP  - 107433
DA  - 2025/02
PY  - 2025
DO  - 10.1016/j.ntt.2025.107433
C1  - 20250210
MH  - Canabinoides
MH  - Dronabinol
MH  - Cabelo
MH  - Saúde Mental
MH  - Humanos
MH  - Adolescente
MH  - Masculino
MH  - Cabelo/química
MH  - Feminino
MH  - Criança
MH  - Canabinoides/análise
MH  - Estudos Prospectivos
MH  - Canabidiol/análise
MH  - Dronabinol/análogos & derivados
MH  - Dronabinol/análise
MH  - Exercício Físico
KW  - Adolescents
KW  - Cannabis
KW  - Exercise
KW  - Externalizing
KW  - Hair toxicology
KW  - Internalizing
KW  - Sleep
AB  - BACKGROUND: Cannabis is one of the most widely used drugs in early adolescence, a crucial time for development. Cannabinoids within the cannabis plant (e.g., delta-9-tetrahydrocannabinol [THC], and cannabidiol [CBD]) are suggested to have a range of health implications. These may differ by sex, given sex differences in the endocannabinoid system (ECS). Yet, how aspects of mental and physical health are related to cannabis use as measured by hair concentrations, both within early adolescence and across sexes, is so far inconclusive. METHODS: We analyzed hair toxicology data from three cannabinoid analytes (THC, CBD, and 11-nor-9-carboxy-THC [THCCOOH]) and multiple mental and physical health measures in 9-15 year-old youth (49 % female) from the Adolescent Brain Cognitive Development (ABCD) Study (N = 2262). Two-part linear regression models were fit to assess the effects of cannabis constituent presence, concentrations, and THC concentrations + CBD presence on externalizing and internalizing symptoms, physical and strengthening exercise, asthma presence, and sleep duration. Secondary analyses fit the same models but stratified by sex. Finally, to further characterize these relationships, we conducted two exploratory analyses: we assessed health variables prospectively and concurrently predicting cannabinoid concentrations. False discovery rate corrections were employed for all analyses. RESULTS: In the full sample, greater THC concentrations predicted more frequent strength exercise one year later; greater CBD concentrations predicted fewer strength exercise days; and greater THCCOOH concentrations predicted shorter sleep duration. Among males, cannabinoids differentially predicted exercise days; greater THC and THCCOOH concentrations predicted shorter sleep duration. Among females, greater THC and THCCOOH concentrations predicted strength exercise frequency, and THC concentrations predicted shorter sleep duration. In exploratory models, asthma presence predicted THCCOOH concentration one year later. Concurrently, THC concentration alone and in the presence of CBD predicted both sleep duration and lower exercise days, while THCCOOH concentration predicted lower exercise days, less asthma presence, as well as greater internalizing and externalizing symptoms. CONCLUSION: In a nationwide study of youth ages 9-15 years old, we found cannabinoid hair concentrations predicted differences in health outcomes a year later, suggesting potential differential mechanisms for THC and CBD effects on health. Furthermore, sex-specific observations in these prospective associations emphasize the importance of considering sex assigned at birth when investigating correlates of cannabis use. Analysis of cannabinoid hair concentrations can reveal key links to mental health, physical activity, and sleep, aiding understanding of complex cannabis effects.
UR  - https://dx.doi.org/10.1016/j.ntt.2025.107433
ER  -

TY  - JOUR
AU  - Varadpande, Madhur
AU  - Erridge, Simon
AU  - Aggarwal, Arushika
AU  - Cowley, Isaac
AU  - Evans, Lilia
AU  - Clarke, Evonne
AU  - McLachlan, Katy
AU  - Coomber, Ross
AU  - Rucker, James J
AU  - Platt, Michael W
AU  - Khan, Shaheen
AU  - Sodergren, Mikael
AD  - Varadpande M; Medical Cannabis Research Group, Imperial College London, London, UK.
AD  - Erridge S; Medical Cannabis Research Group, Imperial College London, London, UK.
AD  - Aggarwal A; Curaleaf Clinic, London, UK.
AD  - Cowley I; Medical Cannabis Research Group, Imperial College London, London, UK.
AD  - Evans L; Medical Cannabis Research Group, Imperial College London, London, UK.
AD  - Clarke E; Medical Cannabis Research Group, Imperial College London, London, UK.
AD  - McLachlan K; Curaleaf Clinic, London, UK.
AD  - Coomber R; Curaleaf Clinic, London, UK.
AD  - Rucker JJ; Curaleaf Clinic, London, UK.
AD  - Platt MW; St George's NHS Trust, London, UK.
AD  - Khan S; Curaleaf Clinic, London, UK.
AD  - Sodergren M; Department of Psychological Medicine, Kings College London, London, UK.
TI  - UK Medical Cannabis Registry: An Analysis of Clinical Outcomes of Medicinal Cannabis Therapy for Cancer Pain.
JO  - J Pain Palliat Care Pharmacother
VL  - 39
IS  - 2
SN  - 1536-0539
DB  - MEDLINE
DP  - http://bvsalud.org/
ID  - mdl-39921589
C8  - mdl-39921589
LA  - en
SP  - 174
EP  - 194
DA  - 2025/02
PY  - 2025
DO  - 10.1080/15360288.2025.2457101
C1  - 20250208
MH  - Dor do Câncer
MH  - Maconha Medicinal
MH  - Humanos
MH  - Maconha Medicinal/efeitos adversos
MH  - Maconha Medicinal/uso terapêutico
MH  - Maconha Medicinal/administração & dosagem
MH  - Masculino
MH  - Feminino
MH  - Sistema de Registros
MH  - Dor do Câncer/tratamento farmacológico
MH  - Pessoa de Meia-Idade
MH  - Reino Unido
MH  - Medição da Dor
MH  - Medidas de Resultados Relatados pelo Paciente
MH  - Idoso
MH  - Adulto
MH  - Estudos Prospectivos
MH  - Resultado do Tratamento
MH  - Inquéritos e Questionários
KW  - Cancer pain
KW  - cannabidiol
KW  - cannabinoid
KW  - medical cannabis
KW  - tetrahydrocannabinol
AB  - Cancer pain (CP) is a prevalent condition with limited pharmacotherapeutic options. Cannabis-based medicinal products (CBMPs) have shown analgesic effects, but their efficacy in CP remains contentious. This study aims to evaluate the change in patient-reported outcome measures (PROMs) and adverse events (AEs) in CP patients treated with CBMPs. A case series was conducted using prospectively collected clinical data from the UK Medical Cannabis Registry. Primary outcomes were the changes in the Brief Pain Inventory (BPI), pain visual analogue scale (Pain-VAS), EQ-5D-5L, Generalized Anxiety Disorder-7 (GAD-7), Patient Global Impression of Change (PGIC) and Single-Item Sleep Quality Scale (SQS) questionnaires from baseline to 1, 3, and 6 months. AEs were recorded and graded. p < 0.050 was considered statistically significant. One hundred and sixty-eight participants were included. CBMPs were associated with improvements in all pain-specific PROMs at all follow-up periods (p < 0.050). Improvements in GAD-7, SQS, and EQ-5D-5L index scores were also observed (p < 0.050). Twenty-nine AEs (17.26%) were reported by five patients (2.98%), mostly mild-to-moderate (72.41%). Although the observational design means causality cannot be established, the findings support the development of future randomized controlled trials into CP management with CBMPs.
UR  - https://dx.doi.org/10.1080/15360288.2025.2457101
ER  -

TY  - JOUR
AU  - Polak, Dagna
AU  - Korkosz, Mariusz
AU  - Gula, Zofia
AD  - Polak D; Department of Rheumatology, Immunology and Internal Medicine, University Hospital in Kraków, Kraków, Poland. dagapolak@gmail.com.
AD  - Korkosz M; Department of Rheumatology, Immunology and Internal Medicine, University Hospital in Kraków, Kraków, Poland.
AD  - Gula Z; Department of Rheumatology and Immunology, Jagiellonian University Medical College, Kraków, Poland.
TI  - Sleep disorders in rheumatoid arthritis, axial spondyloarthritis and psoriatic arthritis.
JO  - Rheumatol Int
VL  - 45
IS  - 2
SN  - 1437-160X
DB  - MEDLINE
DP  - http://bvsalud.org/
ID  - mdl-39841289
C8  - mdl-39841289
LA  - en
SP  - 36
EP  - 36
DA  - 2025/01
PY  - 2025
DO  - 10.1007/s00296-024-05780-5
C1  - 20250122
MH  - Artrite Psoriásica
MH  - Artrite Reumatoide
MH  - Espondiloartrite Axial
MH  - Transtornos do Sono-Vigília
MH  - Humanos
MH  - Artrite Psoriásica/complicações
MH  - Artrite Psoriásica/fisiopatologia
MH  - Artrite Psoriásica/epidemiologia
MH  - Artrite Psoriásica/psicologia
MH  - Transtornos do Sono-Vigília/epidemiologia
MH  - Transtornos do Sono-Vigília/terapia
MH  - Transtornos do Sono-Vigília/fisiopatologia
MH  - Transtornos do Sono-Vigília/etiologia
MH  - Artrite Reumatoide/complicações
MH  - Artrite Reumatoide/fisiopatologia
MH  - Artrite Reumatoide/epidemiologia
MH  - Espondiloartrite Axial/complicações
MH  - Espondiloartrite Axial/fisiopatologia
MH  - Espondiloartrite Axial/epidemiologia
MH  - Fatores de Risco
MH  - Prevalência
MH  - Qualidade de Vida
KW  - Arthritis
KW  - Axial spondyloarthritis
KW  - Dyssomnias
KW  - Outcome assessment, Health Care
KW  - Patient reported outcome measures
KW  - Psoriatic
KW  - Quality of life
KW  - Rheumatoid
KW  - Sleep quality
KW  - Sleep wake disorders
KW  - Surveys and questionnaires
AB  - Sleep disorders are relatively common among patients with inflammatory arthritis (IA) and have a substantial impact on their quality of life. Although patients frequently recognize poor sleep as an important component of their disease, dyssomnias remain often underdiagnosed and untreated in routine clinical practice. This narrative review examines the prevalence, mechanism, risk factors and management of dyssomnias in rheumatoid arthritis (RA), axial spondyloarthritis (axSpA) and psoriatic arthritis (PsA). Relevant articles were retrieved from PUBMED, Scopus and DOAJ. The pathomechanism of sleep disorders in IA is multifactorial and partially differs in RA, axSpA and PsA, however, comparative studies are lacking. Various factors affecting sleep quality, including disease activity, pain, mood disorders, fatigue and female gender, have been examined, but their interplay complicates establishing clear causal relationships. The bidirectional link between sleep quality and rheumatic disease activity highlights the complexity of this issue and demonstrates the importance of holistic management of rheumatic patients. Both pharmacological (e.g., hypnotics, NSAIDs, antidepressants, cannabidiol) and non-pharmacological (e.g., psychotherapy, physical activity) interventions for improving sleep were analyzed. Additionally, questionnaires currently used for assessing sleep were discussed. This review aims to provide a comprehensive overview of sleep disorders across the three most common types of IA, emphasizing the need to develop reliable and patient-friendly tools for everyday clinical practice and further comparative research.
UR  - https://dx.doi.org/10.1007/s00296-024-05780-5
ER  -

TY  - JOUR
AU  - De Santis Sención, María Agustina
AU  - Wood, Irene
AU  - Galarraga Quijano, Florencia Pilar
AU  - Jara Díaz, Javier Dario
AU  - Mansilla Marchetti, Santiago
AU  - Tamosiunas Gorski, Gustavo Alberto
AU  - Speranza Mourine, María Noelia
AD  - De Santis Sención, María Agustina; Universidad de la República. Facultad de Medicina. Hospital de Clínicas. Unidad Académica de Farmacología y Terapéutica. Montevideo. UY
AD  - Wood, Irene; Universidad de la República. Facultad de Medicina. Hospital de Clínicas. Unidad Académica de Farmacología y Terapéutica. Montevideo. UY
AD  - Galarraga Quijano, Florencia Pilar; Universidad de la República. Facultad de Medicina. Hospital de Clínicas. Unidad Académica de Farmacología y Terapéutica. Montevideo. UY
AD  - Jara Díaz, Javier Dario; Universidad de la República. Facultad de Medicina. Hospital de Clínicas. Unidad Académica de Farmacología y Terapéutica. Montevideo. UY
AD  - Mansilla Marchetti, Santiago; Universidad de la República. Facultad de Medicina. Unidad Académica de Métodos Cuantitativos. Montevideo. UY
AD  - Tamosiunas Gorski, Gustavo Alberto; Universidad de la República. Facultad de Medicina. Hospital de Clínicas. Unidad Académica de Farmacología y Terapéutica. Montevideo. UY
AD  - Speranza Mourine, María Noelia; Universidad de la República. Facultad de Medicina. Hospital de Clínicas. Unidad Académica de Farmacología y Terapéutica. Montevideo. UY
TI  - ¿Quiénes prescriben cannabis medicinal en Uruguay?: estudio preliminar sobre actitudes y conocimientos de los prescriptores
TT  - Who prescribe medical cannabis in Uruguay?: attitudes and knowledge of prescribers: a preliminar study
TT  - Quem prescreve cannabis medicinal no Uruguai?: atitudes e conhecimento dos prescritores: estudo preliminar
JO  - An. Facultad Med. (Univ. Repúb. Urug., En línea)
VL  - 12
IS  - 1
SN  - 2301-1254
DB  - LILACS
DP  - http://bvsalud.org/
ID  - biblio-1595560
C8  - biblio-1595560
LA  - es
SP  - e205
EP  - e205
DA  - 2025/00
PY  - 2025
DO  - 10.25184/anfamed2025v12n1a8
C1  - 20250514
MH  - Humanos
MH  - Pessoa de Meia-Idade
MH  - Médicos
MH  - Prescrições de Medicamentos
MH  - Conhecimentos, Atitudes e Prática em Saúde
MH  - Maconha Medicinal/administração & dosagem
MH  - Uruguai
MH  - Prevalência
MH  - Estudos Transversais
MH  - Inquéritos e Questionários
MH  - Uso Off-Label
KW  - Canabidiol
KW  - Cannabidiol
KW  - Cannabidiol
KW  - Cannabis medicinal
KW  - Dolor
KW  - Dor
KW  - Epilepsia
KW  - Epilepsia
KW  - Epilepsy
KW  - Maconha medicinal
KW  - Medical marijuana
KW  - Off label use
KW  - Pain
KW  - Prescripción médica
KW  - Prescription
KW  - Prescrição
KW  - Uso fuera de prospecto
KW  - Uso off label
AB  - Introducción: El interés terapéutico por los cannabinoides de uso medicinal se ha incrementado recientemente. Objetivo: Realizar un estudio preliminar para conocer la prevalencia y el perfil de los prescriptores de cannabis medicinal en Uruguay durante mayo-julio 2022 y la respuesta clínica observada. Materiales y métodos: Se realizó un estudio observacional, descriptivo y transversal, a través de una encuesta. Resultados: Se analizaron 88 respuestas, siendo 21 médicos prescriptores (prescriptores) y 67 no prescriptores (no prescriptores) de cannabinoides de uso medicinal. El principal motivo de no prescripción es la falta de conocimiento científico. Los prescriptores se concentran en Montevideo, presentan mayor edad, antigüedad profesional, grado de especialización, y conocimiento de la normativa que los no prescriptores. Se prescriben mayormente productos nacionales registrados con cannabidiol respondiendo a la demanda de los pacientes. Los usos terapéuticos principales de cannabinoides de uso medicinal son el tratamiento del dolor, epilepsia, enfermedades neurodegenerativas y espasticidad, en su mayoría indicaciones fuera de prospecto. Los encuestados refieren en sus pacientes mejoría con cannabinoides de uso medicinal y efectos adversos leves. Conclusiones: Los resultados preliminares obtenidos sugieren que la prescripción de cannabinoides de uso medicinal en Uruguay predomina en ciertas especialidades médicas, que coinciden con sus indicaciones aprobadas. En su mayoría, la indicación surge por iniciativa de los pacientes, y la más frecuente fue el tratamiento del dolor, seguido de enfermedades neurodegenerativas, oncológicas. La percepción de mejoría y las expectativas sobre el tratamiento fueron altas entre los prescriptores en la muestra estudiada. Es necesario realizar este estudio a mayor escala, continuar investigando en efectividad y seguridad de cannabinoides de uso medicinal, e incorporar a la formación médica su perfil farmacológico y usos.
AB  - Introduction: The interest in the therapeutic effects of medicinal cannabis has increased. Objective: Conduct a preliminary study to know the prevalence and profile of medicinal cannabis prescribers in Uruguay during may-july 2022, as well as to know the clinical response obtained. Material and methods: An observational, descriptive and cross-sectional study was carried out, through a survey. Results: Eighty eight responses to the survey were analyzed, being twenty-one medicinal cannabis prescribers (prescribers), and 67 non-medicinal cannabis prescribers (non-prescribers). The main reason for not medicinal cannabis prescription is the lack of scientific knowledge. The prescribers are concentrated in Montevideo, are older, with higher professional seniority, degree of specialization and regulatory knowledge than non-prescribers. Registered national products with cannabidiol are the most prescribed, in response to patients' demands. The most reported therapeutic uses of medicinal cannabis is the treatment of pain, epilepsy, neurodegenerative diseases, and spasticity, most of them off label uses. The prescribers reported improvement in their patients and mild adverse reactions. Conclusions: The preliminar results obtained suggest that prescription of medicinal cannabis in Uruguay predominates in certain medical specialties, which coincide with their approved indications. For the most part, the indication arises at the initiative of the patients, and the most frequent was the treatment of pain, followed by neurodegenerative and oncological diseases. The perception of improvement and expectations about the treatment were high among prescribers in the studied sample. It is necessary to conduct this study on a larger scale, continue researching the effectiveness and safety of medicinal cannabis, and incorporate its pharmacological profile and uses into medical training.
AB  - Introdução: O interesse pelos efeitos terapêuticos do cannabis medicinal tem aumentado. Objetivo: O objetivo deste estudo é fazer uma pesquisa preliminar para conhecer a prevalência e o perfil dos prescritores de cannabis medicinal no Uruguai durante maio-julho 2022, bem como conhecer a resposta clínica obtida. Material e métodos: Foi realizado um estudo observacional, descritivo e transversal, por meio de inquérito. Resultados: Foram analisadas 88 respostas à pesquisa, sendo 21 prescritores de cannabis medicinal (prescritores) e 67 não prescritores de cannabis medicinal (não prescritores). O principal motivo para a não prescrição de cannabis medicinal é a falta de conhecimento científico. Os prescritores estão concentrados em Montevidéu, são mais velhos, com maior antiguidade profissional, grau de especialização e conhecimento regulatório do que os não prescritores. Os produtos nacionais registrados com canabidiol são os mais prescritos, atendendo às demandas dos pacientes. Os usos terapêuticos mais relatados da cannabis medicinal são o tratamento da dor, epilepsia, doenças neurodegenerativas e espasticidade, a maioria deles usos off label. Os prescritores relataram melhora em seus pacientes e reações adversas leves. Conclusões: Os resultados obtidos neste estudo preliminar sugerem que a prescrição de cannabis medicinal no Uruguai predomina em determinadas especialidades médicas, o que coincide com as indicações aprovadas. Na maioria das vezes, a indicação surge por iniciativa dos pacientes, sendo o mais frequente o tratamento da dor, seguido das doenças neurodegenerativas e oncológicas. A percepção de melhora e as expectativas em relação ao tratamento foram elevadas entre os prescritores na amostra estudada. É necessário fazer este estudo numa maior escala, continuar a investigar a eficácia e segurança da canábis medicinal e incorporar o seu perfil farmacológico e utilizações na formação médica.
UR  - http://www.scielo.edu.uy/scielo.php?script=sci_arttext&pid=S2301-12542025000101205&lng=en&nrm=iso&tlng=en
ER  -

TY  - JOUR
AU  - Isenmann, Eduard
AU  - Lachenmeier, Dirk W
AU  - Flenker, Ulrich
AU  - Lesch, Alessio
AU  - Veit, Sebastian
AU  - Diel, Patrick
AD  - Isenmann E; Department of Molecular and Cellular Sports Medicine, Institute for Cardiovascular Research and Sports Medicine, German Sport University Cologne, Cologne, Germany.
AD  - Lachenmeier DW; Department of Fitness and Health, IST Hochschule of Applied Sciences, Düsseldorf, Germany.
AD  - Flenker U; Chemical and Veterinary Investigation Agency (CVUA), 76187, Karlsruhe, Germany.
AD  - Lesch A; Department of Molecular and Cellular Sports Medicine, Institute for Cardiovascular Research and Sports Medicine, German Sport University Cologne, Cologne, Germany.
AD  - Veit S; Department of Molecular and Cellular Sports Medicine, Institute for Cardiovascular Research and Sports Medicine, German Sport University Cologne, Cologne, Germany.
AD  - Diel P; Department of Molecular and Cellular Sports Medicine, Institute for Cardiovascular Research and Sports Medicine, German Sport University Cologne, Cologne, Germany.
TI  - Short-term repeated oral intake of low dose cannabidiol: effects on liver enzyme activity and creatinine concentration during intense exercise.
JO  - Arch Toxicol
SN  - 1432-0738
DB  - MEDLINE
DP  - http://bvsalud.org/
ID  - mdl-39630203
C8  - mdl-39630203
LA  - en
DA  - 2024/12
PY  - 2024
DO  - 10.1007/s00204-024-03904-1
C1  - 20241204
KW  - Cannabidiol
KW  - Exercise
KW  - Kidney function
KW  - Liver function
KW  - Toxicity
AB  - The side effects and safety of cannabidiol (CBD) products are currently discussed in different contexts. Of all adverse effects, hepatotoxic effects have been reported most frequently in previous studies. However, the threshold for liver toxicity of CBD in humans is uncertain due to the lack of adequately designed studies in humans below the lowest observed adverse effect level (LOAEL) of 300 mg/day. In a randomised, three-arm, double-blind, crossover study, the effects of two CBD products (oil and solubilisate (solu) containing 60 mg CBD) were investigated during a high-intensity exercise protocol. Seventeen well-trained subjects (26±4 years, 181±5 cm, 85.6±9.4 kg) participated in the intervention. All subjects were healthy and had no physiological or psychological injuries. Participants were divided into advanced (Ad) and highly advanced (Hi) athletes  They consumed 60 mg of the compound in each microcycle over 7 days. To evaluate possible effects of short-term repeated use of 60 mg CBD on oxaloacetate transaminase (GOT), glutamate pyruvate transaminase (GPT), gamma-glutamyl transferase (GGT) and creatinine (CREA) were analysed before and after each microcycle. GOT increased significantly in both performance levels of the placebo groups (Ad: p&#8804;0.001; Hi: p=0.003). This increase was significantly reduced in the Ad group by both CBD oil (p=0.050, ES=0.66) and CBD solu (p=0.027; ES=0.75). GPT also increased significantly in both placebo groups (Ad: p&#8804;0.001; Hi: p=0.032). This increase was significantly reduced in the Ad group by both CBD oil (p=0.027; ES=0.75) and CBD solu (p=0.023; ES=0.77). These effects were not observed in the Hi group for either parameter. Our results show that short-term repeated use of 60 mg CBD can inhibit exercise-induced liver activity. Furthermore, under the conditions of the present study, there was no evidence for hepatotoxic effects of oral intake of CBD at 60 mg for seven days. Nevertheless, despite the inhibitory effect on exercise-induced liver activity, the study provides evidence for the pharmacological effects of CBD on the liver even at low CBD dose and does not exclude adverse effects in sensitive individuals.
UR  - https://dx.doi.org/10.1007/s00204-024-03904-1
ER  -

TY  - JOUR
AU  - Lebret, Thibaud
AU  - Hatton, Séverine
AU  - Callebert, Jacques
AU  - Cormier-Daire, Valérie
AU  - Greco, Céline
AD  - Lebret T; Department of Pain and Palliative Care, Hôpital Necker-Enfants Malades, AP-HP, 149 rue de Sèvres, Paris, France.
AD  - Hatton S; Department of Pain and Palliative Care, Hôpital Necker-Enfants Malades, AP-HP, 149 rue de Sèvres, Paris, France.
AD  - Callebert J; Laboratoire de Biochimie et Biologie Moléculaire, Hôpital Lariboisière, AP-HP, Paris, France.
AD  - Cormier-Daire V; Université Paris Cité, INSERM UMR-S 1144, Optimisation Thérapeutique en Neuropsychopharmacologie, Paris, France.
AD  - Greco C; Service de médecine génomique des maladies rares, Centre de référence des maladies osseuses constitutionnelles, Hôpital Necker-Enfants Malades, AP-HP, Paris, France.
TI  - Evidence for therapeutic use of cannabidiol for nail-patella syndrome-induced pain in a real-world pilot study.
JO  - Sci Rep
VL  - 14
IS  - 1
SN  - 2045-2322
DB  - MEDLINE
DP  - http://bvsalud.org/
ID  - mdl-39627343
C8  - mdl-39627343
LA  - en
SP  - 30105
EP  - 30105
DA  - 2024/12
PY  - 2024
DO  - 10.1038/s41598-024-79239-9
C1  - 20241203
MH  - Canabidiol
MH  - Síndrome da Unha-Patela
MH  - Humanos
MH  - Canabidiol/uso terapêutico
MH  - Projetos Piloto
MH  - Feminino
MH  - Masculino
MH  - Adulto
MH  - Pessoa de Meia-Idade
MH  - Síndrome da Unha-Patela/tratamento farmacológico
MH  - Síndrome da Unha-Patela/genética
MH  - Qualidade de Vida
MH  - Dor Crônica/tratamento farmacológico
MH  - Resultado do Tratamento
MH  - Analgésicos/uso terapêutico
MH  - Adulto Jovem
MH  - Manejo da Dor/métodos
KW  - Cannabinoids
KW  - Chronic pain
KW  - Nail-patella syndrome
KW  - Noradrenaline
KW  - Pain management
KW  - Serotonin
AB  - Nail-patella syndrome (NPS) is a rare genetic disease characterized by dysplastic nails, patella abnormalities, skeletal malformation, and chronic pain. Although chronic pain in NPS is mainly due to bone and musculoskeletal symptoms, it can also result from neurological dysfunction. Conventional analgesics are often insufficient to relieve NPS-associated chronic pain. Cannabinoids, which act on the serotonergic and/or noradrenergic pain systems, may therefore represent valuable non-psychoactive alternatives for managing pain in these patients. The effectiveness and safety of synthetic cannabidiol (CBD) for the management of NPS-associated pain was assessed using real-world data from a pilot cohort of patients with NPS who received a 3-month treatment with oral CBD. The treatment (median dose of 900 mg/day) was associated with a significant reduction in pain intensity (mean score of 7.04 ± 0.24 at initiation versus 4.04 ± 0.38 at 3 months, N = 28, p < 0.0001), which correlated with changes in the peripheral concentration of noradrenaline (r = 0.705, 95% CI [0.44-0.86], p < 0.0001). Health-related quality of life and other NPS-associated symptoms also improved in most patients. CBD treatment was well tolerated and no elevations in liver enzyme levels were reported. Synthetic CBD therefore appears to be a safe and effective treatment option for managing NPS-associated chronic pain.
UR  - https://www.ncbi.nlm.nih.gov/pmc/articles/PMC11615274
UR  - https://dx.doi.org/10.1038/s41598-024-79239-9
ER  -

TY  - JOUR
AU  - Kordi, Mohammad Reza
AU  - Khademi, Nooshin
AU  - Zobeydi, Amir Mohammad
AU  - Torabi, Samane
AU  - Mahmoodifar, Esmaeil
AU  - Gaeini, Abbas Ali
AU  - Choobineh, Siroos
AU  - Pournemati, Parisa
AD  - Kordi MR; Department of Exercise Physiology, Faculty of Sports Science and Health, University of Tehran, Tehran, Iran.
AD  - Khademi N; Department of Exercise Physiology, Faculty of Sports Science and Health, University of Tehran, Tehran, Iran.
AD  - Zobeydi AM; Department of Exercise Physiology, Faculty of Sports Science and Health, University of Tehran, Tehran, Iran.
AD  - Torabi S; Department of Exercise Physiology, Faculty of Sports Science and Health, University of Tehran, Tehran, Iran.
AD  - Mahmoodifar E; Department of Exercise Physiology, Faculty of Sports Science and Health, University of Tehran, Tehran, Iran.
AD  - Gaeini AA; Department of Exercise Physiology, Faculty of Sports Science and Health, University of Tehran, Tehran, Iran.
AD  - Choobineh S; Department of Exercise Physiology, Faculty of Sports Science and Health, University of Tehran, Tehran, Iran.
AD  - Pournemati P; Department of Exercise Physiology, Faculty of Sports Science and Health, University of Tehran, Tehran, Iran.
TI  - High-intensity interval training combined with cannabidiol supplementation improves cognitive impairment by regulating the expression of apolipoprotein E, presenilin-1, and glutamate proteins in a rat model of amyloid ß-induced Alzheimer's disease.
JO  - Iran J Basic Med Sci
VL  - 27
IS  - 12
SN  - 2008-3866
DB  - MEDLINE
DP  - http://bvsalud.org/
ID  - mdl-39539449
C8  - mdl-39539449
LA  - en
SP  - 1583
EP  - 1591
DA  - 2024/11
PY  - 2024
DO  - 10.22038/ijbms.2024.79464.17210
C1  - 20241114
KW  - Alzheimer's disease
KW  - Apolipoprotein E
KW  - Cannabidiol
KW  - Cognitive impairment
KW  - Glutamate
KW  - High-intensity interval ­ training
KW  - Presenilin-1
AB  - Objectives: Alzheimer's disease (AD) is a major public concern and one of the primary types of dementia characterized by memory impairment and cognitive decline. Although the properties of exercise training and cannabidiol (CBD) treatments for improving AD have recently been revealed, the exact mechanisms remain unknown. Therefore, this study highlights the interactive impact of high-intensity interval training (HIIT) and CBD administration on improving cognitive impairment in a rat model of amyloid beta (Aêµ)-induced AD through modulating the expression of apolipoprotein E (APOE), presenilin-1, and glutamate proteins. Materials and Methods: After acclimatization, the animals were randomly assigned into seven subgroups: control (CNT), Sham, Alzheimer (AL), Alzheimer + HIIT (AL + HIIT), Alzheimer + cannabidiol (AL + CBD), Alzheimer + CBD + HIIT (AL + CBD + HIIT), and model (sacrificed ten days after surgery to confirm the induction of AD) groups. To induce AD, rats received an intrahippocampal injection of Aêµ. The animals in exercise groups performed the HIIT protocol, and the rats in CBD groups were administered 20 mg/kg CBD suspended in sesame oil for six weeks. Following the experimental protocol, serum and hippocampus tissue were collected for histopathological and western blot analysis. Results: Our findings indicated that both HIIT and CBD treatments were efficacious in ameliorating Aêµ deposition and modulating biomarkers of AD, including APOE, presenilin-1, and glutamate. However, the interactive effect of HIIT and CBD supplementation was more effective. Conclusion: Our findings demonstrated the positive therapeutic effect of HIIT and CBD interventions, particularly HIIT combined with CBD, on alleviating AD.
UR  - https://www.ncbi.nlm.nih.gov/pmc/articles/PMC11556759
UR  - https://dx.doi.org/10.22038/ijbms.2024.79464.17210
ER  -

TY  - JOUR
AU  - Bort, Marta
AU  - Olchowy, Cyprian
AU  - Olchowy, Anna
AU  - Nawrot-Hadzik, Izabela
AU  - Smardz, Joanna
AU  - Wieckiewicz, Mieszko
AD  - Bort M; Department of Experimental Dentistry, Wroclaw Medical University, Poland.
AD  - Olchowy C; Collegium Medicum, Jan Dlugosz University in Czestochowa, Poland.
AD  - Olchowy A; Department of Experimental Dentistry, Wroclaw Medical University, Poland.
AD  - Nawrot-Hadzik I; Department of Pharmaceutical Biology and Biotechnology, Faculty of Pharmacy, Wroclaw Medical University, Poland.
AD  - Smardz J; Department of Experimental Dentistry, Wroclaw Medical University, Poland.
AD  - Wieckiewicz M; Department of Experimental Dentistry, Wroclaw Medical University, Poland.
TI  - Efficiency of cannabis and cannabidiol in managing chronic pain syndromes: A comprehensive narrative review.
JO  - Dent Med Probl
VL  - 61
IS  - 5
SN  - 2300-9020
DB  - MEDLINE
DP  - http://bvsalud.org/
ID  - mdl-39499191
C8  - mdl-39499191
LA  - en
SP  - 765
EP  - 782
DA  - 2024/11
PY  - 2024
DO  - 10.17219/dmp/193020
C1  - 20241105
MH  - Canabidiol
MH  - Dor Crônica
MH  - Maconha Medicinal
MH  - Humanos
MH  - Canabidiol/uso terapêutico
MH  - Dor Crônica/tratamento farmacológico
MH  - Maconha Medicinal/uso terapêutico
MH  - Manejo da Dor/métodos
MH  - Qualidade de Vida
MH  - Canabinoides/uso terapêutico
KW  - THC
KW  - cannabidiol
KW  - cannabinoids
KW  - cannabis
KW  - chronic pain syndrome
AB  - Chronic pain affects up to 40% of adults, contributing to high medical expenses, the loss of productivity, reduced quality of life (QoL), and disability. Chronic pain requires detailed diagnostic assessment, treatment and rehabilitation, yet approx. 80% of patients report inadequate pain management. As new treatment options are needed, we aimed to explore the effectiveness of medical cannabis-based products in managing chronic pain, with a particular focus on treatment patterns.We searched the PubMed, Scopus and Web of Science databases using keywords related to cannabinoids and chronic pain syndromes. In total, 3,954 articles were identified, and 74 studies involving 12,562 patients were included. The effectiveness of cannabis-based products varied across studies. Cannabinoids were most effective in treating chronic secondary headache and orofacial pain, chronic secondary musculoskeletal pain, chronic secondary visceral pain, and chronic neuropathic pain. Properly qualifying patients is the first crucial step in managing chronic pain, considering pain characteristics, comorbidities and other treatment options. Treatment should start with low doses of cannabinoids, which are then increased to achieve the desired therapeutic effect while minimizing adverse effects.This narrative review revealed significant gaps in the evidence regarding precise treatment patterns, particularly for the long-term maintenance treatment needed by patients with chronic pain. Medical cannabis can be considered an option for carefully selected patients with chronic pain syndromes when other treatment options fail to achieve an adequate response, and when the potential benefits outweigh the risks. However, there is still a need for well-designed clinical research to establish the long-term efficacy and safety of cannabinoids.
UR  - https://dx.doi.org/10.17219/dmp/193020
ER  -

TY  - JOUR
AU  - Calonge, Quentin
AU  - Besnard, Aurore
AU  - Bailly, Laurent
AU  - Damiano, Maria
AU  - Pichit, Phintip
AU  - Dupont, Sophie
AU  - Gourfinkel-An, Isabelle
AU  - Navarro, Vincent
AD  - Calonge Q; AP-HP, Epilepsy Unit, Department of Neurology, Reference Center of Rare Epilepsies, ERN-EpiCare, Pitié-Salpêtrière Hospital, Paris, France.
AD  - Besnard A; Paris Brain Institute, ICM, Inserm, CNRS, Sorbonne Université, Paris, France.
AD  - Bailly L; AP-HP, EEG Unit, Department of Neurophysiology, Pitié-Salpêtrière Hospital, Paris, France.
AD  - Damiano M; AP-HP, Epilepsy Unit, Department of Neurology, Reference Center of Rare Epilepsies, ERN-EpiCare, Pitié-Salpêtrière Hospital, Paris, France.
AD  - Pichit P; Paris Brain Institute, ICM, Inserm, CNRS, Sorbonne Université, Paris, France.
AD  - Dupont S; AP-HP, EEG Unit, Department of Neurophysiology, Pitié-Salpêtrière Hospital, Paris, France.
AD  - Gourfinkel-An I; AP-HP, Epilepsy Unit, Department of Neurology, Reference Center of Rare Epilepsies, ERN-EpiCare, Pitié-Salpêtrière Hospital, Paris, France.
AD  - Navarro V; AP-HP, Epilepsy Unit, Department of Neurology, Reference Center of Rare Epilepsies, ERN-EpiCare, Pitié-Salpêtrière Hospital, Paris, France.
TI  - Cannabidiol Treatment for Adult Patients with Drug-Resistant Epilepsies: A Real-World Study in a Tertiary Center.
JO  - Brain Behav
VL  - 14
IS  - 11
SN  - 2162-3279
DB  - MEDLINE
DP  - http://bvsalud.org/
ID  - mdl-39501537
C8  - mdl-39501537
LA  - en
SP  - e70122
EP  - e70122
DA  - 2024/11
PY  - 2024
DO  - 10.1002/brb3.70122
C1  - 20241106
MH  - Anticonvulsivantes
MH  - Canabidiol
MH  - Epilepsia Resistente a Medicamentos
MH  - Humanos
MH  - Canabidiol/administração & dosagem
MH  - Canabidiol/farmacologia
MH  - Adulto
MH  - Masculino
MH  - Feminino
MH  - Epilepsia Resistente a Medicamentos/tratamento farmacológico
MH  - Estudos Retrospectivos
MH  - Anticonvulsivantes/administração & dosagem
MH  - Anticonvulsivantes/uso terapêutico
MH  - Adulto Jovem
MH  - Síndrome de Lennox-Gastaut/tratamento farmacológico
MH  - Centros de Atenção Terciária
MH  - Pessoa de Meia-Idade
MH  - Epilepsias Mioclônicas/tratamento farmacológico
MH  - Esclerose Tuberosa/tratamento farmacológico
MH  - Esclerose Tuberosa/complicações
MH  - Resultado do Tratamento
MH  - Uso Off-Label/estatística & dados numéricos
KW  - cannabidiol
KW  - drug­resistant epilepsy
KW  - safety
KW  - therapeutics
AB  - BACKGROUND AND PURPOSE: Around 30% of patients with epilepsy show drug-resistant epilepsy (DRE). While cannabidiol has demonstrated efficacy as an adjunctive treatment in Dravet syndrome (DS), Lennox-Gastaut Syndrome (LGS), and epilepsy related to tuberous sclerosis complex (TSC), its more global effectiveness in adult patients with DRE apart from these three specific contexts needs to be clarified. METHODS: We conducted a retrospective study at the epilepsy unit of Pitié Salpêtrière Hospital. Patients initiating pharmaceutical cannabidiol treatment and followed for at least 1 year were included. Patients were categorized into "authorized" (LGS, DS, or TSC) and "off-label" groups. Cannabidiol effectiveness and tolerance were compared between groups, and characteristics of responders (patients with >50% reduction in seizure frequency) in the off-label group were examined. RESULTS: Ninety-one patients, followed by a median duration of 24 months, were included. A total of 35.2% of the patients were in the authorized group. No significant differences were observed in responder rates between groups (31.3% vs. 35.6%, p = 0.85) and retention rates at 1 year (75.0% vs. 74.6%, p = 0.97). Sleepiness was more commonly reported in the authorized group (50.0% vs. 22.0%, p = 0.01), with no other significant differences. Among off-label patients (n = 59), clobazam co-prescription was more prevalent in responders (71.4% vs. 28.9%, p = 0.002). CONCLUSION: Our findings suggest that cannabidiol may benefit all adult patients with DRE, particularly those already receiving clobazam. Randomized controlled trials are warranted in off-label patients to validate these observational findings.
UR  - https://www.ncbi.nlm.nih.gov/pmc/articles/PMC11538088
UR  - https://dx.doi.org/10.1002/brb3.70122
ER  -

TY  - JOUR
AU  - Hou, Zhiquan
AU  - Wang, Zhifang
AU  - Zhang, Jun
AU  - Liu, Yunen
AU  - Luo, Zhonghua
AD  - Hou Z; Shenyang Medical College, Shenyang, China.
AD  - Wang Z; College of physical education, Yanshan University, Qinhuangdao, China.
AD  - Zhang J; College of physical education, Yanshan University, Qinhuangdao, China.
AD  - Liu Y; Shenyang Medical College, Shenyang, China.
AD  - Luo Z; Shenyang Medical College, Shenyang, China.
TI  - Effects of cannabidiol on AMPK&#945;2 /HIF-1&#945;/BNIP3/NIX signaling pathway in skeletal muscle injury.
JO  - Front Pharmacol
VL  - 15
SN  - 1663-9812
DB  - MEDLINE
DP  - http://bvsalud.org/
ID  - mdl-39502531
C8  - mdl-39502531
LA  - en
SP  - 1450513
EP  - 1450513
DA  - 2024/11
PY  - 2024
DO  - 10.3389/fphar.2024.1450513
C1  - 20241106
KW  - cannabidiol
KW  - exercise-induced skeletal muscle injury
KW  - inflammation
KW  - oxidative stress
KW  - transcriptome sequencing
AB  - Cannabidiol: (CBD) is a non-psychoactive natural active ingredient from cannabis plant, which has many pharmacological effects, including neuroprotection, antiemetic, anti-inflammatory and anti-skeletal muscle injury. However, the mechanism of its effect on skeletal muscle injury still needs further research. In order to seek a scientifically effective way to combat skeletal muscle injury during exercise, we used healthy SD rats to establish an exercise-induced skeletal muscle injury model by treadmill training, and systematically investigated the effects and mechanisms of CBD, a natural compound in the traditional Chinese medicine Cannabis sativa L., on combating skeletal muscle injury during exercise. CBD effectively improved the fracture of skeletal muscle tissue and reduced the degree of inflammatory cell infiltration. Biochemical indexes such as CK, T, Cor, LDH, SOD, MDA, and GSH-Px in serum of rats returned to normal. Combining transcriptome and network analysis results, CBD may play a protective role in exercise-induced skeletal muscle injury through HIF-1 signaling pathway. The experimental results implied that CBD could down-regulate the expression of IL-6, NF-&#954;B, TNF-&#945;, Keap1, AMPK&#945;2, HIF-1&#945;, BNIP3 and NIX, and raised the protein expression of IL-10, Nrf2 and HO-1. These results indicate that the protective effect of CBD on exercise-induced skeletal muscle injury may be related to the inhibition of oxidative stress and inflammation, thus inhibiting skeletal muscle injury through AMPK&#945;2/HIF-1&#945;/BNIP3/NIX signal pathways.
UR  - https://www.ncbi.nlm.nih.gov/pmc/articles/PMC11536269
UR  - https://dx.doi.org/10.3389/fphar.2024.1450513
ER  -

TY  - JOUR
AU  - Lamonarca, Julián
AU  - Mintz, Inés
AU  - Bayarres, Liliana
AU  - Kochen, Silvia
AU  - Oddo, Silvia
AD  - Lamonarca J; Neurosciences and Complex Systems Unit (ENyS), Epilepsy Unit, CONICET, El Cruce "N. Kirchner" Hospital.", Univ. Nat. A. Jauretche (UNAJ), F. Varela, Prov. Buenos Aires. Buenos Aires, Argentina.
AD  - Mintz I; Neurosciences and Complex Systems Unit (ENyS), Epilepsy Unit, CONICET, El Cruce "N. Kirchner" Hospital.", Univ. Nat. A. Jauretche (UNAJ), F. Varela, Prov. Buenos Aires. Buenos Aires, Argentina.
AD  - Bayarres L; Neurosciences and Complex Systems Unit (ENyS), Epilepsy Unit, CONICET, El Cruce "N. Kirchner" Hospital.", Univ. Nat. A. Jauretche (UNAJ), F. Varela, Prov. Buenos Aires. Buenos Aires, Argentina.
AD  - Kochen S; Neurosciences and Complex Systems Unit (ENyS), Epilepsy Unit, CONICET, El Cruce "N. Kirchner" Hospital.", Univ. Nat. A. Jauretche (UNAJ), F. Varela, Prov. Buenos Aires. Buenos Aires, Argentina.
AD  - Oddo S; Neurosciences and Complex Systems Unit (ENyS), Epilepsy Unit, CONICET, El Cruce "N. Kirchner" Hospital.", Univ. Nat. A. Jauretche (UNAJ), F. Varela, Prov. Buenos Aires. Buenos Aires, Argentina. Electronic address: silviaoddo4@gmail.com.
TI  - Psychiatric comorbidities before and after cannabidiol treatment in adult patients with drug resistant focal epilepsy.
JO  - Epilepsy Behav
VL  - 160
SN  - 1525-5069
DB  - MEDLINE
DP  - http://bvsalud.org/
ID  - mdl-39433001
C8  - mdl-39433001
LA  - en
SP  - 110032
EP  - 110032
DA  - 2024/10
PY  - 2024
DO  - 10.1016/j.yebeh.2024.110032
C1  - 20241021
MH  - Anticonvulsivantes
MH  - Canabidiol
MH  - Epilepsia Resistente a Medicamentos
MH  - Epilepsias Parciais
MH  - Adulto
MH  - Feminino
MH  - Humanos
MH  - Masculino
MH  - Pessoa de Meia-Idade
MH  - Adulto Jovem
MH  - Anticonvulsivantes/uso terapêutico
MH  - Ansiedade/tratamento farmacológico
MH  - Canabidiol/uso terapêutico
MH  - Estudos de Coortes
MH  - Comorbidade
MH  - Depressão/tratamento farmacológico
MH  - Depressão/epidemiologia
MH  - Epilepsia Resistente a Medicamentos/tratamento farmacológico
MH  - Epilepsia Resistente a Medicamentos/psicologia
MH  - Epilepsias Parciais/tratamento farmacológico
MH  - Epilepsias Parciais/psicologia
MH  - Transtornos Mentais/tratamento farmacológico
MH  - Transtornos Mentais/epidemiologia
MH  - Estudos Prospectivos
MH  - Qualidade de Vida
MH  - Resultado do Tratamento
KW  - Anxiety
KW  - Cannabidiol oil
KW  - Depression
KW  - Drug-resistant focal epilepsy
KW  - Psychiatry
KW  - Quality of life
AB  - Cannabidiol oil (CBD) has been approved as an antiseizure medication for the treatment of drug -resistant epilepsy in pediatric patients in 2018 for some special types of epilepsy. Since this time its use was extended to other forms of epilepsy. However, to date, there are few publications on the use of CBD in adult patients with drug-resistant focal epilepsy and psychiatric comorbidities. We conducted a prospective, observational, open cohort study, with a before-after design, in adult patients, we assessed the effectiveness, dosage, and tolerance of adjunctive CBD treatment. Our study concluded that CBD was effective and safe.Our study in line with others examining CBD use in adult patients with drug-resistant epilepsy, omits consideration of psychiatric aspects. The aim of this study was to evaluate, in the same patient population that was part of a previous observational study, depression, quality of life, anxious symptoms and daytime sleepiness before and after CBD treatment. RESULTS: Forty-four patients were enrolled in the study. Prior to CBD treatment, 50 % of participants exhibited symptoms of depression. Following CBD treatment, 95.4 % of these individuals demonstrated a marked improvement (p = 0.001). Among this cohort, 71.5 % of patients reported minimal or no depressive symptoms post-treatment. Moreover, 68 % of patients experienced an enhancement in their overall quality of life. Comparative analysis of BDI-II and QOLIE-10 scores before and after CBD treatment revealed a statistically significant positive correlation (p < 0.036 and < 0.001, respectively). Improvements in depressive symptoms were found to correspond with enhancements in quality of life. In terms of anxiety symptoms, 54.5 % of patients exhibited such symptoms prior to CBD treatment, with 71 % showing improvement post-treatment. Adjunctive CBD treatment in adult patients with drug-resistant focal epilepsy was effective, safe, well tolerated and associated with significant improvement in depressive symptoms, anxiety and quality of life.
UR  - https://dx.doi.org/10.1016/j.yebeh.2024.110032
ER  -

TY  - JOUR
AU  - Massabo, José Ignacio
AU  - Puiatti, Gabriela
AU  - Ferrero, Paola
AD  - Massabo JI; Consultorio Cannabis VET 365, Cannabis Medicinal Río Negro, Area veterinaria, Río Negro, Argentina.
AD  - Puiatti G; RACME, Red Argentina de Cannabis Medicinal- comisión de veterinaria, Buenos Aires, Argentina.
AD  - Ferrero P; Veterinarios Cannábicos Argentinos, Buenos Aires, Argentina.
TI  - Use of Cannabidiol-Dominant Extract as Co-Adjuvant Therapy for Type 2 Diabetes Mellitus Treatment in Feline: Case Report.
JO  - Med Cannabis Cannabinoids
VL  - 7
IS  - 1
SN  - 2504-3889
DB  - MEDLINE
DP  - http://bvsalud.org/
ID  - mdl-39474238
C8  - mdl-39474238
LA  - en
SP  - 206
EP  - 212
DA  - 2024/10
PY  - 2024
DO  - 10.1159/000541034
C1  - 20241030
KW  - Cannabidiol
KW  - Diabetes
KW  - Feline
KW  - Glycemia
KW  - Insulin
AB  - Introduction: Diabetes mellitus (DM) is a common endocrinopathy in felines. Treatment is based on glycemic control and management of clinical signs by insulin administration coupled with a low-carbohydrate and high-protein content diet. However, achieving adequate remission or glycemia control is not always possible. Effects of cannabinoids on the regulation of glucose uptake and the incidence of diabetes have been observed in experimental models. Nevertheless, little is known about their possible relevance in controlling this condition in veterinary and human medicine. Case Presentation: This is a case study of an 18-year-old, neutered, mixed-breed female domestic longhair cat diagnosed with type 2 DM. She was treated with long-acting glargine (3-5 IU/12 h), and her diet changed to ultra-processed commercial food for diabetic cats. Three months after the start of the treatment with insulin, cannabidiol (CBD)-enriched extract in handmade olive oil, tetrahydrocannabinol: CBD ratio = 1:24, was incorporated. The route of administration was oromucosal. After 3 months, the glycemia was reduced. The patient decreased the polyuria/polydipsia, recovered sleep cycles, remained attentive to all movements, and increased her physical activity. Conclusion: This report provides evidence that using a CBD-rich extract was effective as a co-adjuvant in alleviating clinical signs of DM and concurrent disorders, allowing for the reduction of insulin intake.
UR  - https://www.ncbi.nlm.nih.gov/pmc/articles/PMC11521493
UR  - https://dx.doi.org/10.1159/000541034
ER  -

TY  - JOUR
AU  - Nithagon, Pravarut
AU  - Rampam, Sanjeev
AU  - Thomas, Terence L
AU  - Goh, Graham S
AD  - Nithagon P; From the Boston University Chobanian and Avedisian School of Medicine, Boston, MA (Nithagon, Rampam), the Rothman Orthopaedic Institute at Thomas Jefferson University, Philadelphia, PA (Thomas), and the Department of Orthopaedic Surgery, Boston University Medical Center, Boston, MA (Goh).
TI  - How Do We Improve Sleep Quality After Total Joint Arthroplasty? A Systematic Review of Randomized Controlled Trials.
JO  - J Am Acad Orthop Surg
SN  - 1940-5480
DB  - MEDLINE
DP  - http://bvsalud.org/
ID  - mdl-39254965
C8  - mdl-39254965
LA  - en
DA  - 2024/09
PY  - 2024
DO  - 10.5435/JAAOS-D-24-00548
C1  - 20240910
AB  - BACKGROUND: Despite the importance of sleep for physiological function, rehabilitation, and recovery, sleep quality after total joint arthroplasty (TJA) remains poor. The objective of this systematic review was to identify, summarize, and evaluate postoperative interventions aimed at improving sleep quality after TJA. METHODS: A systematic review of PubMed (MEDLINE) and Scopus (Embase, MEDLINE, COMPENDEX) from inception to April 2024 was conducted (PROSPERO ID: CRD42023447317). Randomized controlled trials on interventions to improve sleep quality were included. Sleep outcomes, including the Epworth Sleepiness Scale, Pittsburgh Sleep Quality Index, Patient-Reported Outcome Measurement Information System-Sleep Disturbance, Numeric Rating Scale sleep scores,l9 were extracted. Descriptive statistics were used to analyze the available data. RESULTS: Of the 1,549 articles identified, seven randomized trials with a total of 840 patients were included (394 total hip arthroplasties [THA], 446 total knee arthroplasties [TKA]). Pittsburgh Sleep Quality Index was the most commonly used outcome for assessing sleep quality. Among THA studies, zolpidem, combined fascia iliaca compartment block (FICB) and dexmedetomidine (DEX), and perioperative methylprednisolone were shown to markedly improve postoperative sleep quality. Neither topical cannabidiol nor topical essential oil was found to improve postoperative sleep quality after TKA. Melatonin had no effect on sleep outcomes after TJA. CONCLUSION: Zolpidem, FICB + DEX, and perioperative methylprednisolone are effective interventions to improve sleep quality after THA. Topical cannabis, topical essential oil, and melatonin did not improve sleep quality. No effective sleep interventions for TKA patients were identified. Improving sleep quality remains a potential therapeutic goal to improve patient satisfaction after TJA. Continued investigation on this topic is therefore necessary.
UR  - https://dx.doi.org/10.5435/JAAOS-D-24-00548
ER  -

TY  - JOUR
AU  - Bezuglov, Eduard
AU  - Achkasov, Evgeniy
AU  - Rudiakova, Elizaveta
AU  - Shurygin, Vladimir
AU  - Malyakin, Georgiy
AU  - Svistunov, Danila
AU  - Butovskiy, Mikhail
AU  - Fedorova, Aleksandra
AU  - Kapralova, Elizaveta
AD  - Bezuglov E; Department of Sports Medicine and Medical Rehabilitation, Sechenov First Moscow State Medical University of the Ministry of Health of the Russian Federation, 119991 Moscow, Russia.
AD  - Achkasov E; High Performance Sports Laboratory, Sechenov First Moscow State Medical University, 119991 Moscow, Russia.
AD  - Rudiakova E; Department of Sports Medicine and Medical Rehabilitation, Sechenov First Moscow State Medical University of the Ministry of Health of the Russian Federation, 119991 Moscow, Russia.
AD  - Shurygin V; Department of Sports Medicine and Medical Rehabilitation, Sechenov First Moscow State Medical University of the Ministry of Health of the Russian Federation, 119991 Moscow, Russia.
AD  - Malyakin G; Department of Sports Medicine and Medical Rehabilitation, Sechenov First Moscow State Medical University of the Ministry of Health of the Russian Federation, 119991 Moscow, Russia.
AD  - Svistunov D; Department of Sports Medicine and Medical Rehabilitation, Sechenov First Moscow State Medical University of the Ministry of Health of the Russian Federation, 119991 Moscow, Russia.
AD  - Butovskiy M; High Performance Sports Laboratory, Sechenov First Moscow State Medical University, 119991 Moscow, Russia.
AD  - Fedorova A; Department of Sports Medicine and Medical Rehabilitation, Sechenov First Moscow State Medical University of the Ministry of Health of the Russian Federation, 119991 Moscow, Russia.
AD  - Kapralova E; Department of Rehabilitation and Sports Medicine, Kazan State Medical University of the Ministry of Health of the Russian Federation, 420012 Kazan, Russia.
TI  - The Effect of Cannabidiol on Performance and Post-Load Recovery among Healthy and Physically Active Individuals: A Systematic Review.
JO  - Nutrients
VL  - 16
IS  - 17
SN  - 2072-6643
DB  - MEDLINE
DP  - http://bvsalud.org/
ID  - mdl-39275158
C8  - mdl-39275158
LA  - en
DA  - 2024/09
PY  - 2024
DO  - 10.3390/nu16172840
C1  - 20240914
MH  - Desempenho Atlético
MH  - Canabidiol
MH  - Canabidiol/farmacologia
MH  - Canabidiol/administração & dosagem
MH  - Humanos
MH  - Desempenho Atlético/fisiologia
MH  - Atletas
MH  - Exercício Físico/fisiologia
MH  - Masculino
MH  - Força Muscular/efeitos dos fármacos
MH  - Feminino
MH  - Adulto
KW  - athletes
KW  - cannabidiol (CBD)
KW  - performance
KW  - recovery
KW  - supplement
AB  - Athlete performance and post-load recovery can be considered one of the most important and actively discussed topics in professional sport. One substance aimed at improving performance is cannabidiol (CBD), which has been actively gaining popularity with several studies published in recent years. The PubMed, Scopus, and Cochrane Library databases were searched from inception to April 2024 according to PRISMA recommendations to identify studies on the effects of CBD on exercise capacity and post-load recovery. An initial search identified 901 publications, of which seven fully met the inclusion criteria. Current evidence supports a limited beneficial effect of CBD on a number of physiological parameters, such as VO2, mean power, and relative mean power. At the same time, there were limited data on the beneficial effects of CBD on strength parameters (including vertical jump, counter movement jump, one repetition max bench press, and barbell back squat) and post-load recovery. Notably, most of the studies included in the analysis were conducted between 2021 and 2024, indicating a growing interest among researchers in the use of CBD in healthy, physically active individuals. Further studies are needed to assess the safety of different CBD administration protocols in professional athletes.
UR  - https://www.ncbi.nlm.nih.gov/pmc/articles/PMC11397692
UR  - https://dx.doi.org/10.3390/nu16172840
ER  -

TY  - JOUR
AU  - Johnson, Drusus A
AU  - Cable, Thomas G
AU  - Funnell, Mark P
AU  - Peden, Donald L
AU  - Thorley, Josh
AU  - Ferreira de Cunha, Mafalda
AU  - Reynolds, Kirsty M
AU  - Harris, Luke
AU  - Wood, Matt
AU  - Chavez-O'Reilly, Tom
AU  - Carrington, Joe
AU  - Bailey, Stephen J
AU  - Clifford, Tom
AU  - Heaney, Liam M
AU  - James, Lewis J
AD  - Cable TG; National Centre for Sport and Exercise Medicine, School of Sport, Exercise and Health Sciences, Loughborough University, Loughborough, UNITED KINGDOM.
AD  - Peden DL; National Centre for Sport and Exercise Medicine, School of Sport, Exercise and Health Sciences, Loughborough University, Loughborough, UNITED KINGDOM.
AD  - Thorley J; National Centre for Sport and Exercise Medicine, School of Sport, Exercise and Health Sciences, Loughborough University, Loughborough, UNITED KINGDOM.
AD  - Ferreira de Cunha M; National Centre for Sport and Exercise Medicine, School of Sport, Exercise and Health Sciences, Loughborough University, Loughborough, UNITED KINGDOM.
AD  - Reynolds KM; National Centre for Sport and Exercise Medicine, School of Sport, Exercise and Health Sciences, Loughborough University, Loughborough, UNITED KINGDOM.
AD  - Harris L; National Centre for Sport and Exercise Medicine, School of Sport, Exercise and Health Sciences, Loughborough University, Loughborough, UNITED KINGDOM.
AD  - Wood M; National Centre for Sport and Exercise Medicine, School of Sport, Exercise and Health Sciences, Loughborough University, Loughborough, UNITED KINGDOM.
AD  - Chavez-O'Reilly T; National Centre for Sport and Exercise Medicine, School of Sport, Exercise and Health Sciences, Loughborough University, Loughborough, UNITED KINGDOM.
AD  - Carrington J; National Centre for Sport and Exercise Medicine, School of Sport, Exercise and Health Sciences, Loughborough University, Loughborough, UNITED KINGDOM.
AD  - Bailey SJ; National Centre for Sport and Exercise Medicine, School of Sport, Exercise and Health Sciences, Loughborough University, Loughborough, UNITED KINGDOM.
AD  - Clifford T; National Centre for Sport and Exercise Medicine, School of Sport, Exercise and Health Sciences, Loughborough University, Loughborough, UNITED KINGDOM.
AD  - Heaney LM; National Centre for Sport and Exercise Medicine, School of Sport, Exercise and Health Sciences, Loughborough University, Loughborough, UNITED KINGDOM.
AD  - James LJ; National Centre for Sport and Exercise Medicine, School of Sport, Exercise and Health Sciences, Loughborough University, Loughborough, UNITED KINGDOM.
TI  - Effects of Cannabidiol Ingestion on Thermoregulatory and Inflammatory Responses to Treadmill Exercise in the Heat in Recreationally Active Males.
JO  - Med Sci Sports Exerc
SN  - 1530-0315
DB  - MEDLINE
DP  - http://bvsalud.org/
ID  - mdl-39294920
C8  - mdl-39294920
LA  - en
DA  - 2024/09
PY  - 2024
DO  - 10.1249/MSS.0000000000003568
C1  - 20240919
AB  - PURPOSE: Exertional heat stress can induce systemic endotoxin exposure and a pro-inflammatory cascade, likely impairing thermoregulation. Cannabidiol (CBD) is protective in pre-clinical models of tissue ischaemia and inflammation. Therefore, this study examined the effects of CBD ingestion on exercise-induced thermoregulatory and inflammatory responses. METHODS: In a randomised, double-blinded study, thirteen active males (age 25 ± 5 y; peak oxygen uptake [VÌO2peak] 50.4 ± 3.2 mL/kg/min) ingested 298 mg CBD or placebo 105 minutes before 1 h treadmill exercise (60-65% VÌO2peak) in 32 °C and 50% relative humidity. Core temperature, skin temperature, heart rate, subjective outcomes and sweat loss were assessed during/after exercise. Plasma osmolality, plasma volume changes and plasma markers of intestinal damage (I-FABP), monocyte activation (CD14) and inflammatory cytokine responses (IL-6, IL-8 and TNF-&#945;) were assessed at baseline, pre-exercise, 20- and 90-min post-exercise. RESULTS: Core temperature (&#8710; 1.69 ± 0.48 °C [CBD] and 1.79 ± 0.53 °C [Placebo]) and I-FABP increased during exercise, with no differences between conditions (p > 0.050). Mean (95% CI) CD14 was 1776 (463 to 3090) pg/mL greater 90 min post-exercise in placebo (p = 0.049). Median (interquartile range) peak IL-6 concentration was -0.8 (-1.1, -0.3) pg/mL less in CBD (p = 0.050), whilst the between-conditions difference in IL-6 area under curve was -113 (-172, 27) pg/mL·270 min (p = 0.054). CONCLUSIONS: CBD did not affect thermoregulation during exertional heat stress but appeared to elicit minor immunosuppressive effects, reducing CD14 and IL-6 responses, warranting investigation in humans under more severe heat strain and other pro-inflammatory scenarios.
UR  - https://dx.doi.org/10.1249/MSS.0000000000003568
ER  -

TY  - JOUR
AU  - Chang, Chih-Yu
AU  - Dai, Wen
AU  - Hu, Sherry Shu-Jung
AD  - Chang CY; Cannabinoid Signaling Laboratory, Department of Psychology, National Cheng Kung University, 1 University Rd, Tainan, 70101, Taiwan.
AD  - Dai W; Cannabinoid Signaling Laboratory, Department of Psychology, National Cheng Kung University, 1 University Rd, Tainan, 70101, Taiwan.
AD  - Hu SS; Cannabinoid Signaling Laboratory, Department of Psychology, National Cheng Kung University, 1 University Rd, Tainan, 70101, Taiwan. shujungh@mail.ncku.edu.tw.
TI  - Cannabidiol enhances socially transmitted food preference: a role of acetylcholine in the mouse basal forebrain.
JO  - Psychopharmacology (Berl)
SN  - 1432-2072
DB  - MEDLINE
DP  - http://bvsalud.org/
ID  - mdl-39158618
C8  - mdl-39158618
LA  - en
DA  - 2024/08
PY  - 2024
DO  - 10.1007/s00213-024-06670-1
C1  - 20240819
KW  - ACh
KW  - CBD
KW  - Individual difference
KW  - Mice
KW  - Phytocannabinoid
KW  - STFP
KW  - Social learning
AB  - RATIONALE AND OBJECTIVE: Rodents acquire food information from their conspecifics and display a preference for the conspecifics' consumed food. This social learning of food information from others promotes the survival of a species, and it is introduced as the socially transmitted food preference (STFP) task. The cholinergic system in the basal forebrain plays a role in the acquisition of STFP. Cannabidiol (CBD), one of the most abundant phytocannabinoids, exerts its therapeutic potential for cognitive deficits through versatile mechanisms of action, including its interaction with the cholinergic system. We hypothesize a positive relationship between CBD and STFP because acetylcholine (ACh) is involved in STFP, and CBD increases the ACh levels in the basal forebrain. MATERIALS AND METHODS: Male C57BL/6J mice were trained to acquire the STFP task. We examined whether CBD affects STFP memory by administering CBD (20 mg/kg, i.p.) before the STFP social training. The involvement of cholinergic system in CBD's effect on STFP was examined by knockdown of brain acetylcholinesterase (AChE), applying a nonselective muscarinic antagonist SCO (3 mg/kg, i.p.) before CBD treatment, and measuring the basal forebrain ACh levels in the CBD-treated mice. RESULTS: We first showed that CBD enhanced STFP memory. Knockdown of brain AChE also enhanced STFP memory, which mimicked CBD's effect on STFP. SCO blocked CBD's memory-enhancing effect on STFP. Our most significant finding is that the basal forebrain ACh levels in the CBD-treated mice, but not their control counterparts, were positively correlated with mice's STFP memory performance. CONCLUSION: This study indicates that CBD enhances STFP memory in mice. Specifically, those which respond to CBD by increasing the muscarinic-mediated ACh signaling perform better in their STFP memory.
UR  - https://dx.doi.org/10.1007/s00213-024-06670-1
ER  -

TY  - JOUR
AU  - Abbasi, Hamid
AU  - Abbasi, Mohammad Mehdi
AU  - Pasand, Mohammadjavad
AU  - Mohtadi, Mahshad
AU  - Bakhshimoghaddam, Farnush
AU  - Eslamian, Ghazaleh
AD  - Abbasi H; Student Research Committee, Tabriz University of Medical Sciences, Tabriz, Iran.
AD  - Abbasi MM; Neurosciences Research Center (NSRC), Tabriz University of Medical Sciences, Tabriz, Iran.
AD  - Pasand M; Student Research Committee, Faculty of Nutrition and Food Technology, Shahid Beheshti University of Medical Sciences, Tehran, Iran.
AD  - Mohtadi M; Student Research Committee, Faculty of Nutrition and Food Technology, Shahid Beheshti University of Medical Sciences, Tehran, Iran.
AD  - Bakhshimoghaddam F; Student Research Committee, Faculty of Nutrition and Food Technology, Shahid Beheshti University of Medical Sciences, Tehran, Iran.
AD  - Eslamian G; Department of Nutrition, School of Allied Medical Sciences, Ahvaz Jundishapur University of Medical Sciences, Ahvaz, Iran.
TI  - Exploring the efficacy and safety of cannabidiol in individuals with epilepsy: an umbrella review of meta-analyses and systematic reviews.
JO  - Inflammopharmacology
VL  - 32
IS  - 5
SN  - 1568-5608
DB  - MEDLINE
DP  - http://bvsalud.org/
ID  - mdl-39167312
C8  - mdl-39167312
LA  - en
SP  - 2987
EP  - 3005
DA  - 2024/08
PY  - 2024
DO  - 10.1007/s10787-024-01523-x
C1  - 20240821
MH  - Anticonvulsivantes
MH  - Canabidiol
MH  - Epilepsia
MH  - Humanos
MH  - Anticonvulsivantes/efeitos adversos
MH  - Anticonvulsivantes/uso terapêutico
MH  - Canabidiol/efeitos adversos
MH  - Canabidiol/uso terapêutico
MH  - Canabidiol/administração & dosagem
MH  - Epilepsia/tratamento farmacológico
MH  - Metanálise como Assunto
MH  - Revisões Sistemáticas como Assunto
MH  - Resultado do Tratamento
KW  - Adverse events
KW  - Cannabidiol
KW  - Epilepsy
KW  - Umbrella review
AB  - BACKGROUND: Epilepsy ranks among the most prevalent neurological conditions worldwide. Cannabidiol (CBD) has received authorization for epilepsy treatment, yet utilizing CBD is linked to a variety of adverse events (AEs). This umbrella review aims to explore risk and frequency of AEs in epilepsy patients undergoing treatment with CBD. METHODS: International electronic databases comprising Scopus, PubMed, and Web of Science were extensively searched from the most ancient data accessible until May 2024. In line with fundamental principle of the Preferred Reporting Items for Systematic Reviews and Meta-analysis (PRISMA), this umbrella review was executed. RStudio software version 2023.03.1 along with R software 4.3.2 was used for our statistical analyses. RESULTS: Thirteen meta-analyses and systematic reviews were included. CBD use in epileptic patients compared to controls can be meaningfully linked with 10.87% becoming seizure-free (RD: 10.87%, 95%CI: 2.39%, 19.34%; I2 = 80%). Compared to controls, a meaningful 73% increase in 50% or greater reduction in seizure frequency was observed (RR: 1.73, 95%CI: 1.47, 2.03; I2 = 0%). In epileptic individuals who using CBD with the dosage of 20 mg/kg/d, a higher incidence of treatment withdrawal was detected (RR: 4.39, 95%CI: 2.46, 7.83; I2 = 0%). CONCLUSION: In this umbrella review of meta-analyses and systematic reviews, CBD use in epileptic patients was linked to an increased risk of ample AEs. Further research, specifically targeting various epilepsy categories, is essential to fully understand the effectiveness and potential side effects of CBD across different epilepsy forms.
UR  - https://dx.doi.org/10.1007/s10787-024-01523-x
ER  -

TY  - JOUR
AU  - Pietrafusa, Nicola
AU  - De Palma, Luca
AU  - Armando, Michelina
AU  - Corsetti, Tiziana
AU  - Vigevano, Federico
AU  - Specchio, Nicola
AD  - Pietrafusa N; Neurology, Epilepsy and Movement Disorders Unit, Full Member of European Reference Network EpiCARE, Bambino Gesù Children's Hospital, IRCCS, Rome, Italy.
AD  - De Palma L; Neurology, Epilepsy and Movement Disorders Unit, Full Member of European Reference Network EpiCARE, Bambino Gesù Children's Hospital, IRCCS, Rome, Italy.
AD  - Armando M; Department of Neurorehabilitation, Bambino Gesù Children's Hospital, IRCCS, Rome, Italy.
AD  - Corsetti T; Hospital Pharmacy Unit, Bambino Gesù Children's Hospital, IRCCS, Rome, Italy.
AD  - Vigevano F; Neurological Sciences and Rehabilitation Medicine Scientific Area, Bambino Gesù Children's Hospital, IRCCS, Rome, Italy.
AD  - Specchio N; Neurology, Epilepsy and Movement Disorders Unit, Full Member of European Reference Network EpiCARE, Bambino Gesù Children's Hospital, IRCCS, Rome, Italy.
TI  - Successful use of cannabidiol in nonconvulsive status epilepticus in Angelman syndrome.
JO  - Epilepsia Open
VL  - 9
IS  - 5
SN  - 2470-9239
DB  - MEDLINE
DP  - http://bvsalud.org/
ID  - mdl-39175208
C8  - mdl-39175208
LA  - en
SP  - 1997
EP  - 1999
DA  - 2024/08
PY  - 2024
DO  - 10.1002/epi4.12948
C1  - 20240823
MH  - Síndrome de Angelman
MH  - Canabidiol
MH  - Estado Epiléptico
MH  - Humanos
MH  - Canabidiol/uso terapêutico
MH  - Estado Epiléptico/tratamento farmacológico
MH  - Síndrome de Angelman/tratamento farmacológico
MH  - Anticonvulsivantes/uso terapêutico
MH  - Masculino
MH  - Feminino
MH  - Resultado do Tratamento
MH  - Criança
UR  - https://www.ncbi.nlm.nih.gov/pmc/articles/PMC11450666
UR  - https://dx.doi.org/10.1002/epi4.12948
ER  -

TY  - JOUR
AU  - Gras, Mathilde
AU  - Bearden, David
AU  - West, Justin
AU  - Nabbout, Rima
AD  - Gras M; Reference Center for Rare Epilepsies, Department of Pediatric Neurology, Necker Enfants Malades Hospital, APHP, Member of EPICARE, Université Paris Cité, Paris, France.
AD  - Bearden D; Institut Imagine, INSERM U1163, Université Paris Cite, Paris, France.
AD  - West J; Division of Child Neurology, Department of Neurology, University of Rochester Medical Center, Rochester, New York, USA.
AD  - Nabbout R; KCNT1 Epilepsy Foundation (501C3). President. Co-Founder. Director of Clinical Medicine, Newport Beach, California, USA.
TI  - Efficacy of anti-seizure medications and alternative therapies (ketogenic diet, CBD, and quinidine) in KCNT1-related epilepsy: A systematic review.
JO  - Epilepsia Open
VL  - 9
IS  - 4
SN  - 2470-9239
DB  - MEDLINE
DP  - http://bvsalud.org/
ID  - mdl-39093319
C8  - mdl-39093319
LA  - en
SP  - 1176
EP  - 1191
DA  - 2024/08
PY  - 2024
DO  - 10.1002/epi4.12975
C1  - 20240802
MH  - Anticonvulsivantes
MH  - Canabidiol
MH  - Dieta Cetogênica
MH  - Quinidina
MH  - Humanos
MH  - Quinidina/uso terapêutico
MH  - Anticonvulsivantes/uso terapêutico
MH  - Canabidiol/uso terapêutico
MH  - Canais de Potássio Ativados por Sódio
MH  - Epilepsia/dietoterapia
MH  - Epilepsia/tratamento farmacológico
MH  - Resultado do Tratamento
MH  - Proteínas do Tecido Nervoso
KW  - CBD
KW  - developmental and epileptic encephalopathy
KW  - epilepsy
KW  - ketogenic diet
KW  - pediatrics
KW  - therapy
AB  - OBJECTIVE: KCNT1-related epilepsies encompass three main phenotypes: (i) epilepsy of infancy with migrating focal seizures (EIMFS), (ii) autosomal dominant or sporadic sleep-related hypermotor epilepsy [(AD)SHE], and (iii) different types of developmental and epileptic encephalopathies (DEE). Many patients present with drug-resistant seizures and global developmental delays. In addition to conventional anti-seizure medications (ASM), multiple alternative therapies have been tested including the ketogenic diet (KD), cannabidiol (CBD-including Epidyolex © and other CBD derivatives) and quinidine (QUIN). We aimed to clarify the current state of the art concerning the benefits of those therapies administered to the three groups of patients. METHODS: We performed a literature review on PubMed and EMBase with the keyword "KCNT1" and selected articles reporting qualitative and/or quantitative information on responses to these treatments. A treatment was considered beneficial if it improved seizure frequency and/or intensity and/or quality of life. Patients were grouped by phenotype. RESULTS: A total of 43 studies including 197 patients were reviewed. For EIMFS patients (32 studies, 135 patients), KD resulted in benefit in 62.5% (25/40), all types of CBD resulted in benefit in 50% (6/12), and QUIN resulted in benefit in 44.6% (25/56). For (AD)SHE patients (10 studies, 32 patients), we found only one report of treatment with KD, with no benefit noted. QUIN was trialed in 8 patients with no reported benefit. For DEE patients (10 studies, 30 patients), KD resulted in benefit for 4/7, CBD for 1/2, and QUIN for 6/9. In all groups, conventional ASM are rarely reported as beneficial (in 5%-25% of patients). SIGNIFICANCE: Ketogenic diet, CBD, and QUIN treatments appear to be beneficial in a subset of patient with drug-resistant epilepsy. The KD and CBD are reasonable to trial in patients with KCNT1-related epilepsy. Further studies are needed to identify optimal treatment strategies and to establish predictive response factors. PLAIN LANGUAGE SUMMARY: We performed an extensive review of scientific articles providing information about the therapeutic management of epilepsy in patients with epilepsy linked to a mutation in the KCNT1 gene. Conventional anti-seizure treatments were rarely reported to be beneficial. The ketogenic diet (a medical diet with very high fat, adequate protein and very low carbohydrate intake) and cannabidiol appeared to be useful, but larger studies are needed to reach a conclusion.
UR  - https://www.ncbi.nlm.nih.gov/pmc/articles/PMC11296097
UR  - https://dx.doi.org/10.1002/epi4.12975
ER  -

TY  - JOUR
AU  - Weinstock, Arie
AU  - Bebin, E Martina
AU  - Checketts, Daniel
AU  - Clark, Gary D
AU  - Szaflarski, Jerzy P
AU  - Seltzer, Laurie E
AU  - Thiele, Elizabeth A
AU  - Sahebkar, Farhad
AD  - Weinstock A; University at Buffalo/Oishei Children's Hospital, Buffalo, New York, USA.
AD  - Bebin EM; University of Alabama Birmingham, Birmingham, Alabama, USA.
AD  - Checketts D; Jazz Pharmaceuticals, Inc, Cambridge, UK.
AD  - Clark GD; Texas Children's Hospital/Baylor College of Medicine, Houston, Texas, USA.
AD  - Szaflarski JP; University of Alabama Birmingham, Birmingham, Alabama, USA.
AD  - Seltzer LE; University of Rochester Medical Center, Rochester, New York, USA.
AD  - Thiele EA; Massachusetts General Hospital, Boston, Massachusetts, USA.
AD  - Sahebkar F; Jazz Pharmaceuticals, Inc, Carlsbad, California, USA.
TI  - Long-term efficacy and safety of cannabidiol in patients with tuberous sclerosis complex: 3-year results from the cannabidiol expanded access program.
JO  - Epilepsia Open
VL  - 9
IS  - 5
SN  - 2470-9239
DB  - MEDLINE
DP  - http://bvsalud.org/
ID  - mdl-39088193
C8  - mdl-39088193
LA  - en
SP  - 1816
EP  - 1825
DA  - 2024/08
PY  - 2024
DO  - 10.1002/epi4.13013
C1  - 20240801
MH  - Anticonvulsivantes
MH  - Canabidiol
MH  - Epilepsia Resistente a Medicamentos
MH  - Esclerose Tuberosa
MH  - Humanos
MH  - Canabidiol/uso terapêutico
MH  - Canabidiol/efeitos adversos
MH  - Canabidiol/administração & dosagem
MH  - Esclerose Tuberosa/tratamento farmacológico
MH  - Esclerose Tuberosa/complicações
MH  - Feminino
MH  - Masculino
MH  - Criança
MH  - Pré-Escolar
MH  - Anticonvulsivantes/uso terapêutico
MH  - Anticonvulsivantes/efeitos adversos
MH  - Adulto
MH  - Adolescente
MH  - Adulto Jovem
MH  - Lactente
MH  - Epilepsia Resistente a Medicamentos/tratamento farmacológico
MH  - Resultado do Tratamento
MH  - Ensaios de Uso Compassivo
KW  - antiseizure medication
KW  - convulsive seizures
KW  - focal seizures
KW  - treatment­resistant epilepsy
KW  - treatment­resistant seizures
AB  - OBJECTIVE: The cannabidiol (CBD) Expanded Access Program provided compassionate access to CBD for patients with treatment-resistant epilepsy, including tuberous sclerosis complex (TSC), at 35 US epilepsy centers. Here, we present the long-term efficacy and safety outcomes for add-on CBD treatment in patients with TSC. METHODS: Patients received plant-derived, highly purified CBD (Epidiolex® 100 mg/mL, oral solution), increasing from 2 to 10 mg/kg/d to tolerance or maximum of 25-50 mg/kg/d. Efficacy endpoints were percentage change from baseline in median monthly convulsive, focal, and total seizure frequency and &#8805; 50%, &#8805;75%, and 100% responder rates across 12-week visit windows through 144 weeks. Adverse events (AEs) are reported through 233 weeks. RESULTS: Thirty-four patients with confirmed TSC were included. Mean age was 12.4 years (range, 1.8-31.2), and patients were receiving a median of 3 (range, 1-7) antiseizure medications (ASMs) at baseline. Median CBD dose was 25-28 mg/kg/d for 36 weeks and then 20-50 mg/kg/d through 228 weeks. Dose reduction from baseline occurred for most ASMs, except topiramate. Median reduction in the frequency of convulsive, focal, and total seizures was 44%-81%, 51%-87%, and 44%-87%, respectively, through 144 weeks. Responder rates (&#8805;50%, &#8805;75%, and 100% reduction) were 43%-71%, 14%-58%, and 0%-25% for convulsive seizures; 52%-75%, 35%-60%, and 7%-32% for focal seizures; and 46%-79%, 26%-65%, and 0%-13% for total seizures. A total of 94% of patients experienced &#8805;1 AE; 47% had serious AEs, considered treatment unrelated by the investigator. Treatment-related AEs (TRAEs) occurred in 71% of patients. The most frequently reported TRAEs were somnolence, diarrhea, and ataxia. Two patients experienced AEs leading to discontinuation. There were no deaths. SIGNIFICANCE: Long-term add-on CBD use was associated with reduced seizure frequency through 144 weeks. The safety profile was consistent with previous reports. PLAIN LANGUAGE SUMMARY: In this study, we evaluated efficacy and safety of cannabidiol (CBD) treatment in patients with tuberous sclerosis complex receiving CBD in addition to other antiseizure treatments in an Expanded Access Program. After starting CBD, 46%-79% of patients had at least 50% reduction and 26%-65% had at least 75% reduction in the number of seizures per month; up to 13% had no seizures through 144 weeks. Safety results were similar to prior studies; sleepiness and diarrhea were common treatment-related side effects. These results show that long-term CBD treatment was associated with fewer seizures and mild/moderate side effects.
UR  - https://www.ncbi.nlm.nih.gov/pmc/articles/PMC11450615
UR  - https://dx.doi.org/10.1002/epi4.13013
ER  -

TY  - JOUR
AU  - Ezzati, Mohammad Reza
AU  - Ezzati, Mohammad Javad
AU  - Fattahi, Mojdeh
AU  - Mozafari, Roghayeh
AU  - Azizbeigi, Ronak
AU  - Haghparast, Abbas
AD  - Ezzati MR; Neuroscience Research Center, School of Medicine, Shahid Beheshti University of Medical Sciences, Tehran, Iran.
AD  - Ezzati MJ; Neuroscience Research Center, School of Medicine, Shahid Beheshti University of Medical Sciences, Tehran, Iran.
AD  - Fattahi M; Neuroscience Research Center, School of Medicine, Shahid Beheshti University of Medical Sciences, Tehran, Iran.
AD  - Mozafari R; Neuroscience Research Center, School of Medicine, Shahid Beheshti University of Medical Sciences, Tehran, Iran.
AD  - Azizbeigi R; Department of Basic Sciences, Sanandaj Branch, Islamic Azad University, Sanandaj, Iran.
AD  - Haghparast A; Neuroscience Research Center, School of Medicine, Shahid Beheshti University of Medical Sciences, Tehran, Iran; School of Cognitive Sciences, Institute for Research in Fundamental Sciences, Tehran, Iran; Department of Basic Sciences, Iranian Academy of Medical Sciences, Tehran, Iran. Electronic addr
TI  - The role of D1-like dopamine receptors within the ventral tegmental area in the cannabidiol's inhibitory effects on the methamphetamine-induced conditioned place preference in rats.
JO  - Brain Res Bull
VL  - 216
SN  - 1873-2747
DB  - MEDLINE
DP  - http://bvsalud.org/
ID  - mdl-39097033
C8  - mdl-39097033
LA  - en
SP  - 111038
EP  - 111038
DA  - 2024/08
PY  - 2024
DO  - 10.1016/j.brainresbull.2024.111038
C1  - 20240803
MH  - Benzazepinas
MH  - Canabidiol
MH  - Antagonistas de Dopamina
MH  - Metanfetamina
MH  - Ratos Wistar
MH  - Receptores de Dopamina D1
MH  - Área Tegmentar Ventral
MH  - Animais
MH  - Área Tegmentar Ventral/efeitos dos fármacos
MH  - Área Tegmentar Ventral/metabolismo
MH  - Metanfetamina/farmacologia
MH  - Masculino
MH  - Canabidiol/farmacologia
MH  - Receptores de Dopamina D1/antagonistas & inibidores
MH  - Receptores de Dopamina D1/metabolismo
MH  - Benzazepinas/farmacologia
MH  - Ratos
MH  - Antagonistas de Dopamina/farmacologia
MH  - Estimulantes do Sistema Nervoso Central/farmacologia
MH  - Relação Dose-Resposta a Droga
MH  - Condicionamento Psicológico/efeitos dos fármacos
KW  - Acquisition
KW  - Dopamine system
KW  - Expression
KW  - Reward
KW  - SCH23390
AB  - Cannabidiol (CBD) is a non-psychoactive drug extracted from marijuana. It is well established that CBD attenuates the reinforcing effects of drugs of abuse, although its mechanism of action is not fully understood. The current study tries to clarify the role of D1-like dopamine receptors (D1R) in the ventral tegmental area (VTA) in the inhibitory effects of the CBD on the acquisition and expression of methamphetamine (METH)-conditioned place preference (CPP). In the CPP training, adult male Wistar rats were conditioned with subcutaneous administration of METH (1â¯mg/kg) for five days. Three groups of animals were treated with multiple doses of SCH23390 (as a D1R antagonist; 0.25, 1, and 4â¯µg/0.3â¯µl saline) in the VTA, respectively, before intracerebroventricular (ICV) injection of CBD (10â¯µg/5â¯µl DMSO) in the acquisition phase. In the second experiment of the study, rats received SCH23390 in the VTA before ICV administration of CBD (50â¯µg/5â¯µl DMSO) in the expression of METH CPP. Here, the current study demonstrated that CBD inhibits the acquisition and expression of METH CPP, while microinjection of D1R antagonists (1 and 4â¯µg) into the VTA significantly reduced CBD's suppressive effect on the acquisition and expression of METH place preference. Furthermore, this research demonstrated that either SCH23390 or CBD alone does not lead to place preference in the CPP paradigm. Based on these data, this study suggests that pharmacological manipulations of D1R may alter the CBD's effect on METH-conditioned preference.
UR  - https://dx.doi.org/10.1016/j.brainresbull.2024.111038
ER  -

TY  - JOUR
AU  - Pastina, Joseph T
AU  - Abel, Mark G
AU  - Bollinger, Lance M
AU  - Best, Stuart A
AD  - Pastina JT; Department of Kinesiology & Health Promotion, The University of Kentucky, Lexington, Kentucky, USA.
AD  - Abel MG; Department of Kinesiology & Health Promotion, The University of Kentucky, Lexington, Kentucky, USA.
AD  - Bollinger LM; Department of Kinesiology & Health Promotion, The University of Kentucky, Lexington, Kentucky, USA.
AD  - Best SA; Department of Kinesiology & Health Promotion, The University of Kentucky, Lexington, Kentucky, USA.
TI  - Topical Cannabidiol Application May Not Attenuate Muscle Soreness or Improve Performance: A Randomized, Double-Blinded, Placebo-Controlled Pilot Study.
JO  - Cannabis Cannabinoid Res
SN  - 2378-8763
DB  - MEDLINE
DP  - http://bvsalud.org/
ID  - mdl-38980809
C8  - mdl-38980809
LA  - en
DA  - 2024/07
PY  - 2024
DO  - 10.1089/can.2024.0012
C1  - 20240709
KW  - CBD
KW  - DOMS
KW  - EIMD
KW  - cannabis
KW  - cream
AB  - Purpose: The purpose of this pilot study was to investigate cannabidiol (CBD) cream's effects on muscle soreness and performance after exercise. Materials and Methods: This double-blinded, placebo-controlled experiment included 15 men and 13 women (n = 28; mean ± standard deviation age: 23.29 ± 2.54 years) untrained in lower-body resistance training. Participants were randomized into control (NG, n = 9), CBD (CG, n = 9), or placebo (PG, n = 10) groups. Participants completed a lower-body fatigue protocol (FP) consisting of unilateral maximal concentric and eccentric isokinetic muscle actions of the quadriceps and hamstrings (5 sets, 10 repetitions, both legs). CG and PG participants applied â¼100 mg CBD or placebo cream, respectively, matched for weight and appearance to the quadriceps on three separate days. NG participants engaged in a sitting rest period matched in duration to cream application processes. Questionnaires, pressure-pain threshold (PPT), peak torque test (PTT), and countermovement jump (CMJ) were assessed. Mixed-model analysis of variance was conducted to assess main effects and interactions (group × muscle × time; group × time). Results: There were no significant interactions or main effects for group for PPT, CMJ, or PTT. There were main effects for time (p < 0.05) for all soreness questions, PPT, CMJ, and PTT. There was one significant interaction (group × time; p = 0.045) for cream/rest effect questions, in which PG participants perceived the effect of cream to be greater than the effect of rest for NG participants. There were main effects for group (p &#8804; 0.031) for all soreness questions, in which PG participants perceived enhanced recovery. Conclusions: The present pilot study did not discover any significant impacts of CBD cream use for muscle recovery. For individuals seeking to attenuate muscle soreness and improve performance, the current dose of this topical CBD product may not be an effective treatment.
UR  - https://dx.doi.org/10.1089/can.2024.0012
ER  -

TY  - JOUR
AU  - Gillham, Scott H
AU  - Starke, Lynn
AU  - Welch, Lauren
AU  - Mather, Edward
AU  - Whitelegg, Thomas
AU  - Chester, Neil
AU  - Owens, Daniel J
AU  - Bampouras, Theodoros
AU  - Close, Graeme L
AD  - Gillham SH; Research Institute for Sport and Exercise Sciences, Liverpool John Moores University, Liverpool, UK.
AD  - Starke L; Research Institute for Sport and Exercise Sciences, Liverpool John Moores University, Liverpool, UK.
AD  - Welch L; Research Institute for Sport and Exercise Sciences, Liverpool John Moores University, Liverpool, UK.
AD  - Mather E; Research Institute for Sport and Exercise Sciences, Liverpool John Moores University, Liverpool, UK.
AD  - Whitelegg T; Research Institute for Sport and Exercise Sciences, Liverpool John Moores University, Liverpool, UK.
AD  - Chester N; Research Institute for Sport and Exercise Sciences, Liverpool John Moores University, Liverpool, UK.
AD  - Owens DJ; Research Institute for Sport and Exercise Sciences, Liverpool John Moores University, Liverpool, UK.
AD  - Bampouras T; Research Institute for Sport and Exercise Sciences, Liverpool John Moores University, Liverpool, UK.
AD  - Close GL; Research Institute for Sport and Exercise Sciences, Liverpool John Moores University, Liverpool, UK.
TI  - Does a broad-spectrum cannabidiol supplement improve performance in a 10-min cycle ergometer performance-test?
JO  - Eur J Sport Sci
VL  - 24
IS  - 7
SN  - 1536-7290
DB  - MEDLINE
DP  - http://bvsalud.org/
ID  - mdl-38956805
C8  - mdl-38956805
LA  - en
SP  - 870
EP  - 877
DA  - 2024/07
PY  - 2024
DO  - 10.1002/ejsc.12116
C1  - 20240703
MH  - Desempenho Atlético
MH  - Canabidiol
MH  - Suplementos Nutricionais
MH  - Frequência Cardíaca
MH  - Ácido Láctico
MH  - Humanos
MH  - Canabidiol/administração & dosagem
MH  - Canabidiol/farmacologia
MH  - Masculino
MH  - Método Duplo-Cego
MH  - Feminino
MH  - Frequência Cardíaca/efeitos dos fármacos
MH  - Adulto
MH  - Desempenho Atlético/fisiologia
MH  - Adulto Jovem
MH  - Ácido Láctico/sangue
MH  - Teste de Esforço
MH  - Esforço Físico/fisiologia
MH  - Esforço Físico/efeitos dos fármacos
KW  - RPE
KW  - anti­doping
KW  - performance
KW  - supplementation
AB  - Cannabidiol (CBD) is a non-intoxicating phytocannabinoid which has been proposed to possess anti-inflammatory and analgesic properties. Given the potential for perceptions of pain to limit exercise performance, the aim of the present study was to investigate if 3 weeks of daily CBD supplementation (150 mg day-1) improved performance in a 10-min performance-trial on a cycle ergometer. In a randomized, double-blind and placebo-controlled study, 22 healthy participants (n = 11 male and n = 11 female) completed two 10-min performance trials on a WattBike cycle ergometer interspersed with a 3-week supplementation period. Supplementation involved either 150 mg day-1 oral CBD or 150 mg day-1 of a visually identical placebo (PLA). During trials, ratings of perceived exertion (RPE [6-20]), heart rate (HR) and blood lactate (BLa) were collected every 2 min. Mean power (W) was also taken throughout the exercise at each time point. All data were analyzed using two-way ANOVAs. There were no significant differences (P > 0.05) between CBD or PLA groups for mean power (W) during the 10-min performance trial. There were also no significant differences (P > 0.05) in any of the physiological or perceptual parameters (HR, BLa and RPE) between conditions. Three weeks supplementation of a broad-spectrum CBD supplement did not improve performance via any change in RPE during a 10-min time trial on a cycle ergometer, and as such, this evidence does not support the claim that broad-spectrum CBD supplements could be performance-enhancing in this exercise modality.
UR  - https://www.ncbi.nlm.nih.gov/pmc/articles/PMC11236031
UR  - https://dx.doi.org/10.1002/ejsc.12116
ER  -

TY  - JOUR
AU  - D'Andre, Stacy
AU  - Novotny, Paul
AU  - Walters, Camille
AU  - Lewis-Peters, Susie
AU  - Thomé, Stephan
AU  - Tofthagen, Cindy S
AU  - Giridhar, Karthik V
AU  - Loprinzi, Charles
AD  - D'Andre S; Department of Medical Oncology, Mayo Clinic, Rochester, Minnesota, USA.
AD  - Novotny P; Department of Statistics, Mayo Clinic, Rochester, Minnesota, USA.
AD  - Walters C; Department of Pharmacy, Mayo Clinic, Rochester, Minnesota, USA.
AD  - Lewis-Peters S; Department of Nursing, Mayo Clinic, Rochester, Minnesota, USA.
AD  - Thomé S; Department of Medical Oncology, Mayo Clinic, Rochester, Minnesota, USA.
AD  - Tofthagen CS; Department of Nursing, Mayo Clinic, Jacksonville, Florida, USA.
AD  - Giridhar KV; Department of Medical Oncology, Mayo Clinic, Rochester, Minnesota, USA.
AD  - Loprinzi C; Department of Medical Oncology, Mayo Clinic, Rochester, Minnesota, USA.
TI  - Topical Cannabidiol for Established Chemotherapy-Induced Neuropathy: A Pilot Randomized Placebo-Controlled Trial.
JO  - Cannabis Cannabinoid Res
VL  - 9
IS  - 6
SN  - 2378-8763
DB  - MEDLINE
DP  - http://bvsalud.org/
ID  - mdl-39016024
C8  - mdl-39016024
LA  - en
SP  - e1556
EP  - e1564
DA  - 2024/07
PY  - 2024
DO  - 10.1089/can.2023.0253
C1  - 20240717
MH  - Antineoplásicos
MH  - Canabidiol
MH  - Doenças do Sistema Nervoso Periférico
MH  - Humanos
MH  - Canabidiol/administração & dosagem
MH  - Canabidiol/efeitos adversos
MH  - Projetos Piloto
MH  - Feminino
MH  - Pessoa de Meia-Idade
MH  - Masculino
MH  - Método Duplo-Cego
MH  - Doenças do Sistema Nervoso Periférico/tratamento farmacológico
MH  - Doenças do Sistema Nervoso Periférico/induzido quimicamente
MH  - Antineoplásicos/efeitos adversos
MH  - Antineoplásicos/administração & dosagem
MH  - Idoso
MH  - Adulto
MH  - Administração Tópica
MH  - Estudos Cross-Over
MH  - Resultado do Tratamento
KW  - cannabidiol
KW  - chemotherapy-induced neuropathy
KW  - clinical trial
KW  - topical
AB  - Background: Patients have been known to use cannabinoids for treating established chemotherapy-induced peripheral neuropathy (CIPN) based on anecdotal information and retrospective reports suggesting that such might be beneficial. In response, a double-blinded, placebo-controlled, randomized, pilot clinical trial was developed to evaluate whether resultant data would support a phase III trial for testing whether a cannabidiol (CBD) cream might improve CIPN. Methods: Forty patients with established CIPN were randomized, in a double-blinded manner, to topical CBD or a placebo cream. The study product was applied for 2 weeks, followed by a crossover for 2 weeks. Neuropathy was evaluated using the European Organization of Research and Treatment of Cancer (EORTC)-CIPN20, the Chemotherapy-Induced Peripheral Neuropathy Assessment Tool, and the Global Impression of Change instruments. Side effects were recorded by symptom diaries. Results: The EORTC-CIPN20 scores were similar in the patients receiving CBD versus the placebo. Likewise, the toxicity scores were similar in patients who received the CBD versus the placebo. Conclusions: This pilot trial did not support that the studied CBD isolate cream improved painful established CIPN. It was well tolerated overall. Clinical Trial Registration Number: NCT05388058.
UR  - https://www.ncbi.nlm.nih.gov/pmc/articles/PMC11685298
UR  - https://dx.doi.org/10.1089/can.2023.0253
ER  -

TY  - JOUR
AU  - Zerhouni, Oulmann
AU  - Loisy, Sandra
AU  - Bouthier, Renaud
AU  - Flaudias, Valentin
AD  - Zerhouni O; Laboratoire Parisien de Psychologie Sociale, Département de Psychologie, Université Paris Nanterre, Nanterre, France.
AD  - Loisy S; Centre de Recherche sur les Fonctionnements et Dysfonctionnements Psychologiques (CRFDP, EA 7475), University of Rouen Normandy, Mont-Saint-Aignan, France.
AD  - Bouthier R; Association Avenir Santé, Lyon, France.
AD  - Flaudias V; Association Avenir Santé, Lyon, France.
TI  - Preventing new substance use behaviors in youth: evaluation of a two-year comprehensive program.
JO  - Front Psychol
VL  - 15
SN  - 1664-1078
DB  - MEDLINE
DP  - http://bvsalud.org/
ID  - mdl-39035087
C8  - mdl-39035087
LA  - en
SP  - 1339751
EP  - 1339751
DA  - 2024/07
PY  - 2024
DO  - 10.3389/fpsyg.2024.1339751
C1  - 20240722
KW  - cannabidiol
KW  - ecstasy
KW  - field interventions
KW  - nitrous oxide
KW  - prevention
AB  - Introduction: The Avenir Santé Association implemented a comprehensive prevention program targeting the consumption of the emerging psychoactive substances ecstasy (MDMA), cannabidiol (CBD), and nitrous oxide (N2O). Methods: The program was evaluated through four actions: (i) training for association workers (n = 84) (ii) on-site student party interventions (n = 248), (iii) social network-based prevention (n = 186), and (iv) provision of prevention tools for party organizers (n = 148). Results: Results showed a significant increase in understanding of emerging substances among association workers, with a pre-training score of M = 15.76 (SD = 3.65) and a post-training score of M = 18.29 (SD = 2.50). Increased awareness and reflective attitudes toward substance use were observed among young people participating in field actions, with pre- and post-intervention scores for MDMA use intentions being M = 15.89 (SD = 4.60) and M = 19.17 (SD = 3.33), respectively. Similarly, awareness of CBD effects increased from M = 14.18 (SD = 4.14) to M = 17.60 (SD = 3.31). Exposure to Instagram posts on N2O led to more negative attitudes toward N2O among young people, with a significant change in scores from M = 8.16 (SD = 1.57) to M = 8.42 (SD = 1.26). However, exposure to a website providing information about emerging substances did not produce any significant effect. Discussion: In conclusion, this initiative underscores the usefulness of facilitator training, field interventions, and certain online information strategies for substance judgment and usage intentions. Future prevention programs can advantageously incorporate these actions.
UR  - https://www.ncbi.nlm.nih.gov/pmc/articles/PMC11258033
UR  - https://dx.doi.org/10.3389/fpsyg.2024.1339751
ER  -

TY  - JOUR
AU  - Lessa, Vanessa Cristina Colares
AU  - Martins, Marília Bezerra Magalhães
AU  - Vidal, Alexandra Seide Cardoso
AU  - Araujo, Leonardo Alves
AU  - D'Andrea Meira, Isabella
AD  - Lessa VCC; Instituto Estadual do Cérebro Paulo Niemeyer, Departamento de Epilepsia, Rio de Janeiro RJ, Brazil.
AD  - Martins MBM; Santa Casa da Misericórdia de São Paulo, Departamento de Epilepsia, São Paulo SP, Brazil.
AD  - Vidal ASC; Instituto Estadual do Cérebro Paulo Niemeyer, Departamento de Epilepsia, Rio de Janeiro RJ, Brazil.
AD  - Araujo LA; Hospital Universitário Gaffrée e Guinle, Departamento de Pediatria, Rio de Janeiro RJ, Brazil.
AD  - D'Andrea Meira I; Instituto Estadual do Cérebro Paulo Niemeyer, Departamento de Epilepsia, Rio de Janeiro RJ, Brazil.
TI  - The reality of epilepsy in primary care in Rio de Janeiro: the importance of educational projects for better patient care.
JO  - Arq Neuropsiquiatr
VL  - 82
IS  - 8
SN  - 1678-4227
DB  - MEDLINE
DP  - http://bvsalud.org/
ID  - mdl-39038804
C8  - mdl-39038804
LA  - en
SP  - 1
EP  - 5
DA  - 2024/07
PY  - 2024
DO  - 10.1055/s-0044-1787796
C1  - 20240722
MH  - Epilepsia
MH  - Atenção Primária à Saúde
MH  - Humanos
MH  - Epilepsia/terapia
MH  - Brasil
MH  - Feminino
MH  - Masculino
MH  - Inquéritos e Questionários
MH  - Adulto
MH  - Pessoa de Meia-Idade
MH  - Anticonvulsivantes/uso terapêutico
MH  - Competência Clínica
MH  - Conhecimentos, Atitudes e Prática em Saúde
MH  - Gravidez
MH  - Padrões de Prática Médica/estatística & dados numéricos
AB  - BACKGROUND:  The Basic Health Unit (Unidade Básica de Saúde - UBS, in Portuguese) is the first point of contact in the public healthcare system for people with epilepsy. Primary care professionals need to appropriately diagnose, treat, and refer, if necessary, to tertiary services. OBJECTIVE:  To evaluate the knowledge of UBS professionals on the management of patients with epilepsy in Rio de Janeiro. METHODS:  Online questionnaires were performed on the topic of epilepsy before and after exposure to classes taught by epileptologists. RESULTS:  A total of 66 doctors participated, 54.5% of whom were residents or trained in family medicine. The majority had from 1 to 3 years of practice. Insecurity prevailed in the management of pregnant women and the elderly. Around 59.1% of the participants referred patients with seizures without examinations. A total of 78% of the participants did not correctly classify seizure types, and 2/3 did not define drug-resistant epilepsy. Induction and broad-spectrum drugs were common. The therapeutic decision depended on availability in the basic health unit (UBS) (81.8%), dosage (60.6%), side effects (34.8%), and age (36.4%). Comorbidities and sex influenced 1/4 of the sample. For 23% of the participants, the type of crisis did not affect the choice. Regarding typical non-pharmacological options, 75% of the participants were aware of cannabidiol, 40.9% of surgery, 22.7% of ketogenic diet, and 22.8% of deep brain stimulation/vagus nerve stimulation (DBS/VNS). A total of 90.2% indicated the need for training. CONCLUSION:  There are deficits in the knowledge of UBS professionals in the management of epilepsy. Specialized training is imperative to optimize the care offered within SUS.
AB  - ANTECEDENTES:  A Unidade Básica de Saúde (UBS) é o primeiro contato no sistema público de saúde para pessoas com epilepsia. Profissionais de atenção primária precisam diagnosticar, tratar e encaminhar adequadamente, se necessário, a serviços terciários. OBJETIVO:  Avaliar o conhecimento dos profissionais das UBSs sobre o manejo de pacientes com epilepsia no Rio de Janeiro. MéTODOS:  Foram realizados questionários online sobre o tema da epilepsia pré e pós exposição a aulas ministradas por epileptólogos. RESULTADOS:  Participaram 66 médicos, sendo 54,5% residentes ou formados em medicina da família. A maioria tinha de 1 a 3 anos de prática. A insegurança prevaleceu no manejo de gestantes e idosos. Cerca de 59,1% dos participantes encaminhavam pacientes com crises sem exames. Um total de 78% dos participantes não classificou corretamente tipos de crises, e 2/3 não definiram epilepsia farmacorresistente. Fármacos indutores e de amplo espectro foram comuns. A decisão terapêutica dependeu da disponibilidade na Unidade Básica de Saúde (UBS) (81,8%), posologia (60,6%), efeitos colaterais (34,8%) e idade (36,4%). Comorbidades e sexo influenciaram 1/4 da amostra. Para 23% dos participantes, o tipo de crise não afetou a escolha. Quanto a opções não farmacológicas típicas, 75% conheciam o canabidiol, 40,9% a cirurgia, 22,7% a dieta cetogênica, 22,8% a estimulação cerebral profunda/estimulação do nervo vago (ECP/ENV). Um total de 90,2% dos participantes indicou necessidade de treinamento. CONCLUSãO: Há déficits no conhecimento dos profissionais das UBSs no manejo da epilepsia. O treinamento especializado é imperativo para otimizar o cuidado oferecido no âmbito do SUS.
UR  - https://dx.doi.org/10.1055/s-0044-1787796
ER  -

TY  - JOUR
AU  - Vigano, MariaLuisa
AU  - Kubal, Sarah
AU  - Lu, Yao
AU  - Habib, Sarah
AU  - Samarani, Suzanne
AU  - Cama, Georgina
AU  - Viau, Charles
AU  - Farzin, Houman
AU  - Koudieh, Nebras
AU  - Xia, Jianguo
AU  - Ahmad, Ali
AU  - Vigano, Antonio
AU  - Costiniuk, Cecilia T
AD  - Vigano M; Division of Experimental Medicine, Faculty of Medicine and Health Sciences, McGill University, Montreal, QC H3A 0G4, Canada.
AD  - Kubal S; Infectious Diseases and Immunity in Global Health Program, Research Institute of the McGill University Health Centre, Montreal, QC H4A 3J1, Canada.
AD  - Lu Y; Division of Supportive and Palliative Care, McGill University Health Centre, Montreal, QC H4A 3J1, Canada.
AD  - Habib S; Institute of Parasitology, Faculty of Agricultural and Environmental Sciences, McGill University, Ste-Anne-de-Bellevue, QC H9X 3V9, Canada.
AD  - Samarani S; Division of Supportive and Palliative Care, McGill University Health Centre, Montreal, QC H4A 3J1, Canada.
AD  - Cama G; Infectious Diseases and Immunity in Global Health Program, Research Institute of the McGill University Health Centre, Montreal, QC H4A 3J1, Canada.
AD  - Viau C; Division of Supportive and Palliative Care, McGill University Health Centre, Montreal, QC H4A 3J1, Canada.
AD  - Farzin H; Institute of Parasitology, Faculty of Agricultural and Environmental Sciences, McGill University, Ste-Anne-de-Bellevue, QC H9X 3V9, Canada.
AD  - Koudieh N; Division of Palliative Care, Jewish General Hospital, Montreal, QC H3T 1E2, Canada.
AD  - Xia J; Division of Palliative Care, Jewish General Hospital, Montreal, QC H3T 1E2, Canada.
AD  - Ahmad A; Institute of Parasitology, Faculty of Agricultural and Environmental Sciences, McGill University, Ste-Anne-de-Bellevue, QC H9X 3V9, Canada.
AD  - Vigano A; Department of Microbiology and Immunology, McGill University, Montreal, QC H3A 0G4, Canada.
AD  - Costiniuk CT; Infectious Diseases and Immunity in Global Health Program, Research Institute of the McGill University Health Centre, Montreal, QC H4A 3J1, Canada.
TI  - Impact of Cannabidiol and Exercise on Clinical Outcomes and Gut Microbiota for Chemotherapy-Induced Peripheral Neuropathy in Cancer Survivors: A Case Report.
JO  - Pharmaceuticals (Basel)
VL  - 17
IS  - 7
SN  - 1424-8247
DB  - MEDLINE
DP  - http://bvsalud.org/
ID  - mdl-39065685
C8  - mdl-39065685
LA  - en
DA  - 2024/07
PY  - 2024
DO  - 10.3390/ph17070834
C1  - 20240727
KW  - cannabidiol
KW  - chemotherapy-induced peripheral neuropathy
KW  - exercise
KW  - gut microbiota
KW  - neuropathic pain
KW  - survivorship
AB  - Chemotherapy-induced peripheral neuropathy (CIPN) remains a clinical challenge for up to 80% of breast cancer survivors. In an open-label study, participants underwent three interventions: standard care (duloxetine) for 1 month (Phase 1), oral cannabidiol (CBD) for 2 months (Phase 2), and CBD plus multi-modal exercise (MME) for another 2 months (Phase 3). Clinical outcomes and gut microbiota composition were assessed at baseline and after each phase. We present the case of a 52-year-old female with a history of triple-negative breast cancer in remission for over five years presenting with CIPN. She showed decreased monocyte counts, c-reactive protein, and systemic inflammatory index after each phase. Duloxetine provided moderate benefits and intolerable side effects (hyperhidrosis). She experienced the best improvement and least side effects with the combined (CBD plus MME) phase. Noteworthy were clinically meaningful improvements in CIPN symptoms, quality of life (QoL), and perceived physical function, as well as improvements in pain, mobility, hand/finger dexterity, and upper and lower body strength. CBD and MME altered gut microbiota, showing enrichment of genera that produce short-chain fatty acids. CBD and MME may improve CIPN symptoms, QoL, and physical function through anti-inflammatory and neuroprotective effects in cancer survivors suffering from long-standing CIPN.
UR  - https://www.ncbi.nlm.nih.gov/pmc/articles/PMC11279394
UR  - https://dx.doi.org/10.3390/ph17070834
ER  -

TY  - JOUR
AU  - Mastrofini, Gianna F
AU  - McFadden, Bridget A
AU  - Chandler, Alexa J
AU  - Lints, Blaine S
AU  - Cintineo, Harry P
AU  - Rhoades, Nathaniel D
AU  - Vincenty, Caroline S
AU  - Stray-Gundersen, Sten O
AU  - Lane, Abbi D
AU  - Arent, Shawn M
AD  - Mastrofini GF; University of South Carolina, Department of Exercise Science, Columbia, SC, USA.
AD  - McFadden BA; City University of New York, Department of Family, Nutrition, and Exercise Science, Queens College, Flushing, NY, USA.
AD  - Chandler AJ; University of South Carolina, Department of Exercise Science, Columbia, SC, USA.
AD  - Lints BS; University of South Carolina, Department of Exercise Science, Columbia, SC, USA.
AD  - Cintineo HP; Lindenwood University, Department of Kinesiology, Saint Charles, MO, USA.
AD  - Rhoades ND; University of South Carolina, Department of Exercise Science, Columbia, SC, USA.
AD  - Vincenty CS; University of South Carolina, Department of Exercise Science, Columbia, SC, USA.
AD  - Stray-Gundersen SO; University of South Carolina, Department of Exercise Science, Columbia, SC, USA.
AD  - Lane AD; University of Michigan, School of Kinesiology, Ann Arbor, MI, USA.
AD  - Arent SM; University of South Carolina, Department of Exercise Science, Columbia, SC, USA.
TI  - The effects of a brand-specific, hemp-derived cannabidiol product on physiological, biochemical, and psychometric outcomes in healthy adults: a double-blind, randomized clinical trial.
JO  - J Int Soc Sports Nutr
VL  - 21
IS  - 1
SN  - 1550-2783
DB  - MEDLINE
DP  - http://bvsalud.org/
ID  - mdl-38904150
C8  - mdl-38904150
LA  - en
SP  - 2370430
EP  - 2370430
DA  - 2024/06
PY  - 2024
DO  - 10.1080/15502783.2024.2370430
C1  - 20240621
MH  - Canabidiol
MH  - Humanos
MH  - Canabidiol/administração & dosagem
MH  - Canabidiol/farmacologia
MH  - Masculino
MH  - Método Duplo-Cego
MH  - Feminino
MH  - Adulto
MH  - Adulto Jovem
MH  - Humulus/química
MH  - Psicometria
MH  - Cannabis/química
MH  - Biomarcadores/sangue
KW  - Cannabis
KW  - cytokines
KW  - pain
KW  - perceived stress
KW  - profile of mood states
KW  - sleep
AB  - BACKGROUND: Cannabidiol (CBD) is a non-psychoactive phyto-cannabinoid derived from the Cannabis sativa plant. CBD exhibits various interactions at receptor sites, prompting the research of its potential anti-inflammatory, immunomodulatory, psychological, and pain-relieving effects. This study aimed to investigate the physiological, biochemical, and psychometric effects of a brand-specific, hemp-derived CBD product in healthy adults over a 12-week observation period. METHODS: 54 healthy males and females (age = 25 ± 7y; BMI = 24.82 ± 3.25 kg/m2) recruited from a large Southeastern University completed the study. Participants arrived at the laboratory after > 8 h of fasting, and > 48 h without alcohol consumption and vigorous exercise. Following baseline measurements (height, weight, blood pressure, electrocardiogram (ECG), and blood work), participants were stratified by sex and randomized to either CBD or placebo groups. Products were administered double-blinded, with both given in liquid form containing medium-chain triglyceride oil, while the CBD product specifically contained 50 mg/mL of CBD. Participants were instructed to consume 1 mL of their product twice daily and were given enough product to last until their next laboratory visit. Data were collected at baseline and on days 30 ± 3, 60 ± 3, and 90 ± 3. Blood was drawn for analysis of immune and inflammatory biomarkers. Chronic pain among participants was calculated using urine samples according to the foundational pain index (FPI). Self-reported psychometric questionnaires were utilized (Cohen's Perceived Stress Scale, Pittsburgh Sleep Quality Index, Profile of Mood States,10-item Likert scale for perceived pain) to assess stress, sleep quality, mood state, and body discomfort. To determine overall wellbeing, participants completed a daily survey indicating if they missed work or school due to illness. Change from baseline was calculated for each measure, and mixed effects models were used to determine differences between groups over time while adjusting for baseline values (&#945; = 0.05). Data are presented as mean ± standard deviation. RESULTS: There were no Group-by-Time interactions or Group or Time main effects for immune or inflammatory biomarkers (p > 0.05). Analyses revealed no Group-by-Time interactions or main effects observed for perceived stress, sleep quality, overall mood disturbance, and all the profile of mood state subscales (p > 0.05), except "vigor-activity." A Time main effect was found for the sub-score for "vigor-activity" (p = 0.007; Pre CBD = 19.5 ± 5.2, Post CBD = 17.3 ± 5.3; Pre PL = 19.0 ± 5.7, Post PL = 17.9 ± 7.1), which decreased from Visit 3 to Visit 4 (p = 0.025) and from Visit 3 to Visit 5 (p = 0.014). There was a Group main effect for FPI (p = 0.028; Pre CBD = 11.9 ± 14.4, Post CBD = 8.8 ± 10.9; Pre PL = 9.0 ± 14.2, Post PL = 12.9 ± 11.5), indicating that the placebo group had greater increases in pain over the intervention compared to the CBD group. No significant differences were found between groups in the incidence and prevalence of "colds or flus" (p > 0.05). DISCUSSION: CBD was safe and well tolerated in healthy adults. These findings show pain was lower in the CBD group, suggesting a potentially positive effect for consumption of CBD. "Vigor-activity" decreased across the intervention, which may be a confounding effect of the academic semester. While the dosage chosen was safe, more research may be warranted using higher doses as these may be needed to observe further therapeutic effects in healthy populations.
UR  - https://www.ncbi.nlm.nih.gov/pmc/articles/PMC11195455
UR  - https://dx.doi.org/10.1080/15502783.2024.2370430
ER  -

TY  - JOUR
AU  - Elbadri, Maha
AU  - Bose, Smriti
AU  - Elkider, Mohammed
AU  - Hayton, Tom
AU  - McCorry, Dougall
AU  - Sumangala, Salini
AU  - Wysota, Barbara
AU  - Samarasekera, Shanika
AD  - Elbadri M; Department of Neurology, Queen Elizabeth Hospital, Mindelsohn Way, Edgbaston, Birmingham B15 2WB, United Kingdom.
AD  - Bose S; Department of Neurology, Queen Elizabeth Hospital, Mindelsohn Way, Edgbaston, Birmingham B15 2WB, United Kingdom.
AD  - Elkider M; Department of Neurology, Queen Elizabeth Hospital, Mindelsohn Way, Edgbaston, Birmingham B15 2WB, United Kingdom.
AD  - Hayton T; Department of Neurology, Queen Elizabeth Hospital, Mindelsohn Way, Edgbaston, Birmingham B15 2WB, United Kingdom.
AD  - McCorry D; Department of Neurology, Queen Elizabeth Hospital, Mindelsohn Way, Edgbaston, Birmingham B15 2WB, United Kingdom.
AD  - Sumangala S; Department of Neurology, Queen Elizabeth Hospital, Mindelsohn Way, Edgbaston, Birmingham B15 2WB, United Kingdom.
AD  - Wysota B; Department of Neurology, Queen Elizabeth Hospital, Mindelsohn Way, Edgbaston, Birmingham B15 2WB, United Kingdom.
AD  - Samarasekera S; Department of Neurology, Queen Elizabeth Hospital, Mindelsohn Way, Edgbaston, Birmingham B15 2WB, United Kingdom. Electronic address: Shanika.Samarasekera@uhb.nhs.uk.
TI  - Is adjunctive Cannabidiol effective in controlling seizures for adult patients with Lennox-Gastaut Syndrome? - A single centre long term follow up study.
JO  - Epilepsy Behav
VL  - 157
SN  - 1525-5069
DB  - MEDLINE
DP  - http://bvsalud.org/
ID  - mdl-38908033
C8  - mdl-38908033
LA  - en
SP  - 109904
EP  - 109904
DA  - 2024/06
PY  - 2024
DO  - 10.1016/j.yebeh.2024.109904
C1  - 20240622
MH  - Anticonvulsivantes
MH  - Canabidiol
MH  - Síndrome de Lennox-Gastaut
MH  - Convulsões
MH  - Humanos
MH  - Síndrome de Lennox-Gastaut/tratamento farmacológico
MH  - Canabidiol/uso terapêutico
MH  - Adulto
MH  - Masculino
MH  - Feminino
MH  - Anticonvulsivantes/uso terapêutico
MH  - Adulto Jovem
MH  - Convulsões/tratamento farmacológico
MH  - Estudos Retrospectivos
MH  - Adolescente
MH  - Seguimentos
MH  - Pessoa de Meia-Idade
MH  - Clobazam/uso terapêutico
MH  - Resultado do Tratamento
MH  - Quimioterapia Combinada
MH  - Estimulação do Nervo Vago/métodos
KW  - Cannabidiol
KW  - Epilepsy
KW  - Lennox-Gastaut syndrome
AB  - Epileptic encephalopathies are a disabling and life-limiting cause of childhood-onset epilepsy. Lennox Gastaut syndrome (LGS) is a characteristic example. In spite of the development of multiple medical and surgical therapies, many patients with these conditions remain treatment refractory Cannabidiol was licenced by The National Institute for Health and Care Excellence (NICE) in December 2019 for the adjunctive treatment of seizures associated with Lennox Gastaut syndrome [TA 615]. As the largest complex epilepsy centre in the Midlands, we describe our findings from a single centre retrospective study in 50 adults (aged 16 and over) with LGS- associated epilepsy. Our outcome measure was the efficacy of Cannabidiol on seizures of differing types over a 6-24-month period. Patients were treated with adjunctive Cannabidiol (with Clobazam, as per NICE recommendations). Each patient's usual anti-seizure medications (ASMs) were continued. Patients with a Vagal Nerve Stimulator (VNS) in situ remained on this treatment. Gradual titration of Cannabidiol from 1 mg/kg/day up to 10 mg/ kg/ day reduced the frequency of both focal and generalised seizures with &#8805; 50 % seizure reduction in 76 % of the cohort. No patients became seizure free. Cannabidiol was well tolerated; 94 % of the cohort remained on the drug at last follow up.
UR  - https://dx.doi.org/10.1016/j.yebeh.2024.109904
ER  -

TY  - JOUR
AU  - McNamara, Dennis M
AU  - Cooper, Leslie T
AU  - Arbel, Yaron
AU  - Bhimaraj, Arvind
AU  - Bocchi, Edimar
AU  - Friedrich, Matthias G
AU  - Kerneis, Matthieu
AU  - Liu, Peter
AU  - Parker, Andrea B
AU  - Smith, Eldon R
AU  - Tang, W H Wilson
AU  - Torre-Amione, Guillermo
AU  - Tschöpe, Carsten
AD  - McNamara DM; Center for Heart Failure, University of Pittsburgh Medical Center, Pittsburgh, Pennsylvania, USA.
AD  - Cooper LT; Department of Cardiovascular Medicine, Mayo Clinic College of Medicine and Science, Jacksonville, Florida, USA.
AD  - Arbel Y; Sourasky Medical Center, Tel Aviv University, Tel Aviv, Israel.
AD  - Bhimaraj A; Houston Methodist Hospital, Houston, Texas, USA.
AD  - Bocchi E; Weill Cornell Medical College, New York, New York, USA.
AD  - Friedrich MG; Instituto do Coração Hospital das Clinicas HCFMUSP, Faculdade de Medicina, Universidade de São Paulo, São Paulo, Brazil.
AD  - Kerneis M; Departments of Medicine and Diagnostic Radiology, Research Institute of the McGill University Health Centre, McGill University, Montreal, Canada.
AD  - Liu P; Department of Cardiology, Universitätsklinikum Heidelberg, Heidelberg, Germany.
AD  - Parker AB; Department of Cardiac Sciences and Radiology, University of Calgary, Calgary, Canada.
AD  - Smith ER; Pitié Salpêtrière Hospital, Paris, France.
AD  - Tang WHW; Sorbonne University, Paris, France.
AD  - Torre-Amione G; ACTION Study Group, Paris, France.
AD  - Tschöpe C; University of Ottawa Heart Institute, Ottawa, Canada.
TI  - Impact of cannabidiol on myocardial recovery in patients with acute myocarditis: Rationale & design of the ARCHER trial.
JO  - ESC Heart Fail
VL  - 11
IS  - 5
SN  - 2055-5822
DB  - MEDLINE
DP  - http://bvsalud.org/
ID  - mdl-38937900
C8  - mdl-38937900
LA  - en
SP  - 3416
EP  - 3424
DA  - 2024/06
PY  - 2024
DO  - 10.1002/ehf2.14889
C1  - 20240628
MH  - Canabidiol
MH  - Imagem Cinética por Ressonância Magnética
MH  - Miocardite
MH  - Adulto
MH  - Feminino
MH  - Humanos
MH  - Masculino
MH  - Doença Aguda
MH  - Canabidiol/administração & dosagem
MH  - Canabidiol/farmacologia
MH  - Canabidiol/uso terapêutico
MH  - Método Duplo-Cego
MH  - Imagem Cinética por Ressonância Magnética/métodos
MH  - Miocardite/tratamento farmacológico
MH  - Recuperação de Função Fisiológica
MH  - Resultado do Tratamento
KW  - Anti­inflammatory
KW  - CMR
KW  - Cannabidiol
KW  - Myocarditis
KW  - Randomized trial
AB  - AIMS: Acute myocarditis, although a rare disease, can be associated with sudden cardiac death or the need for transplantation in both children and young adults. To date, there is no definitive evidence to support the routine use of immunosuppressive therapy or treatment targeting inflammation in patients with myocarditis. Animal models of cardiovascular (CV), as well as neurological diseases, have demonstrated that cannabidiol has significant anti-inflammatory properties and may represent a promising therapy in acute myocarditis. This efficacy has been shown in a murine model of autoimmune myocarditis as well as in in vitro and in vivo models of heart failure (HF). METHODS AND RESULTS: We present the rationale and design of the ARCHER Trial, an international multicentre, double-blind, randomized, placebo-controlled, phase II study examining the safety and efficacy of a pharmaceutically produced cannabidiol formulation, in patients with mild to moderate acute myocarditis. Eligible patients are those with acute myocarditis, randomized within 10 days of the diagnostic cardiac MRI (CMR), which has met defined diagnostic criteria for myocarditis. Oral treatment (cannabidiol or placebo) is titrated from 2.5 mg/kg of body weight up to 10 mg/kg of body weight b.i.d. (or highest tolerated dose) and taken for 12 weeks in addition to standard of care therapy for HF. The primary endpoints are defined as changes in global longitudinal strain (GLS) and extra cellular volume (ECV), measured by CMR at 12 weeks. Assuming 80% power, a 5% alpha risk and 25% missing CMR follow-up data at Week 12, 100 patients are required to demonstrate the desired treatment effect of 18%. The change in left ventricular ejection fraction (LVEF) from baseline to Week 12 was selected as the secondary endpoint. Additional exploratory endpoints include changes in hs-troponin, NT-proBNP, markers of inflammation and endothelial function during the 12-week treatment period. The trial is ongoing but is now more than 50% recruited. As enrolment in the trial continues, no interim data are available for inclusion in this Design paper. CONCLUSIONS: The ongoing ARCHER Trial is an international, multicentre, double-blind, randomized, placebo-controlled phase II study, designed to determine the effect of a pharmaceutically produced cannabidiol formulation on CMR parameters in patients presenting with acute myocarditis. Enrolment of 100 patients is expected to conclude in Q3 2024. Study results will be available in early 2025.
UR  - https://www.ncbi.nlm.nih.gov/pmc/articles/PMC11424368
UR  - https://dx.doi.org/10.1002/ehf2.14889
ER  -

TY  - JOUR
AU  - Soares, Luciane A
AU  - Nascimento, Laura M M
AU  - Guimarães, Francisco S
AU  - Gazarini, Lucas
AU  - Bertoglio, Leandro J
AD  - Soares LA; Departamento de Farmacologia, Universidade Federal de Santa Catarina, Florianópolis, SC, Brazil.
AD  - Nascimento LMM; Departamento de Farmacologia, Universidade Federal de Santa Catarina, Florianópolis, SC, Brazil.
AD  - Guimarães FS; Departamento de Farmacologia, Universidade de São Paulo, Ribeirão Preto, SP, Brazil.
AD  - Gazarini L; Universidade Federal de Mato Grosso Do Sul, Três Lagoas, MS, Brazil.
AD  - Bertoglio LJ; Universidade Federal de Mato Grosso Do Sul, Três Lagoas, MS, Brazil. leandro.bertoglio@ufsc.br.
TI  - Dual-step pharmacological intervention for traumatic-like memories: implications from D-cycloserine and cannabidiol or clonidine in male and female rats.
JO  - Psychopharmacology (Berl)
VL  - 241
IS  - 9
SN  - 1432-2072
DB  - MEDLINE
DP  - http://bvsalud.org/
ID  - mdl-38691149
C8  - mdl-38691149
LA  - en
SP  - 1827
EP  - 1840
DA  - 2024/05
PY  - 2024
DO  - 10.1007/s00213-024-06596-8
C1  - 20240501
MH  - Canabidiol
MH  - Clonidina
MH  - Ciclosserina
MH  - Medo
MH  - Animais
MH  - Ciclosserina/farmacologia
MH  - Masculino
MH  - Feminino
MH  - Canabidiol/farmacologia
MH  - Ratos
MH  - Clonidina/farmacologia
MH  - Medo/efeitos dos fármacos
MH  - Memória/efeitos dos fármacos
MH  - Agonistas de Receptores Adrenérgicos alfa 2/farmacologia
MH  - Agonistas de Receptores Adrenérgicos alfa 2/administração & dosagem
MH  - Ratos Sprague-Dawley
MH  - Receptores de N-Metil-D-Aspartato/agonistas
MH  - Receptores de N-Metil-D-Aspartato/metabolismo
MH  - Fatores Sexuais
KW  - Cannabinoid
KW  - Fear Extinction
KW  - Glutamate
KW  - Noradrenaline
KW  - PTSD
AB  - RATIONALE: Therapeutic approaches to mitigating traumatic memories have often faced resistance. Exploring safe reconsolidation blockers, drugs capable of reducing the emotional valence of the memory upon brief retrieval and reactivation, emerges as a promising pharmacological strategy. Towards this objective, preclinical investigations should focus on aversive memories resulting in maladaptive outcomes and consider sex-related differences to enhance their translatability. OBJECTIVES: After selecting a relatively high training magnitude leading to the formation of a more intense and generalized fear memory in adult female and male rats, we investigated whether two clinically approved drugs disrupting its reconsolidation remain effective. RESULTS: We found resistant reconsolidation impairment by the &#945;2-adrenergic receptor agonist clonidine or cannabidiol, a major non-psychotomimetic Cannabis sativa component. However, pre-retrieval administration of D-cycloserine, a partial agonist at the glycine-binding site of the N-methyl-D-aspartate (NMDA) receptor complex, facilitated their impairing effects on reconsolidation. A similar reconsolidation blockade by clonidine or cannabidiol was achieved following exposure to a non-conditioned but generalized context after D-cycloserine administration. This suggests that sufficient memory destabilization can accompany generalized fear expression. Combining clonidine with cannabidiol without potentiating memory destabilization by D-cycloserine was ineffective. CONCLUSIONS: These findings highlight the importance of NMDA receptor signaling in memory destabilization and underscore the efficacy of a dual-step pharmacological intervention in attenuating traumatic-like memories, even in a context different from the original learning environment.
UR  - https://dx.doi.org/10.1007/s00213-024-06596-8
ER  -

TY  - JOUR
AU  - Gurgenci, Taylan
AU  - Hardy, Janet
AU  - Huggett, Georgie
AU  - Foster, Karyn
AU  - Pelecanos, Anita
AU  - Greer, Ristan
AU  - Philip, Jennifer
AU  - Haywood, Alison
AU  - Mendis, Ruwani
AU  - Yates, Patsy
AU  - Good, Phillip
AD  - Gurgenci T; Mater Research Institute, University of Queensland, Brisbane, Australia. t.gurgenci@uq.edu.au.
AD  - Hardy J; Department of Supportive and Palliative Care, Mater Health, Brisbane, Australia. t.gurgenci@uq.edu.au.
AD  - Huggett G; Mater Research Institute, University of Queensland, Brisbane, Australia.
AD  - Foster K; Mater Research Institute, University of Queensland, Brisbane, Australia.
AD  - Pelecanos A; Mater Research Institute, University of Queensland, Brisbane, Australia.
AD  - Greer R; QIMR Berghofer Medical Research Institute, Herston, Australia.
AD  - Philip J; Torus Research, Brisbane, Australia.
AD  - Haywood A; University of Melbourne, Melbourne, Australia.
AD  - Mendis R; Griffith University, Nathan, Australia.
AD  - Yates P; Western Health, Melbourne, Australia.
AD  - Good P; Queensland University of Technology, Brisbane, Australia.
TI  - Medicinal Cannabis (MedCan 3): a randomised, multicentre, double-blind, placebo-controlled trial to assess THC/CBD (1:20) to relieve symptom burden in patients with cancer-a study protocol for a randomised controlled trial.
JO  - Trials
VL  - 25
IS  - 1
SN  - 1745-6215
DB  - MEDLINE
DP  - http://bvsalud.org/
ID  - mdl-38693590
C8  - mdl-38693590
LA  - en
SP  - 293
EP  - 293
DA  - 2024/05
PY  - 2024
DO  - 10.1186/s13063-024-08091-z
C1  - 20240501
MH  - Canabidiol
MH  - Dronabinol
MH  - Maconha Medicinal
MH  - Neoplasias
MH  - Cuidados Paliativos
MH  - Humanos
MH  - Administração Oral
MH  - Canabidiol/administração & dosagem
MH  - Canabidiol/efeitos adversos
MH  - Canabidiol/uso terapêutico
MH  - Método Duplo-Cego
MH  - Dronabinol/uso terapêutico
MH  - Dronabinol/administração & dosagem
MH  - Combinação de Medicamentos
MH  - Maconha Medicinal/uso terapêutico
MH  - Maconha Medicinal/efeitos adversos
MH  - Maconha Medicinal/administração & dosagem
MH  - Estudos Multicêntricos como Assunto
MH  - Neoplasias/tratamento farmacológico
MH  - Neoplasias/complicações
MH  - Cuidados Paliativos/métodos
MH  - Qualidade de Vida
MH  - Queensland
MH  - Ensaios Clínicos Controlados Aleatórios como Assunto
MH  - Carga de Sintomas
MH  - Fatores de Tempo
MH  - Resultado do Tratamento
AB  - BACKGROUND: Distressing symptoms are common in advanced cancer. Medicinal cannabinoids are commonly prescribed for a variety of symptoms. There is little evidence to support their use for most indications in palliative care. This study aims to assess a 1:20 delta-9-tetrahydrocannabinol/cannabidiol (THC/CBD) cannabinoid preparation in the management of symptom distress in patients with advanced cancer undergoing palliative care. METHODS AND DESIGN: One hundred and fifty participants will be recruited across multiple sites in Queensland, Australia. A teletrial model will facilitate the recruitment of patients outside of major metropolitan areas. The study is a pragmatic, multicenter, randomised, placebo-controlled, two-arm trial of escalating doses of an oral 1:20 THC/CBD medicinal cannabinoid preparation (10 mg THC:200 mg CBD/mL). It will compare the efficacy and safety outcomes of a titrated dose range of 2.5 mg THC/50mgCBD to 30 mg THC/600 mg CBD per day against a placebo. There is a 2-week patient-determined titration phase, to reach a dose that achieves symptom relief or intolerable side effects, with a further 2 weeks of assessment on the final dose. The primary objective is to assess the effect of escalating doses of a 1:20 THC/CBD medicinal cannabinoid preparation against placebo on change in total symptom distress score, with secondary objectives including establishing a patient-determined effective dose, the effect on sleep quality and overall quality of life. Some patients will be enrolled in a sub-study which will more rigorously evaluate the effect on sleep. DISCUSSION: MedCan-3 is a high-quality, adequately powered, placebo-controlled trial which will help demonstrate the utility of a THC:CBD 1:20 oral medicinal cannabis product in reducing total symptom distress in this population. Secondary outcomes may lead to new hypotheses regarding medicinal cannabis' role in particular symptoms or in particular cancers. The sleep sub-study will test the feasibility of using actigraphy and the Insomnia Severity Index (ISI) in this cohort. This will be the first large-scale palliative care randomised clinical trial to utilise the teletrial model in Australia. If successful, this will have significant implications for trial access for rural and remote patients in Australia and internationally. TRIAL REGISTRATION: ANZCTR ACTRN12622000083796 . Protocol number 001/20. Registered on 21 January 2022. Recruitment started on 8 August 2022.
UR  - https://www.ncbi.nlm.nih.gov/pmc/articles/PMC11064296
UR  - https://dx.doi.org/10.1186/s13063-024-08091-z
ER  -

TY  - JOUR
AU  - Borowicz-Reutt, Kinga
AU  - Czernia, Julia
AU  - Krawczyk, Marlena
AD  - Borowicz-Reutt K; Independent Unit of Experimental Neuropathophysiology, Department of Toxicology, Medical University of Lublin, Jaczewskiego 8b, PL-20-090 Lublin, Poland.
AD  - Czernia J; Independent Unit of Experimental Neuropathophysiology, Department of Toxicology, Medical University of Lublin, Jaczewskiego 8b, PL-20-090 Lublin, Poland.
AD  - Krawczyk M; Independent Unit of Experimental Neuropathophysiology, Department of Toxicology, Medical University of Lublin, Jaczewskiego 8b, PL-20-090 Lublin, Poland.
TI  - CBD in the Treatment of Epilepsy.
JO  - Molecules
VL  - 29
IS  - 9
SN  - 1420-3049
DB  - MEDLINE
DP  - http://bvsalud.org/
ID  - mdl-38731471
C8  - mdl-38731471
LA  - en
DA  - 2024/05
PY  - 2024
DO  - 10.3390/molecules29091981
C1  - 20240511
MH  - Anticonvulsivantes
MH  - Canabidiol
MH  - Epilepsia
MH  - Humanos
MH  - Canabidiol/uso terapêutico
MH  - Canabidiol/farmacologia
MH  - Epilepsia/tratamento farmacológico
MH  - Anticonvulsivantes/uso terapêutico
MH  - Anticonvulsivantes/farmacologia
MH  - Ensaios Clínicos Controlados Aleatórios como Assunto
MH  - Síndrome de Lennox-Gastaut/tratamento farmacológico
MH  - Criança
MH  - Resultado do Tratamento
MH  - Epilepsias Mioclônicas/tratamento farmacológico
KW  - CBD
KW  - efficacy
KW  - epilepsy
KW  - phytocannabinoids
KW  - safety
KW  - seizure
AB  - It has been several years since highly purified cannabidiol (CBD) was registered as a medication that can be used in children of at least 2 years of age to treat different types of seizures related to Lennox-Gastaut syndrome (LGS), Dravet syndrome (DS), and more recently tuberous sclerosis complex (TSC). During this time, 39 randomized clinical trials (RCTs) and 13 meta-analyses on the efficacy and safety of CBD treatment have been published. Each of the meta-analyses had its own criteria for the RCTs' inclusion and, therefore, slightly different interpretations of the analyzed data. Each of them contributed in its own way to the understanding of CBD pharmacology, mechanisms of therapeutic action, development of adverse reactions, and drug-drug interactions. Hence, it seemed reasonable to gather the most relevant data in one article and present all the current knowledge on the use of CBD in epilepsy. The results of the 13 meta-analyses presented herein confirmed the effectiveness and safety of CBD in children and adolescents with DREs. In adults, reliable conclusions cannot be drawn due to insufficient data.
UR  - https://www.ncbi.nlm.nih.gov/pmc/articles/PMC11085483
UR  - https://dx.doi.org/10.3390/molecules29091981
ER  -

TY  - JOUR
AU  - Erridge, Simon
AU  - Wang, Claire
AU  - Troup, Lucy
AU  - Sodergren, Mikael H
AD  - Erridge S; Medical Cannabis Research Group, Department of Surgery and Cancer, Imperial College London, UK.
AD  - Wang C; Curaleaf Clinic, London, UK.
AD  - Troup L; Medical Cannabis Research Group, Department of Surgery and Cancer, Imperial College London, UK.
AD  - Sodergren MH; School of Education and Social Sciences, University of the West of Scotland, UK.
TI  - Awareness of medical cannabis regulations among UK police officers - a cross-sectional study.
JO  - Med Leg J
VL  - 92
IS  - 2
SN  - 2042-1834
DB  - MEDLINE
DP  - http://bvsalud.org/
ID  - mdl-38757607
C8  - mdl-38757607
LA  - en
SP  - 99
EP  - 102
DA  - 2024/05
PY  - 2024
DO  - 10.1177/00258172241237650
C1  - 20240517
MH  - Maconha Medicinal
MH  - Polícia
MH  - Humanos
MH  - Estudos Transversais
MH  - Reino Unido
MH  - Maconha Medicinal/uso terapêutico
MH  - Inquéritos e Questionários
MH  - Masculino
MH  - Adulto
MH  - Feminino
MH  - Pessoa de Meia-Idade
MH  - Legislação de Medicamentos
MH  - Conscientização
KW  - Cannabis
KW  - cannabidiol
KW  - law enforcement
KW  - police
KW  - tetrahydrocannabinol
AB  - Cannabis-based products for medicinal use were rescheduled in the UK in November 2018. The primary outcomes of this cross-sectional survey were to assess awareness of legislation governing these products among UK police officers and whether they had received appropriate training. 200 police officers completed the survey, and 57 (28.5%) respondents did not know these products were legal on prescription in the UK. 177 (88.5%) police officers believed they would benefit from more training on them and how to identify legal medical cannabis patients. Education on the legalities of cannabis-based products for medicinal use and why they are prescribed is necessary to improve knowledge among police officers.
UR  - https://www.ncbi.nlm.nih.gov/pmc/articles/PMC11264537
UR  - https://dx.doi.org/10.1177/00258172241237650
ER  -

TY  - JOUR
AU  - McCartney, Danielle
AU  - Irwin, Christopher
AU  - Bawa, Zeeta
AU  - Palmer, Blake
AU  - Sahinovic, Ayshe
AU  - Delang, Nathan
AU  - Cox, Gregory R
AU  - Desbrow, Ben
AU  - Lau, Namson S
AU  - McGregor, Iain S
AD  - McCartney D; Lambert Initiative for Cannabinoid Therapeutics, The University of Sydney, Sydney, NSW, Australia. danielle.mccartney@sydney.edu.au.
AD  - Irwin C; Brain and Mind Centre, The University of Sydney, Sydney, NSW, Australia. danielle.mccartney@sydney.edu.au.
AD  - Bawa Z; School of Psychology, Faculty of Science, The University of Sydney, Sydney, NSW, Australia. danielle.mccartney@sydney.edu.au.
AD  - Palmer B; The University of Sydney, 94 Mallett Street, Camperdown, NSW, 2050, Australia. danielle.mccartney@sydney.edu.au.
AD  - Sahinovic A; School of Health Sciences and Social Work, Griffith University, Gold Coast, QLD, Australia.
AD  - Delang N; Menzies Health Institute Queensland, Griffith University, Gold Coast, QLD, Australia.
AD  - Cox GR; Lambert Initiative for Cannabinoid Therapeutics, The University of Sydney, Sydney, NSW, Australia.
AD  - Desbrow B; Brain and Mind Centre, The University of Sydney, Sydney, NSW, Australia.
AD  - Lau NS; Sydney Pharmacy School, The University of Sydney, Sydney, NSW, Australia.
AD  - McGregor IS; School of Health Sciences and Social Work, Griffith University, Gold Coast, QLD, Australia.
TI  - The Effect of Cannabidiol on Subjective Responses to Endurance Exercise: A Randomised Controlled Trial.
JO  - Sports Med Open
VL  - 10
IS  - 1
SN  - 2199-1170
DB  - MEDLINE
DP  - http://bvsalud.org/
ID  - mdl-38782848
C8  - mdl-38782848
LA  - en
SP  - 61
EP  - 61
DA  - 2024/05
PY  - 2024
DO  - 10.1186/s40798-024-00727-3
C1  - 20240523
AB  - BACKGROUND: Exercise is known to improve health. However, it can be unpleasant, often inducing negative feelings, or 'affect'. Cannabidiol (CBD), a non-intoxicating constituent of the cannabis plant, has been reported to enhance the subjective experience of exercise; specifically, in trained individuals performing fixed-intensity endurance activity. Here, we investigated the effects of CBD on subjective responses to exercise under more ecologically valid conditions; namely, in recreationally active individuals performing self-paced endurance activity. METHODS: A randomised, double-blind, placebo-controlled, crossover trial was conducted at Griffith University between July 17 and August 28, 2023. Griffith University students studying sports nutrition were invited to take part, with eligible volunteers &#8805; 18 years of age and able to perform endurance exercise. Participants ingested placebo or 150 mg CBD in two soft-gel capsules 90 min before completing a self-paced 25-lap (10 km) run around an outdoor athletics track (400 m, synthetic). The primary outcomes were affective valence during exercise, assessed on completion of laps 6, 12, 18 and 24 using the 'Feelings Scale', and positive and negative affect, assessed at baseline, pre-run and post-run using the 'Positive and Negative Affect Schedule'. Exercise enjoyment, motivation and self-efficacy, the core features of the 'runner's high' (i.e., euphoria, pain, anxiety, sedation), perceived exertion and run time were also assessed. RESULTS: Fifty-two participants were randomised and 51 were included in the final sample (n = 22 female; 22 [21-25] years). Exercise induced negative affect (i.e., at the time of undertaking) and increased pain. CBD did not counteract either response. In fact, CBD had no significant effects on any of the outcomes measured. In contrast, exercise, once completed, increased positive affect, and decreased negative affect and anxiety. CONCLUSIONS: CBD (150 mg, oral) does not appear to enhance the subjective experience of self-paced endurance exercise in recreationally active individuals. Nor, however, does it appear to compromise it. These findings suggest that CBD use is safe under exercise conditions and unlikely to impede physical activity participation. Our study also reaffirms the powerful mood-enhancing effects of exercise. TRIAL REGISTRATION: Registered with the Australian New Zealand Clinical Trials Registry ( www.anzctr.org.au ) on May 31, 2023 (Trial ID: ACTRN12623000593639).
UR  - https://www.ncbi.nlm.nih.gov/pmc/articles/PMC11116295
UR  - https://dx.doi.org/10.1186/s40798-024-00727-3
ER  -

TY  - JOUR
AU  - Bawa, Zeeta
AU  - Lewis, Daniel
AU  - Gavin, Paul D
AU  - Libinaki, Roksan
AU  - Joubran, Lida
AU  - El-Tamimy, Mahmoud
AU  - Taylor, Greg
AU  - Meltzer, Ryan
AU  - Bedoya-Pérez, Miguel
AU  - Kevin, Richard C
AU  - McGregor, Iain S
AD  - Bawa Z; The Lambert Initiative for Cannabinoid Therapeutics, The University of Sydney, Sydney, New South Wales, Australia.
AD  - Lewis D; Sydney Pharmacy School, The University of Sydney, Sydney, New South Wales, Australia.
AD  - Gavin PD; The Daniel Lewis Rheumatology Centre, Melbourne, Victoria, Australia.
AD  - Libinaki R; Avecho Biotechnology, Melbourne , Victoria, Australia.
AD  - Joubran L; Avecho Biotechnology, Melbourne , Victoria, Australia.
AD  - El-Tamimy M; Avecho Biotechnology, Melbourne , Victoria, Australia.
AD  - Taylor G; Avecho Biotechnology, Melbourne , Victoria, Australia.
AD  - Meltzer R; The NTF Group, Sydney, New South Wales, Australia.
AD  - Bedoya-Pérez M; The NTF Group, Sydney, New South Wales, Australia.
AD  - Kevin RC; The Lambert Initiative for Cannabinoid Therapeutics, The University of Sydney, Sydney, New South Wales, Australia.
AD  - McGregor IS; School of Psychology, The University of Sydney, Sydney, New South Wales, Australia.
TI  - An open-label feasibility trial of transdermal cannabidiol for hand osteoarthritis.
JO  - Sci Rep
VL  - 14
IS  - 1
SN  - 2045-2322
DB  - MEDLINE
DP  - http://bvsalud.org/
ID  - mdl-38783008
C8  - mdl-38783008
LA  - en
SP  - 11792
EP  - 11792
DA  - 2024/05
PY  - 2024
DO  - 10.1038/s41598-024-62428-x
C1  - 20240523
MH  - Administração Cutânea
MH  - Canabidiol
MH  - Estudos de Viabilidade
MH  - Força da Mão
MH  - Mãos
MH  - Osteoartrite
MH  - Qualidade de Vida
MH  - Humanos
MH  - Canabidiol/administração & dosagem
MH  - Osteoartrite/tratamento farmacológico
MH  - Masculino
MH  - Feminino
MH  - Pessoa de Meia-Idade
MH  - Idoso
MH  - Mãos/fisiopatologia
MH  - Medição da Dor
MH  - Resultado do Tratamento
KW  - Cannabidiol (CBD)
KW  - Chronic pain
KW  - Medicinal cannabis
KW  - Osteoarthritic pain
KW  - Transdermal
AB  - Hand osteoarthritis (OA) is an irreversible degenerative condition causing chronic pain and impaired functionality. Existing treatment options are often inadequate. Cannabidiol (CBD) has demonstrated analgesic and anti-inflammatory effects in preclinical models of arthritis. In this open-label feasibility trial, participants with symptomatically active hand OA applied a novel transdermal CBD gel (4% w/w) three times a day for four weeks to their most painful hand. Changes in daily self-reported pain scores were measured on a 0-10 Numeric Pain Rating Scale (NPRS). Hand functionality was determined via daily grip strength measures using a Bluetooth equipped squeeze ball and self-report questionnaire. Quality of life (QoL) ratings around sleep, anxiety, stiffness and fatigue were also measured. All self-report measures and grip strength data were gathered via smartphone application. Urinalysis was conducted at trial end to determine systemic absorption of CBD. Eighteen participants were consented and 15 completed the trial. Pain ratings were significantly reduced over time from pre-treatment baseline including current pain (- 1.91 ± 0.35, p < 0.0001), average pain (- 1.92 ± 0.35, p < 0.0001) and maximum pain (- 1.97 ± 0.34, p < 0.0001) (data represent mean reduction on a 0-10 NPRS scale ± standard error of the mean (SEM)). A significant increase in grip strength in the treated hand (p < 0.0001) was observed although self-reported functionality did not improve. There were significant (p < 0.005) improvements in three QoL measures: fatigue, stiffness and anxiety. CBD and its metabolites were detected at low concentrations in all urine samples. Measured reductions in pain and increases in grip strength seen during treatment reverted back towards baseline during the washout phase. In summary, pain, grip strength and QoL measures, using smartphone technology, was shown to improve over time following transdermal CBD application suggesting feasibility of this intervention in relieving osteoarthritic hand pain. Proof of efficacy, however, requires further confirmation in a placebo-controlled randomised trial.Trial registration: ANZCTR public trials registry (ACTRN12621001512819, 05/11/2021).
UR  - https://www.ncbi.nlm.nih.gov/pmc/articles/PMC11116491
UR  - https://dx.doi.org/10.1038/s41598-024-62428-x
ER  -

TY  - JOUR
AU  - Gundugurti, Prasad Rao
AU  - Banda, Nagaraju
AU  - Yadlapalli, Siva Sankara Rao
AU  - Narala, Arjun
AU  - Thatikonda, Ramyasree
AU  - Kocherlakota, Chandrashekhar
AU  - Kothapalli, Kumar Sd
AD  - Gundugurti PR; Asha Hospital, 443, Venkat Nagar, Banjara Hills, Hyderabad, Telangana 500034, India. Electronic address: prasad40@gmail.com.
AD  - Banda N; Leiutis Pharmaceuticals LLP, Plot No. 23, TIE 1st Phase, Balanagar, Hyderabad, Telangana 500037, India.
AD  - Yadlapalli SSR; Leiutis Pharmaceuticals LLP, Plot No. 23, TIE 1st Phase, Balanagar, Hyderabad, Telangana 500037, India.
AD  - Narala A; Leiutis Pharmaceuticals LLP, Plot No. 23, TIE 1st Phase, Balanagar, Hyderabad, Telangana 500037, India.
AD  - Thatikonda R; Leiutis Pharmaceuticals LLP, Plot No. 23, TIE 1st Phase, Balanagar, Hyderabad, Telangana 500037, India.
AD  - Kocherlakota C; Leiutis Pharmaceuticals LLP, Plot No. 23, TIE 1st Phase, Balanagar, Hyderabad, Telangana 500037, India. Electronic address: kcs@leiutis.com.
AD  - Kothapalli KS; Biophore Pharma Inc, 4262 US-1 Suite A, Monmouth Junction, NJ 08852, USA. Electronic address: kumar.kothapalli@biophore.com.
TI  - Evaluation of the efficacy, safety, and pharmacokinetics of nanodispersible cannabidiol oral solution (150â¯mg/mL) versus placebo in mild to moderate anxiety subjects: A double blind multicenter randomized clinical trial.
JO  - Asian J Psychiatr
VL  - 97
SN  - 1876-2026
DB  - MEDLINE
DP  - http://bvsalud.org/
ID  - mdl-38797087
C8  - mdl-38797087
LA  - en
SP  - 104073
EP  - 104073
DA  - 2024/05
PY  - 2024
DO  - 10.1016/j.ajp.2024.104073
C1  - 20240526
MH  - Transtornos de Ansiedade
MH  - Canabidiol
MH  - Humanos
MH  - Canabidiol/administração & dosagem
MH  - Canabidiol/efeitos adversos
MH  - Canabidiol/farmacocinética
MH  - Canabidiol/farmacologia
MH  - Método Duplo-Cego
MH  - Adulto
MH  - Masculino
MH  - Feminino
MH  - Transtornos de Ansiedade/tratamento farmacológico
MH  - Pessoa de Meia-Idade
MH  - Administração Oral
MH  - Ansiolíticos/administração & dosagem
MH  - Ansiolíticos/efeitos adversos
MH  - Ansiolíticos/farmacocinética
MH  - Adulto Jovem
MH  - Índia
MH  - Avaliação de Resultados em Cuidados de Saúde
MH  - Resultado do Tratamento
KW  - Adverse effects
KW  - Anxiety disorders
KW  - Cannabidiol
KW  - Nanodispersible
KW  - Pharmacokinetics
AB  - BACKGROUND: Anxiety disorders, an increasingly prevalent global mental health illness, affected approximately 301 million individuals worldwide in 2019. There is an unmet need for the treatment of anxiety disorders, as current therapies are associated with limited response rates, residual symptoms, and adverse effects. OBJECTIVES: To evaluate the efficacy, safety, and pharmacokinetics of nanodispersible cannabidiol (CBD) oral solution versus placebo for the treatment of mild to moderate anxiety disorders. METHODS: This phase 3 prospective, randomized, double blind, parallel group, placebo-controlled, 15-week cohort study took place at multiple sites across India. Eligible participants were randomly assigned to one of the two treatment arms (CBD or placebo) in a 1:1 ratio. RESULTS: 178 participants were randomized to receive CBD (n=89) or placebo (n=89). The study met both primary (GAD-7 and HAM-A scores) and secondary outcomes (CGI-I, CGI-S, PHQ-9 and PSQI scores). The GAD-7 score difference between the end of treatment and baseline for the CBD versus the placebo was -7.02 (S.E: 0.25, 95% CI -7.52; -6.52), p<0.0001. Similarly, the HAM-A score difference at the end of treatment compared to baseline for the CBD versus the placebo was -11.9 (S.E: 0.33, 95% CI -12.6; -11.3), p<0.0001. CONCLUSIONS: Nanodispersible CBD was therapeutically safe with no serious adverse events, well tolerated, and effective for the treatment of mild to moderate anxiety disorders, as well as associated depression and sleep quality disturbances. These results pave way for probable prospective use of nanodispersible CBD formulation for various psychiatry disorders alone or in conjunction with other drugs.
UR  - https://dx.doi.org/10.1016/j.ajp.2024.104073
ER  -

TY  - JOUR
AU  - Glatt, Sigal
AU  - Shohat, Sophie
AU  - Yam, Mor
AU  - Goldstein, Lilach
AU  - Maidan, Inbal
AU  - Fahoum, Firas
AD  - Glatt S; Neurological Institute, Tel Aviv Medical Center, Tel Aviv, Israel.
AD  - Shohat S; Faculty of Medicine, Tel Aviv University, Tel Aviv, Israel.
AD  - Yam M; Neurological Institute, Tel Aviv Medical Center, Tel Aviv, Israel.
AD  - Goldstein L; Department of Biomedical Engineering, Faculty of Engineering, Tel Aviv University, Tel Aviv, Israel.
AD  - Maidan I; Neurological Institute, Tel Aviv Medical Center, Tel Aviv, Israel.
AD  - Fahoum F; Faculty of Medicine, Tel Aviv University, Tel Aviv, Israel.
TI  - Cannabidiol-enriched oil for adult patients with drug-resistant epilepsy: Prospective clinical and electrophysiological study.
JO  - Epilepsia
VL  - 65
IS  - 8
SN  - 1528-1167
DB  - MEDLINE
DP  - http://bvsalud.org/
ID  - mdl-38808601
C8  - mdl-38808601
LA  - en
SP  - 2270
EP  - 2279
DA  - 2024/05
PY  - 2024
DO  - 10.1111/epi.18025
C1  - 20240529
MH  - Anticonvulsivantes
MH  - Canabidiol
MH  - Epilepsia Resistente a Medicamentos
MH  - Eletroencefalografia
MH  - Humanos
MH  - Masculino
MH  - Canabidiol/uso terapêutico
MH  - Feminino
MH  - Epilepsia Resistente a Medicamentos/tratamento farmacológico
MH  - Epilepsia Resistente a Medicamentos/fisiopatologia
MH  - Adulto
MH  - Estudos Prospectivos
MH  - Anticonvulsivantes/uso terapêutico
MH  - Pessoa de Meia-Idade
MH  - Adulto Jovem
MH  - Potenciais Evocados/efeitos dos fármacos
MH  - Potenciais Evocados/fisiologia
MH  - Resultado do Tratamento
MH  - Dronabinol/uso terapêutico
MH  - Marcha/efeitos dos fármacos
MH  - Marcha/fisiologia
MH  - Óleos
KW  - EEG
KW  - cannabidiol
KW  - drug­resistant epilepsy
KW  - event­related potential
KW  - gait
AB  - OBJECTIVE: Cannabidiol-enriched oil (CBDO) is being used increasingly to improve seizure control in adult patients with drug-resistant epilepsy (DRE), despite the lack of large-scale studies supporting its efficacy in this patient population. We aimed to assess the effects of add-on CBDO on seizure frequency as well as on gait, cognitive, affective, and sleep-quality metrics, and to explore the electrophysiological changes in responder and non-responder DRE patients treated with add-on CBDO. METHODS: We prospectively recruited adult DRE patients who were treated with add-on CBDO. Patients were evaluated prior to treatment and following 4 weeks of a maintenance daily dose of &#8776;260 mg CBD and &#8776;12 mg &#916;9-tetrahydrocannabinol (THC). The outcome measures included seizure response to CBDO (defined as &#8805;50% decrease in seizures compared to pre-CBDO baseline), gait testing, Montreal Cognitive Assessment (MoCA), Hospital Anxiety and Depression Scale (HADS), and sleep-quality questionnaire assessments. Patients underwent electroencephalography (EEG) recording during rest as well as event-related potentials (ERPs) during visual Go/NoGo task while sitting and while walking. RESULTS: Nineteen patients were recruited, of which 16 finished pre- and post-CBDO assessments. Seven patients (43.75%) were responders demonstrating an average reduction of 82.4% in seizures, and nine patients (56.25%) were non-responders with an average seizure increase of 30.1%. No differences in demographics and clinical parameters were found between responders and non-responders at baseline. However, responders demonstrated better performance in the dual-task walking post-treatment (p = .015), and correlation between increase in MoCA and seizure reduction (r = .810, p = .027). Post-CBDO P300 amplitude was lower during No/Go-sitting in non-responders (p = .028) and during No/Go-walking in responders (p = .068). SIGNIFICANCE: CBDO treatment can reduce seizures in a subset of patients with DRE, but could aggravate seizure control in a minority of patients; yet we found no specific baseline clinical or electrophysiological characteristics that are associated with response to CBDO. However, changes in ERPs in response to treatment could be a promising direction to better identify patients who could benefit from CBDO treatment.
UR  - https://dx.doi.org/10.1111/epi.18025
ER  -

TY  - JOUR
AU  - Brett, Barbara A
AU  - Conroy, Matthieu
AU  - Doshi, Hardik
AU  - Lowe, Matthew X
AU  - Kalcheff-Korn, Sasha
AU  - Jackson, Heather
AD  - Brett BA; Department of Psychology, Colorado State University-Pueblo, 2200 Bonforte Blvd., Pueblo, CO, 81001, USA. barbara.brettgreen@csupueblo.edu.
AD  - Conroy M; US Army Medical Research Institute of Chemical Defense, Aberdeen, MD, USA.
AD  - Doshi H; Cape Fear Valley Medical Center, Fayetteville, NC, USA.
AD  - Lowe MX; Realm of Caring Foundation, Colorado Springs, CO, USA.
AD  - Kalcheff-Korn S; Realm of Caring Foundation, Colorado Springs, CO, USA.
AD  - Jackson H; Realm of Caring Foundation, Colorado Springs, CO, USA.
TI  - An observational time-series study on the behavioral effects of adjunctive artisanal cannabidiol use by adults with treatment resistant epilepsies.
JO  - BMC Neurol
VL  - 24
IS  - 1
SN  - 1471-2377
DB  - MEDLINE
DP  - http://bvsalud.org/
ID  - mdl-38671370
C8  - mdl-38671370
LA  - en
SP  - 141
EP  - 141
DA  - 2024/04
PY  - 2024
DO  - 10.1186/s12883-024-03646-8
C1  - 20240426
MH  - Anticonvulsivantes
MH  - Canabidiol
MH  - Epilepsia Resistente a Medicamentos
MH  - Qualidade de Vida
MH  - Humanos
MH  - Canabidiol/uso terapêutico
MH  - Canabidiol/administração & dosagem
MH  - Masculino
MH  - Feminino
MH  - Adulto
MH  - Epilepsia Resistente a Medicamentos/tratamento farmacológico
MH  - Epilepsia Resistente a Medicamentos/psicologia
MH  - Anticonvulsivantes/uso terapêutico
MH  - Pessoa de Meia-Idade
MH  - Qualidade de Vida/psicologia
MH  - Estudos Longitudinais
MH  - Ansiedade/tratamento farmacológico
MH  - Ansiedade/psicologia
MH  - Estudos Prospectivos
MH  - Adulto Jovem
MH  - Resultado do Tratamento
KW  - Anxiety
KW  - CBD
KW  - Depression
KW  - QoL
KW  - TRE
AB  - BACKGROUND: For approximately 30% of people with epilepsy, seizures are not well-controlled by anti-seizure medication (ASM). This condition, called treatment resistant epilepsy (TRE), is associated with increased morbidity and mortality, and substantially impacts the quality of life of both the individual and their family. Non-responsiveness to ASMs leads many people with TRE to seek alternative therapies, such as cannabinoid-based medication, particularly cannabidiol (CBD), with or without medical or professional advice. This is due in part to widespread reporting in the media about the benefits of CBD for seizures in some forms of epilepsy. METHODS: Adults with TRE, opting to add CBD to their existing treatment regime, completed this prospective, observational, longitudinal, quasi-experimental, time-series study. We hypothesized that adjunctive CBD use would positively impact participants' quality of life and psychological well-being in comparison to a baseline period without CBD use. Participants were followed for a period of approximately six months - for approximately one month of baseline prior to the initiation of CBD use and approximately five months after the initiation of CBD use. Participants provided urine samples and completed behavioral questionnaires that assessed quality of life, anxiety/depression, and adverse events during baseline and at two times during CBD use. RESULTS: Complete case analyses (n = 10) showed a statistically significant improvement in quality of life, a statistically significant decrease in anxiety symptoms, and a statistically significant decrease in the experience of adverse events over time (p < 0.05). Improvements noted in the experience of depression symptoms did not reach statistical significance. Urinalysis revealed the majority of participants had no CBD/metabolites in their system at the beginning of the study, and confirmed the presence of CBD/metabolites in participants' urine after CBD was added to their treatment regime. Analysis of missing data using multiple imputation supported the findings of the complete case analysis. INTERPRETATION: For a small group of individuals with TRE of varying etiologies, adjunctive use of artisanal CBD was associated with improvements in the behavioral and psychological symptoms of TRE, as well as improved medication tolerability.
UR  - https://www.ncbi.nlm.nih.gov/pmc/articles/PMC11046917
UR  - https://dx.doi.org/10.1186/s12883-024-03646-8
ER  -

TY  - JOUR
AU  - Devinsky, Orrin
AU  - Hyland, Kerry
AU  - Loftus, Rachael
AU  - Nortvedt, Charlotte
AU  - Nabbout, Rima
AD  - Devinsky O; Department of Neurology, New York University Grossman School of Medicine, New York, NY, USA.
AD  - Hyland K; Jazz Pharmaceuticals, London, United Kingdom.
AD  - Loftus R; Jazz Pharmaceuticals, London, United Kingdom.
AD  - Nortvedt C; Jazz Pharmaceuticals, London, United Kingdom. Electronic address: Charlotte.Nortvedt@jazzpharma.com.
AD  - Nabbout R; Department of Pediatric Neurology, Necker Enfants Malades Hospital, APHP, Reference Centre for Rare Epilepsies and Member of the ERN EpiCARE, Imagine Institute UMR1163, Université Paris Cité, Paris, France.
TI  - Placebo response in patients with Dravet syndrome: Post-hoc analysis of two clinical trials.
JO  - Epilepsy Behav
VL  - 156
SN  - 1525-5069
DB  - MEDLINE
DP  - http://bvsalud.org/
ID  - mdl-38677101
C8  - mdl-38677101
LA  - en
SP  - 109805
EP  - 109805
DA  - 2024/04
PY  - 2024
DO  - 10.1016/j.yebeh.2024.109805
C1  - 20240427
MH  - Canabidiol
MH  - Epilepsias Mioclônicas
MH  - Efeito Placebo
MH  - Humanos
MH  - Epilepsias Mioclônicas/tratamento farmacológico
MH  - Adolescente
MH  - Criança
MH  - Feminino
MH  - Masculino
MH  - Canabidiol/uso terapêutico
MH  - Pré-Escolar
MH  - Anticonvulsivantes/uso terapêutico
MH  - Qualidade de Vida
MH  - Resultado do Tratamento
MH  - Método Duplo-Cego
KW  - Dravet syndrome
KW  - Natural history
KW  - Placebo
AB  - OBJECTIVE: Dravet syndrome is a rare, early childhood-onset epileptic and developmental encephalopathy. Responses to placebo in clinical trials for epilepsy therapies range widely, but factors influencing placebo response remain poorly understood. This study explored placebo response and its effects on safety, efficacy, and quality of life outcomes in patients with Dravet syndrome. METHODS: We performed exploratory post-hoc analyses of pooled data from placebo-treated patients from the GWPCARE 1B and GWPCARE 2 randomized controlled phase III trials, comparing cannabidiol and matched placebo in 2-18 year old Dravet syndrome patients. All patients had &#8805;4 convulsive seizures during a baseline period of 4 weeks. RESULTS: 124 Dravet syndrome-treated patients were included in the analysis (2-5 years: n = 35; 6-12 years: n = 52; 13-18 years: n = 37). Convulsive seizures were experienced by all placebo group patients at all timepoints, with decreased median convulsive seizure frequency during the treatment period versus baseline; the number of convulsive seizure-free days was similar to baseline. Convulsive seizure frequency had a nominally significant positive correlation with age and a nominally significant negative correlation with body mass index. Most placebo-treated patients experienced a treatment-emergent adverse event; however, most resolved quickly, and serious adverse events were infrequent. Placebo treatment had very little effect on reported Caregiver Global Impression of Change outcomes versus baseline. INTERPRETATION: Placebo had little impact on convulsive seizure-free days and Caregiver Global Impression of Change versus baseline, suggesting that these metrics may help differentiate placebo and active treatment effects in future studies. However, future research should further assess placebo responses to confirm these results.
UR  - https://dx.doi.org/10.1016/j.yebeh.2024.109805
ER  -

TY  - JOUR
AU  - Murphy, Siofra
AU  - Hayes, Ellis
AD  - Murphy S; Department of Oral and Maxillofacial Surgery, University Hospital Crosshouse, Kilmarnock Rd, Crosshouse, Kilmarnock, KA2 0BE, Scotland. siofra.murphy2@ggc.scot.nhs.uk.
AD  - Hayes E; Department of Oral and Maxillofacial Surgery, University Hospital Crosshouse, Kilmarnock Rd, Crosshouse, Kilmarnock, KA2 0BE, Scotland.
TI  - Cannabidiol - an effective analgesic for toothache?
JO  - Evid Based Dent
VL  - 25
IS  - 2
SN  - 1476-5446
DB  - MEDLINE
DP  - http://bvsalud.org/
ID  - mdl-38649735
C8  - mdl-38649735
LA  - en
SP  - 100
EP  - 101
DA  - 2024/04
PY  - 2024
DO  - 10.1038/s41432-024-01007-5
C1  - 20240422
MH  - Analgésicos
MH  - Canabidiol
MH  - Medição da Dor
MH  - Odontalgia
MH  - Adulto
MH  - Feminino
MH  - Humanos
MH  - Masculino
MH  - Pessoa de Meia-Idade
MH  - Analgésicos/uso terapêutico
MH  - Analgésicos/administração & dosagem
MH  - Canabidiol/administração & dosagem
MH  - Canabidiol/uso terapêutico
MH  - Odontalgia/tratamento farmacológico
MH  - Resultado do Tratamento
AB  - DESIGN: The study by Chrepa et al. is a randomised, placebo-controlled, triple-arm, phase IIA clinical trial with double masking which investigates the effectiveness and safety of Cannabidiol (CBD) as an analgesic for acute dental pain. The intervention drug, Epidiolex is an FDA-approved CBD oral solution (100 mg/ml) derived from the cannabis plant. The psychoactive ingredient tetrahydrocannabinol (THC) is not included. The maximum recommended daily dose of Epidiolex is 20 mg/kg. 64 patients with moderate-severe odontogenic pain participated in the study and REDCap software was utilised to randomly assign participants into groups: CBD10 (10 mg/kg), CBD20 (20 mg/kg) and placebo. A single dose of the respective oral solution was administered, and participants monitored for 3 h. Patients remained blinded to group assignment, as did the outcome assessor. The provider was not blinded. The primary outcome measure was VAS (visual analogue scale) pain difference, compared to baseline and recorded at 7 subsequent marked times following administration (15, 30, 45, 60, 90, 120, 180 min). Additional outcome measures were also recorded: changes in bite force, pain intensity differences, the onset of significant pain relief, the maximum pain relief, psychoactive effects, mood changes and adverse events. CASE SELECTION: 40 female and 21 male patients with moderate-severe odontogenic pain (defined as &#8805;30 on a 100 mm VAS) with a diagnosis of irreversible pulpitis or pulp necrosis and symptomatic apical periodontitis were included. Participation required a negative test for recent drug and alcohol use, a negative pregnancy test and no use of analgesics within 6 h of the trial. Pregnancy, breastfeeding, hepatic impairment, recreational cannabis users and patients taking CBD metabolising drugs were excluded along with those with an ASA classification above III. Patient characteristics recorded included: age, gender, race, tooth type affected, weight and BMI. DATA ANALYSIS: Mixed model analysis was used to compare numerical variables among the cohorts at the marked time intervals. VAS, bite force, Bowdle and Bond/Lader questionnaires were recorded. Inter-group analysis was completed using parametric and non-parametric post-hoc tests, including Holm-Bonferroni adjustment and the Shapiro-Wilk test, to evaluate data normality. NNTs were calculated for both CBD doses- the number of patients needing treatment before one patient experiences a minimum of 50% pain relief. X² tests were used to analyse categorical variables: pain intensity and adverse events. JMP software was used for the statistical analysis. RESULTS: 64 participants had originally enroled in the study, but three were excluded from data analysis due to 'unrealistic results', reporting complete pain relief within the first 15 min. 20 participants were given CBD10, 20 were given CBD20 and 21 placebo. 68% of the participants were Hispanic/Latino whilst 11% were white. The average age was 44 +/- 13.7. There was equal distribution of age, sex, race, tooth type, weight and body mass index (p > 0.05). No subject required rescue pain relief during the 3-h observation period. Compared to baseline VAS, significant pain relief was seen 30 min after drug administration for CBD10, versus after 15 min for CBD20 (p < 0.05). Pain reduction reached 50% at 60 min for CBD10 and at 120 min for CBD20. Both reported maximum pain reduction of 73% of baseline at 180 min. 33% pain reduction from baseline was seen in the placebo group, with a median VAS pain of 67% at 180 min. 45.4% of CBD10 and 46.6% of CBD20 required pain relief after 1-6 h, versus 37.5% of placebo (p > 0.05). Bite force increase was seen in both CBD10 and CBD20 groups at 90 and 180 min, versus no significant differences between time points in the placebo group. On assessing pain intensity, pain reduction was significantly associated with increasing time in the CBD groups (p < 0.001), versus no significant association with the placebo group (p = 0.0521). No statistically significant differences were seen between and within the groups for Bowdle or Bond/Lader questions (p > 0.05). In the 3 h observation period, CBD10 experienced 14 times more sedation symptoms versus placebo (p < 0.05), whilst CBD20 experienced this 8 times more (p < 0.05). Within the 3 h, CBD20 were 10-fold more likely to have diarrhoea and abdominal pain (p < 0.05), with some experiencing pain beyond the 3 h but resolving within the day. CONCLUSIONS: Based on this randomised clinical trial, pure CBD drug Epidiolex demonstrates effective analgesia against acute toothache.
UR  - https://dx.doi.org/10.1038/s41432-024-01007-5
ER  -

TY  - JOUR
AU  - Francis, Ann
AU  - Erridge, Simon
AU  - Holvey, Carl
AU  - Coomber, Ross
AU  - Holden, Wendy
AU  - Rucker, James
AU  - Platt, Michael
AU  - Sodergren, Mikael
AD  - Francis A; Medical Cannabis Research Group, Imperial College London, London, UK.
AD  - Erridge S; Medical Cannabis Research Group, Imperial College London, London, UK.
AD  - Holvey C; Curaleaf Clinic, London, UK.
AD  - Coomber R; Curaleaf Clinic, London, UK.
AD  - Holden W; Curaleaf Clinic, London, UK.
AD  - Rucker J; St. George's Hospital NHS Trust, London, UK.
AD  - Platt M; Curaleaf Clinic, London, UK.
AD  - Sodergren M; Curaleaf Clinic, London, UK.
TI  - Assessment of Clinical Outcomes in Patients With Osteoarthritis: Analysis From the UK Medical Cannabis Registry.
JO  - J Pain Palliat Care Pharmacother
VL  - 38
IS  - 2
SN  - 1536-0539
DB  - MEDLINE
DP  - http://bvsalud.org/
ID  - mdl-38669060
C8  - mdl-38669060
LA  - en
SP  - 103
EP  - 116
DA  - 2024/04
PY  - 2024
DO  - 10.1080/15360288.2024.2340076
C1  - 20240426
MH  - Maconha Medicinal
MH  - Osteoartrite
MH  - Medição da Dor
MH  - Medidas de Resultados Relatados pelo Paciente
MH  - Sistema de Registros
MH  - Humanos
MH  - Osteoartrite/tratamento farmacológico
MH  - Maconha Medicinal/uso terapêutico
MH  - Maconha Medicinal/efeitos adversos
MH  - Masculino
MH  - Feminino
MH  - Pessoa de Meia-Idade
MH  - Estudos Prospectivos
MH  - Reino Unido
MH  - Idoso
MH  - Dor Crônica/tratamento farmacológico
MH  - Resultado do Tratamento
MH  - Inquéritos e Questionários
MH  - Adulto
MH  - Manejo da Dor/métodos
KW  - Arthritis
KW  - cannabidiol
KW  - chronic pain
KW  - medical cannabis
KW  - tetrahydrocannabinol
AB  - Osteoarthritis accounts for 0.6% of disability-adjusted life years globally. There is a paucity of research focused on cannabis-based medicinal products (CBMPs) for osteoarthritic chronic pain management. This study aims to assess changes in validated patient-reported outcome measures (PROMs) and CBMP clinical safety in patients with osteoarthritis. A prospective case series from the UK Medical Cannabis Registry was analyzed. Primary outcomes were changes in the Brief Pain Inventory (BPI), McGill Pain Questionnaire (MPQ2), EQ-5D-5L, Generalized Anxiety Disorder-7 (GAD-7) questionnaire, and Single-Item Sleep Quality Scale (SQS) at 1-, 3-, 6-, and 12-month follow-ups from baseline. Common Terminology Criteria for Adverse Events v.4.0 was used for adverse event (AE) analysis. Statistical significance was defined as p < 0.050. Seventy-seven patients met inclusion criteria. CBMP initiation correlated with BPI pain severity (p = 0.004), pain interference (p = 0.005), and MPQ2 (p = 0.017) improvements at all follow-ups compared to baseline. There were improvements in the EQ-5D-5L index (p = 0.026), SQS (p < 0.001), and GAD-7 (p = 0.038) up to 6 and 3 months, respectively. Seventeen participants (22.08%) recorded 76 mild AEs (34.86%), 104 moderate AEs (47.71%), and 38 severe AEs (17.43%). Though causality cannot be assumed in this observational study, results support development of randomized control trials for osteoarthritis pain management with CBMPs.
UR  - https://dx.doi.org/10.1080/15360288.2024.2340076
ER  -

TY  - JOUR
AU  - Isenmann, Eduard
AU  - Veit, Sebastian
AU  - Flenker, Ulrich
AU  - Lesch, Alessio
AU  - Lachenmeier, Dirk W
AU  - Diel, Patrick
AD  - Isenmann E; German Sport University Cologne, Department of Molecular and Cellular Sports Medicine, Institute for Cardiovascular Research and Sports Medicine, Cologne, Germany.
AD  - Veit S; IST Hochschule of Applied Sciences, Department of Fitness and Health, Dusseldorf, Germany.
AD  - Flenker U; German Sport University Cologne, Department of Molecular and Cellular Sports Medicine, Institute for Cardiovascular Research and Sports Medicine, Cologne, Germany.
AD  - Lesch A; German Sport University Cologne, Department of Molecular and Cellular Sports Medicine, Institute for Cardiovascular Research and Sports Medicine, Cologne, Germany.
AD  - Lachenmeier DW; German Sport University Cologne, Department of Molecular and Cellular Sports Medicine, Institute for Cardiovascular Research and Sports Medicine, Cologne, Germany.
AD  - Diel P; Chemical and Veterinary Investigation Agency (CVUA), Karlsruhe, Germany.
TI  - Influence of short-term chronic oral cannabidiol application on muscle recovery and performance after an intensive training protocol - a randomized double-blind crossover study.
JO  - J Int Soc Sports Nutr
VL  - 21
IS  - 1
SN  - 1550-2783
DB  - MEDLINE
DP  - http://bvsalud.org/
ID  - mdl-38572744
C8  - mdl-38572744
LA  - en
SP  - 2337252
EP  - 2337252
DA  - 2024/04
PY  - 2024
DO  - 10.1080/15502783.2024.2337252
C1  - 20240404
MH  - Canabidiol
MH  - Esportes
MH  - Humanos
MH  - Estudos Cross-Over
MH  - Canabidiol/farmacologia
MH  - Mioglobina
MH  - Músculo Esquelético
MH  - Atletas
MH  - Método Duplo-Cego
MH  - Suplementos Nutricionais
MH  - Ensaios Clínicos Controlados Aleatórios como Assunto
KW  - CBD
KW  - Cannabidiol
KW  - muscle damage
KW  - performance
KW  - recovery
KW  - regeneration
AB  - BACKGROUND: Rapid regeneration after intense exercise is essential for competitive athletes. Based on this assumption, supplementation strategies, focusing on food supplements, are increasing to improve the recovery processes. One such supplement is cannabidiol (CBD) which is gaining more attention in competitive sports. However, the evidence is still lacking and there are no data available about the effect of a short-term chronic application. METHODS: A three-arm double-blind cross-over study was conducted to determine the effects of two different CBD products on performance, muscle damage and inflammatory processes in well-trained athletes. In total 17 subjects took successfully part in this study. Each subject underwent the six-day, high-intensity training protocol three times. After each training session, each subject took either a placebo or a CBD product (60 mg of oil or solubilisate). Between the intervention phases, at least four weeks of washout period was conducted. Before and after the training protocols the performance capacity in countermovement jump (CMJ), back squat (BS), bench press (BP) and 1-mile run were measured and biomarkers for muscle damage (creatine kinase, myoglobin), inflammatory processes (interleukin 6 and 10) and immune cell activity (ratios of neutrophil granulocytes, lymphocytes and, platelets) were analyzed. For statistical analyses, the current version of R and a linear mixed model was used. RESULTS: It could identify different effects of the training protocol depending on performance level (advanced or highly advanced athletes) (p < .05). Regardless of the performance level, muscle damage and a reduction in performance could be induced by the training protocol. Only CBD oil was associated with a reduction in myoglobin concentration (p < .05) in advanced athletes. Concerning immune activity, a significant decrease in platelets lymphocyte ratios was observed in advanced athletes after placebo treatment (p < .05). CBD oil application showed a slight inhibitory effect (p < .10). Moreover, the reduction in performance differs between the performance levels. A significant decrease in CMJ was observed in advanced athletes and a decreasing trend in BS was observed in highly advanced athletes after placebo treatment (p < 0.10). Both CBD products do not affect performance parameters. For inflammatory parameters, no effects were observed. CONCLUSION: It was found that the performance level of the subjects was a decisive factor and that they responded differently to the training protocol and the CBD application. However, no clear effects of either CBD product were found and further research is needed to identify the long-term effects of CBD application.
UR  - https://www.ncbi.nlm.nih.gov/pmc/articles/PMC10997358
UR  - https://dx.doi.org/10.1080/15502783.2024.2337252
ER  -

TY  - JOUR
AU  - Bragg, Scott
AU  - Marrison, Sarah Tucker
AU  - Haley, Sean
AD  - Bragg S; Medical University of South Carolina, Charleston, South Carolina.
AD  - Marrison ST; Medical University of South Carolina, Charleston, South Carolina.
AD  - Haley S; Medical University of South Carolina, Charleston, South Carolina.
TI  - Diabetic Peripheral Neuropathy: Prevention and Treatment.
JO  - Am Fam Physician
VL  - 109
IS  - 3
SN  - 1532-0650
DB  - MEDLINE
DP  - http://bvsalud.org/
ID  - mdl-38574212
C8  - mdl-38574212
LA  - en
SP  - 226
EP  - 232
DA  - 2024/04
PY  - 2024
C1  - 20240404
MH  - Diabetes Mellitus
MH  - Neuropatias Diabéticas
MH  - Humanos
MH  - Neuropatias Diabéticas/diagnóstico
MH  - Neuropatias Diabéticas/prevenção & controle
MH  - Cloridrato de Duloxetina/uso terapêutico
MH  - Capsaicina/uso terapêutico
MH  - Gabapentina/uso terapêutico
MH  - Pregabalina/uso terapêutico
MH  - Dor/tratamento farmacológico
MH  - Diabetes Mellitus/tratamento farmacológico
AB  - Diabetic peripheral neuropathy occurs in up to 50% of patients with diabetes mellitus and increases the risk of diabetic foot ulcers and infections. Consistent screening and clear communication are essential to decrease disparities in assessment of neuropathic symptoms and diagnosis. Physicians should address underlying risk factors such as poor glycemic control, vitamin B12 deficiency, elevated blood pressure, and obesity to reduce the likelihood of developing neuropathy. First-line drug therapy for painful diabetic peripheral neuropathy includes duloxetine, gabapentin, amitriptyline, and pregabalin; however, these medications do not restore sensation to affected extremities. Evidence for long-term benefit and safety of first-line treatment options is lacking. Second-line drug therapy includes nortriptyline, imipramine, venlafaxine, carbamazepine, oxcarbazepine, topical lidocaine, and topical capsaicin. Periodic, objective monitoring of medication response is critical because patients may not obtain desired pain reduction, adverse effects are common, and serious adverse effects can occur. Opioids should generally be avoided. Nondrug therapies with low- to moderate-quality evidence include exercise and neuromodulation with spinal cord stimulation or transcutaneous electrical nerve stimulation. Peripheral transcutaneous electrical nerve stimulation is well tolerated and inexpensive, but benefits are modest. Other treatments, such as acupuncture, alpha-lipoic acid, acetyl-L-carnitine, cannabidiol, and onabotulinumtoxinA need further study in patients with diabetic peripheral neuropathy.
UR  - https://pesquisa.bvsalud.org/portal/resource/pt/mdl-38574212
ER  -

TY  - JOUR
AU  - Guerrini, Renzo
AU  - Chiron, Catherine
AU  - Vandame, Delphine
AU  - Linley, Warren
AU  - Toward, Toby
AD  - Guerrini R; Neuroscience Department, Children's Hospital Meyer IRCCS, Florence, Italy.
AD  - Chiron C; University of Florence, Florence, Italy.
AD  - Vandame D; INSERM U1141, NeuroDiderot, Université Paris Cité, Paris, France.
AD  - Linley W; Pediatric Neurology and Reference Center for Rare Epilepsies, APHP, Necker-Enfants Malades Hospital, Paris, France.
AD  - Toward T; Orphan Disease Division (HQ), Biocodex, Gentilly, France.
TI  - Comparative efficacy and safety of stiripentol, cannabidiol and fenfluramine as first-line add-on therapies for seizures in Dravet syndrome: A network meta-analysis.
JO  - Epilepsia Open
VL  - 9
IS  - 2
SN  - 2470-9239
DB  - MEDLINE
DP  - http://bvsalud.org/
ID  - mdl-38427284
C8  - mdl-38427284
LA  - en
SP  - 689
EP  - 703
DA  - 2024/03
PY  - 2024
DO  - 10.1002/epi4.12923
C1  - 20240301
MH  - Anticonvulsivantes
MH  - Canabidiol
MH  - Dioxolanos
MH  - Quimioterapia Combinada
MH  - Epilepsias Mioclônicas
MH  - Fenfluramina
MH  - 60976
MH  - Convulsões
MH  - Humanos
MH  - Canabidiol/uso terapêutico
MH  - Canabidiol/efeitos adversos
MH  - Canabidiol/administração & dosagem
MH  - Epilepsias Mioclônicas/tratamento farmacológico
MH  - Dioxolanos/uso terapêutico
MH  - Dioxolanos/efeitos adversos
MH  - Fenfluramina/uso terapêutico
MH  - Fenfluramina/efeitos adversos
MH  - Anticonvulsivantes/uso terapêutico
MH  - Anticonvulsivantes/efeitos adversos
MH  - Convulsões/tratamento farmacológico
MH  - Ensaios Clínicos Controlados Aleatórios como Assunto
MH  - Resultado do Tratamento
KW  - Dravet syndrome
KW  - cannabidiol
KW  - fenfluramine
KW  - network meta­analysis
KW  - stiripentol
AB  - OBJECTIVES: Stiripentol, fenfluramine, and cannabidiol are licensed add-on therapies to treat seizures in Dravet Syndrome (DS). There are no direct or indirect comparisons assessing their full licensed dose regimens, across different jurisdictions, as first-line add-on therapies in DS. METHODS: We conducted a systematic review and frequentist network meta-analysis (NMA) of randomized controlled trial (RCT) data for licensed add-on DS therapies. We compared the proportions of patients experiencing: reductions from baseline in monthly convulsive seizure frequency (MCSF) of &#8805;50% (clinically meaningful), &#8805;75% (profound), and 100% (seizure-free); serious adverse events (SAEs); discontinuations due to AEs. RESULTS: We identified relevant data from two placebo-controlled RCTs for each drug. Stiripentol 50 mg/kg/day and fenfluramine 0.7 mg/kg/day had similar efficacy in achieving &#8805;50% (clinically meaningful) and &#8805;75% (profound) reductions from baseline in MCSF (absolute risk difference [RD] for stiripentol versus fenfluramine 1% [95% confidence interval: -20% to 22%; p = 0.93] and 6% [-15% to 27%; p = 0.59], respectively), and both were statistically superior (p < 0.05) to licensed dose regimens of cannabidiol (10 or 20 mg/kg/day, with/irrespective of clobazam) for these outcomes. Stiripentol was statistically superior in achieving seizure-free intervals compared to fenfluramine (RD = 26% [CI: 8% to 44%; p < 0.01]) and licensed dose regimens of cannabidiol. There were no significant differences in the proportions of patients experiencing SAEs. The risk of discontinuations due to AEs was lower for stiripentol, although the stiripentol trials were shorter. SIGNIFICANCE: This NMA of RCT data indicates stiripentol, as a first-line add-on therapy in DS, is at least as effective as fenfluramine and both are more effective than cannabidiol in reducing convulsive seizures. No significant difference in the incidence of SAEs between the three add-on agents was observed, but stiripentol may have a lower risk of discontinuations due to AEs. These results may inform clinical decision-making and the continued development of guidelines for the treatment of people with DS. PLAIN LANGUAGE SUMMARY: This study compared three drugs (stiripentol, fenfluramine, and cannabidiol) used alongside other medications for managing seizures in a severe type of epilepsy called DS. The study found that stiripentol and fenfluramine were similarly effective in reducing seizures and both were more effective than cannabidiol. Stiripentol was the best drug for stopping seizures completely based on the available clinical trial data. All three drugs had similar rates of serious side effects, but stiripentol had a lower chance of being stopped due to side effects. This information can help guide treatment choices for people with DS.
UR  - https://www.ncbi.nlm.nih.gov/pmc/articles/PMC10984299
UR  - https://dx.doi.org/10.1002/epi4.12923
ER  -

TY  - JOUR
AU  - Matricardi, Sara
AU  - Scorrano, Giovanna
AU  - Prezioso, Giovanni
AU  - Burchiani, Beatrice
AU  - Di Cara, Giuseppe
AU  - Striano, Pasquale
AU  - Chiarelli, Francesco
AU  - Verrotti, Alberto
AD  - Matricardi S; Department of Paediatrics, University of Chieti, Chieti, Italy.
AD  - Scorrano G; Department of Paediatrics, University of Chieti, Chieti, Italy.
AD  - Prezioso G; Department of Paediatrics, University of Chieti, Chieti, Italy.
AD  - Burchiani B; Department of Paediatrics, University of Perugia, Perugia, Italy.
AD  - Di Cara G; Department of Paediatrics, University of Perugia, Perugia, Italy.
AD  - Striano P; Paediatric Neurology and Muscular Disease Unit, IRCCS Istituto Giannina Gaslini, Genoa, Italy.
AD  - Chiarelli F; Department of Neurosciences, Rehabilitation, Ophthalmology, Genetics, Maternal and Child Health, University of Genoa, Genoa, Italy.
AD  - Verrotti A; Department of Paediatrics, University of Chieti, Chieti, Italy.
TI  - The latest advances in the pharmacological management of focal epilepsies in children: a narrative review.
JO  - Expert Rev Neurother
VL  - 24
IS  - 4
SN  - 1744-8360
DB  - MEDLINE
DP  - http://bvsalud.org/
ID  - mdl-38433525
C8  - mdl-38433525
LA  - en
SP  - 371
EP  - 381
DA  - 2024/03
PY  - 2024
DO  - 10.1080/14737175.2024.2326606
C1  - 20240304
MH  - Epilepsias Parciais
MH  - Epilepsia
MH  - Adolescente
MH  - Humanos
MH  - Criança
MH  - Anticonvulsivantes
MH  - Qualidade de Vida
MH  - Epilepsias Parciais/tratamento farmacológico
MH  - Convulsões/tratamento farmacológico
MH  - Epilepsia/tratamento farmacológico
MH  - Resultado do Tratamento
KW  - Focal onset seizures
KW  - antiseizure medications
KW  - brivaracetam
KW  - cannabidiol
KW  - cenobamate
KW  - children
KW  - fenfluramine
KW  - perampanel
AB  - INTRODUCTION: Focal epilepsy constitutes the most common epilepsy in children, and medical treatment represents the first-line therapy in this condition. The main goal of medical treatment for children and adolescents with epilepsy is the achievement of seizure freedom or, in drug-resistant epilepsies, a significant seizure reduction, both minimizing antiseizure medications (ASM)-related adverse events, thus improving the patient's quality of life. However, up to 20-40% of pediatric epilepsies are refractory to drug treatments. New ASMs came to light in the pediatric landscape, improving the drug profile compared to that of the preexisting ones. Clinicians should consider several factors during the drug choice process, including patient and medication-specific characteristics. AREAS COVERED: This narrative review aims to summarize the latest evidence on the effectiveness and tolerability of the newest ASMs administered as monotherapy or adjunctive therapy in pediatric epilepsies with focal onset seizures, providing a practical appraisal based on the existing evidence. EXPERT OPINION: The latest ASMs have the potential to be effective in the pharmacological management of focal onset seizures in children, and treatment choice should consider several drug- and epilepsy-related factors. Future treatments should be increasingly personalized and targeted on patient-specific pathways. Future research should focus on discovering new chemical compounds and repurposing medications used for other indications.
UR  - https://dx.doi.org/10.1080/14737175.2024.2326606
ER  -

TY  - JOUR
AU  - Dell'Isola, Giovanni Battista
AU  - Verrotti, Alberto
AU  - Sciaccaluga, Miriam
AU  - Dini, Gianluca
AU  - Ferrara, Pietro
AU  - Parnetti, Lucilla
AU  - Costa, Cinzia
AD  - Dell'Isola GB; Department of Pediatrics, University of Perugia, Perugia, Italy.
AD  - Verrotti A; Department of Pediatrics, University of Perugia, Perugia, Italy.
AD  - Sciaccaluga M; Section of Neurology, Laboratory of Experimental Neurology, Department of Medicine and Surgery, University of Perugia, Perugia, Italy.
AD  - Dini G; "Mauro Baschirotto" Institute for Rare Diseases - BIRD Foundation Onlus, Longare, Vicenza, Italy.
AD  - Ferrara P; Department of Pediatrics, University of Perugia, Perugia, Italy.
AD  - Parnetti L; Unit of Pediatrics, Campus Bio-Medico University, Rome, Italy.
AD  - Costa C; Section of Neurology, Laboratory of Experimental Neurology, Department of Medicine and Surgery, University of Perugia, Perugia, Italy.
TI  - Cannabidiol: metabolism and clinical efficacy in epileptic patients.
JO  - Expert Opin Drug Metab Toxicol
VL  - 20
IS  - 3
SN  - 1744-7607
DB  - MEDLINE
DP  - http://bvsalud.org/
ID  - mdl-38465404
C8  - mdl-38465404
LA  - en
SP  - 119
EP  - 131
DA  - 2024/03
PY  - 2024
DO  - 10.1080/17425255.2024.2329733
C1  - 20240311
MH  - Canabidiol
MH  - Epilepsia Resistente a Medicamentos
MH  - Epilepsia
MH  - Humanos
MH  - Canabidiol/efeitos adversos
MH  - Anticonvulsivantes/efeitos adversos
MH  - Qualidade de Vida
MH  - Epilepsia/tratamento farmacológico
MH  - Epilepsia Resistente a Medicamentos/tratamento farmacológico
MH  - Resultado do Tratamento
KW  - Cannabidiol
KW  - cognitive benefits
KW  - drug-resistant epilepsy
KW  - epileptic encephalopathies
KW  - pharmacological interactions
AB  - INTRODUCTION: The landscape of epilepsy treatment has undergone a significant transformation with the emergence of cannabidiol as a potential therapeutic agent. Epidiolex, a pharmaceutical formulation of highly purified CBD, garnered significant attention not just for its therapeutic potential but also for being the first cannabis-derived medication to obtain approval from regulatory bodies. AREA COVERED: In this narrative review the authors explore the intricate landscape of CBD as an antiseizure medication, deepening into its pharmacological mechanisms and clinical trials involving various epileptic encephalopathies. This exploration serves as a comprehensive guide, shedding light on a compound that holds promise for individuals contending with the significant challenges of drug-resistant epilepsy. EXPERT OPINION: Rigorous studies highlight cannabidiol's efficacy, safety profile, and potential cognitive benefits, warranting further exploration for its approval in various drug-resistant epilepsy forms. As a promising therapeutic option, cannabidiol not only demonstrates efficacy in seizure control but also holds the potential for broader enhancements in the quality of life, especially for patients with epileptic encephalopathies.
UR  - https://dx.doi.org/10.1080/17425255.2024.2329733
ER  -

TY  - JOUR
AU  - Pollak, Uri
AU  - Avniel-Aran, Adi
AU  - Binshtok, Alexander M
AU  - Bar-Yosef, Omer
AU  - Bronicki, Ronald A
AU  - Checchia, Paul A
AU  - Finkelstein, Yaron
AD  - Pollak U; Section of Pediatric Critical Care, Hadassah University Medical Center, Jerusalem, Israel.
AD  - Avniel-Aran A; Faculty of Medicine, The Hebrew University of Jerusalem, Jerusalem, Israel.
AD  - Binshtok AM; Section of Pediatric Critical Care, Hadassah University Medical Center, Jerusalem, Israel.
AD  - Bar-Yosef O; Faculty of Medicine, The Hebrew University of Jerusalem, Jerusalem, Israel.
AD  - Bronicki RA; Department of Medical Neurobiology, Institute for Medical Research Israel-Canada, Faculty of Medicine, The Hebrew University of Jerusalem, Jerusalem, Israel.
AD  - Checchia PA; The Edmond and Lily Safra Center for Brain Sciences, The Hebrew University of Jerusalem, Jerusalem, Israel.
AD  - Finkelstein Y; Pediatric Neurology and Child Development, The Edmond and Lily Safra Children's Hospital, The Chaim Sheba Medical Center, Tel Hashomer, Israel.
TI  - Exploring the Possible Role of Cannabinoids in Managing Post-cardiac Surgery Complications: A Narrative Review of Preclinical Evidence and a Call for Future Research Directions.
JO  - J Cardiovasc Pharmacol
VL  - 83
IS  - 6
SN  - 1533-4023
DB  - MEDLINE
DP  - http://bvsalud.org/
ID  - mdl-38498618
C8  - mdl-38498618
LA  - en
SP  - 537
EP  - 546
DA  - 2024/03
PY  - 2024
DO  - 10.1097/FJC.0000000000001560
C1  - 20240318
MH  - Procedimentos Cirúrgicos Cardíacos
MH  - Dor Pós-Operatória
MH  - Humanos
MH  - Animais
MH  - Dor Pós-Operatória/tratamento farmacológico
MH  - Procedimentos Cirúrgicos Cardíacos/efeitos adversos
MH  - Canabinoides/efeitos adversos
MH  - Canabinoides/uso terapêutico
MH  - Anti-Inflamatórios/uso terapêutico
MH  - Anti-Inflamatórios/efeitos adversos
MH  - Resultado do Tratamento
AB  - ABSTRACT: Open-heart surgery with cardiopulmonary bypass often leads to complications including pain, systemic inflammation, and organ damage. Traditionally managed with opioids, these pain relief methods bring potential long-term risks, prompting the exploration of alternative treatments. The legalization of cannabis in various regions has reignited interest in cannabinoids, such as cannabidiol, known for their anti-inflammatory, analgesic, and neuroprotective properties. Historical and ongoing research acknowledges the endocannabinoid system's crucial role in managing physiological processes, suggesting that cannabinoids could offer therapeutic benefits in postsurgical recovery. Specifically, cannabidiol has shown promise in managing pain, moderating immune responses, and mitigating ischemia/reperfusion injury, underscoring its potential in postoperative care. However, the translation of these findings into clinical practice faces challenges, highlighting the need for extensive research to establish effective, safe cannabinoid-based therapies for patients undergoing open-heart surgery. This narrative review advocates for a balanced approach, considering both the therapeutic potential of cannabinoids and the complexities of their integration into clinical settings.
UR  - https://dx.doi.org/10.1097/FJC.0000000000001560
ER  -

TY  - JOUR
AU  - Szejko, Natalia
AU  - Becher, Eva
AU  - Heimann, Florian
AU  - Grotenhermen, Franjo
AU  - Müller-Vahl, Kirsten R
AD  - Szejko N; Clinic of Psychiatry, Social Psychiatry and Psychotherapy, Hannover Medical School, Hannover, Germany.
AD  - Becher E; Department of Clinical Neurosciences, University of Calgary, Calgary, Canada.
AD  - Heimann F; Department of Bioethics, Medical University of Warsaw, Warsaw, Poland.
AD  - Grotenhermen F; Department of Sex- and Gender-specific Medicine, University of Bielefeld, Bielefeld, Germany.
AD  - Müller-Vahl KR; Cannabis-Apotheke.de, Apotheke LUX99, Hürth, Germany.
TI  - Medicinal Use of Different Cannabis Strains: Results from a Large Prospective Survey in Germany.
JO  - Pharmacopsychiatry
VL  - 57
IS  - 3
SN  - 1439-0795
DB  - MEDLINE
DP  - http://bvsalud.org/
ID  - mdl-38471525
C8  - mdl-38471525
LA  - en
SP  - 133
EP  - 140
DA  - 2024/03
PY  - 2024
DO  - 10.1055/a-2261-2269
C1  - 20240312
MH  - Maconha Medicinal
MH  - Humanos
MH  - Alemanha
MH  - Masculino
MH  - Maconha Medicinal/uso terapêutico
MH  - Feminino
MH  - Adulto
MH  - Pessoa de Meia-Idade
MH  - Estudos Prospectivos
MH  - Idoso
MH  - Adulto Jovem
MH  - Canabidiol/uso terapêutico
MH  - Inquéritos e Questionários
MH  - Adolescente
MH  - Dronabinol/uso terapêutico
MH  - Cannabis
MH  - Resultado do Tratamento
AB  - BACKGROUND: Up to now, it is unclear whether different medicinal cannabis (MC) strains are differently efficacious across different medical conditions. In this study, the effectiveness of different MC strains was compared depending on the disease to be treated. METHODS: This was an online survey conducted in Germany between June 2020 and August 2020. Patients were allowed to participate only if they received a cannabis-based treatment from pharmacies in the form of cannabis flowers prescribed by a physician. RESULTS: The survey was completed by n=1,028 participants. Most participants (58%) have used MC for more than 1 year, on average, 5.9 different strains. Bedrocan (pure tetrahydrocannabinol to pure cannabidiol [THC:CBD]=22:<1) was the most frequently prescribed strain, followed by Bakerstreet (THC:CBD=19:<1) and Pedanios 22/1 (THC:CBD=22:1). The most frequent conditions MC was prescribed for were different pain disorders, psychiatric and neurological diseases, and gastrointestinal symptoms. Overall, the mean patient-reported effectiveness was 80.1% (range, 0-100%). A regression model revealed no association between the patient-reported effectiveness and the variety. Furthermore, no influence of the disease on the choice of the MC strain was detected. On average, 2.1 side effects were reported (most commonly dry mouth (19.5%), increased appetite (17.1%), and tiredness (13.0%)). However, 29% of participants did not report any side effects. Only 398 participants (38.7%) indicated that costs for MC were covered by their health insurance. CONCLUSIONS: Patients self-reported very good efficacy and tolerability of MC. There was no evidence suggesting that specific MC strains are superior depending on the disease to be treated.
UR  - https://www.ncbi.nlm.nih.gov/pmc/articles/PMC11076101
UR  - https://dx.doi.org/10.1055/a-2261-2269
ER  -

TY  - JOUR
AU  - Liu, Ying
AU  - Bainbridge, Jacquelyn
AU  - Sillau, Stefan
AU  - Rajkovic, Sarah
AU  - Adkins, Michelle
AU  - Domen, Christopher H
AU  - Thompson, John A
AU  - Seawalt, Tristan
AU  - Klawitter, Jost
AU  - Sempio, Cristina
AU  - Chin, Grace
AU  - Forman, Lisa
AU  - Fullard, Michelle
AU  - Hawkins, Trevor
AU  - Seeberger, Lauren
AU  - Newman, Heike
AU  - Vu, David
AU  - Leehey, Maureen Anne
AD  - Liu Y; Department of Neurology, University of Colorado Anschutz Medical Campus School of Medicine, Aurora, Colorado, USA.
AD  - Bainbridge J; Department of Clinical Pharmacy, University of Colorado Skaggs School of Pharmacy and Pharmaceutical Sciences, Anschutz Medical Campus, Aurora, Colorado, USA.
AD  - Sillau S; Department of Neurology, University of Colorado Anschutz Medical Campus School of Medicine, Aurora, Colorado, USA.
AD  - Rajkovic S; Neurosciences, University of Colorado Hospital, Anschutz Medical Campus, Aurora, Colorado, USA.
AD  - Adkins M; Department of Clinical Pharmacy, University of Colorado Skaggs School of Pharmacy and Pharmaceutical Sciences, Anschutz Medical Campus, Aurora, Colorado, USA.
AD  - Domen CH; Department of Neurosurgery, University of Colorado Anschutz Medical Campus School of Medicine, Aurora, Colorado, USA.
AD  - Thompson JA; Department of Neurology, University of Colorado Anschutz Medical Campus School of Medicine, Aurora, Colorado, USA.
AD  - Seawalt T; Department of Neurosurgery, University of Colorado Anschutz Medical Campus School of Medicine, Aurora, Colorado, USA.
AD  - Klawitter J; Department of Neurology, University of Colorado Anschutz Medical Campus School of Medicine, Aurora, Colorado, USA.
AD  - Sempio C; Department of Anesthesiology, University of Colorado Anschutz Medical Campus School of Medicine, Aurora, Colorado, USA.
AD  - Chin G; Department of Anesthesiology, University of Colorado Anschutz Medical Campus School of Medicine, Aurora, Colorado, USA.
AD  - Forman L; Department of Clinical Pharmacy, University of Colorado Skaggs School of Pharmacy and Pharmaceutical Sciences, Anschutz Medical Campus, Aurora, Colorado, USA.
AD  - Fullard M; Department of Medicine, University of Colorado Anschutz Medical Campus School of Medicine, Aurora, Colorado, USA.
AD  - Hawkins T; Department of Neurology, University of Colorado Anschutz Medical Campus School of Medicine, Aurora, Colorado, USA.
AD  - Seeberger L; Department of Neurology, University of Colorado Anschutz Medical Campus School of Medicine, Aurora, Colorado, USA.
AD  - Newman H; Department of Neurology, University of Colorado Anschutz Medical Campus School of Medicine, Aurora, Colorado, USA.
AD  - Vu D; Department of Regulatory Compliance, University of Colorado Anschutz Medical Campus School of Medicine, Aurora, Colorado, USA.
AD  - Leehey MA; Department of Neurology, University of Colorado Anschutz Medical Campus School of Medicine, Aurora, Colorado, USA.
TI  - Short-Term Cannabidiol with &#916;-9-Tetrahydrocannabinol in Parkinson's Disease: A Randomized Trial.
JO  - Mov Disord
VL  - 39
IS  - 5
SN  - 1531-8257
DB  - MEDLINE
DP  - http://bvsalud.org/
ID  - mdl-38487964
C8  - mdl-38487964
LA  - en
SP  - 863
EP  - 875
DA  - 2024/03
PY  - 2024
DO  - 10.1002/mds.29768
C1  - 20240315
MH  - Canabidiol
MH  - Dronabinol
MH  - Doença de Parkinson
MH  - Humanos
MH  - Canabidiol/administração & dosagem
MH  - Canabidiol/efeitos adversos
MH  - Dronabinol/administração & dosagem
MH  - Dronabinol/farmacologia
MH  - Masculino
MH  - Doença de Parkinson/tratamento farmacológico
MH  - Feminino
MH  - Pessoa de Meia-Idade
MH  - Idoso
MH  - Método Duplo-Cego
MH  - Resultado do Tratamento
KW  - Parkinson's disease
KW  - cannabidiol
KW  - cannabis
AB  - BACKGROUND: Cannabis use is frequent in Parkinson's disease (PD), despite inadequate evidence of benefits and risks. OBJECTIVE: The aim is to study short-term efficacy and tolerability of relatively high cannabidiol (CBD)/low &#916;-9-tetrahydrocannabinol (THC) to provide preliminary data for a longer trial. METHODS: Persons with PD with &#8805;20 on motor Movement Disorder Society Unified Parkinson's Disease Rating Scale (MDS-UPDRS) who had negative cannabis testing took cannabis extract (National Institute of Drug Abuse) oral sesame oil solution for 2 weeks, increasing to final dose of 2.5 mg/kg/day. Primary outcome was change in motor MDS-UPDRS from baseline to final dose. RESULTS: Participants were randomized to CBD/THC (n = 31) or placebo (n = 30). Mean final dose (CBD/THC group) was 191.8 ± 48.9 mg CBD and 6.4 ± 1.6 mg THC daily. Motor MDS-UPDRS was reduced by 4.57 (95% CI, -8.11 to -1.03; P = 0.013) in CBD/THC group, and 2.77 (-4.92 to -0.61; P = 0.014) in placebo; the difference between groups was non-significant: -1.80 (-5.88 to 2.27; P = 0.379). Several assessments had a strong placebo response. Sleep, cognition, and activities of daily living showed a treatment effect, favoring placebo. Overall adverse events were mild and reported more in CBD/THC than placebo group. On 2.5 mg/kg/day CBD plasma level was 54.0 ± 33.8 ng/mL; THC 1.06 ± 0.91 ng/mL. CONCLUSIONS: The brief duration and strong placebo response limits interpretation of effects, but there was no benefit, perhaps worsened cognition and sleep, and there was many mild adverse events. Longer duration high quality trials that monitor cannabinoid concentrations are essential and would require improved availability of research cannabinoid products in the United States. © 2024 The Authors. Movement Disorders published by Wiley Periodicals LLC on behalf of International Parkinson and Movement Disorder Society.
UR  - https://www.ncbi.nlm.nih.gov/pmc/articles/PMC11102313
UR  - https://dx.doi.org/10.1002/mds.29768
ER  -

TY  - JOUR
AU  - Patel, Shital
AU  - Maney, Kayli
AU  - Morris, Lauren
AU  - Papadopoulou, Maria T
AU  - Prange, Lyndsey
AU  - Boggs, April
AU  - Hunanyan, Arsen
AU  - Megvinov, Andrey
AU  - Vavassori, Rosaria
AU  - Panagiotakaki, Eleni
AU  - Mikati, Mohamad A
AD  - Patel S; Duke University Department of Pediatrics, Division of Pediatric Neurology and Developmental Medicine, Durham, NC, USA.
AD  - Maney K; Duke University Department of Pediatrics, Division of Pediatric Neurology and Developmental Medicine, Durham, NC, USA.
AD  - Morris L; Duke University Department of Pediatrics, Division of Pediatric Neurology and Developmental Medicine, Durham, NC, USA.
AD  - Papadopoulou MT; Department of Pediatric Clinical Epileptology, Sleep Disorders and Functional Neurology, Member of the ERN EpiCARE, University Hospitals of Lyon (HCL), Lyon, France.
AD  - Prange L; Duke University Department of Pediatrics, Division of Pediatric Neurology and Developmental Medicine, Durham, NC, USA.
AD  - Boggs A; Duke University Department of Pediatrics, Division of Pediatric Neurology and Developmental Medicine, Durham, NC, USA.
AD  - Hunanyan A; Duke University Department of Pediatrics, Division of Pediatric Neurology and Developmental Medicine, Durham, NC, USA.
AD  - Megvinov A; Euro Mediterranean Institute of Science and Technology I.E.ME.S.T., Palermo, Italy.
AD  - Vavassori R; Euro Mediterranean Institute of Science and Technology I.E.ME.S.T., Palermo, Italy; Association AHC18+ e.V., Member of the EPAG of ERN EpiCARE, Germany.
AD  - Panagiotakaki E; Department of Pediatric Clinical Epileptology, Sleep Disorders and Functional Neurology, Member of the ERN EpiCARE, University Hospitals of Lyon (HCL), Lyon, France.
AD  - Mikati MA; Duke University Department of Pediatrics, Division of Pediatric Neurology and Developmental Medicine, Durham, NC, USA. Electronic address: mohamad.mikati@duke.edu.
TI  - Real life retrospective study of cannabidiol therapy in alternating hemiplegia of childhood.
JO  - Eur J Paediatr Neurol
VL  - 49
SN  - 1532-2130
DB  - MEDLINE
DP  - http://bvsalud.org/
ID  - mdl-38367370
C8  - mdl-38367370
LA  - en
SP  - 55
EP  - 59
DA  - 2024/02
PY  - 2024
DO  - 10.1016/j.ejpn.2024.02.004
C1  - 20240217
MH  - Canabidiol
MH  - Hemiplegia
MH  - Humanos
MH  - Canabidiol/uso terapêutico
MH  - Canabidiol/efeitos adversos
MH  - Canabidiol/administração & dosagem
MH  - Estudos Retrospectivos
MH  - Hemiplegia/tratamento farmacológico
MH  - Hemiplegia/etiologia
MH  - Feminino
MH  - Masculino
MH  - Criança
MH  - Pré-Escolar
MH  - Adolescente
MH  - Flunarizina/uso terapêutico
MH  - Resultado do Tratamento
KW  - AHC
KW  - Cannabidiol
KW  - Epilepsy
KW  - Movement disorder
AB  - BACKGROUND: Many alternating hemiplegia of childhood (AHC) patients have received Cannabidiol (CBD) but, to our knowledge, there are no published data available. GOALS: Test the hypothesis that CBD has favorable effects on AHC spells. METHODS: Retrospective review of available data of AHC patients who received CBD. Primary analysis: Clinical Global Impression Scale of Improvement (CGI-I) score for response of AHC spells to CBD with calculation of 95% confidence interval (CI) for rejection of the null hypothesis. Secondary analyses, performed to achieve an understanding of the effect of CBD as compared to flunarizine, were CGI-I scores of 1) epileptic seizures to CBD, 2) AHC spells to flunarizine, 3) epileptic seizures to flunarizine. Also, Mann-Whitney test was done for comparison of CGI-I scores of CBD and flunarizine to both AHC spells and seizures. RESULTS: We studied 16 AHC patients seen at Duke University and University of Lyon. CI of CGI-I scores for AHC spells in response to CBD and to flunarizine, each separately, indicated a positive response to each of these two medications: neither overlapped with the null hypothesis score, 4, indicating significant positive responses with p < 0.05 for both. These two scores also did not differ (p = 0.84) suggesting similar efficacy of both: CBD score was 2 ± 1.1 with a 95% CI of 1.5-2.6 and flunarizine score was 2.3 ± 1.3 with a 95% CI of 1.7-3.1. In patients who had seizures, CI calculations indicated a positive effect of CBD on seizure CGI scores but not of flunarizine on seizure scores. CBD was well tolerated with no patients discontinuing it due to side effects and with some reporting positive behavioral changes. CONCLUSION: Our study indicates a real-life positive effect of CBD on AHC type spells.
UR  - https://dx.doi.org/10.1016/j.ejpn.2024.02.004
ER  -

TY  - JOUR
AU  - Cheung, Christian P
AU  - Baker, Ryleigh E
AU  - Coates, Alexandra M
AU  - Burr, Jamie F
AD  - Cheung CP; Human Health and Nutritional Sciences, University of Guelph, Guelph, Ontario, Canada.
AD  - Baker RE; Human Health and Nutritional Sciences, University of Guelph, Guelph, Ontario, Canada.
AD  - Coates AM; Human Health and Nutritional Sciences, University of Guelph, Guelph, Ontario, Canada.
AD  - Burr JF; Human Health and Nutritional Sciences, University of Guelph, Guelph, Ontario, Canada.
TI  - Cannabis containing THC impairs 20-min cycling time trial performance irrespective of the method of inhalation.
JO  - J Appl Physiol (1985)
VL  - 136
IS  - 3
SN  - 1522-1601
DB  - MEDLINE
DP  - http://bvsalud.org/
ID  - mdl-38299223
C8  - mdl-38299223
LA  - en
SP  - 583
EP  - 591
DA  - 2024/02
PY  - 2024
DO  - 10.1152/japplphysiol.00757.2023
C1  - 20240201
MH  - Cannabis
MH  - Dronabinol
MH  - Feminino
MH  - Humanos
MH  - Masculino
MH  - Aerossóis
MH  - Canabidiol
MH  - Canabinoides
MH  - Cannabis/química
MH  - Estudos Cross-Over
MH  - Dronabinol/análise
MH  - Ciclismo
KW  - cannabinoids
KW  - cycling performance
KW  - marijuana
KW  - smoking
KW  - vaporizing
AB  - Herein, we examine the human exercise response following cannabis inhalation, taking into consideration varied cannabinoid concentrations and different inhalation methods. A semirandomized crossover study design was used, with measures of perceived exertion and physiological responses to submaximal and maximal exercise. Participants (n = 14, 9 males 5 females) completed exercise after 1) smoking &#916;-9-tetrahydrocannabinol (THC)-predominant cannabis (S-THC), 2) inhaling aerosol (vaporizing) from THC-predominant cannabis (V-THC), 3) inhaling aerosol from cannabidiol (CBD)-predominant cannabis (V-CBD), or 4) under control conditions. All exercise was performed on a cycle ergometer, with submaximal testing performed at 100 W followed by an evaluation of maximal exercise performance using an all-out 20-min time trial. Metabolism was characterized via the analysis of expired gases while subjective ratings of perceived exertion (RPE) were reported. During submaximal cycling, heart rate was higher during S-THC and V-THC compared with both control and V-CBD (all P < 0.02). During maximal exercise, VÌe was lower in V-THC compared with control, S-THC, and V-CBD (all P < 0.03), as was S-THC compared with control (P < 0.05). Both VÌo2 and RPE were similar between conditions during maximal exercise (both P > 0.1). Mean power output during the 20-min time trial was significantly lower in the S-THC and V-THC conditions compared with both control and V-CBD (all P < 0.04). Cannabis containing THC alters the physiological response to maximal and submaximal exercise, largely independent of the inhalation method. THC-containing cannabis negatively impacts vigorous exercise performance during a sustained 20-min effort, likely due to physiological and psychotropic effects. Inhalation of cannabis devoid of THC and primarily containing CBD has little physiological effect on the exercise response or performance.NEW & NOTEWORTHY Inhalation of cannabis containing THC alters physiological responses to both submaximal and maximal exercise and reduces mean power output during a 20-min time trial, regardless of whether it is inhaled as smoke or aerosol. In contrast, cannabis devoid of THC and predominantly containing CBD has no effect on physiological responses to exercise or performance.
UR  - https://dx.doi.org/10.1152/japplphysiol.00757.2023
ER  -

TY  - JOUR
AU  - Malige, Ajith
AU  - Boyd, Alexandra
AU  - Limpisvasti, Orr
AD  - Malige A; Orthopaedic Surgery, Cedars-Sinai Kerlan-Jobe Institute, Los Angeles, USA.
AD  - Boyd A; Orthopaedic Surgery, Cedars-Sinai Kerlan-Jobe Institute, Los Angeles, USA.
AD  - Limpisvasti O; Orthopaedic Surgery, Cedars-Sinai Kerlan-Jobe Institute, Los Angeles, USA.
TI  - Perceptions of Orthopaedic Sports Medicine Surgeons About Medical Cannabidiol Use: A Survey Study.
JO  - Cureus
VL  - 16
IS  - 1
SN  - 2168-8184
DB  - MEDLINE
DP  - http://bvsalud.org/
ID  - mdl-38318555
C8  - mdl-38318555
LA  - en
SP  - e51759
EP  - e51759
DA  - 2024/02
PY  - 2024
DO  - 10.7759/cureus.51759
C1  - 20240206
KW  - cannabidiol (cbd)
KW  - cbd awareness
KW  - medical education
KW  - opioid-sparing analgesia
KW  - orthopaedic surgery
KW  - orthopedic sports medicine
KW  - pain regimen
AB  - INTRODUCTION: Multiple studies exist identifying cannabidiol (CBD) as an effective part of an orthopaedic patient's pain regimen; however, there is a paucity of studies elucidating orthopaedic surgeons' perception of the use and prescription of CBD in the medical setting. This study surveys orthopaedic sports medicine surgeons about their previous education on and current perceptions and usage of CBD in their medical practice. METHODS: Between April 2023 and July 2023, orthopaedic sports medicine surgeons from across the country were surveyed. This survey was designed in hopes of identifying physician perceptions and current use of CBD as well as their previous education and training on its use. RESULTS: Overall, 75 orthopaedic surgeons responded. More than three-fourths of responders had not received formal education on medical CBD use, nor did they have partners or colleagues who used CBD in their practice. More than half of all surgeons believed that there is a stigma associated with CBD use. A higher proportion of surgeons from CBD legal states recommended CBD to help patients control their pain (53.7% vs. 37.5%). Less than 15% of responders believed that CBD can adversely affect surgical outcomes. Finally, four-fifths of all responders believed that CBD is easy to legally access and affordable to buy by patients who desire it. DISCUSSION: The relative novelty of CBD inclusion in medicine has led to a lack of early education and overall experience with its use among orthopaedic sports medicine surgeons. Still, surgeons believe that CBD is a safe and effective option to control pain. As surgeons continue to gain more familiarity and trust with CBD's medical uses over time, it has the potential to be a mainstay in orthopaedic multimodal pain regimens.
UR  - https://www.ncbi.nlm.nih.gov/pmc/articles/PMC10843240
UR  - https://dx.doi.org/10.7759/cureus.51759
ER  -

TY  - JOUR
AU  - Haupts, Michael R
AU  - Essner, Ute
AU  - Mäurer, Mathias
AD  - Haupts MR; Department of Neurology, Heinrich Heine University Düsseldorf, Düsseldorf, 40225, Germany.
AD  - Essner U; O. Meany Consultancy GmbH, Hamburg, 22339, Germany.
AD  - Mäurer M; Klinik für Neurologie, Juliusspital Würzburg Klinikum Würzburg Mitte gGmbH, Würzburg, 97070, Germany.
TI  - Patient-reported benefits from nabiximols treatment in multiple sclerosis-related spasticity exceed conventional measures.
JO  - Neurodegener Dis Manag
VL  - 14
IS  - 1
SN  - 1758-2032
DB  - MEDLINE
DP  - http://bvsalud.org/
ID  - mdl-38318862
C8  - mdl-38318862
LA  - en
SP  - 11
EP  - 20
DA  - 2024/02
PY  - 2024
DO  - 10.2217/nmt-2023-0040
C1  - 20240206
MH  - Canabidiol
MH  - Esclerose Múltipla
MH  - Adulto
MH  - Humanos
MH  - Canabidiol/uso terapêutico
MH  - Dronabinol/uso terapêutico
MH  - Combinação de Medicamentos
MH  - Esclerose Múltipla/complicações
MH  - Esclerose Múltipla/tratamento farmacológico
MH  - Espasticidade Muscular/tratamento farmacológico
MH  - Espasticidade Muscular/etiologia
MH  - Medidas de Resultados Relatados pelo Paciente
MH  - Extratos Vegetais/uso terapêutico
MH  - Estudos Prospectivos
MH  - Resultado do Tratamento
KW  - goal attainment scale
KW  - multiple sclerosis
KW  - nabiximols oromucosal spray
KW  - patient-reported outcomes
KW  - spasticity
AB  - Aim: This prospective, multicenter, open-label, noninterventional 12-week study investigated the effectiveness and tolerability of add-on nabiximols oromucosal spray (Sativex®) in the real-world setting in Germany. Patients & methods: The main analysis set comprised 51 adult patients (49 nabiximols responders) with multiple sclerosis (MS) spasticity. Results: The mean overall goal attainment scale score (primary outcome measure) increased by 46% from baseline to week 12 (35.2 vs 51.4; p < 0.001). Mean gait speed was improved by 23% at 4 and 12 weeks. Clinically meaningful improvements in mean 0-10 numerical rating scale scores for spasticity, pain, sleep quality and urinary bladder dysfunction were recorded at 4 and 12 weeks. Conclusion: Nabiximols is a useful therapeutic option for patients with MS spasticity.
AB  - People with multiple sclerosis (MS) spasticity experience a variety of symptoms and have individual expectations about a new treatment. This study investigated patients' perceptions about the effectiveness and tolerability of nabiximols oromucosal spray (Sativex<sup>®</sup>) when added to current medications for spasticity. Common treatment goals for patients (n = 51) were less pain, better walking and improved sleep. After 12 weeks of treatment, 62% of selected treatment goals were achieved 'as expected' or 'better than expected' and 65% of patients considered their spasticity to be 'much improved'. Meaningful improvements were recorded in spasticity-related symptoms of pain, sleep quality and bladder problems. Few side effects were reported. Nabiximols may be useful for MS patients with a poor response to usual spasticity medications.
UR  - https://www.ncbi.nlm.nih.gov/pmc/articles/PMC11238742
UR  - https://dx.doi.org/10.2217/nmt-2023-0040
ER  -

TY  - JOUR
AU  - Reyes Valenzuela, Gabriela
AU  - Gallo, Adolfo
AU  - Calvo, Agustin
AU  - Chacón, Santiago
AU  - Fasulo, Lorena
AU  - Galicchio, Santiago
AU  - Adi, Javier
AU  - Fortini, Pablo Sebastian
AU  - Caraballo, Roberto
AD  - Reyes Valenzuela G; Department of Neurology, Hospital de Pediatría Juan P Garrahan, Combate de los Pozos, Buenos Aires 1881 Argentina.
AD  - Gallo A; Department of Neurology, Hospital de Pediatría Juan P Garrahan, Combate de los Pozos, Buenos Aires 1881 Argentina.
AD  - Calvo A; Department of Pediatric Neurology, Hospital Regional de Comodoro Rivadavia, Argentina.
AD  - Chacón S; Pediatric Neurology Center CENI, Gualeguaychú, Argentina.
AD  - Fasulo L; Department of Neurology, Clinica San Lucas, Neuquen, Argentina.
AD  - Galicchio S; Department of Neurology, Clinica San Lucas, Neuquen, Argentina.
AD  - Adi J; Department of Pediatric Neurology, Hospital Notti, Mendoza, Argentina.
AD  - Fortini PS; Department of Neurology, Hospital de Pediatría Juan P Garrahan, Combate de los Pozos, Buenos Aires 1881 Argentina.
AD  - Caraballo R; Department of Neurology, Hospital de Pediatría Juan P Garrahan, Combate de los Pozos, Buenos Aires 1881 Argentina. Electronic address: rhcaraballo@arnet.com.ar.
TI  - Purified cannabidiol as add-on therapy in children with treatment-resistant infantile epileptic spasms syndrome.
JO  - Seizure
VL  - 115
SN  - 1532-2688
DB  - MEDLINE
DP  - http://bvsalud.org/
ID  - mdl-38237316
C8  - mdl-38237316
LA  - en
SP  - 94
EP  - 99
DA  - 2024/01
PY  - 2024
DO  - 10.1016/j.seizure.2024.01.010
C1  - 20240118
MH  - Canabidiol
MH  - Síndrome de Down
MH  - Epilepsia
MH  - Espasmos Infantis
MH  - Criança
MH  - Lactente
MH  - Humanos
MH  - Masculino
MH  - Feminino
MH  - Canabidiol/efeitos adversos
MH  - Anticonvulsivantes/efeitos adversos
MH  - Estudos Retrospectivos
MH  - Síndrome de Down/induzido quimicamente
MH  - Síndrome de Down/tratamento farmacológico
MH  - Epilepsia/tratamento farmacológico
MH  - Convulsões/tratamento farmacológico
MH  - Espasmos Infantis/tratamento farmacológico
MH  - Espasmo/induzido quimicamente
MH  - Espasmo/tratamento farmacológico
MH  - Resultado do Tratamento
KW  - Cerebral palsy
KW  - Infantile epileptic spasms
KW  - Purified cannabidiol
KW  - Treatment-resistant
AB  - OBJECTIVE: The aim of this study was to assess efficacy, safety, and tolerability of highly purified cannabidiol oil (CBD) as add-on therapy for the treatment of a series of patients with infantile epileptic spasms syndrome (IESS) who were resistant to antiseizure medications and ketogenic dietary therapy. MATERIAL AND METHODS: We conducted a retrospective analysis of the medical records of 28 infants with treatment-resistant IESS aged 6 to 21 months who received highly purified CBD between July 2021 and June 2023. Data were collected on neurological examinations, EEG, Video-EEG and polygraphic recordings, imaging studies, laboratory testing, and seizure frequency, type, and duration, and adverse effects. As the primary outcome, a reduction of frequency of epileptic spasms (ES) was assessed. ES freedom was considered after a minimal time of 1 month without ES. RESULTS: Sixteen male and 12 female patients, aged 6-21 months, who received CBD for treatment-resistant IESS were included. The etiology was structural in 10, Down syndrome in seven, genetic in nine, and unknown in two. Initial CBD dose was 2 mg/kg/day, which was uptitrated to a median dose of 25 mg/kg/day (range, 2-50). Prior to CBD initiation, patients had a median of 69 ES in clusters per day (range, 41-75) and of 10 focal seizures per week (range, 7-13). After a mean and median follow-up of 15 and 12.5 months (range, 6-26 months), seven patients were ES free and 12 had a >50 % ES reduction. Five of seven patients (71 %) with Down syndrome and 3/5 (60 %) with cerebral palsy responded well. Adverse effects were mild. EEG improvements correlated with ES reductions. CONCLUSION: In this study evaluating the use of CBD in children with IESS, 19/28 (67.8 %) had a more than 50 % ES reduction with good tolerability.
UR  - https://dx.doi.org/10.1016/j.seizure.2024.01.010
ER  -

TY  - JOUR
AU  - Di Ciano, Patricia
AU  - Rajji, Tarek K
AU  - Hong, Lauren
AU  - Zhao, Sampson
AU  - Byrne, Patrick
AU  - Elzohairy, Yoassry
AU  - Brubacher, Jeffrey R
AU  - McGrath, Michael
AU  - Brands, Bruna
AU  - Chen, Sheng
AU  - Wang, Wei
AU  - Hasan, Omer S M
AU  - Wickens, Christine M
AU  - Kaduri, Pamela
AU  - Le Foll, Bernard
AD  - Di Ciano P; Institute for Mental Health Policy Research, Centre for Addiction and Mental Health, Toronto, Ontario, Canada.
AD  - Rajji TK; Department of Pharmacology and Toxicology, University of Toronto, Toronto, Ontario, Canada.
AD  - Hong L; Campbell Family Mental Health Research Institute, Centre for Addiction and Mental Health, Toronto, Ontario, Canada.
AD  - Zhao S; Campbell Family Mental Health Research Institute, Centre for Addiction and Mental Health, Toronto, Ontario, Canada.
AD  - Byrne P; Institute of Medical Sciences, University of Toronto, Toronto, Ontario, Canada.
AD  - Elzohairy Y; Toronto Dementia Research Alliance, Temerty Faculty of Medicine, University of Toronto, Toronto, Ontario, Canada.
AD  - Brubacher JR; Institute for Mental Health Policy Research, Centre for Addiction and Mental Health, Toronto, Ontario, Canada.
AD  - McGrath M; Institute for Mental Health Policy Research, Centre for Addiction and Mental Health, Toronto, Ontario, Canada.
AD  - Brands B; Department of Pharmacology and Toxicology, University of Toronto, Toronto, Ontario, Canada.
AD  - Chen S; Ontario Ministry of Transportation, Toronto, Ontario, Canada.
AD  - Wang W; Ontario Ministry of Transportation, Toronto, Ontario, Canada.
AD  - Hasan OSM; Department of Emergency Medicine, University of British Columbia, Vancouver, British Columbia, Canada.
AD  - Wickens CM; Ontario Ministry of Transportation, Toronto, Ontario, Canada.
AD  - Kaduri P; Institute for Mental Health Policy Research, Centre for Addiction and Mental Health, Toronto, Ontario, Canada.
AD  - Le Foll B; Department of Pharmacology and Toxicology, University of Toronto, Toronto, Ontario, Canada.
TI  - Cannabis and Driving in Older Adults.
JO  - JAMA Netw Open
VL  - 7
IS  - 1
SN  - 2574-3805
DB  - MEDLINE
DP  - http://bvsalud.org/
ID  - mdl-38236599
C8  - mdl-38236599
LA  - en
SP  - e2352233
EP  - e2352233
DA  - 2024/01
PY  - 2024
DO  - 10.1001/jamanetworkopen.2023.52233
C1  - 20240118
MH  - Canabidiol
MH  - Cannabis
MH  - Alucinógenos
MH  - Fumar Maconha
MH  - Masculino
MH  - Humanos
MH  - Idoso
MH  - Estudos de Coortes
MH  - Fumar Maconha/epidemiologia
MH  - Agonistas de Receptores de Canabinoides
AB  - Importance: Epidemiological studies have found that cannabis increases the risk of a motor vehicle collision. Cannabis use is increasing in older adults, but laboratory studies of the association between cannabis and driving in people aged older than 65 years are lacking. Objective: To investigate the association between cannabis, simulated driving, and concurrent blood tetrahydrocannabinol (THC) levels in older adults. Design, Setting, and Participants: Using an ecologically valid counterbalanced design, in this cohort study, regular cannabis users operated a driving simulator before, 30 minutes after, and 180 minutes after smoking their preferred legal cannabis or after resting. This study was conducted in Toronto, Canada, between March and November 2022 with no follow-up period. Data were analyzed from December 2022 to February 2023. Exposures: Most participants chose THC-dominant cannabis with a mean (SD) content of 18.74% (6.12%) THC and 1.46% (3.37%) cannabidiol (CBD). Main outcomes and measures: The primary end point was SD of lateral position (SDLP, or weaving). Secondary outcomes were mean speed (MS), maximum speed, SD of speed, and reaction time. Driving was assessed under both single-task and dual-task (distracted) conditions. Blood THC and metabolites of THC and CBD were also measured at the time of the drives. Results: A total of 31 participants (21 male [68%]; 29 White [94%], 1 Latin American [3%], and 1 mixed race [3%]; mean [SD] age, 68.7 [3.5] years), completed all study procedures. SDLP was increased and MS was decreased at 30 but not 180 minutes after smoking cannabis compared with the control condition in both the single-task (SDLP effect size [ES], 0.30; b = 1.65; 95% CI, 0.37 to 2.93; MS ES, -0.58; b = -2.46; 95% CI, -3.56 to -1.36) and dual-task (SDLP ES, 0.27; b = 1.75; 95% CI, 0.21 to 3.28; MS ES, -0.47; b = -3.15; 95% CI, -5.05 to -1.24) conditions. Blood THC levels were significantly increased at 30 minutes but not 180 minutes. Blood THC was not correlated with SDLP or MS at 30 minutes, and SDLP was not correlated with MS. Subjective ratings remained elevated for 5 hours and participants reported that they were less willing to drive at 3 hours after smoking. Conclusions and relevance: In this cohort study, the findings suggested that older drivers should exercise caution after smoking cannabis.
UR  - https://www.ncbi.nlm.nih.gov/pmc/articles/PMC10797455
UR  - https://dx.doi.org/10.1001/jamanetworkopen.2023.52233
ER  -

TY  - JOUR
AU  - Si, Juncheng
AU  - Sun, Lili
AU  - Qin, Ying
AU  - Peng, Lina
AU  - Gong, Yongshan
AU  - Gao, Chun
AU  - Shen, Wenhui
AU  - Li, Mengqi
AD  - Si J; Harbin Sport University, Harbin, 150008, China.
AD  - Sun L; Harbin Sport University, Harbin, 150008, China.
AD  - Qin Y; Harbin Sport University, Harbin, 150008, China.
AD  - Peng L; Harbin Sport University, Harbin, 150008, China. Electronic address: plina2012@163.com.
AD  - Gong Y; Harbin Sport University, Harbin, 150008, China.
AD  - Gao C; Harbin Sport University, Harbin, 150008, China.
AD  - Shen W; Harbin Sport University, Harbin, 150008, China.
AD  - Li M; Harbin Sport University, Harbin, 150008, China.
TI  - Cannabinoids improve mitochondrial function in skeletal muscle of exhaustive exercise training rats by inhibiting mitophagy through the PINK1/PARKIN and BNIP3 pathways.
JO  - Chem Biol Interact
VL  - 389
SN  - 1872-7786
DB  - MEDLINE
DP  - http://bvsalud.org/
ID  - mdl-38182033
C8  - mdl-38182033
LA  - en
SP  - 110855
EP  - 110855
DA  - 2024/01
PY  - 2024
DO  - 10.1016/j.cbi.2024.110855
C1  - 20240105
MH  - Canabidiol
MH  - Canabinoides
MH  - Ratos
MH  - Animais
MH  - Mitofagia
MH  - Canabinoides/metabolismo
MH  - Proteínas Quinases/genética
MH  - Proteínas Quinases/metabolismo
MH  - Mitocôndrias
MH  - Músculo Esquelético/metabolismo
MH  - Canabidiol/farmacologia
MH  - Ubiquitina-Proteína Ligases/genética
MH  - Ubiquitina-Proteína Ligases/metabolismo
MH  - Proteínas de Membrana/genética
MH  - Proteínas de Membrana/metabolismo
MH  - Proteínas Mitocondriais/genética
MH  - Proteínas Mitocondriais/metabolismo
KW  - Cannabinoid
KW  - Exhaustive exercise
KW  - Mitophagy
KW  - Skeletal muscle
KW  - Transcriptome
AB  - Cannabidiol (CBD) is a pure natural phytocannabinoid derived from cannabis that has anti-inflammatory, antiapoptotic and antioxidative stress abilities. In recent years, an increasing number of studies have reported the regulatory effect of CBD on skeletal muscle injury induced by exercise, but its mechanism is still unclear. Mitochondria are the main organelles responsible for the energy supply within eukaryotic cells, and their function has been closely linked to cellular health. Moderate exercise improves mitochondrial function, but the excessive exercise has a negative impact on mitochondria. Therefore, we speculate that CBD may promote exercise induced skeletal muscle cell damage by improving mitochondrial function. In this study, by establishing an animal model of exhaustive exercise training in rats, the protective effect of CBD on skeletal muscle mitochondrial structure and function was elaborated, and the possible molecular mechanism was discussed based on transcriptomics. Our results indicate that skeletal muscle mitochondrial structure and function were improved after CBD intervention. GO and KEGG pathway enrichment analysis showed that exhaustive exercise training induced mitochondrial dysfunction in skeletal muscle is associated with excessive autophagy/mitophagy, the signaling pathways involved in FOXO3 and GABARAPL1 may play important roles. After CBD intervention, the protein expression of PINK1, PARKIN and BNIP3 was down-regulated, indicating that CBD may improve the mitochondrial function by inhibiting mitophagy through the PINK1/PARKIN and BNIP3 pathway.
UR  - https://dx.doi.org/10.1016/j.cbi.2024.110855
ER  -

TY  - JOUR
AU  - Fatahi, Navid
AU  - Jafari-Sabet, Majid
AU  - Vahabzadeh, Gelareh
AU  - Komaki, Alireza
AD  - Fatahi N; Department of Pharmacology, School of Medicine, Iran University of Medical Sciences (IUMS), Tehran, Iran.
AD  - Jafari-Sabet M; Department of Pharmacology, School of Medicine, Iran University of Medical Sciences (IUMS), Tehran, Iran. jafarisabet.m@iums.ac.ir.
AD  - Vahabzadeh G; Razi Drug Research Center, School of Medicine, Iran University of Medical Sciences, Tehran, Iran. jafarisabet.m@iums.ac.ir.
AD  - Komaki A; Department of Pharmacology, School of Medicine, Iran University of Medical Sciences (IUMS), Tehran, Iran.
TI  - Role of hippocampal and prefrontal cortical cholinergic transmission in combination therapy valproate and cannabidiol in memory consolidation in rats: involvement of CREB- BDNF signaling pathways.
JO  - Naunyn Schmiedebergs Arch Pharmacol
VL  - 397
IS  - 7
SN  - 1432-1912
DB  - MEDLINE
DP  - http://bvsalud.org/
ID  - mdl-38189934
C8  - mdl-38189934
LA  - en
SP  - 5029
EP  - 5047
DA  - 2024/01
PY  - 2024
DO  - 10.1007/s00210-023-02941-4
C1  - 20240108
MH  - Canabidiol
MH  - Hipocampo
MH  - Consolidação da Memória
MH  - Córtex Pré-Frontal
MH  - Transdução de Sinais
MH  - Ácido Valproico
MH  - Animais
MH  - Masculino
MH  - Ratos
MH  - Fator Neurotrófico Derivado do Encéfalo/metabolismo
MH  - Canabidiol/farmacologia
MH  - Canabidiol/administração & dosagem
MH  - Proteína de Ligação ao Elemento de Resposta ao AMP Cíclico/metabolismo
MH  - Quimioterapia Combinada
MH  - Hipocampo/efeitos dos fármacos
MH  - Hipocampo/metabolismo
MH  - Consolidação da Memória/efeitos dos fármacos
MH  - Córtex Pré-Frontal/efeitos dos fármacos
MH  - Córtex Pré-Frontal/metabolismo
MH  - Ratos Wistar
MH  - Transdução de Sinais/efeitos dos fármacos
MH  - Transmissão Sináptica/efeitos dos fármacos
MH  - Ácido Valproico/administração & dosagem
MH  - Ácido Valproico/farmacologia
KW  - BDNF
KW  - CREB
KW  - Cannabidiol
KW  - Hippocampus
KW  - Prefrontal Cortex
KW  - Valproate
AB  - PURPOSE: Cognitive disorders are associated with valproate and drugs used to treat neuropsychological diseases. Cannabidiol (CBD) has beneficial effects on cognitive function. This study examined the effects of co-administration of CBD and valproate on memory consolidation, cholinergic transmission, and cyclic AMP response element-binding protein (CREB)-brain-derived neurotrophic factor (BDNF) signaling pathway in the prefrontal cortex (PFC) and hippocampus (HPC). METHODS: One-trial, step-through inhibitory test was used to evaluate memory consolidation in rats. The intra-CA1 injection of physostigmine and atropine was performed to assess the role of cholinergic transmission in this co-administration. Phosphorylated CREB (p-CREB)/CREB ratio and BDNF levels in the PFC and HPC were evaluated. RESULTS: Post-training intraperitoneal (i.p.) valproate injection reduced memory consolidation; however, post-training co-administration of CBD with valproate ameliorated memory impairment induced by valproate. Post-training intra-CA1 injection of physostigmine at the ineffective doses in memory consolidation (0.5 and 1 µg/rat), plus injection of 10 mg/kg of CBD as an ineffective dose, improved memory loss induced by valproate, which was associated with BDNF and p-CREB level enhancement in the PFC and HPC. Conversely, post-training intra-CA1 injection of ineffective doses of atropine (1 and 2 µg/rat) reduced the positive effects of injection of CBD at a dose of 20 mg/kg on valproate-induced memory loss associated with BDNF and p-CREB level reduction in the PFC and HPC. CONCLUSION: The results indicated a beneficial interplay between valproate and CBD in the process of memory consolidation, which probably creates this interaction through the BDNF-CREB signaling pathways in the cholinergic transmission of the PFC and HPC regions.
UR  - https://dx.doi.org/10.1007/s00210-023-02941-4
ER  -

TY  - JOUR
AU  - Narayan, Andrea J
AU  - Downey, Luke A
AU  - Rose, Sarah
AU  - Di Natale, Lauren
AU  - Hayley, Amie C
AD  - Narayan AJ; Centre for Mental Health and Brain Sciences, Swinburne University of Technology, Hawthorn, Australia.
AD  - Downey LA; Centre for Mental Health and Brain Sciences, Swinburne University of Technology, Hawthorn, Australia.
AD  - Rose S; Institute for Breathing and Sleep, Austin Hospital, Melbourne, Australia.
AD  - Di Natale L; Centre for Mental Health and Brain Sciences, Swinburne University of Technology, Hawthorn, Australia.
AD  - Hayley AC; Centre for Mental Health and Brain Sciences, Swinburne University of Technology, Hawthorn, Australia.
TI  - Cannabidiol for moderate-severe insomnia: a randomized controlled pilot trial of 150 mg of nightly dosing.
JO  - J Clin Sleep Med
VL  - 20
IS  - 5
SN  - 1550-9397
DB  - MEDLINE
DP  - http://bvsalud.org/
ID  - mdl-38174873
C8  - mdl-38174873
LA  - en
SP  - 753
EP  - 763
DA  - 2024/01
PY  - 2024
DO  - 10.5664/jcsm.10998
C1  - 20240104
MH  - Canabidiol
MH  - Distúrbios do Início e da Manutenção do Sono
MH  - Humanos
MH  - Distúrbios do Início e da Manutenção do Sono/tratamento farmacológico
MH  - Canabidiol/administração & dosagem
MH  - Canabidiol/uso terapêutico
MH  - Masculino
MH  - Feminino
MH  - Projetos Piloto
MH  - Método Duplo-Cego
MH  - Adulto
MH  - Pessoa de Meia-Idade
MH  - Método Simples-Cego
MH  - Resultado do Tratamento
MH  - Actigrafia
MH  - Índice de Gravidade de Doença
KW  - CBD
KW  - anxiety
KW  - cannabidiol
KW  - cannabis
KW  - insomnia
KW  - mood
KW  - sleep
AB  - STUDY OBJECTIVES: Low-dose cannabidiol (CBD) has become readily available in numerous countries; however, little consensus exists on its efficacy as a sleep aid. This trial explored the efficacy of 150 mg of CBD (n = 15) compared with placebo (n = 15) as a sleep aid in primary insomnia. CBD supplementation was hypothesized to decrease insomnia symptoms and improve aspects of psychological health, relative to placebo. METHODS: Using a randomized, placebo-controlled, parallel design featuring a single-blind placebo run-in week followed by a 2-week double-blind randomized dosing phase, participants consumed the assigned treatment sublingually 60 minutes before bed nightly. Wrist-actigraphy and sleep diaries measured daily sleep. Sleep quality, sleep effort, and well-being were measured weekly over 4 in-laboratory visits. Insomnia severity and trait anxiety were measured at screening and study conclusion. RESULTS: Insomnia severity, self-reported sleep-onset latency, sleep efficiency, and wake after sleep onset did not differ between treatments throughout the trial (all P > .05). Compared with placebo, the CBD group reported greater well-being scores throughout the trial (trial end mean difference = 2.60; standard error: 1.20), transient elevated behavior following wakefulness scores after 1 week of treatment (mean difference = 3.93; standard error: 1.53), and had superior objective sleep efficiency after 2 weeks of treatment (mean difference = 6.85; standard error: 2.95) (all P < .05). No other significant treatment effects were observed. CONCLUSIONS: Nightly supplementation of 150 mg CBD was similar to placebo regarding most sleep outcomes while sustaining greater well-being, suggesting more prominent psychological effects. Additional controlled trials examining varying treatment periods and doses are crucial. CLINICAL TRIAL REGISTRATION: Registry: Australian New Zealand Clinical Trials Registry; Name: Cannabidiol (CBD) treatment for insomnia; URL: https://anzctr.org.au/Trial/Registration/TrialReview.aspx?ACTRN=12620000070932; Identifier: ACTRN12620000070932. CITATION: Narayan AJ, Downey LA, Rose S, Di Natale L, Hayley AC. Cannabidiol for moderate-severe insomnia: a randomized controlled pilot trial of 150 mg of nightly dosing. J Clin Sleep Med. 2024;20(5):753-763.
UR  - https://www.ncbi.nlm.nih.gov/pmc/articles/PMC11063694
UR  - https://dx.doi.org/10.5664/jcsm.10998
ER  -

TY  - JOUR
AU  - Müller, A R
AU  - den Hollander, B
AU  - van de Ven, P M
AU  - Roes, K C B
AU  - Geertjens, L
AU  - Bruining, H
AU  - van Karnebeek, C D M
AU  - Jansen, F E
AU  - de Wit, M C Y
AU  - Ten Hoopen, L W
AU  - Rietman, A B
AU  - Dierckx, B
AU  - Wijburg, F A
AU  - Boot, E
AU  - Brands, M M G
AU  - van Eeghen, A M
AD  - Müller AR; Department of Pediatrics, Emma Children's Hospital, Amsterdam Gastroenterology Endocrinology Metabolism, Amsterdam UMC Location University of Amsterdam, Amsterdam, The Netherlands.
AD  - den Hollander B; 's Heeren Loo Care Group, Amersfoort, The Netherlands.
AD  - van de Ven PM; Emma Center for Personalized Medicine, Amsterdam UMC, Amsterdam, the Netherlands.
AD  - Roes KCB; Department of Pediatrics, Emma Children's Hospital, Amsterdam Gastroenterology Endocrinology Metabolism, Amsterdam UMC Location University of Amsterdam, Amsterdam, The Netherlands.
AD  - Geertjens L; Emma Center for Personalized Medicine, Amsterdam UMC, Amsterdam, the Netherlands.
AD  - Bruining H; United for Metabolic Diseases, Amsterdam, The Netherlands.
AD  - van Karnebeek CDM; Department of Data Science and Biostatistics, University Medical Center Utrecht, Utrecht, The Netherlands.
AD  - Jansen FE; Department of Health Evidence, Biostatistics, Radboud University Medical Center, Nijmegen, The Netherlands.
AD  - de Wit MCY; Child and Adolescent Psychiatry and Psychosocial Care, Amsterdam UMC Location Vrije Universiteit, Amsterdam, The Netherlands.
AD  - Ten Hoopen LW; Amsterdam UMC, Amsterdam Neuroscience, Amsterdam Reproduction and Development, N=You Neurodevelopmental Precision Center, Amsterdam, The Netherlands.
AD  - Rietman AB; Emma Center for Personalized Medicine, Amsterdam UMC, Amsterdam, the Netherlands.
AD  - Dierckx B; Child and Adolescent Psychiatry and Psychosocial Care, Amsterdam UMC Location Vrije Universiteit, Amsterdam, The Netherlands.
AD  - Wijburg FA; Amsterdam UMC, Amsterdam Neuroscience, Amsterdam Reproduction and Development, N=You Neurodevelopmental Precision Center, Amsterdam, The Netherlands.
AD  - Boot E; Levvel, Center for Child and Adolescent Psychiatry, Amsterdam, The Netherlands.
AD  - Brands MMG; Department of Pediatrics, Emma Children's Hospital, Amsterdam Gastroenterology Endocrinology Metabolism, Amsterdam UMC Location University of Amsterdam, Amsterdam, The Netherlands.
AD  - van Eeghen AM; Emma Center for Personalized Medicine, Amsterdam UMC, Amsterdam, the Netherlands.
TI  - Cannabidiol (Epidyolex®) for severe behavioral manifestations in patients with tuberous sclerosis complex, mucopolysaccharidosis type III and fragile X syndrome: protocol for a series of randomized, placebo-controlled N-of-1 trials.
JO  - BMC Psychiatry
VL  - 24
IS  - 1
SN  - 1471-244X
DB  - MEDLINE
DP  - http://bvsalud.org/
ID  - mdl-38177999
C8  - mdl-38177999
LA  - en
SP  - 23
EP  - 23
DA  - 2024/01
PY  - 2024
DO  - 10.1186/s12888-023-05422-3
C1  - 20240104
MH  - Transtorno do Espectro Autista
MH  - Canabidiol
MH  - Síndrome do Cromossomo X Frágil
MH  - Mucopolissacaridoses
MH  - Esclerose Tuberosa
MH  - Humanos
MH  - Canabidiol/uso terapêutico
MH  - Síndrome do Cromossomo X Frágil/complicações
MH  - Síndrome do Cromossomo X Frágil/tratamento farmacológico
MH  - Esclerose Tuberosa/complicações
MH  - Esclerose Tuberosa/tratamento farmacológico
MH  - Transtorno do Espectro Autista/tratamento farmacológico
MH  - Qualidade de Vida
MH  - Resultado do Tratamento
MH  - Mucopolissacaridoses/induzido quimicamente
MH  - Mucopolissacaridoses/tratamento farmacológico
MH  - Ensaios Clínicos Controlados Aleatórios como Assunto
KW  - Behavior
KW  - CBD
KW  - Cannabidiol
KW  - Fragile X syndrome
KW  - Intellectual disability
KW  - Mucopolysaccharidosis
KW  - N-of-1
KW  - Sanfilippo disease
KW  - Tuberous sclerosis complex
AB  - BACKGROUND: Many rare genetic neurodevelopmental disorders (RGNDs) are characterized by intellectual disability (ID), severe cognitive and behavioral impairments, potentially diagnosed as a comorbid autism spectrum disorder or attention-deficit hyperactivity disorder. Quality of life is often impaired due to irritability, aggression and self-injurious behavior, generally refractory to standard therapies. There are indications from previous (case) studies and patient reporting that cannabidiol (CBD) may be an effective treatment for severe behavioral manifestations in RGNDs. However, clear evidence is lacking and interventional research is challenging due to the rarity as well as the heterogeneity within and between disease groups and interindividual differences in treatment response. Our objective is to examine the effectiveness of CBD on severe behavioral manifestations in three RGNDs, including Tuberous Sclerosis Complex (TSC), mucopolysaccharidosis type III (MPS III), and Fragile X syndrome (FXS), using an innovative trial design. METHODS: We aim to conduct placebo-controlled, double-blind, block-randomized, multiple crossover N-of-1 studies with oral CBD (twice daily) in 30 patients (aged &#8805; 6 years) with confirmed TSC, MPS III or FXS and severe behavioral manifestations. The treatment is oral CBD up to a maximum of 25 mg/kg/day, twice daily. The primary outcome measure is the subscale irritability of the Aberrant Behavior Checklist. Secondary outcome measures include (personalized) patient-reported outcome measures with regard to behavioral and psychiatric outcomes, disease-specific outcome measures, parental stress, seizure frequency, and adverse effects of CBD. Questionnaires will be completed and study medication will be taken at the participants' natural setting. Individual treatment effects will be determined based on summary statistics. A mixed model analysis will be applied for analyzing the effectiveness of the intervention per disorder and across disorders combining data from the individual N-of-1 trials. DISCUSSION: These N-of-1 trials address an unmet medical need and will provide information on the effectiveness of CBD for severe behavioral manifestations in RGNDs, potentially generating generalizable knowledge at an individual-, disorder- and RGND population level. TRIAL REGISTRATION: EudraCT: 2021-003250-23, registered 25 August 2022, https://www.clinicaltrialsregister.eu/ctr-search/trial/2021-003250-23/NL .
UR  - https://www.ncbi.nlm.nih.gov/pmc/articles/PMC10768432
UR  - https://dx.doi.org/10.1186/s12888-023-05422-3
ER  -

TY  - JOUR
AU  - Cummings, Hanson
AU  - Ul Haq, Moizza Zia
AU  - Dargham, Amne
AU  - Shakeel, Nauman
AU  - Busse, Jason W
AU  - Darzi, Andrea J
AU  - Alvarez, Elizabeth
AD  - Cummings H; Department of Health Research Methods, Evidence and Impact, McMaster University, Hamilton, Ontario, Canada.
AD  - Ul Haq MZ; Department of Health Research Methods, Evidence and Impact, McMaster University, Hamilton, Ontario, Canada.
AD  - Dargham A; Department of Health Research Methods, Evidence and Impact, McMaster University, Hamilton, Ontario, Canada.
AD  - Shakeel N; Department of Health Research Methods, Evidence and Impact, McMaster University, Hamilton, Ontario, Canada.
AD  - Busse JW; Department of Health Research Methods, Evidence and Impact, McMaster University, Hamilton, Ontario, Canada.
AD  - Darzi AJ; Michael G DeGroote Centre for Medicinal Cannabis Research, McMaster University, Hamilton, Ontario, Canada.
AD  - Alvarez E; Department of Anesthesia, McMaster University, Hamilton, Ontario, Canada.
TI  - Individuals' Values and Preferences Regarding Medical Cannabis for Chronic Pain: A Descriptive Qualitative Study.
JO  - J Pain Res
VL  - 17
SN  - 1178-7090
DB  - MEDLINE
DP  - http://bvsalud.org/
ID  - mdl-38192366
C8  - mdl-38192366
LA  - en
SP  - 21
EP  - 34
DA  - 2024/01
PY  - 2024
DO  - 10.2147/JPR.S432823
C1  - 20240109
KW  - Canada
KW  - chronic pain
KW  - guideline
KW  - health services
KW  - medical cannabis
KW  - patient values and preferences
AB  - Background: Cannabis for medical purposes has been legal in Canada since 2001; however, physicians receive no formal training in this modality, and clinical use of cannabis remains controversial. This study aims to explore the values and preferences of people living with chronic pain (PLwCP) in using medical cannabis for chronic pain to inform guideline development and shared decision-making in clinical practice. Methods: We conducted a descriptive qualitative study using in-depth interviews with PLwCP. Using a deductive/inductive approach, we developed concepts and themes related to values and preferences of PLwCP on their use (or avoidance) of medical cannabis for chronic pain. Results: We interviewed 52 PLwCP, including current medical cannabis users (40), previous users (10) and non-users (2). Most PLwCP who used cannabis therapeutically reported the need for experimentation to determine what cannabis products, routes, and doses worked for them. Perceived benefits of medical cannabis among current users included relief from pain, better sleep, and improved mental health. Reasons for discontinuing use of medical cannabis included lack of improvement in pain or sleep or undesirable side effects. Cannabidiol (CBD) dominant products were reported to result in minimal adverse effects (eg, physical or mental impairment) compared to tetrahydrocannabinol (THC) dominant products. Perceived barriers or facilitators to use included social acceptability, availability or access, cost, and attitudes and knowledge among healthcare providers. Participants noted different routes of cannabis use including oral routes that provided longer-lasting pain relief with a slower onset and inhaled routes with a more rapid onset with shorter-lived effects. Conclusion: Participants' decisions to use medical cannabis for chronic pain were varied, which suggests these decisions are likely to be sensitive to individuals' values and preferences. There is a call for further research and information-sharing to help PLwCP understand the complexities of cannabis use for medical purposes, including ideal dosing and timing.
UR  - https://www.ncbi.nlm.nih.gov/pmc/articles/PMC10771731
UR  - https://dx.doi.org/10.2147/JPR.S432823
ER  -

TY  - JOUR
AU  - Müller-Vahl, Kirsten R
AU  - Pisarenko, Anna
AU  - Ringlstetter, Rieke
AU  - Cimpianu, Camelia-Lucia
AU  - Fremer, Carolin
AU  - Weidinger, Elif
AU  - Jenz, Eva Beate
AU  - Musil, Richard
AU  - Brunnauer, Alexander
AU  - Großhennig, Anika
AD  - Müller-Vahl KR; Clinic of Psychiatry, Socialpsychiatry and Psychotherapy, Hannover Medical School, Hannover, Germany.
AD  - Pisarenko A; Clinic of Psychiatry, Socialpsychiatry and Psychotherapy, Hannover Medical School, Hannover, Germany.
AD  - Ringlstetter R; Institute of Biostatistics, Hannover Medical School, Hannover, Germany.
AD  - Cimpianu CL; Department of Forensic Psychiatry, Ludwig-Maximilians-University Munich, Munich, Germany.
AD  - Fremer C; Clinic of Psychiatry, Socialpsychiatry and Psychotherapy, Hannover Medical School, Hannover, Germany.
AD  - Weidinger E; Department of Psychiatry and Psychotherapy, Ludwig-Maximilians-University Munich, Munich, Germany.
AD  - Jenz EB; Institute of Biostatistics, Hannover Medical School, Hannover, Germany.
AD  - Musil R; Department of Psychiatry and Psychotherapy, Ludwig-Maximilians-University Munich, Munich, Germany.
AD  - Brunnauer A; Department of Psychiatry and Psychotherapy, Ludwig-Maximilians-University Munich, Munich, Germany.
AD  - Großhennig A; Clinical Center for Psychiatry, Psychotherapy, Psychosomatic Medicine, Geriatrics and Neurology, kbo-Inn-Salzach-Klinikum, Wasserburg/Inn, Germany.
TI  - The Effect of Nabiximols on Driving Ability in Adults with Chronic Tic Disorders: Results of a Substudy Analysis of the Double-Blind, Randomized, Placebo-Controlled CANNA-TICS Trial.
JO  - Cannabis Cannabinoid Res
VL  - 9
IS  - 5
SN  - 2378-8763
DB  - MEDLINE
DP  - http://bvsalud.org/
ID  - mdl-38265476
C8  - mdl-38265476
LA  - en
SP  - 1349
EP  - 1359
DA  - 2024/01
PY  - 2024
DO  - 10.1089/can.2023.0114
C1  - 20240124
MH  - Condução de Veículo
MH  - Dronabinol
MH  - Transtornos de Tique
MH  - Humanos
MH  - Método Duplo-Cego
MH  - Masculino
MH  - Feminino
MH  - Adulto
MH  - Pessoa de Meia-Idade
MH  - Dronabinol/uso terapêutico
MH  - Dronabinol/farmacologia
MH  - Transtornos de Tique/tratamento farmacológico
MH  - Combinação de Medicamentos
MH  - Canabidiol/uso terapêutico
MH  - Canabidiol/farmacologia
MH  - Doença Crônica/tratamento farmacológico
MH  - Qualidade de Vida
MH  - Resultado do Tratamento
MH  - Adulto Jovem
KW  - Tourette's syndrome
KW  - cannabinoids
KW  - chronic tic disorders
KW  - fitness to drive
KW  - nabiximols
AB  - Background: The multicenter, randomized, double-blind, parallel-group, phase IIIb CANNA-TICS (CANNAbinoids in the treatment of TICS) trial showed clear trends for improvement of tics, depression, and quality of life with nabiximols versus placebo in adult patients with Gilles de la Tourette syndrome and other chronic tic disorders. Although in general nabiximols was well tolerated, it is unclear whether treatment using this cannabis extract influences driving skills in patients with chronic tic disorders. Methods: Here we report results of the "Fitness to Drive" substudy of the CANNA-TICS trial. The key endpoint was fitness to drive as a binary criterion with a computerized assessment at baseline and after 9 weeks of stable treatment (week 13) with nabiximols or placebo. A patient was considered unfit to drive according to the German Federal Highway Research Institute guidelines. Results: In the substudy, a total of 64 patients (76.6% men, mean±standard deviation of age: 36.8±13.9) were recruited at two study sites. The number of patients who were fit to drive increased from 24 (55.8%) at baseline to 28 (71.8%) at week 13 among 43 patients treated with nabiximols, and decreased from 14 (66.7%) to 10 (52.6%) among 21 patients who received placebo. The risk difference (nabiximols - placebo) was 0.17 (95% confidence interval=-0.08 to 0.43) in favor of nabiximols. Specifically, only 2 of 24 (8.3%) patients in the nabiximols, but 4 of 14 (28.6%) patients in the placebo group changed for the worse from fit (at baseline) to unfit (at week 13) to drive, whereas 8 of 19 (42.1%) patients in the nabiximols, and only 2 of 7 (28.6%) patients in the placebo group improved from unfit to fit. Conclusion: Treatment with nabiximols does not impair skills relevant to driving in those patients with tic disorders who were fit to drive at baseline and even improved fitness to drive in a subset of patients who were unfit to drive before start of treatment. EudraCT number: 2016-000564-42.
UR  - https://dx.doi.org/10.1089/can.2023.0114
ER  -

TY  - JOUR
AU  - Simei, João Luís Q
AU  - Souza, José Diogo R
AU  - Lisboa, João Roberto
AU  - Campos, Alline C
AU  - Guimarães, Francisco S
AU  - Zuardi, Antonio
AU  - Crippa, José Alexandre S
AD  - Simei JLQ; Department of Neuroscience and Behavior, Ribeirão Preto Medical School, University of São Paulo, Ribeirão Preto, Brazil.
AD  - Souza JDR; Department of Neuroscience and Behavior, Ribeirão Preto Medical School, University of São Paulo, Ribeirão Preto, Brazil.
AD  - Lisboa JR; Department of Neuroscience and Behavior, Ribeirão Preto Medical School, University of São Paulo, Ribeirão Preto, Brazil.
AD  - Campos AC; Department of Pharmacology, Ribeirão Preto Medical School, University of São Paulo, Ribeirão Preto, Brazil.
AD  - Guimarães FS; National Institute for Science and Technology-Translational Medicine, Ribeirão Preto, Brazil.
AD  - Zuardi A; Department of Pharmacology, Ribeirão Preto Medical School, University of São Paulo, Ribeirão Preto, Brazil.
AD  - Crippa JAS; Department of Neuroscience and Behavior, Ribeirão Preto Medical School, University of São Paulo, Ribeirão Preto, Brazil.
TI  - Does the "Entourage Effect" in Cannabinoids Exist? A Narrative Scoping Review.
JO  - Cannabis Cannabinoid Res
VL  - 9
IS  - 5
SN  - 2378-8763
DB  - MEDLINE
DP  - http://bvsalud.org/
ID  - mdl-37535820
C8  - mdl-37535820
LA  - en
SP  - 1202
EP  - 1216
DA  - 2024/00
PY  - 2024
DO  - 10.1089/can.2023.0052
C1  - 20230803
MH  - Canabinoides
MH  - Cannabis
MH  - Humanos
MH  - Canabinoides/farmacologia
MH  - Canabinoides/uso terapêutico
MH  - Cannabis/química
MH  - Maconha Medicinal/uso terapêutico
MH  - Maconha Medicinal/farmacologia
MH  - Animais
KW  - cannabis
KW  - endocannabinoid system
KW  - entourage effect
KW  - medical cannabinoids
KW  - medical cannabis
KW  - phytocannabinoids
AB  - Background: The concept of an "entourage" effect in the cannabis and cannabinoids' field was first introduced in the late 1990s, during a period when most research on medical cannabinoids focused on the effects of isolated cannabinoids, such as cannabidiol and &#916;9-tetrahydrocannabinol. Over the past decade, however, with the increased understanding of the endocannabinoid system, the discovery of other phytocannabinoids and their potential therapeutic uses, the term has gained widespread use in scientific reviews and marketing campaigns. Objective: Critically review the application of the term "entourage effect (EE)" in the literature and its endorsement by certain sectors of the cannabis market. Also, explore the perspectives for further interpretation and elaboration of the term based on current evidence, aiming to contribute to a more nuanced understanding of the concept and its implications for cannabinoid-based medicine. Methods: A comprehensive review of the literature was conducted to evaluate the current state of knowledge regarding the entourage effect. Relevant studies and scientific reviews were analyzed to assess the evidence of clinical efficacy and safety, as well as the regulation of cannabinoid-containing product production. Results: The EE is now recognized as a synergistic phenomenon in which multiple components of cannabis interact to modulate the therapeutic actions of the plant. However, the literature provides limited evidence to support it as a stable and predictable phenomenon. Hence, there is also limited evidence to support clinical efficacy, safety, and appropriate regulation for cannabinoid-containing products based on a "entourage" hypothesis. Conclusion: The EE has significant implications for the medical use of cannabinoid-containing products and their prescription. Nevertheless, a critical evaluation of the term's application is necessary. Further research and evidence are needed to establish the clinical efficacy, safety, and regulatory framework for these products. It's crucial that regulators, the pharmaceutical industry, the media, and health care providers exercise caution and avoid prematurely promoting the entourage effect hypothesis as a scientific proven phenomenon for cannabinoids and other cannabis-derived compound combinations.
UR  - https://dx.doi.org/10.1089/can.2023.0052
ER  -

TY  - JOUR
AU  - Pinto, Jairo Vinícius
AU  - Crippa, José Alexandre S
AU  - Ceresér, Keila Maria
AU  - Vianna-Sulzbach, Miréia Fortes
AU  - Silveira Júnior, Érico de Moura
AU  - Santana da Rosa, Gabriel
AU  - Testa da Silva, Manoella Guatimuzim
AU  - Hizo, Gabriel Henrique
AU  - Simão Medeiros, Leonardo
AU  - Santana de Oliveira, Carlos Eduardo
AU  - Bristot, Giovana
AU  - Campos, Alline Cristina
AU  - Guimarães, Francisco Silveira
AU  - Hallak, Jaime E C
AU  - Zuardi, Antonio W
AU  - Yatham, Lakshmi N
AU  - Kapczinski, Flávio
AU  - Kauer-Sant'Anna, Márcia
AD  - Pinto JV; Laboratory of Molecular Psychiatry, Hospital de Clínicas de Porto Alegre, Porto Alegre, RS, Brazil.
AD  - Crippa JAS; Graduate Programme in Psychiatry and Behavioural Sciences, Federal University of Rio Grande do Sul, Porto Alegre, RS, Brazil.
AD  - Ceresér KM; University Hospital, Federal University of Santa Catarina, Florianópolis, SC, Brazil.
AD  - Vianna-Sulzbach MF; Department of Neuroscience and Behavioural Sciences, University of São Paulo, Ribeirão Preto, SP, Brazil.
AD  - Silveira Júnior ÉM; National Institute for Science and Technology in Translational Medicine (INCT-TM), CNPq/FAPESP/CAPES, Ribeirão Preto, Brazil.
AD  - Santana da Rosa G; Laboratory of Molecular Psychiatry, Hospital de Clínicas de Porto Alegre, Porto Alegre, RS, Brazil.
AD  - Testa da Silva MG; Graduate Programme in Psychiatry and Behavioural Sciences, Federal University of Rio Grande do Sul, Porto Alegre, RS, Brazil.
AD  - Hizo GH; Laboratory of Molecular Psychiatry, Hospital de Clínicas de Porto Alegre, Porto Alegre, RS, Brazil.
AD  - Simão Medeiros L; Graduate Programme in Psychiatry and Behavioural Sciences, Federal University of Rio Grande do Sul, Porto Alegre, RS, Brazil.
AD  - Santana de Oliveira CE; Laboratory of Molecular Psychiatry, Hospital de Clínicas de Porto Alegre, Porto Alegre, RS, Brazil.
AD  - Bristot G; Graduate Programme in Psychiatry and Behavioural Sciences, Federal University of Rio Grande do Sul, Porto Alegre, RS, Brazil.
AD  - Campos AC; Laboratory of Molecular Psychiatry, Hospital de Clínicas de Porto Alegre, Porto Alegre, RS, Brazil.
AD  - Guimarães FS; Laboratory of Molecular Psychiatry, Hospital de Clínicas de Porto Alegre, Porto Alegre, RS, Brazil.
AD  - Hallak JEC; Laboratory of Molecular Psychiatry, Hospital de Clínicas de Porto Alegre, Porto Alegre, RS, Brazil.
AD  - Zuardi AW; Graduate Programme in Biochemistry, Federal University of Rio Grande do Sul, Porto Alegre, RS, Brazil.
AD  - Yatham LN; Laboratory of Molecular Psychiatry, Hospital de Clínicas de Porto Alegre, Porto Alegre, RS, Brazil.
AD  - Kapczinski F; Laboratory of Molecular Psychiatry, Hospital de Clínicas de Porto Alegre, Porto Alegre, RS, Brazil.
AD  - Kauer-Sant'Anna M; Laboratory of Molecular Psychiatry, Hospital de Clínicas de Porto Alegre, Porto Alegre, RS, Brazil.
TI  - Cannabidiol as an Adjunctive Treatment for Acute Bipolar Depression: A Pilot Study: Le cannabidiol comme traitement d'appoint de la dépression bipolaire aiguë : une étude pilote.
JO  - Can J Psychiatry
VL  - 69
IS  - 4
SN  - 1497-0015
DB  - MEDLINE
DP  - http://bvsalud.org/
ID  - mdl-37920963
C8  - mdl-37920963
LA  - en
SP  - 242
EP  - 251
DA  - 2024/00
PY  - 2024
DO  - 10.1177/07067437231209650
C1  - 20231103
MH  - Transtorno Bipolar
MH  - Canabidiol
MH  - Transtornos Psicóticos
MH  - Humanos
MH  - Transtorno Bipolar/tratamento farmacológico
MH  - Canabidiol/farmacologia
MH  - Canabidiol/uso terapêutico
MH  - Projetos Piloto
MH  - Depressão
MH  - Transtornos Psicóticos/tratamento farmacológico
MH  - Método Duplo-Cego
MH  - Resultado do Tratamento
KW  - Trouble bipolaire
KW  - bipolar depression
KW  - bipolar disorder
KW  - cannabidiol
KW  - cannabinoids
KW  - cannabinoïdes
KW  - clinical trial
KW  - dépression bipolaire
KW  - essai clinique.
KW  - essai randomisé contrôlé
KW  - mood disorders
KW  - randomized controlled trial
AB  - OBJECTIVE: The treatment of bipolar depression remains challenging due to the limited effective and safe therapeutic options available; thus, developing newer treatments that are effective and well tolerable is an urgent unmet need. The objective of the present trial was to test 150 to 300âmg/day of cannabidiol as an adjunctive treatment for bipolar depression. METHOD: A randomized, double-blind, placebo-controlled pilot study to assess the efficacy of adjunctive cannabidiol in bipolar depression was used. Efficacy parameters were changes in the Montgomery-Åsberg Depression Rating Scale (MADRS) from baseline to week 8. Secondary outcomes included response and remission rates, changes in anxiety and psychotic symptoms, and changes in functioning. Patients continued double-blind treatment until week 12 to monitor for adverse effects, laboratory analysis, and manic symptoms. Study registry: NCT03310593. RESULTS: A total of 35 participants were included. MADRS scores significantly decreased from baseline to the endpoint (placebo, -14.56; cannabidiol, -15.38), but there was no significant difference between the groups. Similarly, there were no other significant effects on the secondary outcomes. However, an exploratory analysis showed a significant effect of cannabidiol 300âmg/day in reducing MADRS scores from week 2 to week 8 (placebo, -6.64; cannabidiol, -13.72). There were no significant differences in the development of manic symptoms or any other adverse effects. CONCLUSION: Cannabidiol did not show significantly higher adverse effects than placebo. Despite the negative finding on the primary outcome, an exploratory analysis suggested that cannabidiol should be further studied in bipolar depression in higher doses of at least 300âmg/day and under research designs that could better control for high placebo response.
UR  - https://www.ncbi.nlm.nih.gov/pmc/articles/PMC10924581
UR  - https://dx.doi.org/10.1177/07067437231209650
ER  -

TY  - JOUR
AU  - Gibson, Laurel P
AU  - Giordano, Gregory R
AU  - Bidwell, L Cinnamon
AU  - Hutchison, Kent E
AU  - Bryan, Angela D
AD  - Gibson LP; Department of Psychology and Neuroscience, University of Colorado Boulder, Boulder, CO, USA. laurel.gibson@colorado.edu.
AD  - Giordano GR; Department of Psychology and Neuroscience, University of Colorado Boulder, Boulder, CO, USA.
AD  - Bidwell LC; Department of Psychology and Neuroscience, University of Colorado Boulder, Boulder, CO, USA.
AD  - Hutchison KE; Department of Psychiatry, University of Colorado Anschutz Medical Campus, Aurora, CO, USA.
AD  - Bryan AD; Department of Psychology and Neuroscience, University of Colorado Boulder, Boulder, CO, USA.
TI  - Acute Effects of Ad Libitum Use of Commercially Available Cannabis Products on the Subjective Experience of Aerobic Exercise: A Crossover Study.
JO  - Sports Med
VL  - 54
IS  - 4
SN  - 1179-2035
DB  - MEDLINE
DP  - http://bvsalud.org/
ID  - mdl-38147185
C8  - mdl-38147185
LA  - en
SP  - 1051
EP  - 1066
DA  - 2024/00
PY  - 2024
DO  - 10.1007/s40279-023-01980-4
C1  - 20231226
MH  - Canabidiol
MH  - Cannabis
MH  - Estudos Cross-Over
MH  - Dronabinol
MH  - Exercício Físico
MH  - Humanos
MH  - Adulto
MH  - Masculino
MH  - Feminino
MH  - Adulto Jovem
MH  - Prazer
MH  - Esforço Físico
MH  - Afeto
MH  - Corrida
AB  - OBJECTIVE: The present study aimed to examine the acute effects of legal-market cannabis on regular cannabis users' subjective responses to exercise in a controlled laboratory environment. BACKGROUND: Given the stereotype that cannabis is associated with extreme sedentary behavior, there are concerns that cannabis legalization may exacerbate the US physical inactivity epidemic. However, despite these concerns, recent years have seen considerable public interest in the use of cannabis concurrently with exercise (e.g., running). METHODS: The present study compared participants' experiences of exercise without cannabis to their experiences of exercise after acute ad libitum use of one of two commercially available cannabis flower products: a &#916;9-tetrahydrocannabinol-dominant or a cannabidiol-dominant product. Participants (N = 42) were regular cannabis users between the ages of 21 and 39 years (mean = 30.81 years, standard deviation = 4.72 years). RESULTS: Although participants reported a more positive affect (p < 0.001), enjoyment (p < 0.001), and runner's high symptoms (p < 0.001) during their cannabis (vs non-cannabis) exercise appointment, they also reported more exertion (p = 0.04). Pain levels were very low and did not differ between appointments (p = 0.45). Effects appeared to depend, in part, on cannabinoid content; there was a larger difference in enjoyment (p = 0.02), and a smaller difference in exertion (p = 0.02), between the cannabis and non-cannabis exercise appointments among participants in the cannabidiol (vs &#916;9-tetrahydrocannabinol) condition. CONCLUSIONS: To our knowledge, this is the first study to investigate the acute effects of commercially available cannabis on subjective responses to exercise in a laboratory environment. Our findings suggest that, among regular cannabis users who use cannabis in combination with exercise, cannabis use prior to exercise may lead to increases in both positive and negative aspects of the subjective exercise experience. Research using diverse samples, exercise modalities, and methodologies (e.g., placebo-controlled trials) is needed to establish the generalizability of these findings.
UR  - https://dx.doi.org/10.1007/s40279-023-01980-4
ER  -

TY  - JOUR
AU  - Sharma, Pravesh
AU  - Wilfahrt, Robert P
AU  - Lackore, Kandace
AU  - Hammond, Christopher J
AD  - Sharma P; Department of Psychiatry and Psychology, Mayo Clinic Health System, Eau Claire, Wisconsin, USA.
AD  - Wilfahrt RP; Department of Famiily Medicine, Mayo Clinic, Rochester, Minnesota, USA.
AD  - Lackore K; Division of Clinical Trials and Biostatistics, Department of Quantitative Health Sciences, Mayo Clinic, Rochester, Minnesota, USA.
AD  - Hammond CJ; Department of Psychiatry and Behavioral Science, Johns Hopkins School of Medicine, Baltimore, Maryland, USA.
TI  - Differences in Cannabidiol-Related Attitudes and Practice Behaviors Between U.S. Primary Care Physicians Practicing in a Single Health Care System Across States With and Without Marijuana Legalization.
JO  - Cannabis Cannabinoid Res
VL  - 9
IS  - 4
SN  - 2378-8763
DB  - MEDLINE
DP  - http://bvsalud.org/
ID  - mdl-37220016
C8  - mdl-37220016
LA  - en
SP  - 1038
EP  - 1047
DA  - 2024/00
PY  - 2024
DO  - 10.1089/can.2023.0011
C1  - 20230523
MH  - Atitude do Pessoal de Saúde
MH  - Canabidiol
MH  - Médicos de Atenção Primária
MH  - Humanos
MH  - Masculino
MH  - Estados Unidos
MH  - Feminino
MH  - Pessoa de Meia-Idade
MH  - Adulto
MH  - Padrões de Prática Médica
MH  - Inquéritos e Questionários
MH  - Maconha Medicinal/uso terapêutico
MH  - Legislação de Medicamentos
KW  - attitude
KW  - cannabidiol
KW  - marijuana legalization
KW  - practice behavior
KW  - primary care physician
AB  - Introduction: Dramatic shifts in marijuana laws, along with federal deregulation of hemp with the 2018 Farm Bill, have resulted in increased availability and use of cannabidiol (CBD) supplements throughout the United States (US). Given the rapid increase in CBD use in the U.S. general population, in this study, we aim to characterize primary care physician (PCP) attitudes and practice behaviors and to assess whether differences in provider attitudes and behaviors vary as a function of marijuana legalization (ML) status in the state of practice. Materials and Methods: Data are from an online provider survey on CBD supplement-related attitudes, beliefs, and behaviors administered to 508 PCPs as part of a larger mixed methods study. Participating PCPs were recruited from the Mayo Clinic Healthcare Network and provided medical care in primary care settings across four U.S. states (Minnesota, Wisconsin, Florida, and Arizona). Results: The survey response rate was 45.4% (n=236/508). According to providers, CBD was frequently brought up in PCP settings, typically by patients. PCPs were generally hesitant to screen for or discuss CBD with their patients and identified multiple barriers to open patient-provider dialogue about CBD. PCPs practicing in states that had passed ML were more receptive to patients using CBD supplements, whereas PCPs practicing in states that had not passed ML were more concerned about CBD-related side effects. Regardless of state ML status, most PCPs did not feel that they should be recommending CBD supplements to their patients. Most PCPs reported believing that CBD was unhelpful for most conditions for which it is marketed, with chronic non-cancer pain and anxiety/stress being exceptions. PCP respondents generally felt that they had insufficient knowledge/training around CBD. Conclusions: Results from this mixed methods study show that PCPs practicing in the U.S. rarely screen for or discuss CBD use with their patients and report several barriers to engage in proactive CBD-focused practice behaviors. Furthermore, survey results show that some PCP attitudes, practice behaviors, and barriers vary as a function of state ML status. These findings may guide medical education efforts and inform primary care practice modifications aimed at enhancing screening and monitoring of patient CBD use by PCPs.
UR  - https://dx.doi.org/10.1089/can.2023.0011
ER  -

TY  - JOUR
AU  - Howard, Jonathan
AU  - Bowtell, Mark
AU  - Fisher, Zoe
AU  - Tasker, Lorna H
AU  - Tree, Jeremy J
AD  - Howard J; Department of Psychology, College of Human and Health Sciences, Swansea University, Swansea, UK.
AD  - Bowtell M; Rehabilitation Engineering Unit, Swansea Bay University Health Board, Morriston Hospital, Swansea, UK.
AD  - Fisher Z; Rehabilitation Engineering Unit, Swansea Bay University Health Board, Morriston Hospital, Swansea, UK.
AD  - Tasker LH; Health and Wellbeing Academy, College of Human and Health Sciences, Swansea University, Swansea, UK.
AD  - Tree JJ; Regional Neuropsychology and Community Brain Injury Service, Swansea Bay University Health Board, Morriston Hospital, Swansea, UK.
TI  - Can a previously co-designed device be used by others? A service evaluation of the use of the Sativex spray holder for individuals with multiple sclerosis.
JO  - Disabil Rehabil Assist Technol
VL  - 19
IS  - 4
SN  - 1748-3115
DB  - MEDLINE
DP  - http://bvsalud.org/
ID  - mdl-37354541
C8  - mdl-37354541
LA  - en
SP  - 1700
EP  - 1708
DA  - 2024/00
PY  - 2024
DO  - 10.1080/17483107.2023.2228344
C1  - 20230624
MH  - Dronabinol
MH  - Desenho de Equipamento
MH  - Esclerose Múltipla
MH  - Satisfação do Paciente
MH  - Tecnologia Assistiva
MH  - Humanos
MH  - Esclerose Múltipla/reabilitação
MH  - Canabidiol
MH  - Feminino
MH  - Masculino
MH  - Reino Unido
MH  - Adulto
MH  - Pessoa de Meia-Idade
MH  - Inquéritos e Questionários
MH  - Combinação de Medicamentos
KW  - Assistive technology
KW  - co-design
KW  - custom assistive devices
KW  - multiple sclerosis
AB  - PURPOSE: Co-design has previously been used to design custom assistive devices, involving the end user in the process to ensure the device meets their needs. From devices previously created, designs could be re-used and modified to meet variations in the needs of other individuals with similar clinical needs. This service evaluation explored the re-usability of a holder for helping administer the spray medication Sativex, for individuals with multiple sclerosis. METHODS: This evaluation was conducted in a UK based Rehabilitation Engineering NHS department. Five individuals who were currently prescribed Sativex trialled the device and provided feedback to further customise the device. Questionnaires evaluated the satisfaction and impact of the devices provided. The resources to provide the devices were calculated. RESULTS: Three of the five individuals who trialled the Sativex spray holder were using long term. Modifications to the shape of the holder were made due to differences in hand strength and dexterity from the initial user. Results indicated high satisfaction with the device and service provided, with improvements in the individuals' competence, adaptability and self-esteem. The mean cost of providing and modifying the device was £78.62. CONCLUSIONS: The previously co-designed Sativex spray holder was used by other individuals, demonstrating how a co-design framework can be used to identify user needs and modifications to previous designs and then implement design changes. The wider use of the device helped off-set the initial costs associated with co-designing devices. Further work is required to explore how other devices could be modified to meet individual needs.
AB  - A previously co-designed assistive device was re-used and modified to accommodate for variation's in the different needs of individual users, for example due to differences in hand strength and dexterity.Through utilising a robust framework to identify user needs, deviations from the original design were identified and implemented. This improved the cost-effectiveness associated with co-designing custom assistive devices, off-setting the initial high cost associated with producing a custom device.There are secondary benefits to initially co-designing devices within healthcare settings beyond the initial user through re-using and modifying devices.
UR  - https://dx.doi.org/10.1080/17483107.2023.2228344
ER  -

TY  - JOUR
AU  - Mustafa, Mohammed A
AU  - Poklis, Justin L
AU  - Karin, Kimberly N
AU  - Elmer, Jayden A
AU  - Porter, Joseph H
AU  - Parra, Victoria
AU  - Lu, Dai
AU  - Schlosburg, Joel E
AU  - Lichtman, Aron H
AD  - Mustafa MA; Department of Pharmacology and Toxicology, and Virginia Commonwealth University, Richmond, Virginia, USA.
AD  - Poklis JL; Department of Pharmacology and Toxicology, and Virginia Commonwealth University, Richmond, Virginia, USA.
AD  - Karin KN; Department of Pharmacology and Toxicology, and Virginia Commonwealth University, Richmond, Virginia, USA.
AD  - Elmer JA; Department of Pharmacology and Toxicology, and Virginia Commonwealth University, Richmond, Virginia, USA.
AD  - Porter JH; Department of Psychology, Virginia Commonwealth University, Richmond, Virginia, USA.
AD  - Parra V; Department of Pharmaceutical Sciences, Texas A&M, College Station, Texas, USA.
AD  - Lu D; Department of Pharmaceutical Sciences, Texas A&M, College Station, Texas, USA.
AD  - Schlosburg JE; Department of Pharmacology and Toxicology, and Virginia Commonwealth University, Richmond, Virginia, USA.
AD  - Lichtman AH; Department of Pharmacology and Toxicology, and Virginia Commonwealth University, Richmond, Virginia, USA.
TI  - Investigation of Cannabidiol in the Mouse Drug Discrimination Paradigm.
JO  - Cannabis Cannabinoid Res
VL  - 9
IS  - 2
SN  - 2378-8763
DB  - MEDLINE
DP  - http://bvsalud.org/
ID  - mdl-36656312
C8  - mdl-36656312
LA  - en
SP  - 581
EP  - 590
DA  - 2024/00
PY  - 2024
DO  - 10.1089/can.2022.0198
C1  - 20230119
MH  - Canabidiol
MH  - Humanos
MH  - Camundongos
MH  - Animais
MH  - Canabidiol/farmacologia
MH  - Endocanabinoides
MH  - Camundongos Endogâmicos C57BL
MH  - Cicloexanóis/farmacologia
MH  - Agonistas de Receptores de Canabinoides
KW  - allosteric modulator
KW  - anandamide
KW  - cannabidiol
KW  - cannabinoid
KW  - drug discrimination
KW  - fatty acid amide hydrolase
AB  - Introduction: Cannabidiol (CBD) has gained considerable public and scientific attention because of its known and potential medicinal properties, as well as its commercial success in a wide range of products. Although CBD lacks cannabimimetic intoxicating side effects in humans and fails to substitute for cannabinoid type-1 receptor (CB1R) agonists in laboratory animal models of drug discrimination paradigm, anecdotal reports describe it as producing a "pleasant" subjective effect in humans. Thus, we speculated that this phytocannabinoid may elicit distinct subjective effects. Accordingly, we investigated whether mice would learn to discriminate CBD from vehicle. Additionally, we examined whether CBD may act as a CB1R allosteric and whether it would elevate brain endocannabinoid concentrations. Materials and Methods: C57BL/6J mice underwent discrimination training of either CBD or the high-efficacy CB1R agonist CP55,940 from vehicle. Additionally, we examined whether CBD or the CB1R-positive allosteric modulator ZCZ011 would alter the CP55,940 discriminative cue. Finally, we tested whether an acute CBD injection would elevate endocannabinoid levels in brain, and also quantified blood and brain levels of CBD. Results: Mice failed to discriminate high doses of CBD from vehicle following 124 training days, though the same subjects subsequently acquired CP55,940 discrimination. In a second group of mice trained to discriminate CP55,940, CBD neither elicited substitution nor altered response rates. A single injection of 100 or 200 mg/kg CBD did not affect brain levels of endogenous cannabinoids and related lipids and resulted in high drug concentrations in blood and whole brain at 0.5 h and continued to increase at 3 h. Discussion: CBD did not engender an interoceptive stimulus, did not disrupt performance in a food-motivated operant task, and lacked apparent effectiveness in altering brain endocannabinoid levels or modulating the pharmacological effects of a CB1R agonist. These findings support the assertions that CBD lacks abuse liability and its acute administration does not appear to play a functional role in modulating key components of the endocannabinoid system in whole animals.
UR  - https://www.ncbi.nlm.nih.gov/pmc/articles/PMC10998012
UR  - https://dx.doi.org/10.1089/can.2022.0198
ER  -

TY  - JOUR
AU  - Riva, Antonella
AU  - D'Onofrio, Gianluca
AU  - Pisati, Angelica
AU  - Roberti, Roberta
AU  - Amadori, Elisabetta
AU  - Bosch, Friedrich
AU  - de Souza, Carolina Fischinger Moura
AU  - Thomas, Ashley
AU  - Russo, Emilio
AU  - Striano, Pasquale
AU  - Bayat, Allan
AD  - Riva A; Department of Neurosciences, Rehabilitation, Ophthalmology, Genetics, Maternal and Child Health, University of Genoa, Genoa, Italy.
AD  - D'Onofrio G; Pediatric Neurology and Muscular Diseases Unit, IRCCS Istituto "Giannina Gaslini," Genoa, Italy.
AD  - Pisati A; Department of Neurosciences, Rehabilitation, Ophthalmology, Genetics, Maternal and Child Health, University of Genoa, Genoa, Italy.
AD  - Roberti R; Pediatric Neurology and Muscular Diseases Unit, IRCCS Istituto "Giannina Gaslini," Genoa, Italy.
AD  - Amadori E; Pediatric Neurology and Muscular Diseases Unit, IRCCS Istituto "Giannina Gaslini," Genoa, Italy.
AD  - Bosch F; Department of Science of Health, School of Medicine, University of Catanzaro, Catanzaro, Italy.
AD  - de Souza CFM; Department of Neurosciences, Rehabilitation, Ophthalmology, Genetics, Maternal and Child Health, University of Genoa, Genoa, Italy.
AD  - Thomas A; Pediatric Neurology and Muscular Diseases Unit, IRCCS Istituto "Giannina Gaslini," Genoa, Italy.
AD  - Russo E; Children's Hospital, Fürth, Germany.
AD  - Striano P; Medical Genetics Service, HCPA, Porto Alegre, Brazil.
AD  - Bayat A; University of Alabama, Birmingham, Alabama, USA.
TI  - Cannabidiol Add-On in Glycosylphosphatidylinositol-Related Drug-Resistant Epilepsy.
JO  - Cannabis Cannabinoid Res
VL  - 9
IS  - 4
SN  - 2378-8763
DB  - MEDLINE
DP  - http://bvsalud.org/
ID  - mdl-36862522
C8  - mdl-36862522
LA  - en
SP  - 990
EP  - 995
DA  - 2024/00
PY  - 2024
DO  - 10.1089/can.2022.0255
C1  - 20230302
MH  - Anticonvulsivantes
MH  - Canabidiol
MH  - Epilepsia Resistente a Medicamentos
MH  - Glicosilfosfatidilinositóis
MH  - Humanos
MH  - Masculino
MH  - Epilepsia Resistente a Medicamentos/tratamento farmacológico
MH  - Canabidiol/uso terapêutico
MH  - Canabidiol/farmacologia
MH  - Feminino
MH  - Lactente
MH  - Glicosilfosfatidilinositóis/deficiência
MH  - Anticonvulsivantes/uso terapêutico
MH  - Pré-Escolar
MH  - Resultado do Tratamento
MH  - Criança
MH  - Quimioterapia Combinada
MH  - Convulsões
KW  - GPI
KW  - PIG'opathy
KW  - cannabidiol
KW  - drug-resistant epilepsy
KW  - epileptic encephalopathy
AB  - Background: Glycosylphosphatidylinositol-anchored protein deficiencies (GPI-ADs) are commonly associated with drug-resistant epilepsy (DRE). Cannabidiol (CBD) is approved for the adjunctive treatment of seizures in Dravet/Lennox-Gastaut Syndromes and Tuberous Sclerosis Complex. We report on the efficacy and safety of CBD for the treatment of DRE in patients with genetically proven GPI-AD. Patients and Methods: Patients received add-on treatment with purified GW-pharma CBD (Epidyolex®). Efficacy endpoints were the percentage of patients with &#8805;50% (responders) or >25<50% (partial responders) reduction in monthly seizures from baseline and at 12 (M12) months of follow-up. Safety was evaluated through adverse events (AEs) monitoring. Results: Six patients (5 males) were enrolled. The median age at seizures onset was 5 months and the syndromic diagnosis was early infantile developmental and epileptic encephalopathy in 4 patients and focal non-lesional epilepsy or GEFS+ in one patient each. Five out of six (83%) patients were responders at M12, while one was a partial responder. No severe AEs were reported. Mean prescribed CBD dose was 17.85 mg/kg/day and median treatment duration is currently 27 months. Conclusions: In summary, off-label treatment with CBD was effective and safe in patients with DRE due to GPI-ADs.
UR  - https://dx.doi.org/10.1089/can.2022.0255
ER  -

TY  - JOUR
AU  - Alexandri, Foteini
AU  - Papadopoulou, Lydia
AU  - Tsolaki, Anthoula
AU  - Papantoniou, Georgia
AU  - Athanasiadis, Loukas
AU  - Tsolaki, Magda
AD  - Alexandri F; Neurosciences and Neurodegenerative Diseases, Postgraduate Course, Medical School, Faculty of Health Sciences, Aristotle University of Thessaloniki, Makedonia, Greece.
AD  - Papadopoulou L; Neurosciences and Neurodegenerative Diseases, Postgraduate Course, Medical School, Faculty of Health Sciences, Aristotle University of Thessaloniki, Makedonia, Greece.
AD  - Tsolaki A; Greek Association of Alzheimer's Disease and Related Disorders (Alzheimer Hellas), Thessaloniki, Greece.
AD  - Papantoniou G; 1st Department of Neurology, Medical School, Faculty of Health Sciences, Aristotle University of Thessaloniki, Makedonia, Greece.
AD  - Athanasiadis L; Department of Early Childhood Education, Faculty of Education Science, University of Ioannina, Ioannina, Greece.
AD  - Tsolaki M; 1st Department of Psychiatry, Medical School, Faculty of Health Sciences, Aristotle University of Thessaloniki, Makedonia, Greece.
TI  - The Effect of Cannabidiol 3% on Neuropsychiatric Symptoms in Dementia - Six-Month Follow-Up.
JO  - Clin Gerontol
VL  - 47
IS  - 5
SN  - 1545-2301
DB  - MEDLINE
DP  - http://bvsalud.org/
ID  - mdl-37153956
C8  - mdl-37153956
LA  - en
SP  - 800
EP  - 807
DA  - 2024/00
PY  - 2024
DO  - 10.1080/07317115.2023.2209563
C1  - 20230508
MH  - Canabidiol
MH  - Demência
MH  - Humanos
MH  - Canabidiol/uso terapêutico
MH  - Canabidiol/administração & dosagem
MH  - Feminino
MH  - Masculino
MH  - Idoso
MH  - Demência/tratamento farmacológico
MH  - Demência/psicologia
MH  - Seguimentos
MH  - Idoso de 80 Anos ou mais
MH  - Resultado do Tratamento
KW  - Behavioral and Psychological symptoms of Dementia (BPSD)
KW  - Cannabinoids
KW  - cannabidiol
KW  - dementia
KW  - neuropsychiatric symptoms
AB  - OBJECTIVES: To investigate the beneficial outcomes of giving cannabidiol (CBD) 3% over a six-month period in the BPSD, the management of which is a crucial issue for everyday clinical praxis and to compare the progress in BPSD of patients who receive Cannabidiol 3% with those who follow usual medical treatment (UMT) in everyday clinical praxis. METHODS: A total of 20 PwD with severe BPSD were recruited from the database of Alzheimer Hellas with NPI score >30. Ten of them were assigned to UMT, while ten were assigned to a six-month treatment with CBD drops. The follow-up assessment was performed with NPI, both clinically and by structured telephone interview. RESULTS: The follow-up assessment with NPI showed significant improvement of the BPSD in all our patients who received CBD, and no or limited improvement in the second group, regardless of the underlying neuropathology of dementia. CONCLUSIONS: We suggest that CBD may be a more effective and safe choice for managing BPSD than the typical intervention. Future large randomized clinical trials are needed to re-assure these findings. CLINICAL IMPLICATIONS: Healthcare professionals should consider incorporating CBD 3% into their practices to reduce BPSD in PwD. Regular assessments are necessary to ensure long-term effectiveness.
UR  - https://dx.doi.org/10.1080/07317115.2023.2209563
ER  -

TY  - JOUR
AU  - Lessa, Vanessa Cristina Colares
AU  - Martins, Marília Bezerra Magalhães
AU  - Vidal, Alexandra Seide Cardoso
AU  - Araujo, Leonardo Alves
AU  - Meira, Isabella DAndrea
AD  - Lessa, Vanessa Cristina Colares; Instituto Estadual do Cérebro Paulo Niemeyer. Departamento de Epilepsia. Rio de Janeiro. BR
AD  - Martins, Marília Bezerra Magalhães; Instituto Estadual do Cérebro Paulo Niemeyer. Departamento de Epilepsia. Rio de Janeiro. BR
AD  - Vidal, Alexandra Seide Cardoso; Instituto Estadual do Cérebro Paulo Niemeyer. Departamento de Epilepsia. Rio de Janeiro. BR
AD  - Araujo, Leonardo Alves; Instituto Estadual do Cérebro Paulo Niemeyer. Departamento de Epilepsia. Rio de Janeiro. BR
AD  - Meira, Isabella DAndrea; Instituto Estadual do Cérebro Paulo Niemeyer. Departamento de Epilepsia. Rio de Janeiro. BR
TI  - The reality of epilepsy in primary care in Rio de Janeiro: the importance of educational projects for better patient care
TT  - A realidade da epilepsia na atenção primária no Rio de Janeiro: a importância de projetos educacionais para o melhor cuidado ao paciente
JO  - Arq. neuropsiquiatr
VL  - 82
IS  - 8
SN  - 0004-282X
DB  - LILACS
DP  - http://bvsalud.org/
ID  - biblio-1568874
C8  - biblio-1568874
LA  - en
SP  - s00441787796
EP  - s00441787796
DA  - 2024/00
PY  - 2024
DO  - 10.1055/s-0044-1787796
C1  - 20240905
KW  - Atenção Primária à Saúde
KW  - Centros de Saúde
KW  - Drug Resistance
KW  - Epilepsia
KW  - Epilepsy
KW  - Health Centers
KW  - Primary Health Care
KW  - Resistência a Medicamentos
AB  - Abstract  Background The Basic Health Unit (Unidade Básica de Saúde - UBS, in Portuguese) is the first point of contact in the public healthcare system for people with epilepsy. Primary care professionals need to appropriately diagnose, treat, and refer, if necessary, to tertiary services.  Objective To evaluate the knowledge of UBS professionals on the management of patients with epilepsy in Rio de Janeiro.  Methods Online questionnaires were performed on the topic of epilepsy before and after exposure to classes taught by epileptologists.  Results A total of 66 doctors participated, 54.5% of whom were residents or trained in family medicine. The majority had from 1 to 3 years of practice. Insecurity prevailed in the management of pregnant women and the elderly. Around 59.1% of the participants referred patients with seizures without examinations. A total of 78% of the participants did not correctly classify seizure types, and 2/3 did not define drug-resistant epilepsy. Induction and broad-spectrum drugs were common. The therapeutic decision depended on availability in the basic health unit (UBS) (81.8%), dosage (60.6%), side effects (34.8%), and age (36.4%). Comorbidities and sex influenced 1/4 of the sample. For 23% of the participants, the type of crisis did not affect the choice. Regarding typical non-pharmacological options, 75% of the participants were aware of cannabidiol, 40.9% of surgery, 22.7% of ketogenic diet, and 22.8% of deep brain stimulation/vagus nerve stimulation (DBS/VNS). A total of 90.2% indicated the need for training.  Conclusion There are deficits in the knowledge of UBS professionals in the management of epilepsy. Specialized training is imperative to optimize the care offered within SUS.
AB  - Resumo  Antecedentes A Unidade Básica de Saúde (UBS) é o primeiro contato no sistema público de saúde para pessoas com epilepsia. Profissionais de atenção primária precisam diagnosticar, tratar e encaminhar adequadamente, se necessário, a serviços terciários.  Objetivo Avaliar o conhecimento dos profissionais das UBSs sobre o manejo de pacientes com epilepsia no Rio de Janeiro.  Métodos Foram realizados questionários online sobre o tema da epilepsia pré e pós exposição a aulas ministradas por epileptólogos.  Resultados Participaram 66 médicos, sendo 54,5% residentes ou formados em medicina da família. A maioria tinha de 1 a 3 anos de prática. A insegurança prevaleceu no manejo de gestantes e idosos. Cerca de 59,1% dos participantes encaminhavam pacientes com crises sem exames. Um total de 78% dos participantes não classificou corretamente tipos de crises, e 2/3 não definiram epilepsia farmacorresistente. Fármacos indutores e de amplo espectro foram comuns. A decisão terapêutica dependeu da disponibilidade na Unidade Básica de Saúde (UBS) (81,8%), posologia (60,6%), efeitos colaterais (34,8%) e idade (36,4%). Comorbidades e sexo influenciaram 1/4 da amostra. Para 23% dos participantes, o tipo de crise não afetou a escolha. Quanto a opções não farmacológicas típicas, 75% conheciam o canabidiol, 40,9% a cirurgia, 22,7% a dieta cetogênica, 22,8% a estimulação cerebral profunda/estimulação do nervo vago (ECP/ENV). Um total de 90,2% dos participantes indicou necessidade de treinamento.  Conclusão Há déficits no conhecimento dos profissionais das UBSs no manejo da epilepsia. O treinamento especializado é imperativo para otimizar o cuidado oferecido no âmbito do SUS.
UR  - http://www.scielo.br/scielo.php?script=sci_arttext&pid=S0004-282X2024000800201
ER  -

TY  - JOUR
AU  - Peters, Erica N
AU  - Yardley, Helena
AU  - Harrison, Amy
AU  - Eglit, Graham M L
AU  - Antonio, Jose
AU  - Turcotte, Cynthia
AU  - Bonn-Miller, Marcel O
AD  - Peters EN; Canopy Growth Corporation, Smiths Falls, Ontario, Canada.
AD  - Yardley H; Canopy Growth Corporation, Smiths Falls, Ontario, Canada.
AD  - Harrison A; Canopy Growth Corporation, Smiths Falls, Ontario, Canada.
AD  - Eglit GML; Canopy Growth Corporation, Smiths Falls, Ontario, Canada.
AD  - Antonio J; Nova Southeastern University, Exercise and Sport Science, Davie, FL, USA.
AD  - Turcotte C; Canopy Growth Corporation, Smiths Falls, Ontario, Canada.
AD  - Bonn-Miller MO; Charlotte's Web, Inc, Louisville, CO, USA.
TI  - A randomized, double-blind, placebo-controlled, repeated-dose pilot study of the safety, tolerability, and preliminary effects of a cannabidiol (CBD)- and cannabigerol (CBG)-based beverage powder to support recovery from delayed onset muscle soreness (DOMS).
JO  - J Int Soc Sports Nutr
VL  - 20
IS  - 1
SN  - 1550-2783
DB  - MEDLINE
DP  - http://bvsalud.org/
ID  - mdl-37947792
C8  - mdl-37947792
LA  - en
SP  - 2280113
EP  - 2280113
DA  - 2023/11
PY  - 2023
DO  - 10.1080/15502783.2023.2280113
C1  - 20231110
MH  - Canabidiol
MH  - Mialgia
MH  - Humanos
MH  - Mialgia/tratamento farmacológico
MH  - Canabidiol/uso terapêutico
MH  - Projetos Piloto
MH  - Pós
KW  - Cannabidiol
KW  - DOMS
KW  - cannabigerol
KW  - delayed onset muscle soreness
KW  - recovery
AB  - BACKGROUND: Cannabinoid-containing products are marketed to athletes as promoting recovery, in spite of a lack of data on their safety and effects. This randomized, double-blind, placebo-controlled, repeated-dose pilot study tested the safety, tolerability, and preliminary effects on recovery of a formulation containing cannabidiol (CBD; 35 mg), cannabigerol (CBG; 50 mg), beta caryophyllene (BCP; 25 mg), branched-chain amino acids (BCAAs; 3.8 g), and magnesium citrate (420 mg). METHODS: Exercise-trained individuals (N = 40) underwent an experimental induction of delayed onset muscle soreness (DOMS) and completed follow-up visits 24-, 48-, and 72-hours post-DOMS. Participants were randomized to active or placebo formulation, and consumed the formulation twice per day for 3.5 days. RESULTS: There was one adverse event (AE) in the active group (diarrhea) and two AEs in placebo (dry mouth; eye rash/swollen eye). There was 100% self-reported compliance with formulation consumption across the two groups. For the primary outcome of interest, the estimate of effect for ratings of average soreness/discomfort 72 hours post-DOMS between active and placebo groups was -1.33 (85% confidence interval = -2.55, -0.10), suggesting moderate evidence of a treatment difference. The estimate of effect for the outcome of ratings of interference of soreness, discomfort, or stiffness on daily activities at work or home 48 hours post-DOMS was -1.82 (95% confidence interval = -3.64, -0.01), indicating a treatment difference of potential clinical importance. There was no significant effect between active and placebo groups on objective measures of recovery, sleep quality, or mood disturbance. CONCLUSIONS: The tested formulation reduced interference of DOMS on daily activities, demonstrating its improvement on a functional aspect of recovery.
UR  - https://www.ncbi.nlm.nih.gov/pmc/articles/PMC10653658
UR  - https://dx.doi.org/10.1080/15502783.2023.2280113
ER  -

TY  - JOUR
AU  - Boyd, Alexandra
AU  - Malige, Ajith
AU  - Limpisvasti, Orr
AD  - Boyd A; Orthopaedic Surgery, Cedars-Sinai Kerlan-Jobe Institute, Los Angeles, USA.
AD  - Malige A; Orthopaedic Surgery, Cedars-Sinai Kerlan-Jobe Institute, Los Angeles, USA.
AD  - Limpisvasti O; Orthopaedic Surgery, Cedars-Sinai Kerlan-Jobe Institute, Los Angeles, USA.
TI  - Physician Trainees' Perception of Cannabidiol Use in Medicine: A Survey Study.
JO  - Cureus
VL  - 15
IS  - 10
SN  - 2168-8184
DB  - MEDLINE
DP  - http://bvsalud.org/
ID  - mdl-38022327
C8  - mdl-38022327
LA  - en
SP  - e47228
EP  - e47228
DA  - 2023/11
PY  - 2023
DO  - 10.7759/cureus.47228
C1  - 20231129
KW  - acute pain management
KW  - cannabidiol
KW  - cannabidiol (cbd)
KW  - chronic pain
KW  - medical student training
KW  - orthopaedic surgery
KW  - stigma in health care
AB  - PURPOSE: Given the ongoing national opiate crisis, physicians have been challenged with mitigating the risk of opiate dependence in their patients. With current physician efforts to mitigate the risks of treating pain with opioid prescriptions, this study evaluates medical students' and residents' understanding and perceptions regarding cannabidiol (CBD) in current medical care and their future medical practice. METHODS: Orthopedic residents from all American programs and medical students from 50 medical schools, regardless of training year or future specialty plans, were eligible to participate in this survey-based study administered from December 2022 to March 2023. The surveys ask questions about demographic information, what education they receive on CBD utilization in medicine, thoughts on CBD effectiveness in pain control, and future plans on utilizing CBD. RESULTS: A total of 55 residents (1.4%) and 53 medical students (5.1%) responded. Trainees in CBD-legal states were more likely to work with physicians who use CBD in their practice. Most trainees, regardless of location, believe CBD use has a stigma attached to it. Many responders were concerned about the role of CBD in pain control. Finally, most trainees believed that CBD is easy to access if desired and is affordable to purchase. CONCLUSION: The trajectory of CBD use in the United States indicates that the therapeutic benefits of CBD will be targeted, and future physicians are not always provided adequate educational opportunities to learn about its potential medical uses. Continued training as well as interactions with patients may help decrease the stigma surrounding medical CBD use and help solidify its therapeutic use in pain control.
UR  - https://www.ncbi.nlm.nih.gov/pmc/articles/PMC10653979
UR  - https://dx.doi.org/10.7759/cureus.47228
ER  -

TY  - JOUR
AU  - Saad, Nadya
AU  - Raviv, Danielle
AU  - Mizrachi Zer-Aviv, Tomer
AU  - Akirav, Irit
AD  - Saad N; Department of Psychology, School of Psychological Sciences, University of Haifa, Haifa 3498838, Israel.
AD  - Raviv D; The Integrated Brain and Behavior Research Center (IBBRC), University of Haifa, Haifa 3498838, Israel.
AD  - Mizrachi Zer-Aviv T; Department of Psychology, School of Psychological Sciences, University of Haifa, Haifa 3498838, Israel.
AD  - Akirav I; The Integrated Brain and Behavior Research Center (IBBRC), University of Haifa, Haifa 3498838, Israel.
TI  - Cannabidiol Modulates Emotional Function and Brain-Derived Neurotrophic Factor Expression in Middle-Aged Female Rats Exposed to Social Isolation.
JO  - Int J Mol Sci
VL  - 24
IS  - 20
SN  - 1422-0067
DB  - MEDLINE
DP  - http://bvsalud.org/
ID  - mdl-37895171
C8  - mdl-37895171
LA  - en
DA  - 2023/10
PY  - 2023
DO  - 10.3390/ijms242015492
C1  - 20231028
MH  - Canabidiol
MH  - Animais
MH  - Feminino
MH  - Ratos
MH  - Antidepressivos/farmacologia
MH  - Fator Neurotrófico Derivado do Encéfalo/metabolismo
MH  - Canabidiol/farmacologia
MH  - Canabidiol/metabolismo
MH  - Núcleo Accumbens/metabolismo
MH  - Córtex Pré-Frontal/metabolismo
MH  - Isolamento Social
KW  - BDNF
KW  - cannabidiol
KW  - depression
KW  - females
KW  - middle-aged
KW  - social isolation
AB  - Aging is associated with changes in cognitive and emotional function. Cannabidiol (CBD) has been reported to attenuate stress and anxiety in human and animal studies. In this study, we aimed to assess the therapeutic potential of CBD among middle-aged female rats exposed to social isolation (SI) and the potential involvement of brain-derived neurotrophic factor (BDNF) in these effects. Thirteen-month-old female rats were group-housed (GH) or exposed to social isolation (SI) and treated with vehicle or CBD (10 mg/kg). CBD restored the SI-induced immobility in the forced swim test and the SI-induced decrease in the expression of BDNF protein levels in the nucleus accumbens (NAc). CBD also increased the time that rats spent in the center in an open field, improved spatial training, and increased BDNF expression in the medial prefrontal cortex (mPFC) and basolateral amygdala (BLA). BDNF expression was found to be correlated with an antidepressant (in the NAc) and an anxiolytic (in the mPFC, BLA, NAc) phenotype, and with learning improvement in the PFC. Together, our results suggest that CBD may serve as a beneficial agent for wellbeing in old age and may help with age-related cognitive decline.
UR  - https://www.ncbi.nlm.nih.gov/pmc/articles/PMC10607116
UR  - https://dx.doi.org/10.3390/ijms242015492
ER  -

TY  - JOUR
AU  - Rojas-Valverde, Daniel
AU  - Fallas-Campos, Andrea
AD  - Rojas-Valverde D; Sport Injury Clinic (Rehab Readapt), Escuela Ciencias del Movimiento Humano y Calidad de Vida (CIEMHCAVI), Universidad Nacional, Heredia, Costa Rica.
AD  - Fallas-Campos A; Núcleo de Estudios para el Alto Rendimiento y la Salud (CIDISAD-NARS), Escuela Ciencias del Movimiento Humano y Calidad de Vida (CIEMHCAVI), Universidad Nacional, Heredia, Costa Rica.
TI  - Cannabidiol in sports: insights on how CBD could improve performance and recovery.
JO  - Front Pharmacol
VL  - 14
SN  - 1663-9812
DB  - MEDLINE
DP  - http://bvsalud.org/
ID  - mdl-37808192
C8  - mdl-37808192
LA  - en
SP  - 1210202
EP  - 1210202
DA  - 2023/10
PY  - 2023
DO  - 10.3389/fphar.2023.1210202
C1  - 20231009
KW  - THC
KW  - anti-inflammatory
KW  - cannabis
KW  - ergogenic aid
KW  - rest
KW  - stress
KW  - training
UR  - https://www.ncbi.nlm.nih.gov/pmc/articles/PMC10556669
UR  - https://dx.doi.org/10.3389/fphar.2023.1210202
ER  -

TY  - JOUR
AU  - Pinzone, Anthony G
AU  - Erb, Emily K
AU  - Humm, Stacie M
AU  - Kearney, Sarah G
AU  - Kingsley, J Derek
AD  - Pinzone AG; Exercise Science and Exercise Physiology, Kent State University, Kent, OH, 44242, USA.
AD  - Erb EK; Exercise Science and Exercise Physiology, Kent State University, Kent, OH, 44242, USA.
AD  - Humm SM; Exercise Science and Exercise Physiology, Kent State University, Kent, OH, 44242, USA.
AD  - Kearney SG; Grand Valley State University, Allendale, MI, 49401, USA.
AD  - Kingsley JD; Exercise Science and Exercise Physiology, Kent State University, Kent, OH, 44242, USA. jkingsle@kent.edu.
TI  - Cannabis use for exercise recovery in trained individuals: a survey study.
JO  - J Cannabis Res
VL  - 5
IS  - 1
SN  - 2522-5782
DB  - MEDLINE
DP  - http://bvsalud.org/
ID  - mdl-37542349
C8  - mdl-37542349
LA  - en
SP  - 32
EP  - 32
DA  - 2023/08
PY  - 2023
DO  - 10.1186/s42238-023-00198-5
C1  - 20230804
KW  - Aerobic exercise
KW  - Cannabidiol
KW  - Delta-9-tetrahydrocannabinol
KW  - Recovery
AB  - BACKGROUND: Cannabis use, be it either cannabidiol (CBD) use and/or delta-9-tetrahydrocannabinol (THC) use, shows promise to enhance exercise recovery. The present study aimed to determine if individuals are using CBD and/or THC as a means of recovery from aerobic and/or resistance exercise, as well as additional modalities that might be used to aid in recovery. METHODS: Following consent, 111 participants (Mean ± SD: Age: 31 ± 13 years) completed an anonymous survey. All participants were regularly using cannabis (CBD and/or THC) as well as were currently exercising. Questions pertained to level of cannabis use, methods used for consumption of cannabis, exercise habits, exercise recovery strategies, and demographics. RESULTS: Eighty-five percent of participants reported participating in aerobic training. In addition, 85% of participants also reported regular participation in resistance exercise. Seventy-two percent of participants participated in both aerobic and resistance exercise. Ninety-three percent of participants felt that CBD use assisted them with recovery from exercise, while 87% of participants felt the same regarding THC use. CONCLUSIONS: Individuals who habitually use cannabis, CBD or THC, and regularly engage in exercise do feel that cannabis assists them with exercise recovery. More data are necessary to understand the role of cannabis in exercise recovery as well as perceived ergogenic benefits of cannabis by individuals who both regularly participate in exercise and habitually use cannabis.
UR  - https://www.ncbi.nlm.nih.gov/pmc/articles/PMC10403841
UR  - https://dx.doi.org/10.1186/s42238-023-00198-5
ER  -

TY  - JOUR
AU  - Gibson, Laurel P
AU  - Skrzynski, Carillon J
AU  - Giordano, Gregory R
AU  - Bryan, Angela D
AD  - Gibson LP; Department of Psychology and Neuroscience, University of Colorado Boulder, Boulder, CO, United States.
AD  - Skrzynski CJ; Department of Psychology and Neuroscience, University of Colorado Boulder, Boulder, CO, United States.
AD  - Giordano GR; Department of Psychology and Neuroscience, University of Colorado Boulder, Boulder, CO, United States.
AD  - Bryan AD; Department of Psychology and Neuroscience, University of Colorado Boulder, Boulder, CO, United States.
TI  - A daily diary investigation of cannabis use and its diet and exercise correlates.
JO  - Front Psychol
VL  - 14
SN  - 1664-1078
DB  - MEDLINE
DP  - http://bvsalud.org/
ID  - mdl-37599724
C8  - mdl-37599724
LA  - en
SP  - 1217144
EP  - 1217144
DA  - 2023/08
PY  - 2023
DO  - 10.3389/fpsyg.2023.1217144
C1  - 20230821
KW  - cannabidiol
KW  - delta-9-tetrahydrocannabinol
KW  - diary study
KW  - eating behavior
KW  - health
KW  - marijuana
KW  - physical activity
AB  - Background: The increasing availability of legal-market cannabis products has raised many questions about potential harms and benefits of increased use. In particular, concerns have been raised about the possible negative impact of cannabis use on behavioral determinants of obesity and chronic disease, including diet and exercise. However, previous research is mixed and has largely relied on cross-sectional survey data and coarse measurements of cannabis use, underscoring the need for more rigorous research designs. Purpose: The present study utilized longitudinal daily diary data to assess whether exercise and diet patterns differed between cannabis users and non-users and, within cannabis users, whether legal-market cannabis use, diet, and exercise covaried within individuals across time and based on cannabinoid content. Methods: A sample of 98 participants (77 cannabis users, 21 non-users) completed a baseline appointment and a 30-day daily diary study assessing their daily cannabis use, diet, and exercise. Cannabis users were quasi-randomly assigned to use either a THC-dominant flower product (n = 36) or a CBD-containing flower product (n = 41) ad libitum over the course of the daily diary study. Participants were between the ages of 21 and 41 (M = 29.28) and were majority male (61.2%). Results: At baseline, there were no differences in BMI or exercise behavior between users and non-users. Likelihood of exercising and exercise minutes per day over the 30-day period also did not differ between users and non-users, nor did these outcomes differ on cannabis use vs. non-use days among cannabis using participants. In contrast, there was some evidence for a relationship between cannabis use and dietary measures. At baseline, non-users scored higher on the Healthy Eating Index than users. Daily data also indicated that users consumed marginally more salty snacks and fast food per day relative to non-users, and users consumed more fruits/vegetables and marginally more salty snacks on cannabis use days vs. non-use days. Interestingly, among users, no associations were dependent on the cannabinoid content of their assigned product. Conclusion: Findings suggest little association between cannabis use and exercise but underscore the need for further research on how cannabis use may impact dietary patterns. Future research should examine the impact of cannabis on non-behavioral pathways to obesity and chronic disease (e.g., metabolism).
UR  - https://www.ncbi.nlm.nih.gov/pmc/articles/PMC10436564
UR  - https://dx.doi.org/10.3389/fpsyg.2023.1217144
ER  -

TY  - JOUR
AU  - Garcia-Keller, Constanza
AU  - Hohmeister, Madeline
AU  - Seidling, Kailyn
AU  - Beloate, Lauren
AU  - Chioma, Vivian
AU  - Spencer, Sade
AU  - Kalivas, Peter
AU  - Neuhofer, Daniela
AD  - Garcia-Keller C; Department of Neurosciences, Medical University of South Carolina, Charleston, South Carolina, USA.
AD  - Hohmeister M; Department of Pharmacology and Toxicology, Medical College of Wisconsin, Milwaukee, Wisconsin, USA.
AD  - Seidling K; Department of Neurosciences, Medical University of South Carolina, Charleston, South Carolina, USA.
AD  - Beloate L; Department of Neurosciences, Medical University of South Carolina, Charleston, South Carolina, USA.
AD  - Chioma V; Department of Neurosciences, Medical University of South Carolina, Charleston, South Carolina, USA.
AD  - Spencer S; Department of Neurosciences, Medical University of South Carolina, Charleston, South Carolina, USA.
AD  - Kalivas P; Department of Pharmacology, Medical Discovery Team on Addiction, University of Minnesota, Minneapolis, Minnesota, USA.
AD  - Neuhofer D; Department of Neurosciences, Medical University of South Carolina, Charleston, South Carolina, USA.
TI  - &#916;<sup>9</sup> -Tetrahydrocannabinol self-administration induces cell type-specific adaptations in the nucleus accumbens core.
JO  - Addict Biol
VL  - 28
IS  - 8
SN  - 1369-1600
DB  - MEDLINE
DP  - http://bvsalud.org/
ID  - mdl-37500492
C8  - mdl-37500492
LA  - en
SP  - e13286
EP  - e13286
DA  - 2023/07
PY  - 2023
DO  - 10.1111/adb.13286
C1  - 20230727
MH  - Dronabinol
MH  - Núcleo Accumbens
MH  - Ratos
MH  - Animais
MH  - Camundongos
MH  - Núcleo Accumbens/metabolismo
MH  - Dronabinol/farmacologia
MH  - Dronabinol/metabolismo
MH  - Neurônios/metabolismo
MH  - Transmissão Sináptica
MH  - Ratos Transgênicos
MH  - Glutamatos/metabolismo
MH  - Receptores de Dopamina D1/metabolismo
MH  - Camundongos Transgênicos
MH  - Camundongos Endogâmicos C57BL
KW  - addiction
KW  - cannabinoid receptor 1
KW  - medium spiny neurons
KW  - nucleus accumbens
KW  - synaptic plasticity
KW  - &#916;9-tetrahydrocannabinol
AB  - Drugs of abuse induce cell type-specific adaptations in D1- and D2-medium spiny neurons (MSNs) in the nucleus accumbens core (NAcore) that can bias signalling towards D1-MSNs and enhance relapse vulnerability. Whether &#916;9 -tetrahydrocannabinol (THC) use initiates similar neuroadaptations is unknown. D1- and D2-Cre transgenic rats were transfected with Cre-dependent reporters and trained to self-administer THC + cannabidiol (THC + CBD). After extinction training spine morphology, glutamate transmission, CB1R function and cFOS expression were quantified. We found that extinction from THC + CBD induced a loss of large spine heads in D1- but not D2-MSNs and commensurate reductions in glutamate synaptic transmission. Also, presynaptic CB1R function was impaired selectively at glutamatergic synapses on D1-MSNs, which augmented the capacity to potentiate glutamate transmission. Using cFOS expression as an activity marker, we found no change after extinction but increased cFOS expression in D1-MSNs after cue-induced drug seeking. Contrasting D1-MSNs, CB1R function and glutamate synaptic transmission on D2-MSN synapses were unaffected by THC + CBD use. However, cFOS expression was decreased in D2-MSNs of THC + CBD-extinguished rats and was restored after drug seeking. Thus, CB1R adaptations in D1-MSNs partially predicted neuronal activity changes, posing pathway specific modulation of eCB signalling in D1-MSNs as a potential treatment avenue for cannabis use disorder (CUD).
UR  - https://www.ncbi.nlm.nih.gov/pmc/articles/PMC10924663
UR  - https://dx.doi.org/10.1111/adb.13286
ER  -

TY  - JOUR
AU  - Kleiner, Dénes
AU  - Horváth, István László
AU  - Bunduc, Stefania
AU  - Gergo, Dorottya
AU  - Lugosi, Katalin
AU  - Fehérvári, Péter
AU  - Hegyi, Péter
AU  - Csupor, Dezso
AD  - Kleiner D; University Pharmacy, Department of Pharmacy Administration, Semmelweis University, Hogyes Endre utca 7-9., 1092 Budapest, Hungary.
AD  - Horváth IL; Centre for Translational Medicine, Semmelweis University, Ülloi út 26, 1085, Budapest, Hungary.
AD  - Bunduc S; University Pharmacy, Department of Pharmacy Administration, Semmelweis University, Hogyes Endre utca 7-9., 1092 Budapest, Hungary.
AD  - Gergo D; Centre for Translational Medicine, Semmelweis University, Ülloi út 26, 1085, Budapest, Hungary.
AD  - Lugosi K; Centre for Translational Medicine, Semmelweis University, Ülloi út 26, 1085, Budapest, Hungary.
AD  - Fehérvári P; Division of Pancreatic Diseases, Heart and Vascular Center, Semmelweis University, Baross út 22-24, 1085 Budapest, Hungary.
AD  - Hegyi P; Faculty of Medicine, Carol Davila University of Medicine and Pharmacy, Dionisie Lupu Street 37, 020021, Bucharest, Romania.
AD  - Csupor D; Center of Digestive Disease and Liver Transplant, Fundeni Clinical Institute, Fundeni Street 258, 022328, Bucharest, Romania.
TI  - Nabiximols is Efficient as Add-On Treatment for Patients with Multiple Sclerosis Spasticity Refractory to Standard Treatment: A Systematic Review and Meta-Analysis of Randomised Clinical Trials.
JO  - Curr Neuropharmacol
VL  - 21
IS  - 12
SN  - 1875-6190
DB  - MEDLINE
DP  - http://bvsalud.org/
ID  - mdl-37519000
C8  - mdl-37519000
LA  - en
SP  - 2505
EP  - 2515
DA  - 2023/07
PY  - 2023
DO  - 10.2174/1570159X21666230727094431
C1  - 20230731
MH  - Canabidiol
MH  - Esclerose Múltipla
MH  - Adulto
MH  - Humanos
MH  - Esclerose Múltipla/complicações
MH  - Esclerose Múltipla/tratamento farmacológico
MH  - Resultado do Tratamento
MH  - Dronabinol/uso terapêutico
MH  - Canabidiol/uso terapêutico
MH  - Espasticidade Muscular/tratamento farmacológico
MH  - Espasticidade Muscular/induzido quimicamente
MH  - Espasticidade Muscular/complicações
MH  - Ensaios Clínicos Controlados Aleatórios como Assunto
KW  - Nabiximols
KW  - Sativex
KW  - THC/CBD
KW  - meta-analysis
KW  - multiple sclerosis
KW  - resistant spasticity
KW  - spasticity numerical rating scale
KW  - systematic review
AB  - BACKGROUND: Spasticity affects 54% of multiple sclerosis (MS) patients at disease onset, but this rate gradually increases with disease progression. Spasticity does not fully respond to standard treatment in one-third of the patients. OBJECTIVE: Our systematic review and meta-analysis assessed whether add-on nabiximols, can improve MS-associated refractory spasticity. METHODS: The systematic literature search was performed in Web of Science, MEDLINE, Scopus, CENTRAL, and Embase, on 15/10/2021, without restrictions. We included in the review blinded, randomized, placebo-controlled trials evaluating the efficacy of nabiximols in adult MS patients with refractory spasticity, by comparison with placebo. The primary outcome was responder rate by spasticity numerical rating scale (NRS). Secondary outcomes were spasticity-related parameters. We used random effect models to calculate odds ratios (OR) or mean differences and the corresponding 95% CI. Bias-factors were assessed with Cochrane risk of bias tool (RoB2). (PROSPERO ID: CRD42021282177). RESULTS: We identified 9 eligible articles, of which 7 (1128 patients) were included in the meta-analysis. The spasticity numerical rating scale (NRS) was significantly higher in the nabiximols group than in the placebo group (OR 2.41 (95% CI 1.39; 4.18)). Secondary outcomes were in accordance with our primary results. At least some concerns were detected in the risk of bias analysis. CONCLUSION: Our results indicate that nabiximols is efficient in MS associated spasticity, refractory to standard treatment and it may be considered as add-on symptomatic therapy. Nevertheless, further studies are needed to establish the optimal treatment protocol - dose, duration, moment of initiation, disease type.
UR  - https://www.ncbi.nlm.nih.gov/pmc/articles/PMC10616923
UR  - https://dx.doi.org/10.2174/1570159X21666230727094431
ER  -

TY  - JOUR
AU  - Wex, Jaro
AU  - Szkultecka-Debek, Monika
AU  - Drozd, Mariola
AU  - King, Sarah
AU  - Zibelnik, Natasa
AD  - Wex J; Global Market Access & HEOR, EUSA Pharma Ltd, Third Floor, Breakspear Park, Breakspear Way, Hemel Hempstead, HP2 4TZ, UK. jaro.wex@recordati.com.
AD  - Szkultecka-Debek M; Qualitas Vitae Institute Foundation, Warsaw, Poland.
AD  - Drozd M; Medical University of Lublin, Lublin, Poland.
AD  - King S; , Brighton, UK.
AD  - Zibelnik N; , Manchester, UK.
TI  - Exploring the feasibility of using the ICER Evidence Rating Matrix for Comparative Clinical Effectiveness in assessing treatment benefit and certainty in the clinical evidence on orphan therapies for paediatric indications.
JO  - Orphanet J Rare Dis
VL  - 18
IS  - 1
SN  - 1750-1172
DB  - MEDLINE
DP  - http://bvsalud.org/
ID  - mdl-37474954
C8  - mdl-37474954
LA  - en
SP  - 193
EP  - 193
DA  - 2023/07
PY  - 2023
DO  - 10.1186/s13023-023-02701-w
C1  - 20230720
MH  - Neuroblastoma
MH  - Criança
MH  - Humanos
MH  - Estudos de Viabilidade
MH  - Resultado do Tratamento
KW  - Assessment framework
KW  - Effect size
KW  - Health benefit
KW  - Orphan drugs
KW  - Paediatric population
KW  - Quality of evidence
KW  - Rare diseases
KW  - Uncertainty of estimate
AB  - BACKGROUND: The evaluation of clinical evidence takes account of health benefit (efficacy and safety) and the degree of certainty in the estimate of benefit. In orphan indications practical and ethical challenges in conducting clinical trials, particularly in paediatric patients, often limit the available evidence, rendering structured evaluation challenging. While acknowledging the paucity of evidence, regulators and reimbursement authorities compare the efficacy and safety of alternative treatments for a given indication, often in the context of the benefits of other treatments for similar or different conditions. This study explores the feasibility of using the Institute for Clinical and Economic Review (ICER) Evidence Rating Matrix for Comparative Clinical Effectiveness in structured assessment of both the magnitude of clinical benefit (net health benefit, NHB) and the certainty of the effect estimate in a sample of orphan therapies for paediatric indications. RESULTS: Eleven systemic therapies with European Medicines Agency (EMA) orphan medicinal product designation, licensed for 16 paediatric indications between January 2017 and March 2020 were identified using OrphaNet and EMA databases and were selected for evaluation with the ICER Evidence Rating Matrix: burosumab; cannabidiol; cerliponase alfa; chenodeoxycholic acid (CDCA); dinutuximab beta; glibenclamide; metreleptin; nusinersen; tisagenlecleucel; velmanase alfa; and vestronidase alfa. EMA European Public Assessment Reports, PubMed, EMBASE, the Cochrane Library, Clinical Key, and conference presentations from January 2016 to April 2021 were searched for evidence on efficacy and safety. Two of the identified therapies were graded as "substantial" NHB: dinutuximab beta (neuroblastoma maintenance) and nusinersen (Type I SMA), and one as "comparable" NHB (CDCA). The NHB grade of the remaining therapies fell between "comparable" and "substantial". No therapies were graded as having negative NHB. The certainty of the estimate ranged from "high" (dinutuximab beta in neuroblastoma maintenance) to "low" (CDCA, metreleptin and vestronidase alfa). The certainty of the other therapies was graded between "low" and "high". The ICER Evidence Rating Matrix overall rating "A" (the highest) was given to two therapies, "B+" to 6 therapies, "C+" to five therapies, and "I" (the lowest) to three therapies. The scores varied between rating authors with mean agreement over all indications of 71.9% for NHB, 56.3% for certainty and 68.8% for the overall rating. CONCLUSIONS: Using the ICER Matrix to grade orphan therapies according to their treatment benefit and certainty is feasible. However, the assessment involves subjective judgements based on heterogenous evidence. Tools such as the ICER Matrix might aid decision makers to evaluate treatment benefit and its certainty when comparing therapies across indications.
UR  - https://www.ncbi.nlm.nih.gov/pmc/articles/PMC10360248
UR  - https://dx.doi.org/10.1186/s13023-023-02701-w
ER  -

TY  - JOUR
AU  - Dragun, Tanja
AU  - Brown, Courtney V
AU  - Tulppo, Mikko P
AU  - Obad, Ante
AU  - Dujic, Zeljko
AD  - Dragun T; Department of Integrative Physiology, University of Split School of Medicine, Soltanska 2, 21000, Split, Croatia.
AD  - Brown CV; Centre for Heart, Lung and Vascular Health, School of Health and Exercise Sciences, University of British Columbia-Okanagan, Kelowna, BC, Canada.
AD  - Tulppo MP; Research Unit of Biomedicine, Medical Research Center Oulu, University of Oulu, P.O. Box 5000, 90014, Oulu, Finland.
AD  - Obad A; Department of Health Studies, University of Split, Rudera Boskovica 35, 21000, Split, Croatia.
AD  - Dujic Z; Department of Integrative Physiology, University of Split School of Medicine, Soltanska 2, 21000, Split, Croatia. zeljko.dujic@mefst.hr.
TI  - The Influence of Oral Cannabidiol on 24-h Ambulatory Blood Pressure and Arterial Stiffness in Untreated Hypertension: A Double-Blind, Placebo-Controlled, Cross-Over Pilot Study.
JO  - Adv Ther
VL  - 40
IS  - 8
SN  - 1865-8652
DB  - MEDLINE
DP  - http://bvsalud.org/
ID  - mdl-37291376
C8  - mdl-37291376
LA  - en
SP  - 3495
EP  - 3511
DA  - 2023/06
PY  - 2023
DO  - 10.1007/s12325-023-02560-8
C1  - 20230608
MH  - Canabidiol
MH  - Hipertensão
MH  - Rigidez Vascular
MH  - Feminino
MH  - Humanos
MH  - Pressão Sanguínea
MH  - Canabidiol/uso terapêutico
MH  - Projetos Piloto
MH  - Monitorização Ambulatorial da Pressão Arterial
MH  - Estudos Cross-Over
MH  - Hipertensão/tratamento farmacológico
MH  - Método Duplo-Cego
KW  - Arterial stiffness
KW  - Blood pressure
KW  - Cannabidiol
KW  - Hypertension
AB  - INTRODUCTION: Studies reveal that cannabidiol may acutely reduce blood pressure and arterial stiffness in normotensive humans; however, it remains unknown if this holds true in patients with untreated hypertension. We aimed to extend these findings to examine the influence of the administration of cannabidiol on 24-h ambulatory blood pressure and arterial stiffness in hypertensive individuals. METHODS: Sixteen volunteers (eight females) with untreated hypertension (elevated blood pressure, stage 1, stage 2) were given oral cannabidiol (150 mg every 8 h) or placebo for 24 h in a randomised, placebo-controlled, double-blind, cross-over study. Measures of 24-h ambulatory blood pressure and electrocardiogram (ECG) monitoring and estimates of arterial stiffness and heart rate variability were obtained. Physical activity and sleep were also recorded. RESULTS: Although physical activity, sleep patterns and heart rate variability were comparable between groups, arterial stiffness (~ 0.7 m/s), systolic blood pressure (~ 5 mmHg), and mean arterial pressure (~ 3 mmHg) were all significantly (P < 0.05) lower over 24 h on cannabidiol when compared to the placebo. These reductions were generally larger during sleep. Oral cannabidiol was safe and well tolerated with no development of new sustained arrhythmias. CONCLUSIONS: Our findings indicate that acute dosing of cannabidiol over 24 h can lower blood pressure and arterial stiffness in individuals with untreated hypertension. The clinical implications and safety of longer-term cannabidiol usage in treated and untreated hypertension remains to be established.
UR  - https://dx.doi.org/10.1007/s12325-023-02560-8
ER  -

TY  - JOUR
AU  - Swenson, Karli
AD  - Swenson K; Department of Pediatrics, Section of Developmental Biology, University of Colorado Anschutz Medical Campus, 12800 E 19th Avenue, RC1 North MS 8313, Aurora, CO, 80045, USA. Karli.Swenson@CUAnschutz.edu.
TI  - Cannabis for morning sickness: areas for intervention to decrease cannabis consumption during pregnancy.
JO  - J Cannabis Res
VL  - 5
IS  - 1
SN  - 2522-5782
DB  - MEDLINE
DP  - http://bvsalud.org/
ID  - mdl-37330589
C8  - mdl-37330589
LA  - en
SP  - 22
EP  - 22
DA  - 2023/06
PY  - 2023
DO  - 10.1186/s42238-023-00184-x
C1  - 20230617
KW  - Cannabidiol
KW  - Cannabis
KW  - Marijuana
KW  - Morning sickness
KW  - Pregnancy
AB  - BACKGROUND: Cannabis use during pregnancy is increasing, with 19-22% of patients testing positive at delivery in Colorado and California. Patients report using cannabis to alleviate their nausea and vomiting, anxiety, and pain. However, preclinical and clinical data highlight harmful effects to offspring physiology and behavior following fetal cannabis exposure. This narrative review identifies potential areas for intervention to decrease cannabis consumption during pregnancy. METHODS: A combination of keywords, including "cannabis", "cannabis", "weed", "pregnancy", "morning sickness", "child protective services", and "budtender" were searched in databases such as PubMed and Google Scholar, as well as in social media forums, governmental webpages, and other publicly available sources. RESULTS: The literature search identified several areas for intervention to reduce cannabis use during pregnancy, including physician and pharmacist training, engagement with pregnant patients, regulation of dispensary workers, and the role of child protective services. DISCUSSION: This comprehensive review identifies multiple areas for improvement to benefit pregnant patients. Recommendations are independent and can be implemented simultaneously by the identified groups. Limitations of this research includes the relatively limited availability of data focused specifically on cannabis consumption during pregnancy and the complexity of the sociopolitical field of substance use during pregnancy. CONCLUSIONS: Cannabis consumption during pregnancy is increasing and causes harm to the developing fetus. To educate pregnant patients about these risks, we must address the gaps in education from multiple contact points.
UR  - https://www.ncbi.nlm.nih.gov/pmc/articles/PMC10276456
UR  - https://dx.doi.org/10.1186/s42238-023-00184-x
ER  -

TY  - JOUR
AU  - Nabbout, Rima
AU  - Arzimanoglou, Alexis
AU  - Auvin, Stéphane
AU  - Berquin, Patrick
AU  - Desurkar, Archana
AU  - Fuller, Douglas
AU  - Nortvedt, Charlotte
AU  - Pulitano, Patrizia
AU  - Rosati, Anna
AU  - Soto, Victor
AU  - Villanueva, Vicente
AU  - Cross, J Helen
AD  - Nabbout R; Assistance Publique-Hôpitaux de Paris (APHP), Member of the European Reference Network (ERN) EpiCARE, Necker Enfants Malades University Hospital, Université Paris Cité, 149 Rue de Sèvres, 75015 Paris, France; INSERM U1163, Institut Imagine, 24 Bd du Montparnasse, 75015 Paris, France. Electronic addr
AD  - Arzimanoglou A; Paediatric Epilepsy Department, Coordinator of the ERN EpiCARE, University Hospitals of Lyon, 59 Bd Pinel, 60700 Lyon, France; Epilepsy Research Unit, Member of the ERN EpiCARE, Hospital San Juan de Déu, Passeig de Sant Joan de Déu, 2, 08950 Esplugues de Llobregat, Barcelona, Spain.
AD  - Auvin S; APHP, Service de Neurologie Pédiatrique, Member of the ERN EpiCARE, Hôpital Robert Debré, 48 Bd Sérurier, 75019 Paris, France; INSERM NeuroDiderot, Université Paris-Cité, 48 Bd Sérurier, 75019 Paris, France; Institut Universitaire de France (IUF), 1 Rue Descartes, Île-de-France, 75005 Paris, France.
AD  - Berquin P; Centre Hospitalier Universitaire (CHU) Amiens-Picardie Site Sud, Service de Neurologie Pédiatrique, 1 Rond Point du Pr Christian Cabrol, 80054 Amiens CEDEX, France.
AD  - Desurkar A; Sheffield Children's Hospital NHS Foundation Trust, Clarkson St, Broomhall, Sheffield S10 2TH, UK.
AD  - Fuller D; Jazz Pharmaceuticals, Inc., 3170 Porter Dr, Palo Alto, CA 94304, USA.
AD  - Nortvedt C; Jazz Pharmaceuticals, Inc., 1 Cavendish Place, London W1G 0QF, UK.
AD  - Pulitano P; Department of Human Neurosciences, Policlinico Umberto I, Sapienza University of Rome, Viale Regina Elena, 324, 00161 Roma RM, Italy.
AD  - Rosati A; Neuroscience Department, Children's Hospital Anna Meyer, University of Florence, Viale Gaetano Pieraccini, 24, 50139 Firenze FI, Italy.
AD  - Soto V; Department of Neurology, Member of the ERN EpiCARE, Hospital Universitario Niño Jesus, Av. de Menéndez Pelayo, 65, 28009 Madrid, Spain.
AD  - Villanueva V; Refractory Epilepsy Unit, Hospital Universitario y Politécnico La Fe, Avenida Fernando Abril Martorell, 106, 46026 València, Spain.
AD  - Cross JH; UCL, National Institute of Health and Social Care Research (NIHR) Great Ormond Street Biomedical Research Centre (BRC), Institute of Child Health, 30 Guilford St, London WC1N 1EH, UK.
TI  - Retrospective chart review study of use of cannabidiol (CBD) independent of concomitant clobazam use in patients with Lennox-Gastaut syndrome or Dravet syndrome.
JO  - Seizure
VL  - 110
SN  - 1532-2688
DB  - MEDLINE
DP  - http://bvsalud.org/
ID  - mdl-37331197
C8  - mdl-37331197
LA  - en
SP  - 78
EP  - 85
DA  - 2023/06
PY  - 2023
DO  - 10.1016/j.seizure.2023.05.003
C1  - 20230618
MH  - Canabidiol
MH  - Epilepsias Mioclônicas
MH  - Síndrome de Lennox-Gastaut
MH  - Humanos
MH  - Adolescente
MH  - Canabidiol/uso terapêutico
MH  - Síndrome de Lennox-Gastaut/tratamento farmacológico
MH  - Clobazam/uso terapêutico
MH  - Estudos Retrospectivos
MH  - Anticonvulsivantes/uso terapêutico
MH  - Epilepsias Mioclônicas/tratamento farmacológico
MH  - Convulsões/tratamento farmacológico
MH  - Convulsões/induzido quimicamente
MH  - Resultado do Tratamento
KW  - Cannabidiol
KW  - Clobazam
KW  - Dravet syndrome
KW  - Lennox-Gastaut syndrome
KW  - Real-world evidence
KW  - Seizure
AB  - PURPOSE: This retrospective chart review study (GWEP20052) evaluated plant-derived highly purified cannabidiol (CBD; Epidyolex®; 100 mg/mL oral solution) use without clobazam as add-on therapy in patients aged &#8805;2 years with Lennox-Gastaut syndrome (LGS) or Dravet syndrome (DS) enrolled in a European Early Access Program. METHODS: Data were extracted from patient charts covering a period starting 3 months before CBD treatment and concluding after 12 months of CBD treatment, or sooner if a patient discontinued CBD or started clobazam. RESULTS: Of 114 enrolled patients, data were available for 107 (92 LGS, 15 DS) who received CBD without clobazam for &#8805;3 months. Mean age: 14.5 (LGS) and 10.5 (DS) years; female: 44% (LGS) and 67% (DS). Mean time-averaged CBD dose: 13.54 (LGS) and 11.56 (DS) mg/kg/day. Median change from baseline in seizure frequency per 28 days over 3-month intervals varied from -6.2% to -20.9% for LGS and 0% to -16.7% for DS. Achievement of &#8805;50% reduction in drop (LGS) or convulsive (DS) seizures at 3 and 12 months: LGS, 19% (n = 69) and 30% (n = 53); DS, 21% (n = 14) and 13% (n = 8). Retention on CBD without clobazam (enrolled set): 94%, 80%, 69%, and 63% at 3, 6, 9, and 12 months. Adverse event (AE) incidence was 31%, most commonly somnolence, seizure, diarrhea, and decreased appetite. Two patients discontinued CBD owing to AEs, and four patients with LGS experienced elevated liver enzymes. CONCLUSION: Results support favorable effectiveness and retention of CBD without concomitant clobazam for up to 12 months in clinical practice.
UR  - https://dx.doi.org/10.1016/j.seizure.2023.05.003
ER  -

TY  - JOUR
AU  - Brewer, Jacqueline
AU  - Kimber, Amy
AD  - Brewer J; Beaumont Health, Troy, MI, United States.
AD  - Kimber A; United Therapeutics Corporation, Research Triangle Park, NC, United States.
TI  - Cannabidiol (CBD) for the treatment of subcutaneous treprostinil (Remodulin<sup>®</sup>) site pain: a case report.
JO  - Front Med (Lausanne)
VL  - 10
SN  - 2296-858X
DB  - MEDLINE
DP  - http://bvsalud.org/
ID  - mdl-37384049
C8  - mdl-37384049
LA  - en
SP  - 1188083
EP  - 1188083
DA  - 2023/06
PY  - 2023
DO  - 10.3389/fmed.2023.1188083
C1  - 20230629
KW  - cannabinoids
KW  - injection site reaction
KW  - pain
KW  - pain management (MeSH)
KW  - pulmonary arterial hypertension
KW  - subcutaneous infusion
KW  - treprostinil
AB  - Background: Pulmonary arterial hypertension occurs as a result of vascular remodeling and dysregulation of endothelial cells that narrows small pulmonary arteries and raises precapillary pressures. Pulmonary arterial hypertension is a rare and progressive disease characterized by dyspnea, chest pain, and syncope. Parenteral treprostinil is indicated for the treatment of pulmonary arterial hypertension to diminish symptoms associated with exercise. Up to 92% of patients treated with treprostinil via subcutaneous delivery experienced infusion site pain and approximately 23% discontinued treatment due to site pain. Cannabidiol salve may have analgesic and anti-inflammatory properties and could be an additional option for patients with infusion site pain. Case report: Two patients with pulmonary arterial hypertension were treated with cannabidiol salve. Both patients reported a reduction in infusion site pain without the need for narcotics. Conclusion: These two cases suggest that cannabidiol salve may help to minimize redness and alleviate pain at the infusion site. Additional studies are required to test the effectiveness of cannabidiol in a larger group of patients with infusion site pain.
UR  - https://www.ncbi.nlm.nih.gov/pmc/articles/PMC10293745
UR  - https://dx.doi.org/10.3389/fmed.2023.1188083
ER  -

TY  - JOUR
AU  - Stayduhar, Jacey M
AU  - Covvey, Jordan R
AU  - Schreiber, James B
AU  - Witt-Enderby, Paula A
AD  - Stayduhar JM; Division of Pharmaceutical, Administrative, and Social Sciences, School of Pharmacy, Duquesne University, 600 Forbes Ave, Pittsburgh, PA 15282, USA.
AD  - Covvey JR; Division of Pharmaceutical, Administrative, and Social Sciences, School of Pharmacy, Duquesne University, 600 Forbes Ave, Pittsburgh, PA 15282, USA.
AD  - Schreiber JB; School of Nursing, Duquesne University, Pittsburgh, PA 15282, USA.
AD  - Witt-Enderby PA; Division of Pharmaceutical, Administrative, and Social Sciences, School of Pharmacy, Duquesne University, 600 Forbes Ave, Pittsburgh, PA 15282, USA.
TI  - Pharmacist and Student Knowledge and Perceptions of Herbal Supplements and Natural Products.
JO  - Pharmacy (Basel)
VL  - 11
IS  - 3
SN  - 2226-4787
DB  - MEDLINE
DP  - http://bvsalud.org/
ID  - mdl-37368422
C8  - mdl-37368422
LA  - en
DA  - 2023/06
PY  - 2023
DO  - 10.3390/pharmacy11030096
C1  - 20230627
KW  - herbal supplements
KW  - holistic health
KW  - integrative health
KW  - natural medicine
KW  - pharmacists' perceptions
KW  - pharmacy student perceptions
AB  - We aimed to collect parallel perspectives from pharmacists and pharmacy students on their use, knowledge, attitudes, and perceptions about herbal supplements/natural products. Two cross-sectional descriptive survey questionnaires-one focusing on pharmacists and the other focusing on pharmacy students-were administered from March to June 2021 via Qualtrics. The surveys were sent out to preceptor pharmacists and pharmacy students currently enrolled at a single U.S. school of pharmacy. The questionnaires were composed of five main sections, including (1) demographics; (2) attitudes/perceptions; (3) educational experience; (4) resource availability; and (5) objective knowledge of herbal supplements/natural products. Data analysis primarily utilized descriptive statistics with relevant comparisons across domains. A total of 73 pharmacists and 92 pharmacy students participated, with response rates of 8.8% and 19.3%, respectively. A total of 59.2% of pharmacists and 50% of pharmacy students stated they personally used herbal supplements/natural products. Most respondents (>95% for both groups) considered vitamins/minerals safe, although a lower percentage agreed on this for herbal supplements/natural products (60% and 79.3% for pharmacists and pharmacy students, respectively). Patient inquiries in the pharmacy setting were most seen for vitamin D, zinc, cannabidiol, and omega-3. A total of 34.2% of pharmacists reported having training in herbal supplements/natural products as a required part of their Pharm.D. training, and 89.1% of pharmacy students desired to learn more. The median score on the objective knowledge quiz was 50% for pharmacists and 45% for pharmacy students. Ultimately, herbal supplements/natural products are recognized by pharmacists/pharmacy students as a consistent and embedded part of pharmacy practice, although there is a need to enhance knowledge and skills in this area.
UR  - https://www.ncbi.nlm.nih.gov/pmc/articles/PMC10303247
UR  - https://dx.doi.org/10.3390/pharmacy11030096
ER  -

TY  - JOUR
AU  - Flores, Victoria A
AU  - Kisiolek, Jacob N
AU  - Ramani, Arjun
AU  - Townsend, Ryland
AU  - Rodriguez, Edwin
AU  - Butler, Blake
AU  - Stewart, Laura K
AD  - Flores VA; Department of Kinesiology, Nutrition, and Dietetics, University of Northern Colorado, Greeley, CO 80639, USA.
AD  - Kisiolek JN; Department of Kinesiology and Nutrition, University of Illinois at Chicago, Chicago, IL 60612, USA.
AD  - Ramani A; Department of Kinesiology, Nutrition, and Dietetics, University of Northern Colorado, Greeley, CO 80639, USA.
AD  - Townsend R; Department of Pathology, Division of Microbiology and Immunology, University of Utah, Salt Lake City, UT 84112, USA.
AD  - Rodriguez E; Department of Kinesiology, Nutrition, and Dietetics, University of Northern Colorado, Greeley, CO 80639, USA.
AD  - Butler B; Department of Kinesiology, Nutrition, and Dietetics, University of Northern Colorado, Greeley, CO 80639, USA.
AD  - Stewart LK; Department of Kinesiology, Nutrition, and Dietetics, University of Northern Colorado, Greeley, CO 80639, USA.
TI  - Effects of Oral Cannabidiol on Health and Fitness in Healthy Adults: An 8-Week Randomized Trial.
JO  - Nutrients
VL  - 15
IS  - 12
SN  - 2072-6643
DB  - MEDLINE
DP  - http://bvsalud.org/
ID  - mdl-37375567
C8  - mdl-37375567
LA  - en
DA  - 2023/06
PY  - 2023
DO  - 10.3390/nu15122664
C1  - 20230628
MH  - Canabidiol
MH  - Humanos
MH  - Adulto
MH  - Canabidiol/farmacologia
MH  - Inflamação/tratamento farmacológico
MH  - Método Duplo-Cego
MH  - Nível de Saúde
KW  - cannabinoids
KW  - cognition
KW  - healthy adults
KW  - physical performance
KW  - psychological wellbeing
AB  - BACKGROUND: There is a lack of research on the effects of cannabidiol (CBD) on health-related fitness, physical activity, cognitive health, psychological wellbeing, and concentrations of C-reactive protein (CRP) in healthy individuals. CBD has potential anti-inflammatory and neuroprotective effects. METHODS: This study aimed to investigate the effects of 8 weeks of CBD on the above-mentioned measures in healthy individuals. Forty-eight participants were randomized into two groups receiving either oral capsules of 50 mg of CBD or a calorie-matched placebo daily. Participants completed pre- and post-intervention assessments, including blood draws, body composition, fitness, physical activity, and self-reported surveys. RESULTS: There were no significant differences between groups regarding body composition, aerobic fitness, muscular strength, physical activity, cognitive health, psychological wellbeing, and resting CRP concentrations. However, the placebo group experienced a decline in mean peak power and relative peak power compared to the CBD group. CONCLUSIONS: The results suggest that 8 weeks of CBD supplementation may prevent declines in anaerobic fitness over time. However, long-term CBD supplementation may not be beneficial for altering measures of health-related fitness, mental health, and inflammation in healthy individuals.
UR  - https://www.ncbi.nlm.nih.gov/pmc/articles/PMC10301202
UR  - https://dx.doi.org/10.3390/nu15122664
ER  -

TY  - JOUR
AU  - Keramatian, Kamyar
AU  - Chakrabarty, Trisha
AU  - DuBow, Anais
AU  - Saraf, Gayatri
AU  - Yatham, Lakshmi N
AD  - Keramatian K; Department of Psychiatry, University of British Columbia, Room 2C7-2255 Wesbrook Mall, Vancouver, BC, V6T 2A1, Canada.
AD  - Chakrabarty T; Department of Psychiatry, University of British Columbia, Room 2C7-2255 Wesbrook Mall, Vancouver, BC, V6T 2A1, Canada.
AD  - DuBow A; Department of Psychiatry, University of Montréal, 2900 boul. Édouard-Montpetit, Montreal, QC, Canada.
AD  - Saraf G; Department of Psychiatry, University of Ottawa, 5457-1145 Carling Avenue, Ottawa, ON, Canada.
AD  - Yatham LN; Department of Psychiatry, University of British Columbia, Room 2C7-2255 Wesbrook Mall, Vancouver, BC, V6T 2A1, Canada. l.yatham@ubc.ca.
TI  - New Pharmacologic Approaches to the Treatment of Bipolar Depression.
JO  - Drugs
VL  - 83
IS  - 10
SN  - 1179-1950
DB  - MEDLINE
DP  - http://bvsalud.org/
ID  - mdl-37227597
C8  - mdl-37227597
LA  - en
SP  - 843
EP  - 863
DA  - 2023/05
PY  - 2023
DO  - 10.1007/s40265-023-01872-x
C1  - 20230525
MH  - Transtorno Bipolar
MH  - Ketamina
MH  - Humanos
MH  - Transtorno Bipolar/tratamento farmacológico
MH  - Ketamina/farmacologia
MH  - Ketamina/uso terapêutico
MH  - Psilocibina/uso terapêutico
MH  - Antidepressivos/farmacologia
MH  - Antidepressivos/uso terapêutico
MH  - Resultado do Tratamento
MH  - Depressão/tratamento farmacológico
MH  - Ensaios Clínicos Controlados Aleatórios como Assunto
AB  - Depression is the most commonly experienced mood state over the life span in individuals with bipolar disorder (BD) and is the primary driver of functional impairment and suicidality in BD. Despite this, there are few effective treatments for BD depression, with only a handful of atypical anti-psychotics and inconsistent evidence for traditional mood stabilizing agents. There have been few major 'breakthroughs' in the treatment of BD depression, and until recently, few agents that work via novel mechanisms of action to exert therapeutic effects. Here, we review treatments for BD depression which are emergent or on the horizon. Included are new atypical anti-psychotics, glutamate modulators (ketamine and cycloserine/lurasidone), neurosteroid modulators (zuranolone), anti-inflammatories and mitochondrial modulators, cannabidiol (CBD) and psilocybin. New atypical anti-psychotics lumateperone and cariprazine have demonstrated efficacy in large-scale, placebo-controlled, double-blind randomized controlled trials (RCT) in treatment of BD depression. Non-racemic amisulpride showed potential therapeutic benefit in one RCT which requires replication. Three small RCTs examined the efficacy of intravenous ketamine in BD depression and showed rapid antidepressant and anti-suicidal effects after a single infusion. Anti-inflammatory and mitochondrial modulators show inconsistent evidence for efficacy. There are currently no adequately powered RCTs of zuranolone, psilocybin or CBD in BD depression to support their use. While there are potentially efficacious, mechanistically novel agents on the horizon, they require further study and validation. Further investigation on how these agents may impact specific subgroups of patients will also advance the field.
UR  - https://dx.doi.org/10.1007/s40265-023-01872-x
ER  -

TY  - JOUR
AU  - Peters, Jurriaan M
AU  - Puri, Vinay
AU  - Segal, Eric
AU  - Misra, Sunita N
AU  - Rabinowicz, Adrian L
AU  - Carrazana, Enrique
AD  - Peters JM; Harvard Medical School and Boston Children's Hospital, 300 Longwood Ave, FE9, Boston, MA 02115, USA. Electronic address: Jurriaan.Peters@childrens.harvard.edu.
AD  - Puri V; Norton Children's Neuroscience Institute, University of Louisville, 411 E. Chestnut St., Suite 645, Louisville, KY 40202, USA.
AD  - Segal E; Hackensack University Medical Center and Northeast Regional Epilepsy Group, 20 Prospect Avenue, Suite 800, Hackensack, NJ 07601, USA.
AD  - Misra SN; Neurelis, Inc., 3430 Carmel Mountain Road, Suite 300, San Diego, CA 92121, USA.
AD  - Rabinowicz AL; Neurelis, Inc., 3430 Carmel Mountain Road, Suite 300, San Diego, CA 92121, USA.
AD  - Carrazana E; Neurelis, Inc., 3430 Carmel Mountain Road, Suite 300, San Diego, CA 92121, USA; John A. Burns School of Medicine, University of Hawaii, Honolulu, HI, USA.
TI  - Concomitant cannabidiol does not impact safety and effectiveness of diazepam nasal spray for seizure clusters: Post hoc analysis of a phase 3 safety study.
JO  - Epilepsy Behav
VL  - 144
SN  - 1525-5069
DB  - MEDLINE
DP  - http://bvsalud.org/
ID  - mdl-37210793
C8  - mdl-37210793
LA  - en
SP  - 109248
EP  - 109248
DA  - 2023/05
PY  - 2023
DO  - 10.1016/j.yebeh.2023.109248
C1  - 20230521
MH  - Canabidiol
MH  - Epilepsia
MH  - Humanos
MH  - Anticonvulsivantes/efeitos adversos
MH  - Canabidiol/efeitos adversos
MH  - Diazepam/efeitos adversos
MH  - Epilepsia/tratamento farmacológico
MH  - Sprays Nasais
MH  - Convulsões/tratamento farmacológico
MH  - Convulsões/induzido quimicamente
MH  - Resultado do Tratamento
KW  - Acute repetitive seizure
KW  - Dravet syndrome
KW  - Encephalopathy
KW  - Lennox-Gastaut syndrome
KW  - Rescue
KW  - Rett syndrome
AB  - People with epilepsy may experience episodes of frequent seizure activity (seizure clusters, acute repetitive seizures), and benzodiazepines are the cornerstone of rescue treatment. Cannabidiol (CBD) can be used as an adjunctive treatment for epilepsy, and it may interact with other antiseizure drugs, such as benzodiazepines. Here, we examined the safety and effectiveness of intermittent use of diazepam nasal spray in patients with seizure clusters who also received CBD treatment. This analysis included data from patients aged 6 to 65 years enrolled in a phase 3, long-term safety study of diazepam nasal spray. Age- and weight-based dosing of diazepam nasal spray were administered during a 12-month treatment period. Concomitant CBD use was recorded, and treatment-emergent adverse events (TEAEs) were collected. Of 163 treated patients, 119 (73.0%) did not receive CBD, 23 (14.1%) received the US Food and Drug Administration-approved highly purified CBD and 21 (12.9%) received another form of CBD. On average, patients receiving highly purified CBD were younger and more likely to have epileptic encephalopathies, including Dravet syndrome or Lennox-Gastaut syndrome, than patients who received another CBD preparation or no CBD. Rates of TEAEs and serious TEAEs were greater in patients who received any form of CBD (90.9% and 45.5%, respectively) compared with no CBD (79.0% and 26.1%, respectively). However, the lowest rates of TEAEs attributed to diazepam nasal spray were reported in patients who received highly purified CBD (13.0%), and this result was maintained in those who received concomitant clobazam. Use of second doses of diazepam nasal spray, a proxy for effectiveness, was lowest in the highly purified-CBD group (8.2%) compared with the no-CBD (11.6%) and other-CBD groups (20.3%). These results suggest that CBD does not alter the safety and effectiveness of diazepam nasal spray and supports concomitant use in appropriate patients.
UR  - https://dx.doi.org/10.1016/j.yebeh.2023.109248
ER  -

TY  - JOUR
AU  - Auvin, Stéphane
AU  - Nortvedt, Charlotte
AU  - Fuller, Douglas S
AU  - Sahebkar, Farhad
AD  - Auvin S; Assistance Publique - Hôpitaux de Paris (APHP), Service de Neurologie Pédiatrique, EpiCARE European Reference Network (ERN) membre, Hôpital Robert Debré, Paris, France.
AD  - Nortvedt C; Institut national de la santé et de la recherche médicale (INSERM) NeuroDiderot, Université Paris-Cité, Paris, France.
AD  - Fuller DS; Institut Universitaire de France (IUF), Paris, France.
AD  - Sahebkar F; Jazz Pharmaceuticals, Inc., London, UK.
TI  - Seizure-free days as a novel outcome in patients with Lennox-Gastaut syndrome: Post hoc analysis of patients receiving cannabidiol in two randomized controlled trials.
JO  - Epilepsia
VL  - 64
IS  - 7
SN  - 1528-1167
DB  - MEDLINE
DP  - http://bvsalud.org/
ID  - mdl-37052803
C8  - mdl-37052803
LA  - en
SP  - 1812
EP  - 1820
DA  - 2023/04
PY  - 2023
DO  - 10.1111/epi.17618
C1  - 20230413
MH  - Canabidiol
MH  - Síndrome de Lennox-Gastaut
MH  - Humanos
MH  - Anticonvulsivantes
MH  - Síndrome de Lennox-Gastaut/tratamento farmacológico
MH  - Ensaios Clínicos Controlados Aleatórios como Assunto
MH  - Convulsões/tratamento farmacológico
MH  - Resultado do Tratamento
MH  - Ensaios Clínicos Fase III como Assunto
KW  - CBD
KW  - LGS
KW  - antiseizure medication
KW  - drop seizures
KW  - primary endpoint
AB  - OBJECTIVE: In this post hoc analysis, we aimed to assess seizure-free days as a potential new outcome measure to use in randomized placebo-controlled trials (RCTs) of patients with Lennox-Gastaut syndrome (LGS). METHODS: In two phase 3 RCTs (GWPCARE3, GWPCARE4), eligible patients were randomized to receive plant-derived highly purified cannabidiol (CBD; Epidiolex® in the USA; 100 mg/mL oral solution) at 10 mg/kg/day (CBD10; GWPCARE3 only), at 20 mg/kg/day (CBD20), or matched placebo. The treatment period comprised a 2-week dose titration and a 12-week maintenance period. This post hoc analysis evaluated the least-squares (LS) mean changes from baseline and difference versus placebo in the number of drop or total seizure-free days per 28 days during the treatment period or maintenance period alone. LS mean changes were estimated using an analysis of covariance model, with categorical age and baseline number of drop or total seizure-free days as covariates, and treatment group as a fixed factor. RESULTS: A total of 396 patients were included in this post hoc analysis. During the 14-week treatment period, LS mean changes from baseline in number of drop seizure-free days per 28 days for patients receiving placebo (n = 161), CBD10 (n = 73), and CBD20 (n = 162) were 2.81 (95% confidence interval [CI] = 1.75-3.88), 5.64 (95% CI = 4.08-7.20), and 6.45 (95% CI = 5.39-7.52), respectively. The LS mean differences in number of drop seizure-free days versus placebo were 2.83 (95% CI = .98-4.68) for CBD10 and 3.64 (95% CI = 2.18-5.10) for CBD20. For total seizure-free days, LS mean differences versus placebo were 2.63 (95% CI = .92-4.34) for CBD10 and 3.50 (95% CI = 2.16-4.85) for CBD20. The improvements from baseline in seizure-free days during the maintenance period alone were similar to the entire treatment period. SIGNIFICANCE: Drop and total seizure-free days represent potential new and clinically meaningful endpoints for future RCTs in patients with LGS.
UR  - https://dx.doi.org/10.1111/epi.17618
ER  -

TY  - JOUR
AU  - Stone, Whitley J
AU  - Tolusso, Danilo V
AU  - Pancheco, Guiellermo
AU  - Brgoch, Shea
AU  - Nguyen, VAN T
AD  - Stone WJ; School of Kinesiology, Recreation and Sport, Bowling Green, KY, USA.
AD  - Tolusso DV; School of Kinesiology, Recreation and Sport, Bowling Green, KY, USA.
AD  - Pancheco G; School of Kinesiology, Recreation and Sport, Bowling Green, KY, USA.
AD  - Brgoch S; School of Kinesiology, Recreation and Sport, Bowling Green, KY, USA.
AD  - Nguyen VT; Department of Biology, Western Kentucky University, Bowling Green, KY, USA.
TI  - A Pilot Study on Cannabidiol (CBD) and Eccentric Exercise: Impact on Inflammation, Performance, and Pain.
JO  - Int J Exerc Sci
VL  - 16
IS  - 2
SN  - 1939-795X
DB  - MEDLINE
DP  - http://bvsalud.org/
ID  - mdl-37114193
C8  - mdl-37114193
LA  - en
SP  - 109
EP  - 117
DA  - 2023/04
PY  - 2023
C1  - 20230428
KW  - Negatives
KW  - cannabinoids
KW  - inflammatory cytokine
KW  - sport recovery
AB  - Cannabidiol (CBD) is a non-psychoactive cannabinoid purported to reduce symptoms of discomfort. Individuals are now using CBD to treat symptoms of multiple sclerosis, seizures, and chronic pain. Animal models indicate that CBD may be effective at reducing inflammation post fatiguing exercise. However, little evidence is available to evaluate these findings in humans. Therefore, the purpose of this investigation was to evaluate the impact of two doses of CBD oil on inflammation (IL-6), performance, and pain after an eccentric loading protocol. Participants (n = 4) participated in three conditions (placebo, low dose, and high dose), in this randomized, counterbalanced design. Each condition took 72 hours to complete, with a 1-week washout period between conditions. At the beginning of each week, participants were subjected to a loading protocol of six sets of ten eccentric only repetitions in the single-arm bicep curl. Participants consumed capsules of either a placebo, low dose (2mg/kg) or high dose (10mg/kg) of CBD oil immediately following the session and continued every twelve hours for 48 hours. Venipunctures were taken before exercise and repeated at 24, 48, and 72 hours post exercise. Blood samples were centrifuged for 15 minutes in gel and lithium heparin vacutainers. Plasma was separated from cells and stored at -80° until analysis. Samples were analyzed using an immunometric assay for IL-6 (ELISA). Data were analyzed using a three (condition) by four (time) repeated measure ANOVA. There were no differences in inflammation between conditions (F(2,6) = 0.726, p = 0.522, np 2 = 0.195) or across time (F(3,9) = 0.752, p = 0.548, np 2 = 0.200), handgrip strength between conditions (F(2,6) = 0.542, p = 0.607, np 2 = .153) or across time (F(3,9) = 2.235, p = .153, np 2 = .427), or bicep curl strength between conditions (F(2,6) = 0.675, p = 0.554, np 2 = .184) or across time (F(3,9) = 3.513, p = .150, np 2 = .539). There were no differences in pain between conditions (F(2,6) = 0.495, p = 0.633, np 2 = .142), but there was a difference across time (F(3,9) = 7.028, p = .010, np 2 = .701). There were no significant interactions to note. Although there was no statistical significance between conditions (likely due to the low sample size), there was a visible increase in IL-6 48 (4.88 ± 6.53) and 72 hours (3.12 ± 4.26) post exercise in the placebo condition which was not observed in the low (48: 0.35 ± 2.22; 72: 1.34 ± 5.6) and high dose condition (48: 1.34 ± 1.34; 72: -0.79 ± 5.34). Future investigations should consider implementing eccentric resistance training across a larger portion of the body to improve ecological validity of the exercise. A larger sample would reduce risk of researchers committing a type II statistical error and give strength to detecting differences between conditions.
UR  - https://www.ncbi.nlm.nih.gov/pmc/articles/PMC10124724
ER  -

TY  - JOUR
AU  - Narang, Gopal
AU  - Moore, Jonathan
AU  - Wymer, Kevin
AU  - Chang, Yu-Hui
AU  - Lim, Elisabeth
AU  - Adeleye, Olufunmilola
AU  - Humphreys, Mitchell R
AU  - Stern, Karen L
AD  - Narang G; Department of Urology, University of North Carolina, Chapel Hill, North Carolina.
AD  - Moore J; Department of Urology, Dalhousie University, Halifax, Nova Scotia, Canada.
AD  - Wymer K; Department of Urology, Mayo Clinic Phoenix, Phoenix, Arizona.
AD  - Chang YH; Department of Quantitative Health Sciences, Mayo Clinic Scottsdale, Scottsdale, Arizona.
AD  - Lim E; Department of Quantitative Health Sciences, Mayo Clinic Scottsdale, Scottsdale, Arizona.
AD  - Adeleye O; Mayo Clinic Alix School of Medicine, Scottsdale, Arizona.
AD  - Humphreys MR; Department of Urology, Mayo Clinic Phoenix, Phoenix, Arizona.
AD  - Stern KL; Department of Urology, Mayo Clinic Phoenix, Phoenix, Arizona.
TI  - Effect of Cannabidiol Oil on Post-ureteroscopy Pain for Urinary Calculi: A Randomized, Double-blind, Placebo-controlled Trial.
JO  - J Urol
VL  - 209
IS  - 4
SN  - 1527-3792
DB  - MEDLINE
DP  - http://bvsalud.org/
ID  - mdl-36891837
C8  - mdl-36891837
LA  - en
SP  - 726
EP  - 733
DA  - 2023/03
PY  - 2023
DO  - 10.1097/JU.0000000000003139
C1  - 20230309
MH  - Canabidiol
MH  - Cálculos Ureterais
MH  - Cálculos Urinários
MH  - Humanos
MH  - Ureteroscopia/efeitos adversos
MH  - Analgésicos Opioides
MH  - Estudos Prospectivos
MH  - Dor
MH  - Stents
MH  - Cálculos Ureterais/cirurgia
KW  - cannabidiol
KW  - pain
KW  - postoperative
KW  - stents
[truncated: 1,242,583 more chars]
