# Supplementary material for: Impact of creatine supplementation on inflammation: evidence from a systematic review and meta-analysis of randomized double-blind placebo trials
Source: Front Immunol. 2026 Feb 19;17:1743603. doi: 10.3389/fimmu.2026.1743603 (PMC12961398; doi:10.3389/fimmu.2026.1743603)
Supplement: Supplementary file 2 [file SupplementaryFile1.zip › SR Creatine inflammatory markers (Kell Doutorado). /Supplementary Files/All references/citation-export.ris coch liberay]

Record #1 of 74
Provider: John Wiley & Sons, Ltd.
Content: text/plain; charset="UTF-8"

TY  -  JOUR
AN  -  CN-02690051
A1  -  NCT06364254,
T1  -  Effects of CBD on 2 Mile Run Time Trial Performance
JA  -  https://clinicaltrials.gov/ct2/show/NCT06364254
PY  -  2024
C3  -  CTgov NCT06364254
M3  -  Trial registry record
KW  -  Cannabidiol
N2  -  This study will recruit moderately active, healthy individuals (N=30) who identify as female between the ages of 18‐40 years who have some running experience and are running at least 2 miles, 2 times per week. This will be a cross over study, so each participant will be their own control, receiving either the placebo and CBD on two separate occasions. The females recruited will report to the Exercise Physiology lab in Gunter Hall on the University of Northern Colorado's campus for testing a total of two times. The first visit will include initial paperwork such as the informed consent, physical activity readiness questionnaire (PARQ), Menstrual Cycle Questionnaire and a screening to determine current activity levels, uses CBD, THC and any other legal drugs/medications. This first interaction allows study staff to ensure that qualify to take part in the study. After informed consent is obtained, the participant will be given either the placebo or CBD capsule with a controlled higher fat food (88 Acres protein bar) 2 hours before the testing protocol along. Once the CBD capsule or placebo is taken, participants will complete caffeine consumption, exercise and running questionnaires which will be administered on a tablet with study staff after 1.5 hours or waiting. During the first visit, individuals will stay for a standardized period (2 hours) before doing a urine analysis to determine hydration status and taking v lactate, and heart rate variability. Current anxiety symptoms will also be evaluated Once baseline measurements obtained, individuals will then be instructed to run 2 miles a treadmill as fast as possible. Lactate will be monitored three times during the test (.50 mile mark, halfway point (1 mile) and just before finishing the time trial run at the 1.98 mile mark). All participants will be taken through a 30‐minute cool down period walking 2.5 mph on the treadmill while having lactate measured every 5, 10, 15, and 30 minutes post finishing. Finish time, GI distress questionnaire, and overall feelings will be recorded post finish of the 2 mile time trial. Participants will be given a 25‐30 day time between visits 1 and 2 to ensure exercise during the same menstrual cycle phase (hormone cycle) for those that are cycling. During the second and final visit, participants will undergo the same procedure, however, will be given the opposite oral administration from the first visit (either placebo or CBD).
UR  -  https://www.cochranelibrary.com/central/doi/10.1002/central/CN-02690051/full
ER  -  


Record #2 of 74
Provider: John Wiley & Sons, Ltd.
Content: text/plain; charset="UTF-8"

TY  -  JOUR
AN  -  CN-02367570
A1  -  NCT05232123,
T1  -  Cannabidiol Effects on Cardiovascular System and Exercise Responses
JA  -  https://clinicaltrials.gov/ct2/show/NCT05232123
PY  -  2022
C3  -  CTgov NCT05232123
M3  -  Trial registry record
KW  -  Cannabidiol
N2  -  Heart rate variability (HRV) analysis is a common method used to evaluate the function of the autonomic nervous system. While heart rate is the number of heart beats per minute, HRV is the fluctuation of the time intervals between those beats (interbeat intervals). If the interbeat intervals are too similar, this is an indication of an unhealthy heart. A major influence on heart rate (and thus interbeat interval), is the autonomic nervous system which is divided into two branches: sympathetic and parasympathetic. HRV represents the balance between both systems, with higher HRV being associated with greater parasympathetic activity, and lower HRV with greater sympathetic activity. While there is no optimal level of HRV, a higher HRV is associated with reduced stress and good health, and a lower HRV is associated with chronic diseases and cardiovascular risk. The current study will evaluate the effect of recreationally‐relevant doses of CBD (25‐200mg) on resting HRV in older adults (aims 1&2). Investigators will also look at the effects of CBD on cardiovascular fitness by having participants complete a maximum graded exercise test under the influence of a placebo and again after ingesting a single dose of CBD (aims 3&4).
UR  -  https://www.cochranelibrary.com/central/doi/10.1002/central/CN-02367570/full
ER  -  


Record #3 of 74
Provider: John Wiley & Sons, Ltd.
Content: text/plain; charset="UTF-8"

TY  -  JOUR
AN  -  CN-02270335
A1  -  NCT04881539,
T1  -  CBD, Immune Function, and Neural Health
JA  -  https://clinicaltrials.gov/show/NCT04881539
PY  -  2021
C3  -  CTgov NCT04881539
M3  -  Trial registry record
KW  -  Cannabidiol
N2  -  In this double‐blind investigation, participants will undergo 8 total visits separated by an 8‐week intervention period. One week prior to the intervention period, participants will complete a blood draw, body composition analysis, aerobic and anaerobic fitness analysis, maximal strength testing, and physical activity and sleep quantity and quality analyses. These tests will be completed again following the 8‐week intervention period. Following the first 4 visits, participants will be randomly assigned 1 of 2 groups: CBD (50mg/day) or calorie matched placebo. Participants will then complete the 8‐week intervention period. Additionally, during week 4 of the 8‐week intervention period (intervention midpoint), participants will complete a blood draw, one full week of physical activity and sleep actigraphy, surveys on mental health and wellbeing, and prevalence of sickness and illness
UR  -  https://www.cochranelibrary.com/central/doi/10.1002/central/CN-02270335/full
ER  -  


Record #4 of 74
Provider: John Wiley & Sons, Ltd.
Content: text/plain; charset="UTF-8"

TY  -  JOUR
AN  -  CN-01564443
A1  -  NCT03295903,
T1  -  Cannabinoid Supplementation on Vascular and Cognitive Function
JA  -  https://clinicaltrials.gov/show/NCT03295903
PY  -  2017
C3  -  CTgov NCT03295903
M3  -  Trial registry record
KW  -  Cannabidiol
N2  -  Cannabidiol (CBD) is a bioactive cannabinoid compound in marijuana (cannabis sativa), but unlike Δ9 tetrahydrocannabinol (THC), lacks the psychoactivity effect of THC. Available evidence suggests that there are marked therapeutic CBD effects for diverse disease processes including inflammation, cancers, psychosis, and epileptic seizures. The purpose of this study, in both younger and older healthy humans, is to improve our understanding of how CBD might control and regulate blood vessel health as well as cognitive and exercise performance.
UR  -  https://www.cochranelibrary.com/central/doi/10.1002/central/CN-01564443/full
ER  -  


Record #5 of 74
Provider: John Wiley & Sons, Ltd.
Content: text/plain; charset="UTF-8"

TY  -  JOUR
AN  -  CN-02423796
A1  -  NCT05456113,
T1  -  Topical Cannabidiol Application and Skin Vascular Reactivity
JA  -  https://clinicaltrials.gov/ct2/show/NCT05456113
PY  -  2022
C3  -  CTgov NCT05456113
M3  -  Trial registry record
KW  -  Cannabidiol
N2  -  Cannabidiol, or CBD, is an over‐the‐counter "nutraceutical" that is more commonly beingused by healthy adults for pain management, recovery from strenuous exercise, and generalwellness. However, little research exists on the effects of CBD in otherwise healthyindividuals. This study uses iontophoresis, a common technique used in physical therapy,to determine the effectiveness of topical CBD in lessening the reflex increased cutaneousvascular conductance response to stimulation of the skin.
UR  -  https://www.cochranelibrary.com/central/doi/10.1002/central/CN-02423796/full
ER  -  


Record #6 of 74
Provider: John Wiley & Sons, Ltd.
Content: text/plain; charset="UTF-8"

TY  -  JOUR
AN  -  CN-02234591
A1  -  NCT04731779,
T1  -  Cannabidiol and Autonomic Function at Rest
JA  -  https://clinicaltrials.gov/show/NCT04731779
PY  -  2021
C3  -  CTgov NCT04731779
M3  -  Trial registry record
KW  -  Cannabidiol
N2  -  The study will be conducted in the Exercise Physiology Laboratory in the Jeffords Science Building at Castleton University. Participants will be asked to fast overnight, avoid beverages or food containing caffeine, alcohol, or CBD for at least 12h, and to not perform physical effort for 6h prior to each session. During the initial session, individuals will: have their height and body mass measured, complete a health history questionnaire, and sign a consent form approved by Castleton University's Institutional Review Board. Prior to data collection, individuals will be advised of the possible risks, methods, and potential benefits of this study. They will also be familiarized with the noninvasive cardiovascular monitoring equipment, which they will be putting on themselves. These include an automated blood pressure (BP) cuff and a heart rate (HR) chest strap monitor. On the day of each experiment, participants will be given a standardized meal and asked to put on the BP cuff and HR monitor. Individuals will remain seated for the length of the experiment (doing nothing or reading). Baseline measurements will be taken remotely following 15 minutes of rest. Under supervision, participants will be asked to consume oral CBD oil (0mg, 25 mg, 50 mg, or 200mg), infused in non‐CBD containing MCT (medium‐chain triglycerides) oil to standardize dose volume of 3ml. Assessments will be measured remotely at intervals up to 2.5 hours after ingestion. The study will be double‐blind, thus neither the participant nor researcher will be aware of the CBD dose for a particular session. Participants will be asked to return for 3 additional consecutive weeks, each session will be a different dose of CBD. In the final experimental session (to be completed after initial analyses of dose responses), participants will be given a standardized meal and asked to put on the blood pressure cuff and HR monitors. Individuals will remain seated for the length of the experiment. Following 15 minutes of rest, participants will be asked to perform two autonomic stress tests: the isometric hand grip test, and the cold face test. First, the maximum voluntary contraction (MVC) for the isometric hand grip test will be assessed. Participants will be asked to press a handgrip dynamometer with full strength. To perform the isometric handgrip test, participants will again use the dynamometer and maintain handgrip at 30 percent MVC for 2 min. A recovery period of 10 minutes between each test will be observed. For the cold face test, a cold compress (1‐2 degrees Celcius) will be applied to the forehead and maxillary region of the subjections face for 2 min. Following these baseline tests, participants will be asked to consume a dose of CBD (determined following analyses of the initial 4 sessions) and perform the two autonomic stress tests again 2h post ingestion.
UR  -  https://www.cochranelibrary.com/central/doi/10.1002/central/CN-02234591/full
ER  -  


Record #7 of 74
Provider: John Wiley & Sons, Ltd.
Content: text/plain; charset="UTF-8"

TY  -  JOUR
AN  -  CN-02529874
A1  -  Narang, G
A1  -  Moore, J
A1  -  Wymer, K
A1  -  Chang, YH
A1  -  Lim, E
A1  -  Adeleye, O
A1  -  Humphreys, MR
A1  -  Stern, KL
T1  -  Effect of Cannabidiol Oil on Post-ureteroscopy Pain for Urinary Calculi: a Randomized, Double-blind, Placebo-controlled Trial
JA  -  Journal of urology
PY  -  2023
VL  -  209
IS  -  4
SP  -  726‐733
C3  -  PUBMED 36891837
M3  -  Journal article
KW  -  Analgesics, Opioid
KW  -  Cannabidiol
KW  -  Humans
KW  -  Pain
KW  -  Prospective Studies
KW  -  Stents
KW  -  Ureteral Calculi [surgery]
KW  -  Ureteroscopy [adverse effects]
KW  -  Urinary Calculi
DO  -  10.1097/JU.0000000000003139
N2  -  PURPOSE: Post‐ureteroscopy stent placement carries significant morbidity which can interfere with daily life. This discomfort unfortunately leads to high utilization of opioid pain medications, which have a known risk of addiction. Cannabidiol oil represents an alternative analgesic that has proven anti‐inflammatory and antinociceptive effects. The purpose was to evaluate the effect of a Food and Drug Administration‐approved cannabidiol oil (Epidiolex) on pain control and opioid usage in the post‐ureteroscopy setting. MATERIALS AND METHODS: This was a prospective, randomized, double‐blind, placebo‐controlled trial at a tertiary care center. Ninety patients undergoing ureteroscopy with stent placement for urinary stone disease were randomized 1:1 to placebo or 20 mg cannabidiol oil daily for 3 days postoperatively. Both groups were prescribed a rescue narcotic, tamsulosin, oxybutynin, and phenazopyridine. Daily pain scores, medication usage, and ureteral stent symptoms using the validated Ureteral Stent Symptom Questionnaire were recorded postoperatively. RESULTS: Both the placebo and cannabidiol oil groups were not different in pre‐ and perioperative characteristics. There was no difference in pain scores or opioid usage between groups postoperatively. The level of discomfort with ureteral stents was also not different between groups when comparing physical activity, sleep, urination, and activities of daily life. CONCLUSIONS: This randomized, blinded, placebo‐controlled trial showed that cannabidiol oil is safe but ineffective when compared to placebo in reducing post‐ureteroscopic stent discomfort or opioid usage. Despite the availability of numerous analgesic agents, stent symptoms continue to be a dissatisfier for most patients, suggesting additional work needs to focus on novel interventions and pain control.
UR  -  https://www.cochranelibrary.com/central/doi/10.1002/central/CN-02529874/full
ER  -  


Record #8 of 74
Provider: John Wiley & Sons, Ltd.
Content: text/plain; charset="UTF-8"

TY  -  JOUR
AN  -  CN-02496662
A1  -  Narang, G
A1  -  Wymer, KM
A1  -  Lim, E
A1  -  Adeleye, O
A1  -  Jonathan, M
A1  -  Humphreys, MR
A1  -  Stern, KL
T1  -  Effect of Cannabidiol Oil on Post-Ureteroscopy Pain for Urinary Calculi: a Randomized Double-Blind Controlled Trial
JA  -  Journal of endourology / Endourological Society
PY  -  2022
VL  -  36
SP  -  A169‐A170
C3  -  EMBASE 639460629
M3  -  Journal article; Conference proceeding
KW  -  *pain
KW  -  *ureteroscopy
KW  -  *urolithiasis
KW  -  Adult
KW  -  Clinical trial
KW  -  Conference abstract
KW  -  Controlled study
KW  -  Double blind procedure
KW  -  Drug therapy
KW  -  Female
KW  -  Human
KW  -  Major clinical study
KW  -  Male
KW  -  Micturition
KW  -  Physical activity
KW  -  Prospective study
KW  -  Randomized controlled trial
KW  -  Sleep
KW  -  Tertiary care center
KW  -  Ureteral stent symptom questionnaire
DO  -  10.1089/end.2022.36001.abstracts
N2  -  Introduction &Objective: Post‐ureteroscopy stent placement carries significant morbidity and pain which can interfere with daily life. This discomfort unfortunately leads many to opioid pain medications, which have a known risk of addiction. Cannabidiol (CBD) oil represents an alternative analgesic that has proven anti‐inflammatory and antinociceptive effects. We sought to evaluate the effect of an FDA‐approved CBD oil (Epidiolex) on pain control and opioid usage in the post‐ureteroscopy setting. Methods: This was a prospective, placebo‐controlled, double‐blind, randomized controlled trial at a tertiary care center. 90 patients undergoing ureteroscopy with stent placement for urinary stone disease were randomized 1:1 to placebo or 20 milligrams of CBD oil daily for 3 days post‐operatively. Both groups were prescribed a rescue narcotic, tamsulosin, oxybutynin and phenazopyridine. Daily pain scores, medication usage and ureteral stent symptoms using the validated USSQ questionnaire were recorded for 3 days post‐operatively. Results: Both the placebo and CBD group were similar in pre‐and peri‐operative characteristics. We found no difference in average pain scores or opioid usage between groups post‐operatively. Both groups endorsed similar discomfort with ureteral stents that affected their physical activity, sleep, urination, and daily life. Lastly, the majority of patients would have either mixed feeling or would be unhappy if they had to have a stent placed in the future. Conclusions: CBD oil showed no difference compared to placebo in minimizing post‐ureteroscopic stent discomfort or opioid usage. Despite the availability of numerous analgesic agents, patient experienced notable stent related symptoms and would be unhappy to have a stent placed in the future.
UR  -  https://www.cochranelibrary.com/central/doi/10.1002/central/CN-02496662/full
ER  -  


Record #9 of 74
Provider: John Wiley & Sons, Ltd.
Content: text/plain; charset="UTF-8"

TY  -  JOUR
AN  -  CN-02393972
A1  -  NCT05346562,
T1  -  Oral Cannabidiol Effect on Blood Pressure in Hypertensive Patients
JA  -  https://clinicaltrials.gov/show/NCT05346562
PY  -  2022
CC  -  Hypertension
C3  -  CTgov NCT05346562
M3  -  Trial registry record
KW  -  Cannabidiol
KW  -  Hypertension
N2  -  Research Design A double‐blind, placebo‐controlled, cross‐over pilot study in which 60 volunteers (aged 40‐70 years) will visit to laboratory on six occasions following an overnight fast. All participants will provide written informed consent. Eligible participants will then be randomized. The sequence of conditions the participant will receive will be generated by a research randomizer web‐service (https://www.randomizer.org) and participants will complete: 1) placebo‐control and 2) DehydraTECHTM CBD (225 to 300 mg split over three times daily for the initial 2.5 weeks and 375 to 450 mg split over three times for the following 2.5 weeks) ‐ see "dosing" below for further details . Following a two‐week washout, volunteers will then repeat testing for another five weeks under the different condition. The study design, implementation and reporting will following the CONSORT guidelines, including the 25‐item checklist and a flow diagram. DehydraTECH is a patented formulation processing technology developed by Lexaria Bioscience Corp. that has been shown to enhance the performance of lipophilic beneficial compounds in oral ingestible products by way of increased rate and extent of intestinal bioabsorption and systemic uptake. DehydraTECH formulations have been prepared with a range of lipophilic molecules of interest and administered orally to animals and/or humans to investigate pharmacokinetic and pharmacodynamic performance attributes. For example, in young healthy humans, DehydraTECH technology has been studied in an oral CBD formulation and shown to result in higher and more rapid levels of delivery that was reflected in lower blood pressure when compared to positive controls with matching CBD concentrations (Patrician et al., 2019). Moreover, in volunteers with pre‐hypertension, there were significant reductions in systolic, mean arterial blood pressure and arterial stiffness over an ambulatory 24‐hr monitoring period following administration of oral DehydraTECH2.0 (150 mgs per 8 hours totalling 450 mgs) when compared to placebo. The DehydraTECH2.0 CBD was well tolerated with no ill‐reported effects. Both researchers and subjects will be blinded to the performed conditions on testing days by having a research associate who is not involved in any other aspect of the study supply the capsules according to the randomization schedule. When reporting to the laboratory in the morning will be in the fasted state (no food or drinks for at least 10 hours). Visit 1 ‐ Screening On the initial visit potential participants will read through the information and consent form, ask any questions, and provide written informed consent. Following informed consent the participants will complete a customized Medical and Health Status Questionnaire that will be used to assess inclusion/exclusion criteria and prior history of medical conditions. Thereafter, the following questionnaires will be completed: Memory Assessment Clinic questionnaire(MAC‐Q); Beck Anxiety Inventory (BAI); Perceived Stress Scale Questionnaire (PSS); Short Form 36 Health Survey Questionnaire (SF‐36); Beck Depression Inventory (BDI); Global Physical Activity Questionnaire (GPAQ); State trait Anxiety Inventory (STAI); Big Life sodium calculator (BLSC). Sleep Questionnaires, including the Pittsburgh Sleep Quality Index (PSQI) and Epworth Sleepiness Scale (ESS); and the;); Stop‐Bang Questionnaire (S‐BANG). Anthropometric and physiologic measurements will be collected (height, body weight, waist circumferences, bio‐electrical impedance, blood pressure) for baseline participant characterization. After the completion of the screening procedures, the participants will be randomly assigned to one of the two experimental groups. Following randomization, participants will undergo first set of physiological, neuroimaging, sleep, and cognitive factors and will complete several lifestyle and psychological questionnaires. This battery of assessments will be completed again following either week 2.5 of week 5 before the washout period begins. All subjects will be instructed to keep a food and physical‐activity diary in the 24 h preceding the first laboratory visit and asked to replicate food consumption and physical activity as much as possible in the 24 h preceding subsequent visits. Subjects will be instructed to refrain from caffeine and alcohol‐containing drinks for 6 and 12 h before each laboratory visit, respectively Visit 2, 3 & 4 ‐ Experimental Trials The second visit will be scheduled at least 24 hours after the first visit to the laboratory and will require participants to be in the laboratory for <2 hours. Participants will report to the laboratory after an overnight fast (>10 hours) and around 07:30. Water intake will be measured and allowed ad‐lib. Dosing: For the initial 2.5 weeks, oral DehydraTECHTM CBD or the placebo control will be administered in the following doses during approx. 8‐hr intervals for: a) males or females (who weigh>75 kg); 75mg at 08:00, 75mg 14:00 and 150mg 22:00, total 300mg), b) males or females who weigh <75kg; (75mg at 08:00, 75mg 14:00 and 75mg 22:00, total 225mg). For the final 2.5 weeks, upon confirmation of normal blood chemistry, the following doses during approx. 8‐hr intervals for: a) males or females who weigh <100 kg; 75mg at 8:00, 150 mg 14:00 and 150mg 22:00, total 375mg), b) males or females who weigh >100kg; (150 mg at 8:00, 150 mg 14:00 and 150mg 22:00, total 450mg). The DehydraTECHTM CBD or the placebo control will be administered 30 mins following consumption of a meal (to aid absorption). The timing of this dosing will be recorded by each subject and continue each day for the 5‐week study duration. If a dose is missed, the subject will contact a member of the research team. he final daily dose (450 mg) will be the maximal dose approx. equally to 4.5 mg/kg/day. This dose is 2‐4‐fold less than the reported 1500mg/kg/day of CBD (or 10‐20mg/kg/day) in the recent Phase 1 trial by Watkins and colleagues that revealed peak serum alanine aminotransferase values were above the upper limit of normal in 7 (44%) out of the 16 participants and exceeded international criteria for drug‐induced liver injury in 5 (31%) of these participants (Watkins et al., 2021). The most common all‐causality adverse events AEs by preferred term were gastrointestinal disorders, including diarrhea in eight (50%) participants and abdominal discomfort in five (31%) participants. Most of these AEs were first experienced during the CBD titration phase. AEs mild (31%) or moderate (50%) in severity. Dosing diary and contingency for missed dosing: Each subject will be provided with a diary to confirm the timing of each daily dose of the CBD or placebo capsules. In the event of a missed dose, a maximum of one capsule (75mg) will be added to the next dose. The safety (lack of AEs) of acute dosing of 300 mg DehydraTECH2.0 CBD has been established; and previous studies have used much higher acute dosing without reports of related AEs (Sultan et al., 2020) The 24‐hour food log will be reviewed and a copy will be provided to subjects who will be asked to repeat the diet 24 hours before the following visit as closely as possible. Subjects will be reminded to not perform exercise or to consume alcohol 24 hours prior to the next visit. Subjects will return fasted to the laboratory approx. 17±2 days ( 2.5 weeks) and 35±2 days ( 5 weeks) after the second visit. Adherence to the 24‐hour diet will be confirmed upon arrival in the laboratory and the snacks will be provided for each session. The subjects "dosing diary" will also be returned. Subjects will be instructed to identify any deviations in diet or dosing (from the food log and dairy) before beginning the previous trial. Following the initial blood sample and questionnaires, subjects will then be instrumented with the 24‐hour ambulatory blood pressure monitor (ABPM; TM‐2430) that will be used to assess continuous blood pressure measurements away from the laboratory. The device will be set to take measurements every 30 minutes through the day (08:30‐23:00) and every hour through the night (23:00‐8:00). Subjects will be also instrumented with 24‐hour ECG monitor. Subjects will also be asked to wear a Fitbit activity and sleep monitor (Fitbit Inc, San Francisco, CA, USA). This is a wrist‐based device with a large organic light‐emitting diode screen featuring heartrate monitoring and tracking of steps, distance, calories burned, floors climbed, active minutes, and sleep duration. The protocol will be the same as the other visit. Following the last visit and a 2‐3 week washout period, subjects will receive one of the other two conditions. Sample size Preliminary estimates of the effect sizes for improvement (lowering) of 24‐hr ambulatory blood pressure following DehydraTECH2.0 are based on the results of the investigators' previous acute study that used similar active intervention and outcomes. This study will recruit a total of 70 participants, which will include a split of those who are either untreated or receiving standard care antihypertensive therapy. This power calculation, which is based on a sample size calculation formula for a mixed model for repeated measures data with attrition (Lu et al., 2008), provides 80% power to detect 0.4 standard deviation between‐group difference for an average repeated measurement correlation of 0.6 and three repeated measurements, taking 20% attrition into consideration. Statistical Analysis Continuous variables will be summarized with means ± standard deviation (SD) and/or 95% confidence intervals. Data will be analyzed for repeated measures analysis using either general or mixed linear models (with sex, body mass, medication and age as a co‐variates). Significance will be set at 5% alpha and analyses will be calculated by SPSS version 21 software (IBM, Chicago, IL). A final analysis plan, which includes analyses of the secondary outcomes and strategies for handling missing/incomplete data, will be formalized by the biostatistician prior to breaking the blind. The data analysis will only begin once data collection is complete. Significance The results of this study will help determine the effectiveness of Lexaria CBD technology as a novel anti‐hypertensive agent, both in isolation and in combination with standard care therapy. Understanding new approaches to CBD delivery has major implications for more precise recommendations of CBD usage in health and disease states.
UR  -  https://www.cochranelibrary.com/central/doi/10.1002/central/CN-02393972/full
ER  -  


Record #10 of 74
Provider: John Wiley & Sons, Ltd.
Content: text/plain; charset="UTF-8"

TY  -  JOUR
AN  -  CN-02673111
A1  -  NCT06320327,
T1  -  Topical CBD's Effects on Soreness and Performance
JA  -  https://clinicaltrials.gov/ct2/show/NCT06320327
PY  -  2024
C3  -  CTgov NCT06320327
M3  -  Trial registry record
KW  -  Cannabidiol
KW  -  Myalgia
N2  -  This study is a randomized, double‐blind, placebo‐controlled experiment examining if CBD cream impacts recovery after exercise. It will be investigated whether or not the potential effects of CBD cream are localized or systemic within the lower body muscles (quadriceps and hamstrings). Furthermore, the study will examine if these potential effects on recovery impact the expected decrements on lower body performance in the days following an intense exercise bout. Overall, the main objective is to determine whether or not CBD cream is an effective recovery method for those who are experiencing DOMS. Participants will be recruited from volunteers who reside in the Lexington area. Those who participate within the study will be randomly placed into one of three groups by the PI, Dr. Stuart Best: a group that will apply the CBD cream (Group 1), a group that will apply the placebo moisturizer cream (Group 2), or a control group that does not participate in any cream‐related procedures (Group 3). The research participants and research personnel conducting the testing will be blinded to who is in the CBD and placebo groups throughout the study. Furthermore, the PI, who will not participate in any form of testing, will also be responsible for the storage and distribution of the CBD and placebo creams during the study. Those in Group 3 (the control group) will be aware that they are in the control group, as they will be skipping the steps involving cream application. The protocols for Group 1 and Group 2 will be identical and the respective cream will be made available to the testers and participants in identical containers. A summary of the participant groups is shown below: Group 1 ‐ CBD Group; This group will apply the CBD cream in accordance with the manufacturer's recommendations throughout the study. Application procedures are described in a section below. Group 2 ‐ Placebo Group; This group will apply a placebo moisturizer cream that will match the scent, volume, and viscosity of the CBD cream. Application procedures are described in a section below.. Group 3 ‐ Control Group; This group will not apply any cream and will skip all cream‐related procedures during the study. During the time that would be designated for cream‐related procedures, the control group will rest; this rest period will match the durations of the cream‐related procedures for Groups 1 and 2 to keep the delivery of procedures as controlled as possible between groups. Participants will complete five sessions over the span of 7‐11 days. Sessions 1 and 2 will be separated by 3‐7 days to wash‐out any potential soreness from baseline testing, and Sessions 2‐5 will be separated by 24‐hr each. A session outline is described below: Session 1: Anthropometric data, baseline measurements for isokinetic peak torque (PT) and countermovement jump (CMJ) as well as familiarization with the pressure‐pain threshold (PPT) test are established. Prior to baseline testing, familiarization with the CMJ and PT instruments and procedures are included during this introductory session. Session 2 (3‐7 days after Session 1): The time between Sessions 1 and 2 ensured each participant began the Session 2 without any residual muscle damage or soreness from Session 1. Participants will complete a digital questionnaire to monitor and evaluate soreness and recovery. Questionnaires will be administered using Research Electronic Data Capture (REDCap) on the investigator's personal computer. Participants will then complete a PPT test, which will serve as their baseline measurement, followed by a fatiguing exercise protocol (FP) designed to induce muscle damage and soreness. The FP consists of repeated maximal effort concentric and eccentric muscle actions at the knee joint (5 sets, 10 reps, 30 seconds rest for both concentric/eccentric knee extension/flexion and eccentric/concentric knee extension/flexion, respectively). A Post‐FP questionnaire will be completed to monitor changes in muscle soreness after the FP, followed by the cream application/sitting rest procedures (C/R) for each participant's respective group. The session concludes with a questionnaire (Post C/R) to evaluate the effects of cream/rest, another PPT, and a CMJ assessment. Session 3 and 4 (24‐ and 48‐hr after Session 2): Sessions 3 and 4 will utilize identical procedures. Participants will complete a Pre‐Session questionnaire to monitor soreness and recovery. Then, PPT and CMJ tests are completed. Participants then apply cream or have seated rest according to the respective protocol for their group. After the cream application/sitting procedure occur, participants complete a follow‐up Post C/R questionnaire. Lastly, PPT and CMJ are completed again by the participant. Session 5 (72‐hr after Session 2): Session 5 repeats the research procedures of Session 1, with the exclusion of anthropometric testing. To complete Session 5, as well as their participation in the study, each participant will complete a Post‐Study questionnaire Application Procedures: Cream application procedures will be the same for both CBD and placebo groups, with only the type of cream applied differing between the two groups. Participants will have their quadriceps marked to represent a 'cream application zone'. Similar to the quadriceps PPT, the markings made on the midline of the anterior leg midway between the anterior superior iliac spine (ASIS) and the superior border of the patella will be utilized. However, two new markings will be created to serve as a superior and inferior site: 1) being one‐third of the distance between the ASIS and the superior border of the patella; and, 2) two‐thirds of the distance between the ASIS and the superior border of the patella. Each participant will first apply the cream to the most superior site on the dominant leg in a clockwise rhythm at a standardized cadence (50 beats·min^‐1) for 30 seconds. The participant will then be instructed to proceed inferiorly until all three sites are completed. For each site, participants will be instructed to apply approximately one‐third of the total quantity of cream per container. At the conclusion of this process, participants will be told to finish applying any residual cream remaining in the containers across the entire area of cream application. To assess the localized vs systemic effects of CBD cream, cream will only be applied to the quadriceps in both the CBD and placebo groups. Participants within the control group will be instructed to sit in a relaxed position for 3 minutes. This duration has been chosen because it matches the total time of the cream application for CBD and placebo groups.
UR  -  https://www.cochranelibrary.com/central/doi/10.1002/central/CN-02673111/full
ER  -  


Record #11 of 74
Provider: John Wiley & Sons, Ltd.
Content: text/plain; charset="UTF-8"

TY  -  JOUR
AN  -  CN-02403303
A1  -  Narang, G
A1  -  Adeleye, O
A1  -  Wymer, K
A1  -  Humphreys, M
A1  -  Stern, K
T1  -  EFFECT OF CANNABIDIOL OIL ON POST-URETEROSCOPY PAIN FOR URINARY CALCULI: a RANDOMIZED DOUBLE-BLIND PLACEBO CONTROLLED TRIAL
JA  -  Journal of urology
PY  -  2022
VL  -  207
IS  -  SUPPL 5
SP  -  e1041
C3  -  EMBASE 638169261
M3  -  Journal article; Conference proceeding
KW  -  *pain
KW  -  *ureteroscopy
KW  -  *urolithiasis
KW  -  Adult
KW  -  Clinical trial
KW  -  Conference abstract
KW  -  Controlled study
KW  -  Double blind procedure
KW  -  Drug therapy
KW  -  Female
KW  -  Human
KW  -  Major clinical study
KW  -  Male
KW  -  Micturition
KW  -  Physical activity
KW  -  Prospective study
KW  -  Randomized controlled trial
KW  -  Sleep
KW  -  Tertiary care center
KW  -  Ureteral stent symptom questionnaire
DO  -  10.1097/JU.0000000000002670.01
N2  -  INTRODUCTION AND OBJECTIVE: Post‐ureteroscopy stent placement carries significant morbidity and pain which can interfere with daily life. This discomfort unfortunately leads many to opioid pain medications, which have a known risk of addiction. Cannabidiol (CBD) oil represents an alternative analgesic that has proven antiinflammatory and antinociceptive effects. We sought to evaluate the effect of an FDA‐approved CBD oil (Epidiolex) on pain control and opioid usage in the post‐ureteroscopy setting. METHODS: This was a prospective, placebo‐controlled, double‐blind, randomized controlled trial at a tertiary care center. 90 patients undergoing ureteroscopy with stent placement for urinary stone disease were randomized 1:1 to placebo or 20 milligrams of CBD oil daily for 3 days post‐operatively. Both groups were prescribed a rescue narcotic, tamsulosin, oxybutynin and phenazopyridine. Daily pain scores, medication usage and ureteral stent symptoms using the validated USSQ questionnaire were recorded for 3 days post‐operatively. RESULTS: Both the placebo and CBD group were similar in pre‐ and peri‐operative characteristics. We found no difference in average pain scores or opioid usage between groups postoperatively. Both groups endorsed similar discomfort with ureteral stents that affected their physical activity, sleep, urination, and daily life. Lastly, the majority of patients would have either mixed feeling or would be unhappy if they had to have a stent placed in the future. CONCLUSIONS: CBD oil showed no difference compared to placebo in minimizing post‐ureteroscopic stent discomfort or opioid usage. Despite the availability of numerous analgesic agents, patient experienced notable stent related symptoms and would be unhappy to have a stent placed in the future. (Table Presented).
UR  -  https://www.cochranelibrary.com/central/doi/10.1002/central/CN-02403303/full
ER  -  


Record #12 of 74
Provider: John Wiley & Sons, Ltd.
Content: text/plain; charset="UTF-8"

TY  -  JOUR
AN  -  CN-02368184
A1  -  Sahinovic, A
A1  -  Irwin, C
A1  -  Kevin, RC
A1  -  Cox, AJ
A1  -  Lau, NS
A1  -  Desbrow, B
A1  -  Johnson, NA
A1  -  Sabag, A
A1  -  Hislop, M
A1  -  Haber, PS
A1  -  et al.
T1  -  The Effect Of Cannabidiol (CBD) On Exercise Physiology And Bioenergetics: a Randomised Controlled Pilot Trial...2021 ACSM Annual Meeting & World Congresses [Virtual], June 1-5, 2021
JA  -  Medicine and science in sports and exercise
PY  -  2021
VL  -  53
SP  -  280‐279
C3  -  CINAHL 152582283
M3  -  Journal article
KW  -  Athletes, Male
KW  -  Cannabidiol
KW  -  Energy Metabolism
KW  -  Exercise Physiology
KW  -  Pharmacodynamics
KW  -  Teleconferencing
DO  -  10.1249/01.mss.0000762344.41349.83
UR  -  https://www.cochranelibrary.com/central/doi/10.1002/central/CN-02368184/full
ER  -  


Record #13 of 74
Provider: John Wiley & Sons, Ltd.
Content: text/plain; charset="UTF-8"

TY  -  JOUR
AN  -  CN-02699999
A1  -  NCT06414473,
T1  -  CBD for Knee Osteoarthritis
JA  -  https://clinicaltrials.gov/ct2/show/NCT06414473
PY  -  2024
C3  -  CTgov NCT06414473
M3  -  Trial registry record
KW  -  Cannabidiol
KW  -  Osteoarthritis
KW  -  Osteoarthritis, Knee
N2  -  Knee OA is the most common joint disease and a major cause of functional limitation andpain in adults. Pain is the primary symptom of OA, and the main reason people seekmedical treatment. Although pharmacologic treatment for OA such as opioid‐basedmedications may help in the short‐term with reducing pain‐related symptoms, they areknown to have mild to severe side effects along with the potential for long‐termdependency. Consequently, many Americans have turned to cannabis‐related products likecannabidiol or CBD for reducing pain and pain‐related symptoms associated with OA.Current research has shown evidence that phyto‐cannabinoids may have a promisingtherapeutic potential in a variety of physical and psychological ailments, andcannabidiol (CBD) is of particular interest due to its positive safety profile,non‐intoxicating effects, and purported therapeutic capabilities in severalmusculoskeletal diseases. In vitro and in vivo studies have shown that CBD administrationin the short term is safe and effective in reducing inflammation and pain behaviors inanimal models of OA. Despite the widespread popularity of CBD in the US, there is verylimited data that indicates the safety, acceptability, and pain‐relieving effects of CBDuse for people with symptomatic knee osteoarthritis. The investigators' objective will beto conduct an early‐stage clinical trial to investigate the safety,tolerability/acceptability, and efficacy of CBD as a non‐pharmacological treatment forsymptomatic knee OA. The investigators will conduct an innovative and novel study withrigorous scientific design that will assess and monitor symptomatic relief and improvedfunction following CBD administration (active) or placebo‐control using a randomized,double‐blind, placebo‐controlled, cross‐over study design. The investigators will berecruiting 30 adult men and women, between 40 and 75 years of age, with an establishedclinical diagnosis of knee OA. To be included in the study, participants must reporthaving moderate to severe knee pain (ΓëÑ4/10) with physical activity in one or both knees.Subjects will be required to complete a 78‐day study trial spanning a pre‐dosingscreening visit, baseline testing, 30‐day dosing regimen with follow‐up testing. A 2‐weekwash‐out period will be followed by the cross‐over phase using identical baseline andfollow‐up testing procedures. The data from the active CBD phase will be compared to datafrom the placebo‐control phase. There is an extremely large consumer base for CBD‐relatedproducts in the US, and this base will be expanding exponentially over the course of thisdecade; therefore, scientific investigation into its therapeutic potential is necessary.
UR  -  https://www.cochranelibrary.com/central/doi/10.1002/central/CN-02699999/full
ER  -  


Record #14 of 74
Provider: John Wiley & Sons, Ltd.
Content: text/plain; charset="UTF-8"

TY  -  JOUR
AN  -  CN-02299698
A1  -  NCT05020028,
T1  -  Cannabidiol (CBD) in Pain Reduction for Knee Osteoarthritis
JA  -  https://clinicaltrials.gov/ct2/show/NCT05020028
PY  -  2021
C3  -  CTgov NCT05020028
M3  -  Trial registry record
KW  -  Cannabidiol
KW  -  Osteoarthritis
KW  -  Osteoarthritis, Knee
N2  -  This will be a multi‐center, double‐blinded, randomized, placebo‐controlled study. Thestudy is comparing pain, outcomes, and patient satisfaction in two cohorts: patients withknee OA undergoing physiotherapy/home exercises who receive CBD and a placebo group withPT/home exercise program. Patients will be asked on treatment Day 1, 2, 7, and 14, 28,42, and 84 to rate their pain according to the VAS scale. Additionally, patientsatisfaction and clinical outcomes will be measured.
UR  -  https://www.cochranelibrary.com/central/doi/10.1002/central/CN-02299698/full
ER  -  


Record #15 of 74
Provider: John Wiley & Sons, Ltd.
Content: text/plain; charset="UTF-8"

TY  -  JOUR
AN  -  CN-02234527
A1  -  NCT04729179,
T1  -  Cannabidiol for Fibromyalgia (The CANNFIB Trial)
JA  -  https://clinicaltrials.gov/ct2/show/NCT04729179
PY  -  2021
C3  -  CTgov NCT04729179
M3  -  Trial registry record
KW  -  Cannabidiol
KW  -  Fibromyalgia
KW  -  Myofascial Pain Syndromes
N2  -  BACKGROUND: Fibromyalgia is a serious chronic pain condition affecting 2‐5 % of the background population. The disease burden in most affected individuals is substantial; with widespread musculoskeletal pain, high pain intensity, often accompanied by sleep disturbances, fatigue, cognitive dysfunction, and emotional distress. Fibromyalgia is associated with disability and muscle fatigue, affecting daily life activities, leading to poor social participation and incapacity for normal employment. Studies have shown that many patients, are not satisfied with the treatments offered, and rate their health and quality of life after treatment as poor. There is currently is no cure for fibromyalgia, and management aiming at symptom reduction and maintenance of optimal functioning is recommended by clinical guidelines, including both non‐pharmacological and pharmacological treatment strategies. Recommendations for the pharmacological treatment of fibromyalgia propose antidepressants and anticonvulsants, which target central pain processing mechanisms. These treatments have been tested in controlled trials for their efficacy in patients with fibromyalgia, and meta‐analyses on these interventions have revealed that overall effect sizes are modest, as only a minority of patients have substantial benefit (patient reported pain relief of 50% or greater), while more have moderate benefit (patient reported pain relief of 30% or greater). Many patients have no or minimal benefit or will discontinue the treatment due to side effects. However, it appears that even moderate reductions in pain may lead to considerable increase in self‐reported quality of life and other outcome domains in this specific patient population. Medical cannabis is popularly advocated for different health conditions including chronic pain, both among politicians and in the general population in Denmark, although evidence is sparse efficacy and on what types of medical cannabis to use and what dosages to prescribe for the different conditions. In addition, safety issues such as adverse events and serious adverse events is not properly assesed. Physicians are reluctant to prescribe medical cannabis to their patients, and many patients living with chronic pain are known to self‐administer unlicensed medical cannabis. The extent of actual cannabis use is unknown, although, one study has documented that 13% of patients with fibromyalgia use cannabis regularly with a more extensive use among male patients compared to females. Numbers from a Danish context show that only 17 out of 286 (6%), patients with fibromyalgia participating in a multidisciplinary rehabilitation program in Bispebjerg and Frederiksberg hospital during 2018, stated that they were using self‐administrated cannabis on a regular basis (unpublished data). As self‐administrated off‐label use of cannabis is illegal in Denmark, this number may well be underreported. Still, individuals diagnosed with fibromyalgia who do admit to cannabis use, are sharing stories with health professionals about how unlicensed cannabis has improved their coping with everyday life, functional ability, pain, sleep, fatigue, mood and overall health related quality of life. Such compelling stories cannot be ignored and underline the necessity of exploring the efficacy of medical cannabis in a proper research design (i.e. with good internal validity). The use of the cannabis plant for medical purposes is limited in Europe and the European addiction societies stresses the need for further studies on the efficacy and possible dangers regarding medical cannabis intake. Regulations are lacking on registration and medical indications, and the development of uniform compounds regarding strength and types of products and rules concerning sales and marketing. In Denmark, production and distribution of medical cannabis is illegal. However, starting from January 1st, 2018, a four‐year pilot scheme has been legalized and approved by the Danish Medicines Agency, allowing for medical cannabis in the treatment of conditions such as multiple sclerosis, spinal injuries and nausea after chemotherapy and neuropathic pain. Although patients suffering from fibromyalgia have few treatment options for management of their disabling condition, this group is not included in the pilot scheme. However, it is legal for physicians to prescribe cannabis for this and other patient groups. Medical cannabis Medical cannabis is the term for medications derived from dried cannabis plants in the form of capsules, pills or extracts/oils. The top shoot of the plant contains 100 cannabinoids that are divided into two subgroups; Delta‐9‐tetrahydrocannabinol (THC) and cannabidiol (CBD), affecting the cannabinoid type 1 receptors located in the central nervous system, and the cannabinoid type 2 receptors located outside of the central nervous system. While the THC cannabinoids have psychoactive, appetite stimulating and nausea reducing effects, cannabidiol has anti‐inflammatory, anti‐convulsive and immune modulating effects. Studies are inconclusive regarding the effect of cannabidiol on appetite and food intake. Cannabinoids are known to be highly lipophilic and to accumulate in fatty tissue, and may influence the metabolism, fat distribution and accumulation in users. It has been implicated that both TCH and CBD have pain reducing effects. CBD is confirmed to have a favorable safety profile compared to THC. The US Food and Drug Administration (FDA), has approved Epydiolex® as the first prescription cannabis drug derived from the cannabis plant, for treating rare and severe forms of epilepsy. Synthetically manufactured cannabis such as dronabinol (USA) and nabilone (USA and UK), have been approved earlier in the treatment of nausea after chemotherapy. The only synthetic cannabis based approved drug in Denmark is Sativex® for the treatment of multiple sclerosis. However, none of the cannabis drugs are currently approved for the treatment of chronic pain conditions. Evidence is sparse on medical cannabis in the treatment of fibromyalgia. In a Cochrane review on herbal cannabis (hashish, marihuana), plant‐based and synthetic cannabinoids for fibromyalgia, only two out of four identified studies on the topic were included, due to small sample sizes, short‐term duration and poor reporting of the other studies. The two studies were both on synthetic cannabinoid (nabilone). No high‐quality studies on plant‐based cannabis could be identified. Evidence for efficacy was inconsistent as one study favored nabilone on pain and quality of life, compared to placebo, and the other study favored nabilone on sleep compared to Amitriptyline (anti‐depressant). However, the quality of the studies was low, and tolerability was low due to side effects. Recent systematic reviews, have investigated the existing evidence on the effectiveness of cannabinoids for chronic non‐cancer pain, including fibromyalgia. No impact on physical and emotional functioning has been found, and only low‐quality evidence found improved sleep and patient global impression of change. Thus, it was concluded to be unlikely that cannabinoids are effective in the treatment of non‐cancer pain, as findings were inconsistent. Survey studies, however, have showed favorable effect on fibromyalgia symptoms and health‐related quality of life, and improved pain management and sleep, among users of unlicensed cannabis compared to non‐users, although no information on type and dosages of cannabis was given in the surveys. Negative patients' perspectives themes such as the high cost, the negative effects of cannabis and the "views of others", including their health care professionals, were also identified. A recent retrospective study showed significantly favorable outcomes on fibromyalgia symptoms among medical cannabis users, and only mild adverse events. However, the retrospective design, the relatively small sample size and short duration reduced the quality of the study. Based on the high demand and an increasing popularity of medical cannabis ‐ which is currently used unlicensed among many patients with fibromyalgia, despite the lack of high‐quality evidence on efficacy and safety, a well‐designed randomized trial with a large sample size and clinically relevant duration is warranted. OBJECTIVES: The aim of this trial is to assess the efficacy and safety of cannabidiol use compared to placebo, and to evaluate the safety and tolerability of cannabidiol compared to placebo in patients with fibromyalgia over 24 weeks. HYPOTHESES: The primary hypothesis of the study is that pain intensity will be significantly reduced in participants receiving cannabidiol compared to those receiving identically appearing placebo after 24 weeks. Secondary hypotheses are that sleep quality and duration, activities of daily living and quality of life, will be improved in participants receiving cannabidiol compared to those receiving placebo after 24 weeks. It is also hypothesized that participants receiving cannabidiol will improve on several supportive exploratory secondary outcomes (see outcome measures section), and that a higher proportion of those receiving cannabidiol will have a substantial benefit (50 % pain reduction) and a moderate benefit (30 % pain reduction). STUDY DESIGN: The trial is designed as a single‐center, randomized, placebo‐controlled, double blind and parallel‐group trial.; the trial contains three periods: A pre‐randomization screening period (week ‐8 to 0), a main trial period (week 0 to 24), and a post interventional observation period (week 24 to 36). The trial is designed to determine the efficacy and safety of cannabidiol use for patients with fibromyalgia. The trial is scheduled to start inclusion of first patient first visit, February 2021 or as soon as possible thereafter, and the study period will go on for two year and end with the last patient last visit in December 2022. Eligible participants, who are included at screening, will be randomized in a 1:1 manner to receive either cannabidiol 50 mg or placebo. Allocation will also be stratified based on sex (male vs. female), age and pain intensity (over vs. under 7 on the Fibromyalgia Impact Questionnaire Revised version (FIQ‐R) pain numeric rating scale, to ensure that the groups are equal. A computer‐generated randomization sequence will create subject identification numbers and allocate the subjects to treatment arms. The randomization sequence will be created by an independent biostatistician using a random number generator (SAS Proc Plan), and subsequently entered in the electronic Case Report Form (e‐CRF), that will be developed specifically for the study, by an independent data manager. If unblinding of a participant is required due to an adverse event, the primary investigator can request to break the randomization code for the individual patient, via the independent data manager. The unblinding will always be performed at patient level and unblinding can take place any time during the day (24/7). Randomization and concealed allocation are done electronically in the e‐CRF at the randomization visit (week 0). The study will be conducted at the Parker Institute, Bispebjerg and Frederiksberg Hospital, University of Copenhagen. The Parker Institute is a well‐established research institute and clinical department with secretariat, data managers and Good Clinical Practice (GCP) trained health care professionals including physicians and study nurses. Monitoring will be conducted from the initiation and throughout the trial by the GCP‐unit at Bispebjerg and Frederiksberg hospital, in accordance with the GCP rules and regulations. The trial will end when the last patient has completed the last visit as well as the 12‐week post interventional observation period, or prematurely discontinued the intervention or withdrawn from the trial, which comes last.
UR  -  https://www.cochranelibrary.com/central/doi/10.1002/central/CN-02234527/full
ER  -  


Record #16 of 74
Provider: John Wiley & Sons, Ltd.
Content: text/plain; charset="UTF-8"

TY  -  JOUR
AN  -  CN-01507046
A1  -  NCT02844933,
T1  -  Cannabidiol Oral Solution for the Treatment of Patients With Prader-Willi Syndrome
JA  -  https://clinicaltrials.gov/show/NCT02844933
PY  -  2016
C3  -  CTgov NCT02844933
M3  -  Trial registry record
KW  -  Cannabidiol
KW  -  Prader‐Willi Syndrome
KW  -  Syndrome
N2  -  The primary objective of this study is to assess the efficacy of cannabidiol oral solution on hyperphagia‐related behavior in patients with Prader‐Willi Syndrome (PWS). The secondary objectives of this study are to assess the efficacy, safety and tolerability, impact on quality of life, and impact on physical activity of cannabidiol oral solution in patients with PWS.
UR  -  https://www.cochranelibrary.com/central/doi/10.1002/central/CN-01507046/full
ER  -  


Record #17 of 74
Provider: John Wiley & Sons, Ltd.
Content: text/plain; charset="UTF-8"

TY  -  JOUR
AN  -  CN-02506342
A1  -  Kennedy, M
T1  -  CANNABIDIOL (CBD): USEFULNESS OR OTHERWISE FOR EXERCISE
JA  -  Internal medicine journal
PY  -  2022
VL  -  52
SP  -  9
C3  -  EMBASE 639282755
M3  -  Journal article; Conference proceeding
KW  -  *exercise
KW  -  Adult
KW  -  Athlete
KW  -  Cannabis use
KW  -  Competition
KW  -  Conference abstract
KW  -  Controlled study
KW  -  Delayed onset muscle soreness
KW  -  Elbow flexion
KW  -  Endurance athlete
KW  -  Female
KW  -  Human
KW  -  Human tissue
KW  -  Male
KW  -  Marketing
KW  -  Muscle injury
KW  -  Musculoskeletal pain
KW  -  Neuroprotection
KW  -  Organization
KW  -  Rugby
KW  -  Running
KW  -  Screening test
KW  -  Sleep
KW  -  Systematic review
KW  -  United Kingdom
DO  -  10.1111/imj.15890
N2  -  Aims: Establish the place of CBD in sport and exercise. Methods: Review of all refereed publications. Results: Cannabis preparations are legally available and are a multi‐billiondollar business. Use is promoted by prominent sportspeople, sporting organisations and CBD marketing companies. Psychoactive tetrahydrocannabinol (THC) is banned in competition sport and does not improve aerobic performance. 1 Usual indications for its use in sport are to relieve musculoskeletal pains, calming effects, improve sleep and recovery and neuroprotection. Cannabis use is common, but most surveys do not specify the cannabinoid taken. A United Kingdom survey of competition rugby players 26% used, or had used, a CBD preparation. Four published studies evaluate CBD in exercise: 1 Twenty‐three male and female trained weightlifters. Dose: 16.67 mg SL vs placebo. Evaluation: maximal squat. Result: Muscle soreness was less with CBD (P < 0.05). 2 Fourteen male, 2 female. Dose: 60 mg PO, CBD vs placebo. Evaluation: maximal squat and countermovement counter jump. Result: small but significant (P < 0.05) decreases in post exercise myoglobin and creatine kinase with CBD. 3 Thirteen untrained males. Dose: 150 mg PO vs placebo. Evaluation: maximal elbow flexions. Result: no changes in muscle soreness or noninvasive markers of muscle damage. 4 Nine endurance athletes. Dose 300 mg PO vs placebo. Evaluation: submaximal and maximal running. Result: slight increase in VO2 max in one exercise arm of study and some improved subjective feelings. Some marketed preparations of CBD contain enough THC to result in a positive urine screening test. Conclusions: CBD use is common; it does not enhance performance and its use in exercise for other indications is not yet well evidence based.
UR  -  https://www.cochranelibrary.com/central/doi/10.1002/central/CN-02506342/full
ER  -  


Record #18 of 74
Provider: John Wiley & Sons, Ltd.
Content: text/plain; charset="UTF-8"

TY  -  JOUR
AN  -  CN-02451916
A1  -  ACTRN12622001112752,
T1  -  Cannabidiol (CBD) for Clozapine Refractory Schizophrenia (CanCloz)
JA  -  https://trialsearch.who.int/Trial2.aspx?TrialID=ACTRN12622001112752
PY  -  2022
C3  -  ICTRP ACTRN12622001112752
M3  -  Trial registry record
N2  -  INTERVENTION: The study will include 40 individuals with schizophrenia or schizoaffective disorder who will be randomised to receive daily 1000mg Cannabidiol or placebo for 12 weeks in addition to their normal routine care. Routine care is defined as 'individualized combinations of psychopharmacology, behavioural interventions, rehabilitation and associated clinical services in keeping with Queensland Health standards of care'. All unused supplies of study medication (i.e. oral capsules), will be accounted for and documented by the designated Research Pharmacist. Compliance with study medication will be documented at each visit by means of a capsule count. CONDITION: Diet and Nutrition ‐ Obesity Mental Health ‐ Schizophrenia Metabolic and Endocrine ‐ Metabolic disorders schizophenia;schizoaffective disorder;Obesity;Metabolic syndrome; ; schizophenia ; schizoaffective disorder ; Obesity ; Metabolic syndrome PRIMARY OUTCOME: The Primary outcome measure will be change in schizophrenia symptom severity based off the total Positive and Negative Syndrome Scale (PANSS) score using the Structured Clinical Interview‐Positive and Negative Syndrome Scale (SCI‐PANSS).[Baseline (week 0), week 4, week 8 and week 12 (primary endpoint) post first dosage.] SECONDARY OUTCOME: ; Diet and appetite (Food Craving Inventory) will be assessed as a composite outcome.[Baseline (week 0), and week 12 post‐first dosage] ; Liver function tests assessed by blood results[ ; Baseline(week 0), and week 12 post‐first dosage] Anxiety will be assessed using the HAM‐A scale[Baseline (week 0), and week 12 post‐first dosage] Change in body weight in kg's and will be conducted by research assistants using calibrated digital scales[Baseline (week 0), week 4, week 8 and week 12 post‐first dosage] Changes in neurocognition will be assessed using the Brief Assessment of Cognition in Schizophrenia measures.[Baseline (week 0), and week 12 post‐first dosage] Changes in physical activity will be assessed using the Simple Physical Activity Questionnaire (SIMPAQ) measure.[Baseline (week 0), and week 12 post‐first dosage] Changes in sleep patterns will be assessed using the Pittsburgh Sleep Quality Inde Xscale[Baseline (week 0), week 12 post‐first dosage] Depression will be assessed using the Calgary Depression Scale.[Baseline (week 0), and week 12 post‐first dosage] Inteligence Quotient will be measured using the Test of Premorbid Functioning [Baseline (week 0), and week 12 post‐first dosage] Metabolic syndrome will be assessed as a composite of pathology blood results HbA1c, HDL, LDL, triglycerides and waist circumference determined using a measuring tape, blood pressure determined using a digital blood pressure monitor and hip waist ratio[Baseline (week 0), and week 12 post‐first dosage] Quality of life will be measured using the Australian Quality of Life scale.[Baseline (week 0), and week 12 post‐first dosage] Safety and tolerability will be assessed using the Systematic Assessment for Treatment Emergent Events – Systematic Inquiry (SAFETEE‐SI) e.g. nausea and diarrhoea.[Baseline (week 0), and week 12 post‐first dosage] INCLUSION CRITERIA: 1. Aged between 18 and 64 years (inclusive). 2. Fulfil the DSM‐IV criteria for schizophrenia or schizoaffective disorder, based on the Diagnostic Interview for Psychosis (DIP) 3. Total PANSS score greater than or equal to 60 4. Have received oral clozapine for a period of at least 18 weeks with a clozapine level of greater than 350mg/ml 5. Agree to participate, has capacity to consent and able to follow the study instructions and procedures.
UR  -  https://www.cochranelibrary.com/central/doi/10.1002/central/CN-02451916/full
ER  -  


Record #19 of 74
Provider: John Wiley & Sons, Ltd.
Content: text/plain; charset="UTF-8"

TY  -  JOUR
AN  -  CN-02366718
A1  -  NCT05189275,
T1  -  Cannabidiol and Focus Study (CBD-Focus)
JA  -  https://clinicaltrials.gov/show/NCT05189275
PY  -  2021
C3  -  CTgov NCT05189275
M3  -  Trial registry record
N2  -  BACKGROUND: Cannabidiol (CBD), a non‐psychoactive hemp derivative, is an attractive therapeutic target, and is most supported by the scientific community as an antiepileptic, anxiolytic, and antipsychotic. Additionally, CBD may cause alterations in aspects of health and fitness, fatigue, stress, calmness, quality of life, cognitive function, ability to maintain focus, sleep quantity, and sleep quality. Cannabidiol may be associated with alterations in inflammatory response in the human body, which has implications in both healthy and diseased populations. In humans, natural killer cells (NKC) contain the highest concentrations of receptors associated with the endocannabinoid system and CBD. Human models have demonstrated that CBD use increases the percentage of NKC in peripheral blood. However, similar models found that CBD administration inhibits markers of NKC cytotoxic function, a beneficial cellular mechanism used to prevent malignant cell transformation and viral infection. The overarching goal of this investigation is to determine the effects of an 8‐week CBD intervention on measures of fatigue, stress, calmness, quality of life, cognitive function, focus, health and fitness, and sleep quantity, and sleep quality. In addition, this study will explore a potential CBD mechanism of action with a focus on biomarkers of neural health, inflammation, liver health, kidney health, as well as NKC number and function. METHODS: In this double‐blind, placebo‐controlled, 4 arm clinical trial, male and female participants will undergo 2 pre intervention study visits and 3 post intervention study visits separated by an 8‐week intervention period. Participants must be aged 18‐50 years old, currently completing at least 150 minutes of moderate to vigorous physical activity per week, have a body mass index under 29.9, with no significant physical or mental health (without the presence of chronic depression or anxiety) conditions. Subjects may not have an allergy to soy. All study subjects must also be free of cannabis product use or regular high doses of antioxidants for the previous 8 weeks. Supplementation groups will be randomly assigned into groups consuming one of 4 beverages: 1) a beverage with 40 mg of CBD (CBD40, n=50), 2) a beverage with 20 mg of CBD (CBD20, n=50), 3) a beverage with 0 mg of CBD (CBD0, n=50) or 4) calorie‐matched placebo (PLAC, n=50). INTERVENTION DESCRIPTION: Participants will be instructed to consume one beverage per day following their last meal, 1‐1.5h before bed. Four weeks of beverages will be provided at a time. These beverage deposits will include an in person check in at the midpoint of the study. Participants and researchers will be blinded to the intervention groups. All participants will be given a 4‐week supply of beverages. Investigators will meet with participants weekly via zoom/phone call and to report any adverse side effects or changes in physical activity routine. All products will be provided by Ocean Spray. All products are hemp derived, within legal limits and have had their purity verified. Following the completion of data collection for all study participants, researchers will be unblinded to supplementation groups.
UR  -  https://www.cochranelibrary.com/central/doi/10.1002/central/CN-02366718/full
ER  -  


Record #20 of 74
Provider: John Wiley & Sons, Ltd.
Content: text/plain; charset="UTF-8"

TY  -  JOUR
AN  -  CN-01961295
A1  -  Sultan, S
A1  -  O'Sullivan, S
A1  -  England, T
T1  -  Haemodynamic response to short-term daily cannabidiol
JA  -  European stroke journal
PY  -  2019
VL  -  4
CC  -  Hypertension
SP  -  524
C3  -  EMBASE 628558638
M3  -  Journal article; Conference proceeding
KW  -  *carotid artery flow
KW  -  Adult
KW  -  Antihypertensive therapy
KW  -  Arterial stiffness
KW  -  Artery diameter
KW  -  Atherosclerosis
KW  -  Blood pressure meter
KW  -  Blood pressure monitoring
KW  -  Brain blood flow
KW  -  Clinical article
KW  -  Conference abstract
KW  -  Controlled study
KW  -  Diastolic blood pressure
KW  -  Dilatation
KW  -  Double blind procedure
KW  -  Endothelium
KW  -  Human
KW  -  Internal carotid artery
KW  -  Isometric exercise
KW  -  Male
KW  -  Mean arterial pressure
KW  -  Middle cerebral artery
KW  -  Outcome assessment
KW  -  Pulse wave
KW  -  Randomized controlled trial
KW  -  Rest
KW  -  Systolic blood pressure
KW  -  Transcranial doppler
DO  -  10.1177/2396987319845581
N2  -  Background and Aims: Single dose Cannabidiol (CBD, 600mg) reduces blood pressure (BP) at rest and in response to stress. We aimed to assess haemodynamic response to repeated CBD dosing. Methods: 26 healthy men, aged 26.3 (SD 5.6) years received CBD or placebo (600mg od, 7 days) in a randomised, placebo‐controlled, doubleblind, parallel study (13/group). Continuous beat‐to‐beat haemodynamics (Finometer) was assessed after acute and repeated (chronic) dosing at rest and in response to stress (isometric exercise). Secondary outcomes included cerebral blood flow (CBF, transcranial doppler), pulse wave velocity (PWV, Vicorder) and flow mediated dilatation (FMD, ultrasound). Results: Compared to placebo, CBD significantly reduced mean arterial pressure (mean difference [MD]‐2 mmHg, p=0.01), with a trend to lower systolic BP (MD‐2.28 mmHg, p=0.08) and diastolic BP (MD‐1.76 mmHg, p=0.06) after acute but not repeated dosing at rest. In response to stress, CBD lowered systolic BP acutely (MD‐6 mmHg, p=0.007) and chronically (MD‐5.7 mmHg, p=0.01). Repeated CBD increased internal carotid artery (ICA) diameter (MD 0.55 mm, p=0.01) with trends to increase ICA flow volume (MD 0.12 l/min, p=0.07). In the CBD group, PWV decreased (‐0.44 m/s, p=0.05, n=11) and FMD increased (3%, p=0.05, n=6) over 7 days. Middle cerebral artery velocity was not significantly affected by CBD. Conclusions: CBD reduces BP acutely at rest and during stress. BP reduction during stress persists with repeated dosing, whilst carotid dilatation increases without affecting CBF. Repeated CBD reduces arterial stiffness and improves endothelial function, findings that warrant investigation in populations with atherosclerosis.
UR  -  https://www.cochranelibrary.com/central/doi/10.1002/central/CN-01961295/full
ER  -  


Record #21 of 74
Provider: John Wiley & Sons, Ltd.
Content: text/plain; charset="UTF-8"

TY  -  JOUR
AN  -  CN-02568863
A1  -  ACTRN12623000593639,
T1  -  Does cannabidiol enhance exercise enjoyment? A randomised controlled trial
JA  -  https://trialsearch.who.int/Trial2.aspx?TrialID=ACTRN12623000593639
PY  -  2023
C3  -  ICTRP ACTRN12623000593639
M3  -  Trial registry record
N2  -  INTERVENTION: The intervention will be 150 mg of cannabidiol (CBD). Specifically, it will be 2 Xsoft‐gel capsules each containing 75 mg CBD in an oil‐based formulation. The capsules will be consumed (once only) via oral ingestion under the supervision of an investigator 90 minutes prior to exercise. The exercise task will be a supervised 25‐lap (i.e., 10 km) run on a standard, outdoor athletics track. Each participant will complete two runs – one after each treatment (i.e., CBD and placebo). The runs will be self‐paced with participants instructed to minimise the amount of walking they do and run to the same self‐selected 'goal' (i.e., either: (a) as fast as possible, (b) as fast as is comfortably possible or (c) at a tolerable pace) on each occasion. They will also be completed in large groups with participants instructed to run in the same ‘social context’ (i.e., either: (a) predominantly alone or (b) predominantly with one partner) on each occasion. Participants will be instructed not to listen to music or consume fluid throughout exercise. The washout period between treatments will be greater than or equal to 7 days. CONDITION: Physical Inactivity; ; Physical Inactivity Physical Medicine / Rehabilitation ‐ Other physical medicine / rehabilitation PRIMARY OUTCOME: Affective Valence during exercise as assessed using the 'Feelings Scale'. [2.4 km (6 laps), 4.8 km (12 laps), 7.2 km (18 laps) and 9.6 km (24 laps) of running.; ; Note: The ratings obtained at the 9.6 km 'timepoint' will be handled with care as they may be confounded by the expectation of soon finishing exercise.] Negative Affect at rest as assessed using the 'Positive and Negative Affect Schedule'.[Baseline, Pre‐Exercise (i.e., 90 minutes post‐treatment), and shortly (i.e., <15 minutes) Post‐Exercise.] Positive Affect at rest as assessed using the 'Positive and Negative Affect Schedule'.[Baseline, Pre‐Exercise (i.e., 90 minutes post‐treatment), and shortly (i.e., <15 minutes) Post‐Exercise.] SECONDARY OUTCOME: Exercise Enjoyment as assessed using the 'Physical Activity Enjoyment Scale'.[Shortly (i.e., <15 minutes) Post‐Exercise.] Exercise Motivation as assessed using a 100 mm Visual Analog Scale.[Shortly (i.e., <15 minutes) Post‐Exercise.] Exercise Self‐Efficacy as assessed using a 100 mm Visual Analog Scale.[Shortly (i.e., <15 minutes) Post‐Exercise.] Perceived Exertion during exercise as assessed using the 'Borg Scale'.[2.4 km (6 laps), 4.8 km (12 laps), 7.2 km (18 laps) and 9.6 km (24 laps) of running.] Run time[Measured from start of run to completion of 25 laps.] The Anxiety component of the 'Runner's High' as assessed using a 100 mm Visual Analog Scale.[Baseline, Pre‐Exercise (i.e., 90 minutes post‐treatment), and shortly (i.e., <15 minutes) Post‐Exercise.] The Euphoria component of the 'Runner's High' as assessed using a 100 mm Visual Analog Scale.[Baseline, Pre‐Exercise (i.e., 90 minutes post‐treatment), and shortly (i.e., <15 minutes) Post‐Exercise.] The Pain component of the 'Runner's High' as assessed using a 100 mm Visual Analog Scale.[Baseline, Pre‐Exercise (i.e., 90 minutes post‐treatment), and shortly (i.e., <15 minutes) Post‐Exercise.] The Sedation component of the 'Runner's High' as assessed using a 100 mm Visual Analog Scale.[Baseline, Pre‐Exercise (i.e., 90 minutes post‐treatment), and shortly (i.e., <15 minutes) Post‐Exercise.] INCLUSION CRITERIA: (a) Greater than or equal to 18 years of age (b) Able to perform aerobic exercise as assessed using the ‘Physical Activity Readiness Questionnaire for Everyone ’ (PAR‐Q+). (c) Proficient in English (i.e., able to provide informed consent).
UR  -  https://www.cochranelibrary.com/central/doi/10.1002/central/CN-02568863/full
ER  -  


Record #22 of 74
Provider: John Wiley & Sons, Ltd.
Content: text/plain; charset="UTF-8"

TY  -  JOUR
AN  -  CN-02597562
A1  -  ISRCTN69161830,
T1  -  A study measuring cannabidiol uptake to the bloodstream from novel cannabidiol-containing food products
JA  -  https://trialsearch.who.int/Trial2.aspx?TrialID=ISRCTN69161830
PY  -  2023
C3  -  ICTRP ISRCTN69161830
M3  -  Trial registry record
N2  -  INTERVENTION: Prototype tincture_ RTO00075 – 60 mg CBD Prototype tincture_ RTO00076 ‐ 60 mg CBD Prototype shot_ RTO00077 ‐ 60 mg CBD Prototype chew_ RTO00078 ‐ 60 mg CBD Prototype chew_ RTO00079 ‐ 60 mg CBD Prototype chew_ RTO00080 ‐ 60 mg CBD Prototype chew_ RTO00081 ‐ 60 mg CBD Prototype chew_ RTO00082 ‐ 60 mg CBD Each participant will be given cannabidiol in three different forms. There are two different types of tincture (extract). These are liquids which will be swallowed. Each product use will consist of two intakes of 1 ml each. There is one shot, which is a drink of 60 ml. There are five types of chew. The chews will be placed in the mouth and chewed for a few minutes. For each chew product participants will have to consume two 4 g pieces. Participants will receive all study products, so eight in total. The order in which participants will receive them will be determined by drawing lots. The total amount of cannabidiol that will be given each time is 60 mg. At the start of the study, participants will receive training on how to use the tincture (extract) product form and will also get training to become familiar with the questionnaires. Participants will be given a study product on days 3, 5, 7, 9, 11, 13, 15, and 17 of the study. About 7 days after the last study product use, the researchers will call participants for the follow‐up phone call. During the follow‐up phone call, they will ask participants questions about their wellbeing and if there are any special details about their health. The researchers will also ask questions about their medication use. CONDITION: CBD uptake in healthy adult subjects ; Not Applicable PRIMARY OUTCOME: Maximum plasma CBD and 7‐OH‐CBD concentration (Cmax) and area under the plasma concentration versus time curve 0 to 24 hours (AUC 0‐24 hrs), measured by LC‐MS/MS after collection of blood samples at pre‐use, 0,15, 30 minutes, 1, 1.5, 2, 2.5, 3.5, 4, 4.5, 6, 12 and 24 hours SECONDARY OUTCOME: 1. Maximum plasma CBD and 7‐OH‐CBD time to Cma X(Tmax) 0 to 24 hours (AUC 0‐24 hrs), measured by LC‐MS/MS after collection of blood samples at pre‐use, 0,15, 30 minutes, 1, 1.5, 2, 2.5, 3.5, 4, 4.5, 6, 12 and 24 hours; 2. Maximum plasma 7‐COOH‐CBD concentration (Cmax), time to Cma X(Tmax) and area under the plasma concentration versus time curve 0 to 24 hours (AUC 0‐24 hrs), measured by LC‐MS/MS after collection of blood samples at pre‐use, 0,15, 30 minutes, 1, 1.5, 2, 2.5, 3.5, 4, 4.5, 6, 12 and 24 hours; 3. Baseline differences in product experience measured using a questionnaire at pre‐use, 30 minutes, 1, 1.5, 2, 2.5, 3.5, 4, 4.5, 6, 12 and 24 hours; 4. Overall product liking measured using a questionnaire at 30 mins, 4 and 24 hours INCLUSION CRITERIA: 1. Subjects will be: 1.1. Males or females. 1.2. 19 to 55 years of age, inclusive, demonstrated by appropriate proof of identification. 1.3. Non‐smoker and non‐nicotine user who has not smoked or used tobacco/nicotine‐containing products e.g. e‐cigarettes, heated tobacco products, nicotine pouches or nicotine replacement therapy in the last month. 2. Subjects will have a: 2.1. Body mass inde X(BMI) of 18.5 to 32.0 kg/m², inclusive. 2.2. Body weight exceeding 52.0 kg (males) or 45.0 kg (females). 3. Subjects will be in good health, as judged by the PI or an appropriately qualified designee based on: 3.1. Medical history 3.2. Physical examination 3.3. Vital signs assessment 3.4. 12‐lead ECG 3.5. clinical laboratory evaluations 4. Subjects will have given their written informed consent to participate in the study and will have agreed to abide by the study restrictions. 5. Subjects must demonstrate the ability to comprehend the
UR  -  https://www.cochranelibrary.com/central/doi/10.1002/central/CN-02597562/full
ER  -  


Record #23 of 74
Provider: John Wiley & Sons, Ltd.
Content: text/plain; charset="UTF-8"

TY  -  JOUR
AN  -  CN-02621349
A1  -  Peters, EN
A1  -  Yardley, H
A1  -  Harrison, A
A1  -  Eglit, GML
A1  -  Antonio, J
A1  -  Turcotte, C
A1  -  Bonn-Miller, MO
T1  -  A randomized, double-blind, placebo-controlled, repeated-dose pilot study of the safety, tolerability, and preliminary effects of a cannabidiol (CBD)- and cannabigerol (CBG)-based beverage powder to support recovery from delayed onset muscle soreness (DOMS)
JA  -  Journal of the International Society of Sports Nutrition
PY  -  2023
VL  -  20
IS  -  1
SP  -  2280113
C3  -  PUBMED 37947792
M3  -  Journal article
KW  -  *Cannabidiol [therapeutic use]
KW  -  *Myalgia [drug therapy]
KW  -  Humans
KW  -  Pilot Projects
KW  -  Powders
DO  -  10.1080/15502783.2023.2280113
N2  -  BACKGROUND: Cannabinoid‐containing products are marketed to athletes as promoting recovery, in spite of a lack of data on their safety and effects. This randomized, double‐blind, placebo‐controlled, repeated‐dose pilot study tested the safety, tolerability, and preliminary effects on recovery of a formulation containing cannabidiol (CBD; 35 mg), cannabigerol (CBG; 50 mg), beta caryophyllene (BCP; 25 mg), branched‐chain amino acids (BCAAs; 3.8 g), and magnesium citrate (420 mg). METHODS: Exercise‐trained individuals (N = 40) underwent an experimental induction of delayed onset muscle soreness (DOMS) and completed follow‐up visits 24‐, 48‐, and 72‐hours post‐DOMS. Participants were randomized to active or placebo formulation, and consumed the formulation twice per day for 3.5 days. RESULTS: There was one adverse event (AE) in the active group (diarrhea) and two AEs in placebo (dry mouth; eye rash/swollen eye). There was 100% self‐reported compliance with formulation consumption across the two groups. For the primary outcome of interest, the estimate of effect for ratings of average soreness/discomfort 72 hours post‐DOMS between active and placebo groups was ‐1.33 (85% confidence interval = ‐2.55, ‐0.10), suggesting moderate evidence of a treatment difference. The estimate of effect for the outcome of ratings of interference of soreness, discomfort, or stiffness on daily activities at work or home 48 hours post‐DOMS was ‐1.82 (95% confidence interval = ‐3.64, ‐0.01), indicating a treatment difference of potential clinical importance. There was no significant effect between active and placebo groups on objective measures of recovery, sleep quality, or mood disturbance. CONCLUSIONS: The tested formulation reduced interference of DOMS on daily activities, demonstrating its improvement on a functional aspect of recovery.
UR  -  https://www.cochranelibrary.com/central/doi/10.1002/central/CN-02621349/full
ER  -  


Record #24 of 74
Provider: John Wiley & Sons, Ltd.
Content: text/plain; charset="UTF-8"

TY  -  JOUR
AN  -  CN-02237571
A1  -  DRKS00023825,
T1  -  Effects of Cannabidiol on recovery after strenuous strength and endurance training
JA  -  https://trialsearch.who.int/Trial2.aspx?TrialID=DRKS00023825
PY  -  2021
C3  -  ICTRP DRKS00023825
M3  -  Trial registry record
N2  -  INTERVENTION: Intervention 1: 7 x 60mg cannabidiol‐oil (1x /day) Intervention 2: 7x 60mg cannabidol solution (1x /day) Intervention 3: 7 x placebo CONDITION: muscle damage: creatine kinase and myoglobin inflammation: IL‐6 and IL‐10 PRIMARY OUTCOME: performance: 1RM back squat, 1RM bench press, 1.600m run; ; muscle damage: CK und Myoglobin; ; Inflammation: IL‐6 und IL‐10; ; Measurement time points: T0: before intervention, T1: immediately after intervention (one week after T0). SECONDARY OUTCOME: oxidative stress:; ‐ Ox‐LDL; ‐ total antioxidative capacity; ‐ 8‐Oxoguanin; ; toxicity:; ‐ Gamma‐glutamyltransferase; ‐ Alanine transaminase; ‐ Aspartate transaminase; ‐ creatinine; ; Immune activity:; ‐ ratio: neutrophils ‐ lymphocytes; ‐ ratio: thrombocytes ‐ lymphocytes; ‐ systemic immune‐inflammation index INCLUSION CRITERIA: young healthy men and women
UR  -  https://www.cochranelibrary.com/central/doi/10.1002/central/CN-02237571/full
ER  -  


Record #25 of 74
Provider: John Wiley & Sons, Ltd.
Content: text/plain; charset="UTF-8"

TY  -  JOUR
AN  -  CN-02575761
A1  -  Flores, VA
A1  -  Kisiolek, JN
A1  -  Ramani, A
A1  -  Townsend, R
A1  -  Rodriguez, E
A1  -  Butler, B
A1  -  Stewart, LK
T1  -  Effects of Oral Cannabidiol on Health and Fitness in Healthy Adults: an 8-Week Randomized Trial
JA  -  Nutrients
PY  -  2023
VL  -  15
IS  -  12
C3  -  PUBMED 37375567
M3  -  Journal article
KW  -  Adult
KW  -  Cannabidiol [pharmacology]
KW  -  Double‐Blind Method
KW  -  Health Status
KW  -  Humans
KW  -  Inflammation [drug therapy]
DO  -  10.3390/nu15122664
N2  -  BACKGROUND: There is a lack of research on the effects of cannabidiol (CBD) on health‐related fitness, physical activity, cognitive health, psychological wellbeing, and concentrations of C‐reactive protein (CRP) in healthy individuals. CBD has potential anti‐inflammatory and neuroprotective effects. METHODS: This study aimed to investigate the effects of 8 weeks of CBD on the above‐mentioned measures in healthy individuals. Forty‐eight participants were randomized into two groups receiving either oral capsules of 50 mg of CBD or a calorie‐matched placebo daily. Participants completed pre‐ and post‐intervention assessments, including blood draws, body composition, fitness, physical activity, and self‐reported surveys. RESULTS: There were no significant differences between groups regarding body composition, aerobic fitness, muscular strength, physical activity, cognitive health, psychological wellbeing, and resting CRP concentrations. However, the placebo group experienced a decline in mean peak power and relative peak power compared to the CBD group. CONCLUSIONS: The results suggest that 8 weeks of CBD supplementation may prevent declines in anaerobic fitness over time. However, long‐term CBD supplementation may not be beneficial for altering measures of health‐related fitness, mental health, and inflammation in healthy individuals.
UR  -  https://www.cochranelibrary.com/central/doi/10.1002/central/CN-02575761/full
ER  -  


Record #26 of 74
Provider: John Wiley & Sons, Ltd.
Content: text/plain; charset="UTF-8"

TY  -  JOUR
AN  -  CN-02397365
A1  -  Kisiolek, JN
A1  -  Haughian, JM
A1  -  Flores, VA
A1  -  Ramani, AH
A1  -  Stewart, LK
T1  -  Eight Weeks of Daily Cannabidiol Ingestion Does Not Alter Peripheral Blood Mononuclear Cell Profile or Natural Killer Cell Cytotoxicity
JA  -  FASEB journal
PY  -  2022
VL  -  36 Suppl 1
C3  -  PUBMED 35553804
M3  -  Journal article
KW  -  Adult
KW  -  Cannabidiol [pharmacology]
KW  -  Eating
KW  -  Female
KW  -  Humans
KW  -  Killer Cells, Natural
KW  -  Leukemia
KW  -  Leukocytes, Mononuclear
KW  -  Male
KW  -  Young Adult
DO  -  10.1096/fasebj.2022.36.S1.0R810
N2  -  OBJECTIVE: The purpose of this randomized placebo‐controlled trial was to determine the effects of an 8‐week cannabidiol (CBD) intervention on peripheral blood mononuclear cells (PBMCs) profile and natural killer cell (NKC) cytotoxicity. HYPOTHESIS: Following an 8‐week CBD intervention, participants consuming CBD will have an increased percentage of NKC in peripheral blood, as well as decreased NKC cytotoxicity determined by a measure of K562 cell viability. METHODS: Physically active men and women (18‐45 y), currently meeting the American College of Sports Medicine (ACSM) guidelines for physical activity were randomly assigned to placebo (CN, n=5) or CBD (CB, n=9) groups. Participants consumed capsulized control; coconut derived medium chain triglycerides (MCT; 225mg/day) or CBD (50mg/day with 175mg of MCT) daily for 8 weeks. Participants completed measures of body size, body composition (BodPod) and fitness (VO2 max), and peripheral blood was drawn before and after the intervention. Ficoll‐isolated PBMCs were co‐incubated for 4h with K562 human leukemia cells before cytotoxicity analysis by flow cytometry. Before co‐culture, PBMCs were stained with T cell marker CD3, and NKC marker, CD56, for immune profiling. K562 cells were pre‐stained with cell‐specific CD71 (transferrin receptor) and the cell viability dye Calcein AM. Data are presented as mean ± standard deviation with significance set at a=0.05. At the pre intervention time point, data was not normally distributed, so a Welch's t‐test was preformed to determine group differences. A 2 (group) x 2 (time) analysis of variance (ANOVA) was used to identify any interactions or main effects. RESULTS: At the pre‐intervention time points, there were no significant differences between groups with respect to participant characteristics (age: 27.1 ± 6.1 y; height: 169 ± 9.7 cm; weight: 73.8 ± 15.5 kg; lean body mass: 57.5 ± 12.0 kg; body fat: 21.5 ± 8.3%; VO2Peak: 45.2 ± 7.6 ml/kg/min). There were no significant differences in percentage of NKC (Pre: 8.8 ± 5.8%; Post:7.4 ± 5.7%), natural killer T‐cells (NKT; Pre: 1.7 ±1.1; Post: 1.5 ±1.1%), or T‐cells (Pre: 47.37±13.3; Post: 46.29±10.17%) when CN was compared to CB following the intervention. Furthermore, there were no differences in K562 cell mean or median fluorescence intensity of Calcein AM when CN was compared to CB following the intervention. CONCLUSION: Eight weeks of CBD (50mg/day) did not alter NKC, NKT, or T‐cell distribution in PBMCs. In line with these findings, NKC showed similar cytolytic function through no change in mean or median fluorescence intensity of Calcein AM expression of K562 human leukemia cells, indicating no change in cell viability following CBD supplementation. This preliminary study suggests that CBD does not alter the distribution of circulating mononuclear immune cells or NKC cytolytic function.
UR  -  https://www.cochranelibrary.com/central/doi/10.1002/central/CN-02397365/full
ER  -  


Record #27 of 74
Provider: John Wiley & Sons, Ltd.
Content: text/plain; charset="UTF-8"

TY  -  JOUR
AN  -  CN-02184442
A1  -  ACTRN12620000941965,
T1  -  The effect of cannabidiol (CBD) on exercise physiology and bioenergetics
JA  -  https://trialsearch.who.int/Trial2.aspx?TrialID=ACTRN12620000941965
PY  -  2020
C3  -  ICTRP ACTRN12620000941965
M3  -  Trial registry record
N2  -  INTERVENTION: Oral Cannabidiol in Medium Chain Triglyceride Oil (Schedule 4 Drug); 300 mg (single dose) All trials will be separated by a washout period of at least 7 days. As this is an ‘acute dosing’ trial (i.e. using a single dose of CBD per research session); compliance does not need to be monitored. CONDITION: Metabolic and Endocrine ‐ Metabolic disorders Metabolic Disorders; ; Metabolic Disorders PRIMARY OUTCOME: Oxygen utilisation (VO2) during submaximal intensity exercise ( 75%HRmax) while the subject is on a treadmill using a metabolic cart[90‐150 min post‐drug administration] SECONDARY OUTCOME: Aerobic capacity (VO2max) while subject is on a treadmill using a metabolic cart. ; [ 200 min post‐drug administration.] Affective valence (pleasure–displeasure) on the Feelings Scale (FS) ; [110‐, 130‐, 150‐ and 180‐200 post‐drug administration.] Blood glucose concentrations while subject is on a treadmill using a blood glucose monitor[ 110‐, 130‐, 150‐ and 200 min post‐drug administration.] Blood lactate concentrations while the subject is on a treadmill using a blood glucose monitor[ 110‐, 130‐, 150‐, 200 min post‐drug administration.] Heart rate as measured with an upper arm blood pressure monitor (baseline, 75‐, 150 and 260 min post‐drug administration) while the subject is at rest and an exercising chest strap heart monitor (110‐, 130‐, 150‐ and 180‐200 min post‐drug administration) while the subject is exercising on a treadmill ; [Baseline, 75‐ 110‐, 130‐, 150‐, 180‐200 and 260 min post‐drug administration] Plasma cannabinoid concentrations  ; [Baseline, 75‐, 150‐, 200 and 260 min post‐drug administration.] Plasma concentrations of CK[Baseline, 150‐ and 200‐ and 260 min post‐drug administration.] Plasma concentrations of Claudin‐3[Baseline, 150‐, 200‐and 260 min post‐drug administration.] Plasma concentrations of IL‐1ß[Baseline, 150‐, 200‐and 260 min post‐drug administration.] Plasma concentrations of IL‐6.[Baseline, 150‐, 200‐and 260 min post‐drug administration.] Plasma concentrations of LPS [Baseline, 150‐, 200‐and 260 min post‐drug administration.] Plasma concentrations of Mb ; [Baseline, 150‐, 200‐and 260 min post‐drug administration.] Plasma endocannabinoid concentrations[Baseline, 75‐, 150‐, 200 and 260‐min post‐drug administration.] Plasma TNF‐a concentrations[Baseline, 150‐, 200‐and 260 min post‐drug administration.] Rating of perceived exertion (RPE) on the Borg scale [110‐, 130‐, 150‐ and 180‐200 post‐drug administration.] Score on the Profile of Mood States (POMS) ; [Baseline, 75‐, 150 200 and 260 min post‐drug administration.] Score on the Spielberger 6‐item State‐Trait Anxiety Inventory (STAI‐Y) [Baseline, 75‐, 150‐, 200 and 260‐min post‐drug administration.] Subjective ratings of gastrointestinal (GI ) comfort on GI Comfort Visual Analog Scales (VASs) [Baseline, 75‐, 150‐, 200 and 260 min post‐drug administration. ; ] Subjective ratings of muscle soreness as assessed on a scale of 0–10, where 0 represents “not at all” and 10 represents “extremely” ; [On waking the morning following each experimental trial.] Subjective ratings of sleep quality assessed on a scale of –5 to +5, where –5 represents “very poor”, 0 represent “fair” and +5 represents “very good”[On waking the morning following each experimental trial.] Time to fatigue during an incremental exercise test (approaching maximal intensity) while subject is on a treadmill as measured with a stopwatch[180‐200 min post‐drug administration] INCLUSION CRITERIA: a) greater than or equal to 18 and less than or equal to 45 years of age; (c) No reported use of cannabis or cannabinoids within the past 3 months; to be confirmed by a negative urine drug screen (UDS) at the medical screening; and (b) Endurance‐trained individuals; i.e. who have run an average of greater than or equal to 40 km·wk‐1 for the last month (or more) and can sustain moderate intensity running exercise for >60‐minutes; (d) Proficient in English (i.e. must not require an English translator).
UR  -  https://www.cochranelibrary.com/central/doi/10.1002/central/CN-02184442/full
ER  -  


Record #28 of 74
Provider: John Wiley & Sons, Ltd.
Content: text/plain; charset="UTF-8"

TY  -  JOUR
AN  -  CN-02408215
A1  -  ACTRN12622000717752,
T1  -  The Effects of Cannabidiol (CBD) on Affective and Physiological Responses to Exercise in Healthy Endurance-Trained Runners
JA  -  https://trialsearch.who.int/Trial2.aspx?TrialID=ACTRN12622000717752
PY  -  2022
C3  -  ICTRP ACTRN12622000717752
M3  -  Trial registry record
N2  -  INTERVENTION: Cannabidiol (CBD) in medium chain triglyceride (MCT) oil (100mg/mL); Schedule 4 drug (contains <0.01mg/mL THC). Placebo will be MCT oil only. Treatments will be administered orally. Arm 1: 50mg CBD (single dose); comprised of 0.5mL active oil and 2.5mL placebo oil (3mL total) Arm 2: 300 mg CBD (single dose) comprised of 3mL active oil (3mL total) All trials will be separated by a washout period of at least 7 days. As this is an ‘acute dosing’ trial (i.e. using a single dose of CBD per research session) compliance does not need to be monitored. CONDITION: Metabolic and Endocrine ‐ Metabolic disorders Metabolic Disorders; ; Metabolic Disorders PRIMARY OUTCOME: Affective valence (pleasure‐displeasure) on the Feelings Scale during submaximal intensity running exercise (70%VO2max; treadmill).[110‐ , 130‐ (primary endpoint), 150‐minutes post drug administration] SECONDARY OUTCOME: Blood pressure at rest, measured using an automated sphygmomanometer (OMRON®, M2 Basic). [Baseline, 75‐, 160‐ and 200‐minutes post drug administration] Maximal oxygen consumption (VO2max) sampled during a maximal intensity (incremental) running test on a treadmill, using an Ultima PFX® pulmonary function system (MGC Diagnostics®).[ 200 minutes post drug administration] Pain Visual Analogue Scale ratings[110‐ , 130‐ and 150‐minutes post drug administration] Plasma testosterone concentrations[Baseline, 75‐ , 150‐ , 200‐ and 260 minutes post drug administration] Score on the Physical Activity Enjoyment Scale (PACES)[75‐ , 110‐, 130‐, 150‐ and 200‐minutes post drug administration] Serum Tumour Necrosis Factor‐a (TNFa) concentrations[Baseline, 75‐ , 150‐, 200‐ and 260‐minutes post drug administration] Time to exhaustion during maximal intensity running exercise (treadmill), using a built‐in treadmill stopwatch.[ 200 minutes post drug administration] Blood glucose (capillary) using a finger prick glucose meter.[110‐ , 130‐, 150‐ and 200 minutes post drug administration] Oxygen consumption during submaximal intensity running exercise ( 70%VO2max; treadmill), sampled using an Ultima PFX® pulmonary function system (MGC Diagnostics®).[90 ‐ 150 minutes post drug administration] Plasma cortisol concentrations[Baseline, 75‐ , 150‐ , 200‐ and 260 minutes post drug administration] Plasma endocannabinoid concentrations[Baseline, 75‐ ,150‐, 200‐ and 260 minutes post drug administration] Serum Claudin‐3 concentrations[Baseline, 150‐ , 200‐ and 260 minutes post drug administration] Serum Interleukin‐1ß (IL‐1ß) concentrations[Baseline, 75‐ , 150‐, 200‐ and 260‐minutes post drug administration] Serum Interleukin‐6 (IL‐6) concentrations[Baseline, 75‐ , 150‐, 200‐ and 260‐minutes post drug administration] Subjective ratings of muscle soreness using an 11 point Likert Scale (0 to 10) [24 hours post drug administration] Exercising heart rate (HR) measured during submaximal intensity ( 70%VO2max) and maximal intensity (incremental) running exercise on a treadmill, using a chest strap HR monitor (Polar H10 HR Sensor).[110‐, 130‐, 150‐ and 200‐minutes post drug administration] Gastrointestinal Comfort Visual Analogue Scale[Baseline, 75‐ , 150‐ , 200‐ and 260 minutes post drug administration] Plasma adrenocorticotropin releasing hormone concentrations [Baseline, 75‐ , 150‐ , 200‐ and 260 minutes post drug administration] Plasma cannabinoid concentrations[Baseline, 75‐ ,150‐, 200‐ and 200‐ and 260 minutes post drug administration] Serum creatine kinase (CK) concentrations[Baseline, 150‐ , 200‐ and 260 minutes post drug administration] Score on the Spielberger 6‐item State‐Train Anxiety Inventory (STAI‐Y)[Baseline, 75‐ , 150‐ , 260 minutes post drug administration] Ratings of Perceived Exertion (RPE) on the Borg Scale [110‐ , 130‐ and 150‐minutes post drug administration] Blood lactate (capillary) using a finger prick lactate analyser.[110‐ , 130‐, 150‐ and 200 minutes post drug administration] Heart rate assessed at rest using an automated sphygmomanometer (OMRON®, M2 Basic)'[Baseline and 75‐minutes post drug administration] Score on the Profile of Mood States (POMS)[Baseline, 75‐ , 150‐ , 200‐ and 260 minutes post drug administration] Serum liposaccharide (LPS) concentrations[Baseline, 150‐ , 200‐ and 260 minutes post drug administration] Subjective ratings of sleep quality using an 11 point Likert Scale (‐5 to +5) [24 hours post drug administration] INCLUSION CRITERIA: (a) Healthy individuals aged between 18–45 years (b) Endurance‐trained runners, i.e., who have run an average of more than (or equal to) 40 km·wk‐1 for the last month (or more) and can sustain moderate intensity running exercise for >60‐minutes (c) The use of hormonal contraception for more than (or equal to) 3 months (for females) (d) No reported use of cannabis or cannabinoids within the past 3 months; to be confirmed by a negative urine drug screen (UDS) at the medical screening; and (e) Proficient in English and able to provide informed consent
UR  -  https://www.cochranelibrary.com/central/doi/10.1002/central/CN-02408215/full
ER  -  


Record #29 of 74
Provider: John Wiley & Sons, Ltd.
Content: text/plain; charset="UTF-8"

TY  -  JOUR
AN  -  CN-02064943
A1  -  ACTRN12619001552178,
T1  -  The effect of cannabidiol (CBD) on simulated driving performance
JA  -  https://trialsearch.who.int/Trial2.aspx?TrialID=ACTRN12619001552178
PY  -  2019
C3  -  ICTRP ACTRN12619001552178
M3  -  Trial registry record
N2  -  INTERVENTION: Arm 1: Oral Cannabidiol in Medium Chain Triglyceride Oil (Schedule 4 Drug); 15 mg (single dose) Arm 2: Oral Cannabidiol in Medium Chain Triglyceride Oil (Schedule 4 Drug); 300 mg (single dose) Arm 3: Oral Cannabidiol in Medium Chain Triglyceride Oil (Schedule 4 Drug); 1500 mg (single dose) All trials will be separated by a washout period of at least 7 days. As this is an â€˜acute dosingâ€™ trial (i.e. using a single dose of CBD per research session) compliance does not need to be monitored. CONDITION: Injuries and Accidents ‐ Other injuries and accidents Road Trauma; ; Road Trauma PRIMARY OUTCOME: Standard deviation of lateral position (SDLP) on the simulated car driving performance test[30‐ and 210‐min post‐drug administration. ] SECONDARY OUTCOME: Blood pressure (digital sphygmomanometer)[At Baseline and at 10‐, 60‐, 140‐, 190‐ and 240‐min post‐drug administration.] Distance headway on the simulated car driving performance tests. [30‐ and 210‐min post‐drug administration] Heart rate (digital sphygmomanometer)[At Baseline and at 10‐, 60‐, 140‐, 190‐ and 240‐min post‐drug administration.] Impairment evaluation score on the DRUID Smart‐Phone Application[At Baseline and at 20‐ and 200‐min post‐drug administration] Mean speed on the simulated car driving performance tests. [30‐ and 210‐min post‐drug administration] Number of correct patterns and pattern accuracy on the digit symbol substitution test [At Baseline and at 30‐ and 210 min post‐drug administration] Number of target numbers correctly identified on the divided attention test.[At Baseline and at 30‐ and 120 min post‐drug administration] Oral fluid cannabinoid concentrations[At Baseline and 30‐, 140‐ and 195‐min post‐drug administration.] Plasma cannabinoid concentrations [At Baseline and 30‐, 60‐, 195‐ and 240‐min post‐drug administration.] Reaction time and number of lapses on the psychomotor vigilance test[ 70‐ and 250‐min post‐drug administration] Response accuracy and the total number of correct trials on the paced auditory serial addition test.[At Baseline and at 30‐ and 120‐min post‐drug administration] Response time on the divided attention test.[At Baseline and at 30‐ and 120 min post‐drug administration] Result (Positive or Negative) of the Securetec DrugWipeÂ® and DrÃ¤ger DrugTestÂ® 5000 drug tests [At Baseline and 30‐, 140‐ and 195‐min post‐drug administration] Score on the Adelaide Driving Self‐Efficacy Scale[ 30‐ and 210‐min post‐drug administration ] Score on the short (6‐item) State and Train Anxiety Index (STAI)[At Baseline and at 10‐, 60‐, 140‐, 190‐ and 240‐min post‐drug administration.] Score on the Simulator Sickness Questionnaire [ 60 and 240‐min post‐drug administration] Standard deviation of distance headway on the simulated car driving performance tests. [30‐ and 210‐min post‐drug administration] Standard deviation of speed on the simulated car driving performance tests. [30‐ and 210‐min post‐drug administration] Subjective drug effects (i.e. feeling alert) on 100 mm visual analog scales[At Baseline and at 10‐, 60‐, 140‐, 190‐ and 240‐min post‐drug administration.] Subjective drug effects (i.e. feeling anxious) on 100 mm visual analog scales[At Baseline and at 10‐, 60‐, 140‐, 190‐ and 240‐min post‐drug administration.] Subjective drug effects (i.e. feeling sedated) on 100 mm visual analog scales[At Baseline and at 10‐, 60‐, 140‐, 190‐ and 240‐min post‐drug administration.] Subjective drug effects (i.e. feeling sleepy) on 100 mm visual analog scales[At Baseline and at 10‐, 60‐, 140‐, 190‐ and 240‐min post‐drug administration.] Subjective drug effects (i.e. feeling stoned) on 100 mm visual analog scales[At Baseline and at 10‐, 60‐, 140‐, 190‐ and 240‐min post‐drug administration.] Tracking error on the divided attention test.[At Baseline and at 30‐ and 120 min post‐drug administration] INCLUSION CRITERIA: (a) Between 18 and 65 years of age; (b) No reported use of cannabis within the past 3 months; to be confirmed by a negative urine drug screen at the medical screening; (c) In possession of full (unrestricted) Australian driverâ€™s license for at least 1 y; (d) Proficient in English (i.e. must not require an English translator).
UR  -  https://www.cochranelibrary.com/central/doi/10.1002/central/CN-02064943/full
ER  -  


Record #30 of 74
Provider: John Wiley & Sons, Ltd.
Content: text/plain; charset="UTF-8"

TY  -  JOUR
AN  -  CN-02460901
A1  -  ISRCTN74077970,
T1  -  Local delivery of cannabidiol in patients with vestibulodynia
JA  -  https://trialsearch.who.int/Trial2.aspx?TrialID=ISRCTN74077970
PY  -  2022
C3  -  ICTRP ISRCTN74077970
M3  -  Trial registry record
N2  -  INTERVENTION: Randomization is determined by a computer‐generated number list (MedCalc Version 20.110). Active group: patients will receive one treatment cycle of transmucosal delivery of cannabidiol (3 ml CBD 8% gel) using vestibular electroporation for si Xtreatments total, once a week. This is followed by follow‐up visits at 4 and 8 weeks. Non‐active group: patients in the placebo group will receive one treatment cycle of transmucosal delivery of placebo gel 3 ml using vestibular electroporation once a week for up to 6 weeks. This is followed by follow‐up visits at 4 and 8 weeks CONDITION: Vulvodynia ; Urological and Genital Diseases PRIMARY OUTCOME: ; Symptoms evaluated at baseline, 4 weeks and 8 weeks after treatment using:; 1. 0‐10 point visual scale (VAS) related to vulvar burning/pain and dyspareunia; 2. Vestibular cotton swab test (small cotton‐tipped applicator lightly rolled over the surfaces of the vestibule (mean of values at the 1, 3, 5, 6, 7, 9, and 11 o’clock locations by asking the subject to report pain intensity on a discrete visual analog scale of 1 (no pain) to 10 (worst possible pain).; 3. Validated instruments: Female Sexual Function Index (FSFI), Vulvar Pain Functional Questionnaire (V‐Q); SECONDARY OUTCOME: Evaluation of current perception threshold (CPT) testing (a technique which quantifies the sensitivity of vestibular nerve fibers) and vaginal EMG measurements, collected at states of rest and during several pelvic floor exercises through an EMG device with a vaginal sensor (Myotonus plus©‐London‐UK). The CPT values will be measured using the Neurometer CPT/C electrodiagnostic neurostimulator (Neurotron, Inc., Baltimore, MD), and vulvar vestibule CPT values will be determined using a G‐trode Vaginal/ Rectal Electrode (Neurotron, Inc., Baltimore, MD). Measured at baseline, 4 weeks and 8 weeks follow‐up visits. INCLUSION CRITERIA: 1. Women at least 18 years of age and before the menopause 2. Experience moderate to severe pain (minimum of 5/10 on a numerical rating scale in at least 90 % of attempted sexual intercourse) 3. Pain limited to the vestibule during vaginal intercourse and during activities exerting pressure on the vestibule (tampon insertion, tight jeans or pants, cycling, horseback riding) 4. Presence of VBD for at least 6 months and diagnosed according to the standardized gynecological examination protocol by a staff gynecologist 5. Have a stable sexual partner (sexual activity should include some attempted vaginal penetrations to evaluate pain intensity) 6. Subject is willing to attempt sexual activity between visits 7. Read and signed informed consent
UR  -  https://www.cochranelibrary.com/central/doi/10.1002/central/CN-02460901/full
ER  -  


Record #31 of 74
Provider: John Wiley & Sons, Ltd.
Content: text/plain; charset="UTF-8"

TY  -  JOUR
AN  -  CN-01901705
A1  -  ACTRN12618000183280,
T1  -  Study of ZYN002 (cannabidiol gel) in 40 Healthy Volunteers
JA  -  https://trialsearch.who.int/Trial2.aspx?TrialID=ACTRN12618000183280
PY  -  2018
C3  -  ICTRP ACTRN12618000183280
M3  -  Trial registry record
N2  -  INTERVENTION: A total of 40 eligible subjects will be enrolled with 10 unique subjects per Cohort. Within each Cohort, subjects will be randomised in a 4:1 ratio to receive either ZYN002 gel (n=8) or placebo gel (n=2). Subjects will be randomised to one of four Cohorts as indicated below: Cohort A – 9.28 g of 4.2% ZYN002 or placebo applied twice daily (AM and PM) to upper arms/shoulders (Total active daily dose 780 mg). Cohort B – 9.28 g of 4.2% ZYN002 or placebo applied twice daily AM to upper arms/shoulders and PM to upper thighs (Total active daily dose 780 mg). Cohort C – 5.0 g of 7.5% ZYN002 or placebo applied twice daily (AM and PM) to upper arms/shoulders (Total active daily dose 780 mg). Cohort D – 5.0 g of 7.5% ZYN002 or placebo applied twice daily AM to upper arms/shoulders and PM to upper thighs (Total active daily dose is 780 mg). Subjects will receive the same number of treatments of placebo gel as the number of active study drug in order to keep the study blinded. The subject will apply the gel to clean, dry, intact skin thoroughly massaging it into both the right and left shoulders and/or upper arms and/or right and left upper thighs, dependent on the treatment randomization. Dosing will be twice per day (every 12 hours). On Day 1 after dose application, subjects will remove any residual gel from their hands with alcohol wipes after ZYN002 has been applied to each of the dose sites, prior to washing their hands with soap and water. After subsequent dose applications, the subject will wash their hands with soap and water. The application site will remain dry for 6 hours post dosing. Subjects will not be permitted to wash their upper thighs, upper arms and/or shoulders (application sites) for at least 6 hours after application. Subjects are not allowed to swim, bathe, take saunas, or perform strenuous exercise that would cause sweating during the treatment period. Subjects may not shower within 60 minutes prior to each dose application. The dosing period will be 13 days plus one morning dose on Day 14. Treatment compliance will be monitored by study site staff supervising the application procedure. CONDITION: Epilepsy Fragile X Syndrome Osteoarthritis PRIMARY OUTCOME: Primary Outcome 1: The primary objective of this study is to evaluate the relative bioavailability of ZYN002 (CBD) gel applied to the skin of the upper arms/shoulders (test) compared to the upper arms/shoulders and upper thighs (reference) following single and multiple dosing. The same amount of CBD will be applied although the amount of gel applied and the surface area of application will vary as well as the site of application. ; Assessed by: collecting blood samples for analysis. PK parameters include: Cmax, Tmax, AUC. ; SECONDARY OUTCOME: Secondary Outcome 1: The secondary objective of this study is to evaluate the safety and tolerability of a ZYN002 7.5% CBD concentration (first in man) vs the 4.2% concentration of CBD following repeated application to healthy adult male and female subjects. ; Assessed by: monitoring physical examinations, examination of skin application site, vital signs, 12‐lead ECG, laboratory tests, the Columbia Suicide Severity Rating Scale (C‐SSRS) testing and adverse events throughout the study. Possible adverse events could include‐ appetite change, diarrhoea, fatigue, tiredness, drowsiness, application site skin reactions (e.g. dryness, itching, inflammation, tingling or pain). ; INCLUSION CRITERIA: 1. Healthy male or female adults, 18‐70 years of age, inclusive, at the time of screening. 3. Subjects must have a body mass index between 18‐30.4 kg/m2, inclusive. 2. Judged by the investigator to be in generally good health at screening based upon the results of a medical history, physical examination, 12‐lead ECG, and clinical laboratory test results. Laboratory results outside of the reference range, but acceptable, must be documented as not clinically significant (NCS) at the discretion of the investigator. 4. Females of childbearing potential must have a negative pregnancy test at Screening and a negative pregnancy test on Day ‐1 at admission to the CRU. If females are of non‐child bearing potential, they must be post‐menopausal defined as: age > 55 with no menses within the past 12 months and with a follicle stimulating hormone (FSH) level > 40 IU/L or history of hysterectomy, or history of bilateral oophorectomy, or bilateral tubal ligation.
UR  -  https://www.cochranelibrary.com/central/doi/10.1002/central/CN-01901705/full
ER  -  


Record #32 of 74
Provider: John Wiley & Sons, Ltd.
Content: text/plain; charset="UTF-8"

TY  -  JOUR
AN  -  CN-02067350
A1  -  DRKS00018770,
T1  -  Acute and chronic influences of cannabidiol on the ability to regenerate after strength and endurance training
JA  -  https://trialsearch.who.int/Trial2.aspx?TrialID=DRKS00018770
PY  -  2019
C3  -  ICTRP DRKS00018770
M3  -  Trial registry record
N2  -  INTERVENTION: Intervention 1: An intensive training is carried out with healthy, sporty (strength and endurance) male and female test persons. All test persons must not take any medication or supplements or have any injuries or illnesses during the entire period. Before (T0), after (+24h) and at certain times (+48h, +72h) after exercise, intravenous blood is taken from the subjects by medical staff. Immediately after exercise, the volunteers receive a drink with either CBD or a placebo. At the above‐mentioned times, both the performance (strength test) and the below‐mentioned endpoints are measured in the crossover design. Intervention Group: 60mg canabidiol (CBD) supplementation directly after a training session (strength or endurance) Intervention 2: control group ‐ placebo CONDITION: Muscle damage: CK and Myo Inflammation: Il6 and Il 10 PRIMARY OUTCOME: intravenous Blood samples (9ml); ; Analytics of; muscle damage: CK, Myo; inflammation: Il6 und Il10; ; Time Points; T0 (pre), T1 (+3h), T2 (+24h), T3 (+48h), T4 (+72h) SECONDARY OUTCOME: Performance:; ; 1RM back squat; 20 sprint; Counter Movement Jump; ; Time points; T0 (pre), T1 (+3h), T2 (+24h), T3 (+48h), T4 (+72h) INCLUSION CRITERIA: youn healthy men and women
UR  -  https://www.cochranelibrary.com/central/doi/10.1002/central/CN-02067350/full
ER  -  


Record #33 of 74
Provider: John Wiley & Sons, Ltd.
Content: text/plain; charset="UTF-8"

TY  -  JOUR
AN  -  CN-02701973
A1  -  McCartney, D
A1  -  Irwin, C
A1  -  Bawa, Z
A1  -  Palmer, B
A1  -  Sahinovic, A
A1  -  Delang, N
A1  -  Cox, GR
A1  -  Desbrow, B
A1  -  Lau, NS
A1  -  McGregor, IS
T1  -  The Effect of Cannabidiol on Subjective Responses to Endurance Exercise: a Randomised Controlled Trial
JA  -  Sports medicine - open
PY  -  2024
VL  -  10
IS  -  1
SP  -  61
C3  -  PUBMED 38782848
M3  -  Journal article
DO  -  10.1186/s40798-024-00727-3
N2  -  BACKGROUND: Exercise is known to improve health. However, it can be unpleasant, often inducing negative feelings, or 'affect'. Cannabidiol (CBD), a non‐intoxicating constituent of the cannabis plant, has been reported to enhance the subjective experience of exercise; specifically, in trained individuals performing fixed‐intensity endurance activity. Here, we investigated the effects of CBD on subjective responses to exercise under more ecologically valid conditions; namely, in recreationally active individuals performing self‐paced endurance activity. METHODS: A randomised, double‐blind, placebo‐controlled, crossover trial was conducted at Griffith University between July 17 and August 28, 2023. Griffith University students studying sports nutrition were invited to take part, with eligible volunteers ≥ 18 years of age and able to perform endurance exercise. Participants ingested placebo or 150 mg CBD in two soft‐gel capsules 90 min before completing a self‐paced 25‐lap (10 km) run around an outdoor athletics track (400 m, synthetic). The primary outcomes were affective valence during exercise, assessed on completion of laps 6, 12, 18 and 24 using the 'Feelings Scale', and positive and negative affect, assessed at baseline, pre‐run and post‐run using the 'Positive and Negative Affect Schedule'. Exercise enjoyment, motivation and self‐efficacy, the core features of the 'runner's high' (i.e., euphoria, pain, anxiety, sedation), perceived exertion and run time were also assessed. RESULTS: Fifty‐two participants were randomised and 51 were included in the final sample (n = 22 female; 22 [21‐25] years). Exercise induced negative affect (i.e., at the time of undertaking) and increased pain. CBD did not counteract either response. In fact, CBD had no significant effects on any of the outcomes measured. In contrast, exercise, once completed, increased positive affect, and decreased negative affect and anxiety. CONCLUSIONS: CBD (150 mg, oral) does not appear to enhance the subjective experience of self‐paced endurance exercise in recreationally active individuals. Nor, however, does it appear to compromise it. These findings suggest that CBD use is safe under exercise conditions and unlikely to impede physical activity participation. Our study also reaffirms the powerful mood‐enhancing effects of exercise. TRIAL REGISTRATION: Registered with the Australian New Zealand Clinical Trials Registry ( www.anzctr.org.au ) on May 31, 2023 (Trial ID: ACTRN12623000593639).
UR  -  https://www.cochranelibrary.com/central/doi/10.1002/central/CN-02701973/full
ER  -  


Record #34 of 74
Provider: John Wiley & Sons, Ltd.
Content: text/plain; charset="UTF-8"

TY  -  JOUR
AN  -  CN-02385856
A1  -  Sahinovic, A
A1  -  Irwin, C
A1  -  Doohan, PT
A1  -  Kevin, RC
A1  -  Cox, AJ
A1  -  Lau, NS
A1  -  Desbrow, B
A1  -  Johnson, NA
A1  -  Sabag, A
A1  -  Hislop, M
A1  -  et al.
T1  -  Effects of Cannabidiol on Exercise Physiology and Bioenergetics: a Randomised Controlled Pilot Trial
JA  -  Sports medicine - open
PY  -  2022
VL  -  8
IS  -  1
SP  -  27
C3  -  PUBMED 35235092,EMBASE 2015183966
M3  -  Journal article
KW  -  *bioenergy
KW  -  *exercise physiology
KW  -  Adult
KW  -  Aerobic exercise
KW  -  Anxiety
KW  -  Article
KW  -  Athlete
KW  -  Blood level
KW  -  Blood pressure
KW  -  Blood sampling
KW  -  Body mass
KW  -  Body weight
KW  -  Clinical article
KW  -  Controlled study
KW  -  Crossover procedure
KW  -  Double blind procedure
KW  -  Effect size
KW  -  Endurance
KW  -  Endurance training
KW  -  Enzyme linked immunosorbent assay
KW  -  Exhaustion
KW  -  Gas
KW  -  Glucose blood level
KW  -  Heart rate
KW  -  Human
KW  -  Lactate blood level
KW  -  Likert scale
KW  -  Liquid chromatography‐mass spectrometry
KW  -  Lung gas exchange
KW  -  Lung minute volume
KW  -  Male
KW  -  Oxygen consumption
KW  -  Pilot study
KW  -  Professional standard
KW  -  Questionnaire
KW  -  Randomized controlled trial
KW  -  Running
KW  -  Sleep quality
KW  -  Tidal volume
KW  -  Treadmill test
KW  -  Ultra performance liquid chromatography
KW  -  Venous blood
KW  -  Visual analog scale
DO  -  10.1186/s40798-022-00417-y
N2  -  Background: Cannabidiol (CBD) has demonstrated anti‐inflammatory, analgesic, anxiolytic and neuroprotective effects that have the potential to benefit athletes. This pilot study investigated the effects of acute, oral CBD treatment on physiological and psychological responses to aerobic exercise to determine its practical utility within the sporting context. Methods: On two occasions, nine endurance‐trained males (mean ± SD V̇O2max: 57.4 ± 4.0 mL·min−1·kg−1) ran for 60 min at a fixed intensity (70% V̇O2max) (RUN 1) before completing an incremental run to exhaustion (RUN 2). Participants received CBD (300 mg; oral) or placebo 1.5 h before exercise in a randomised, double‐blind design. Respiratory gases (V̇O2), respiratory exchange ratio (RER), heart rate (HR), blood glucose (BG) and lactate (BL) concentrations, and ratings of perceived exertion (RPE) and pleasure–displeasure were measured at three timepoints (T1–3) during RUN 1. V̇O2max, RERmax, HRmax and time to exhaustion (TTE) were recorded during RUN 2. Venous blood was drawn at Baseline, Pre‐ and Post‐RUN 1, Post‐RUN 2 and 1 h Post‐RUN 2. Data were synthesised using Cohen’s dz effect sizes and 85% confidence intervals (CIs). Effects were considered worthy of further investigation if the 85% CI included ± 0.5 but not zero. Results: CBD appeared to increase V̇O2 (T2: + 38 ± 48 mL·min−1, dz: 0.25–1.35), ratings of pleasure (T1: + 0.7 ± 0.9, dz: 0.22–1.32; T2: + 0.8 ± 1.1, dz: 0.17–1.25) and BL (T2: + 3.3 ± 6.4 mmol·L−1, dz: > 0.00–1.03) during RUN 1 compared to placebo. No differences in HR, RPE, BG or RER were observed between treatments. CBD appeared to increase V̇O2max (+ 119 ± 206 mL·min−1, dz: 0.06–1.10) and RERmax (+ 0.04 ± 0.05 dz: 0.24–1.34) during RUN 2 compared to placebo. No differences in TTE or HRmax were observed between treatments. Exercise increased serum interleukin (IL)‐6, IL‐1β, tumour necrosis factor‐α, lipopolysaccharide and myoglobin concentrations (i.e. Baseline vs. Post‐RUN 1, Post‐RUN 2 and/or 1‐h Post‐RUN 2, p’s < 0.05). However, the changes were small, making it difficult to reliably evaluate the effect of CBD, where an effect appeared to be present. Plasma concentrations of the endogenous cannabinoid, anandamide (AEA), increased Post‐RUN 1 and Post‐RUN 2, relative to Baseline and Pre‐RUN 1 (p’s < 0.05). CBD appeared to reduce AEA concentrations Post‐RUN 2, compared to placebo (− 0.95 ± 0.64 pmol·mL−1, dz: − 2.19, − 0.79). Conclusion: CBD appears to alter some key physiological and psychological responses to aerobic exercise without impairing performance. Larger studies are required to confirm and better understand these preliminary findings. Trial Registration This investigation was approved by the Sydney Local Health District’s Human Research Ethics Committee (2020/ETH00226) and registered with the Australia and New Zealand Clinical Trials Registry (ACTRN12620000941965).
UR  -  https://www.cochranelibrary.com/central/doi/10.1002/central/CN-02385856/full
ER  -  


Record #35 of 74
Provider: John Wiley & Sons, Ltd.
Content: text/plain; charset="UTF-8"

TY  -  JOUR
AN  -  CN-02347389
A1  -  Isenmann, E
A1  -  Veit, S
A1  -  Starke, L
A1  -  Flenker, U
A1  -  Diel, P
T1  -  Effects of Cannabidiol Supplementation on Skeletal Muscle Regeneration after Intensive Resistance Training
JA  -  Nutrients
PY  -  2021
VL  -  13
IS  -  9
C3  -  PUBMED 34578906
M3  -  Journal article
KW  -  Adult
KW  -  Cannabidiol [administration & dosage, *pharmacology]
KW  -  Cross‐Over Studies
KW  -  Dietary Supplements
KW  -  Double‐Blind Method
KW  -  Germany
KW  -  Humans
KW  -  Male
KW  -  Muscle Strength [*drug effects, *physiology]
KW  -  Muscle, Skeletal [*drug effects, *physiology]
KW  -  Reference Values
KW  -  Resistance Training [*methods]
KW  -  Young Adult
DO  -  10.3390/nu13093028
N2  -  Cannabidiol supplements (CBD) are increasingly consumed by athletes to improve regeneration. However, the evidence for the pro‐regenerative effects of CBD in sports is quite limited. Therefore, our aim was to investigate the effects of a single CBD supplementation in a six‐arm placebo‐controlled crossover study after resistance training on performance and muscle damage. Before and after the resistance training, one‐repetition maximum in the back squat (1RM BS), countermovement jump (CMJ), and blood serum concentrations of creatine kinase (CK) and myoglobin (Myo) were measured in healthy, well‐trained participants. 16 out of 21 participants completed the study and were included in the analysis. In 1RM BS, a significant decrease was observed after 24 h (p < 0.01) but not after 48 and 72 h. A significant group difference was detected after 72 h (p < 0.05; ES = 0.371). In CMJ, no significant changes were observed. The CK and Myo concentrations increased significantly after 24 h (CK: p < 0.001; Myo: p < 0.01), 48 h (CK: p < 0.001; Myo: p < 0.01) and 72 h (CK: p < 0.001; Myo: p < 0.001). After 72 h, significant group differences were observed for both muscle damage biomarkers (CK: p < 0.05 ES = 0.24; Myo: p < 0.05; ES = 0.21). The results show small but significant effects on muscle damage and recovery of squat performance after 72 h. However, more data are required for clearer statements concerning potential pro‐regenerative effects of CBD supplementation after resistance training.
UR  -  https://www.cochranelibrary.com/central/doi/10.1002/central/CN-02347389/full
ER  -  


Record #36 of 74
Provider: John Wiley & Sons, Ltd.
Content: text/plain; charset="UTF-8"

TY  -  JOUR
AN  -  CN-02662516
A1  -  Gibson, LP
A1  -  Giordano, GR
A1  -  Bidwell, LC
A1  -  Hutchison, KE
A1  -  Bryan, AD
T1  -  Acute Effects of Ad Libitum Use of Commercially Available Cannabis Products on the Subjective Experience of Aerobic Exercise: a Crossover Study
JA  -  Sports medicine (Auckland, N.Z.)
PY  -  2024
VL  -  54
IS  -  4
CC  -  Complementary Medicine
SP  -  1051‐1066
C3  -  PUBMED 38147185,EMBASE 643117062
M3  -  Journal article
KW  -  *Cannabidiol
KW  -  *Cannabis
KW  -  *Cross‐Over Studies
KW  -  *Dronabinol
KW  -  *Exercise
KW  -  *aerobic exercise
KW  -  Adult
KW  -  Affect
KW  -  Article
KW  -  Cannabis use
KW  -  Clinical article
KW  -  Controlled study
KW  -  Crossover procedure
KW  -  Epidemic
KW  -  Exercise
KW  -  Female
KW  -  Human
KW  -  Humans
KW  -  Male
KW  -  Pain
KW  -  Physical Exertion
KW  -  Physical inactivity
KW  -  Pleasure
KW  -  Runner
KW  -  Running
KW  -  Sedentary lifestyle
KW  -  Stereotypy
KW  -  Young Adult
KW  -  Young adult
DO  -  10.1007/s40279-023-01980-4
N2  -  OBJECTIVE: The present study aimed to examine the acute effects of legal‐market cannabis on regular cannabis users' subjective responses to exercise in a controlled laboratory environment. BACKGROUND: Given the stereotype that cannabis is associated with extreme sedentary behavior, there are concerns that cannabis legalization may exacerbate the US physical inactivity epidemic. However, despite these concerns, recent years have seen considerable public interest in the use of cannabis concurrently with exercise (e.g., running). METHODS: The present study compared participants' experiences of exercise without cannabis to their experiences of exercise after acute ad libitum use of one of two commercially available cannabis flower products: a Δ9‐tetrahydrocannabinol‐dominant or a cannabidiol‐dominant product. Participants (N = 42) were regular cannabis users between the ages of 21 and 39 years (mean = 30.81 years, standard deviation = 4.72 years). RESULTS: Although participants reported a more positive affect (p < 0.001), enjoyment (p < 0.001), and runner's high symptoms (p < 0.001) during their cannabis (vs non‐cannabis) exercise appointment, they also reported more exertion (p = 0.04). Pain levels were very low and did not differ between appointments (p = 0.45). Effects appeared to depend, in part, on cannabinoid content; there was a larger difference in enjoyment (p = 0.02), and a smaller difference in exertion (p = 0.02), between the cannabis and non‐cannabis exercise appointments among participants in the cannabidiol (vs Δ9‐tetrahydrocannabinol) condition. CONCLUSIONS: To our knowledge, this is the first study to investigate the acute effects of commercially available cannabis on subjective responses to exercise in a laboratory environment. Our findings suggest that, among regular cannabis users who use cannabis in combination with exercise, cannabis use prior to exercise may lead to increases in both positive and negative aspects of the subjective exercise experience. Research using diverse samples, exercise modalities, and methodologies (e.g., placebo‐controlled trials) is needed to establish the generalizability of these findings.
UR  -  https://www.cochranelibrary.com/central/doi/10.1002/central/CN-02662516/full
ER  -  


Record #37 of 74
Provider: John Wiley & Sons, Ltd.
Content: text/plain; charset="UTF-8"

TY  -  JOUR
AN  -  CN-02101529
A1  -  Sultan, SR
A1  -  O'Sullivan, SE
A1  -  England, TJ
T1  -  The effects of acute and sustained cannabidiol dosing for seven days on the haemodynamics in healthy men: a randomised controlled trial
JA  -  British journal of clinical pharmacology
PY  -  2020
VL  -  86
IS  -  6
CC  -  Hypertension
SP  -  1125‐1138
C3  -  PUBMED 32128848,EMBASE 2004372384
M3  -  Journal article
KW  -  *blood flow
KW  -  *internal carotid artery
KW  -  *mean arterial pressure
KW  -  Adult
KW  -  Analysis of variance
KW  -  Antihypertensive therapy
KW  -  Arterial stiffness
KW  -  Artery diameter
KW  -  Article
KW  -  Blood Pressure
KW  -  Blood pressure monitoring
KW  -  Cannabidiol
KW  -  Clinical article
KW  -  Clinical trial
KW  -  Controlled study
KW  -  Dilatation
KW  -  Double blind procedure
KW  -  Double‐Blind Method
KW  -  Drug therapy
KW  -  Duplex Doppler ultrasonography
KW  -  Endothelium
KW  -  Human
KW  -  Humans
KW  -  Isometric exercise
KW  -  Male
KW  -  Pulse Wave Analysis
KW  -  Pulse wave
KW  -  Randomized controlled trial
KW  -  Stress
KW  -  Systolic blood pressure
KW  -  Vascular Stiffness
KW  -  Vascular disease
DO  -  10.1111/bcp.14225
N2  -  BACKGROUND: In vivo studies show that cannabidiol (CBD) acutely reduces blood pressure (BP) in men. The aim of this study was to assess the effects of repeated CBD dosing on haemodynamics. METHODS: Twenty‐six healthy males were given CBD (600 mg) or placebo orally for seven days in a randomised, placebo‐controlled, double‐blind, parallel study (n = 13/group). Cardiovascular parameters were assessed at rest and in response to isometric exercise after acute and repeated dosing using Finometer®, Vicorder® and Duplex ultrasound. RESULTS: Compared to placebo, CBD significantly reduced resting mean arterial pressure (P = .04, two‐way ANOVA, mean difference (MD) ‐2 mmHg, 95% CI ‐3.6 to ‐0.3) after acute dosing, but not after repeated dosing. In response to stress, volunteers who had taken CBD had lower systolic BP after acute (P = .001, two‐way ANOVA, MD ‐6 mmHg, 95% CI ‐10 to ‐1) and repeated (P = .02, two‐way ANOVA, MD ‐5.7 mmHg, 95% CI ‐10 to ‐1) dosing. Seven days of CBD increased internal carotid artery diameter (MD +0.55 mm, P = .01). Within the CBD group, repeated dosing reduced arterial stiffness by day 7 (pulse wave velocity; MD ‐0.44 m/s, P = .05) and improved endothelial function (flow mediation dilatation, MD +3.5%, P = .02, n = 6 per group), compared to day 1. CONCLUSION: CBD reduces BP at rest after a single dose but the effect is lost after seven days of treatment (tolerance); however, BP reduction during stress persists. The reduction in arterial stiffness and improvements in endothelial function after repeated CBD dosing are findings that warrant further investigation in populations with vascular diseases.
UR  -  https://www.cochranelibrary.com/central/doi/10.1002/central/CN-02101529/full
ER  -  


Record #38 of 74
Provider: John Wiley & Sons, Ltd.
Content: text/plain; charset="UTF-8"

TY  -  JOUR
AN  -  CN-01557896
A1  -  NCT02759185,
T1  -  Pilot Study of the Safety and Efficacy of Four Different Potencies of Smoked Marijuana in 76 Veterans With PTSD
JA  -  https://clinicaltrials.gov/show/NCT02759185
PY  -  2016
C3  -  CTgov NCT02759185
M3  -  Trial registry record
KW  -  Cannabidiol
KW  -  Dronabinol
KW  -  Marijuana Abuse
KW  -  Stress Disorders, Post‐Traumatic
KW  -  Stress Disorders, Traumatic
N2  -  PTSD is a serious, worldwide public health problem resulting from traumatic experiences such as sexual assault, war, or abuse. PTSD is associated with high rates of psychiatric and medical co‐morbidity, disability, suffering, and suicide. Despite available treatments for PTSD, many individuals continue to experience marked PTSD symptoms following treatment. In response to overwhelming demand for new treatments, several U.S. states have passed laws allowing the medical use of cannabis by individuals with PTSD. Emerging observational and early clinical evidence suggest that cannabis may have the potential to reduce or ameliorate a number of symptoms experienced by those with PTSD, including sleep difficulty and anxiety. Indeed, some evidence has suggested that delta‐9‐tetrahydrocannabinol (THC) may serve to reduce nightmares among those with PTSD, while other studies have shown anxiolytic effects of cannabidiol (CBD). However, there have been no randomized controlled trials of cannabis, in any form, for PTSD. The present triple‐blind, randomized, placebo‐controlled crossover trial aims to examine the safety and efficacy of four types of cannabis (i.e., high THC, low CBD; high CBD, low THC; equal ratio THC/CBD; and placebo) among 76 military veterans with chronic treatment‐resistant PTSD of at least six months' duration. The study will produce preliminary evidence to help elucidate the contribution of THC, CBD, or a combination of both constituents to potential attenuation of PTSD symptoms. Smoked cannabis was tested in two stages lasting three weeks each (Stage 1 and Stage 2), with a two‐week cessation after each stage, verified by blood/urine cannabinoid analysis. The primary objective was to compare three active concentrations of smoked cannabis and placebo on PTSD symptom severity measured by CAPS‐5 total scores during Stage 1. Study participants received one of four different types of cannabis during Stage 1 with crossover and re‐randomization, less the placebo cannabis, at Stage 2. The four potencies of cannabis were High THC/ Low CBD (High THC), Low THC/High CBD (High CBD), High THC/High CBD (THC/CBD) and Low THC/Low CBD (placebo). "High" is defined as marijuana containing a target of 7‐15% concentration by weight of the respective cannabinoid and "Low" is defined as < 2% concentration by weight. Prior to each stage, participants completed two introductory sessions where they were trained on cannabis self‐administration. During each stage, participants were provided 1.8 grams of cannabis daily to smoke ad libitum. Each stage was followed by a two‐week cessation period. The primary objective was to compare three active concentrations of smoked cannabis and placebo on PTSD symptom severity measured by CAPS‐5 total severity scores during Stage 1.
UR  -  https://www.cochranelibrary.com/central/doi/10.1002/central/CN-01557896/full
ER  -  


Record #39 of 74
Provider: John Wiley & Sons, Ltd.
Content: text/plain; charset="UTF-8"

TY  -  JOUR
AN  -  CN-02689279
A1  -  Isenmann, E
A1  -  Veit, S
A1  -  Flenker, U
A1  -  Lesch, A
A1  -  Lachenmeier, DW
A1  -  Diel, P
T1  -  Influence of short-term chronic oral cannabidiol application on muscle recovery and performance after an intensive training protocol - a randomized double-blind crossover study
JA  -  Journal of the International Society of Sports Nutrition
PY  -  2024
VL  -  21
IS  -  1
SP  -  2337252
C3  -  PUBMED 38572744,EMBASE 643951377
M3  -  Journal article
KW  -  *Cannabidiol [pharmacology]
KW  -  *Sports
KW  -  *sport
KW  -  Athlete
KW  -  Athletes
KW  -  Crossover procedure
KW  -  Cross‐Over Studies
KW  -  Dietary Supplements
KW  -  Dietary supplement
KW  -  Double blind procedure
KW  -  Double‐Blind Method
KW  -  Human
KW  -  Humans
KW  -  Muscle, Skeletal
KW  -  Myoglobin
KW  -  Randomized Controlled Trials as Topic
KW  -  Randomized controlled trial (topic)
KW  -  Skeletal muscle
DO  -  10.1080/15502783.2024.2337252
N2  -  BACKGROUND: Rapid regeneration after intense exercise is essential for competitive athletes. Based on this assumption, supplementation strategies, focusing on food supplements, are increasing to improve the recovery processes. One such supplement is cannabidiol (CBD) which is gaining more attention in competitive sports. However, the evidence is still lacking and there are no data available about the effect of a short‐term chronic application. METHODS: A three‐arm double‐blind cross‐over study was conducted to determine the effects of two different CBD products on performance, muscle damage and inflammatory processes in well‐trained athletes. In total 17 subjects took successfully part in this study. Each subject underwent the six‐day, high‐intensity training protocol three times. After each training session, each subject took either a placebo or a CBD product (60 mg of oil or solubilisate). Between the intervention phases, at least four weeks of washout period was conducted. Before and after the training protocols the performance capacity in countermovement jump (CMJ), back squat (BS), bench press (BP) and 1‐mile run were measured and biomarkers for muscle damage (creatine kinase, myoglobin), inflammatory processes (interleukin 6 and 10) and immune cell activity (ratios of neutrophil granulocytes, lymphocytes and, platelets) were analyzed. For statistical analyses, the current version of R and a linear mixed model was used. RESULTS: It could identify different effects of the training protocol depending on performance level (advanced or highly advanced athletes) (p < .05). Regardless of the performance level, muscle damage and a reduction in performance could be induced by the training protocol. Only CBD oil was associated with a reduction in myoglobin concentration (p < .05) in advanced athletes. Concerning immune activity, a significant decrease in platelets lymphocyte ratios was observed in advanced athletes after placebo treatment (p < .05). CBD oil application showed a slight inhibitory effect (p < .10). Moreover, the reduction in performance differs between the performance levels. A significant decrease in CMJ was observed in advanced athletes and a decreasing trend in BS was observed in highly advanced athletes after placebo treatment (p < 0.10). Both CBD products do not affect performance parameters. For inflammatory parameters, no effects were observed. CONCLUSION: It was found that the performance level of the subjects was a decisive factor and that they responded differently to the training protocol and the CBD application. However, no clear effects of either CBD product were found and further research is needed to identify the long‐term effects of CBD application.
UR  -  https://www.cochranelibrary.com/central/doi/10.1002/central/CN-02689279/full
ER  -  


Record #40 of 74
Provider: John Wiley & Sons, Ltd.
Content: text/plain; charset="UTF-8"

TY  -  JOUR
AN  -  CN-02710807
A1  -  Mastrofini, GF
A1  -  McFadden, BA
A1  -  Chandler, AJ
A1  -  Lints, BS
A1  -  Cintineo, HP
A1  -  Rhoades, ND
A1  -  Vincenty, CS
A1  -  Stray-Gundersen, SO
A1  -  Lane, AD
A1  -  Arent, SM
T1  -  The effects of a brand-specific, hemp-derived cannabidiol product on physiological, biochemical, and psychometric outcomes in healthy adults: a double-blind, randomized clinical trial
JA  -  Journal of the International Society of Sports Nutrition
PY  -  2024
VL  -  21
IS  -  1
SP  -  2370430
C3  -  PUBMED 38904150
M3  -  Journal article
KW  -  *Cannabidiol [administration & dosage, pharmacology]
KW  -  Adult
KW  -  Biomarkers [blood]
KW  -  Cannabis [chemistry]
KW  -  Double‐Blind Method
KW  -  Female
KW  -  Humans
KW  -  Humulus [chemistry]
KW  -  Male
KW  -  Psychometrics
KW  -  Young Adult
DO  -  10.1080/15502783.2024.2370430
N2  -  BACKGROUND: Cannabidiol (CBD) is a non‐psychoactive phyto‐cannabinoid derived from the Cannabis sativa plant. CBD exhibits various interactions at receptor sites, prompting the research of its potential anti‐inflammatory, immunomodulatory, psychological, and pain‐relieving effects. This study aimed to investigate the physiological, biochemical, and psychometric effects of a brand‐specific, hemp‐derived CBD product in healthy adults over a 12‐week observation period. METHODS: 54 healthy males and females (age = 25 ± 7y; BMI = 24.82 ± 3.25 kg/m2) recruited from a large Southeastern University completed the study. Participants arrived at the laboratory after > 8 h of fasting, and > 48 h without alcohol consumption and vigorous exercise. Following baseline measurements (height, weight, blood pressure, electrocardiogram (ECG), and blood work), participants were stratified by sex and randomized to either CBD or placebo groups. Products were administered double‐blinded, with both given in liquid form containing medium‐chain triglyceride oil, while the CBD product specifically contained 50 mg/mL of CBD. Participants were instructed to consume 1 mL of their product twice daily and were given enough product to last until their next laboratory visit. Data were collected at baseline and on days 30 ± 3, 60 ± 3, and 90 ± 3. Blood was drawn for analysis of immune and inflammatory biomarkers. Chronic pain among participants was calculated using urine samples according to the foundational pain index (FPI). Self‐reported psychometric questionnaires were utilized (Cohen's Perceived Stress Scale, Pittsburgh Sleep Quality Index, Profile of Mood States,10‐item Likert scale for perceived pain) to assess stress, sleep quality, mood state, and body discomfort. To determine overall wellbeing, participants completed a daily survey indicating if they missed work or school due to illness. Change from baseline was calculated for each measure, and mixed effects models were used to determine differences between groups over time while adjusting for baseline values (α = 0.05). Data are presented as mean ± standard deviation. DISCUSSION: CBD was safe and well tolerated in healthy adults. These findings show pain was lower in the CBD group, suggesting a potentially positive effect for consumption of CBD. "Vigor‐activity" decreased across the intervention, which may be a confounding effect of the academic semester. While the dosage chosen was safe, more research may be warranted using higher doses as these may be needed to observe further therapeutic effects in healthy populations. RESULTS: There were no Group‐by‐Time interactions or Group or Time main effects for immune or inflammatory biomarkers (p > 0.05). Analyses revealed no Group‐by‐Time interactions or main effects observed for perceived stress, sleep quality, overall mood disturbance, and all the profile of mood state subscales (p > 0.05), except "vigor‐activity." A Time main effect was found for the sub‐score for "vigor‐activity" (p = 0.007; Pre CBD = 19.5 ± 5.2, Post CBD = 17.3 ± 5.3; Pre PL = 19.0 ± 5.7, Post PL = 17.9 ± 7.1), which decreased from Visit 3 to Visit 4 (p = 0.025) and from Visit 3 to Visit 5 (p = 0.014). There was a Group main effect for FPI (p = 0.028; Pre CBD = 11.9 ± 14.4, Post CBD = 8.8 ± 10.9; Pre PL = 9.0 ± 14.2, Post PL = 12.9 ± 11.5), indicating that the placebo group had greater increases in pain over the intervention compared to the CBD group. No significant differences were found between groups in the incidence and prevalence of "colds or flus" (p > 0.05).
UR  -  https://www.cochranelibrary.com/central/doi/10.1002/central/CN-02710807/full
ER  -  


Record #41 of 74
Provider: John Wiley & Sons, Ltd.
Content: text/plain; charset="UTF-8"

TY  -  JOUR
AN  -  CN-02711012
A1  -  ACTRN12624000721505,
T1  -  Effects of cannabidiol (CBD) on muscle recovery and pain in healthy males
JA  -  https://trialsearch.who.int/Trial2.aspx?TrialID=ACTRN12624000721505
PY  -  2024
C3  -  ICTRP ACTRN12624000721505
M3  -  Trial registry record
N2  -  INTERVENTION: Following baseline measures of muscle function, activation and pain, participants will be asked to lie on a padded bed with one leg outstretched. Using a previously established method to induce a contusion injury, a custom‐made implement, weighing 7.2kg, will be dropped once down a guide tube from 67cm onto the contracted vastus lateralis (lateral side of the thigh) of one leg. Taking less than half a second, this impact has been shown to produce a force similar to that occurring in contact sports and induces a change in muscle function, soreness and swelling for up to 72‐hours after impact. Measures of muscle function, activation and pain will be repeated 30 minutes after injury, after which participants will take 1mL of CBD oil or the placebo (medium triglyceride (MCT) oil) sublingually. The treatment will be taken three times daily (morning, midday and evening) over the following three days ‐ up to 72 hours post injury. Each 1mL of CBD oil will provide 120mg of CBD. Participants will be asked to bring the dropper bottle to each visit (24, 48 and 72 hours) so that the volume can be monitored for adherence. Participants will also be asked to report the number of times they took the oil each day. At least two‐weeks after the last measures are made for the first trial, the same procedures will be repeated using the other leg and treatment. CONDITION: Contusion injury;Soft tissue injury; ; Contusion injury ; Soft tissue injury Injuries and Accidents ‐ Other injuries and accidents Musculoskeletal ‐ Other muscular and skeletal disorders Physical Medicine / Rehabilitation ‐ Other physical medicine / rehabilitation PRIMARY OUTCOME: Muscle activation[Electromyography (EMG) will be recorded from two quadriceps muscles, therefore muscle activation will be assessed as a composite outcome. To ensure a strong signal is obtained from the electrodes, the skin will be abraded and cleaned with an alcohol swab. Six electrodes (2.5cm x 1cm) will be placed on the thigh to record muscle activity in the injured muscle (vastus lateralis) and activity in a non‐injured muscle (vastus medialis). Muscle activity will be recorded during the three maximal effort knee extensions and activity (mV) per unit force (N) used for analysis. Pre‐injury, 30 minutes post‐injury and 24, 48 and 72 hours post‐injury.] Muscle function[Participants will be seated on a custom‐made dynamometer so that the hip and knee joints are positioned at an angle of 90°. An inextensible strap, connected to a load cell, will be attached slightly above the level of the ankle and a seat belt will be fixed across the hips to isolate movement to the knee joint. They will be asked to perform three x 3‐second maximal efforts by contracting the muscles of the upper thigh (knee extensions). Maximal force will be recorded from these efforts with the average and maximum values used for analysis. Pre‐injury, 30 minutes post‐injury and 24, 48 and 72 hours post‐injury] Muscle soreness[Soreness during maximal knee extension of the thigh muscles will be assessed using a visual analogue scale. Participants will mark how sore their muscle contraction feels on a 10cm line (0 = no soreness, 10 = worst possible pain) on a piece of paper. Pre‐injury, 30 minutes post‐injury, 24, 48 and 72 hours post‐injury ] INCLUSION CRITERIA: Healthy males, aged 18‐40 years, who have previously experienced a contusion injury without complication. SECONDARY OUTCOME: Injury related complications[Although comkplications are very rare, ultrasound of the injury site will be performed to identify any acute injury related complications, such as bone lesions or tears to the muscle. 24 hours post‐injury] Pressure pain threshold test[A pressure pain threshold test will be used to identify pain at the site of injury. A handheld device (algometer), with a small rubber probe, will be pressed against the site of impact and participants will be asked to say when this feels painful. The force associated with the feeling of pain will be recorded. This is an additional primary outcome. Pre‐injury, 30 minutes, 24, 48 and 72 hours post injury.] Sleep quality and quantity (composite outcome)[Sleep quality and quantity will be measured using an actiwatch/fitness tracker. These parameters will be assessed as a composite outcome. Three nights prior to injury and three nights during each trial (night of injury, and two subsequent nights after injury).] Swelling[Injury related swelling will be assessed by measuring the circumference of the thigh at the impact site with a metal tape measure. Pre‐injury, 30 minutes post‐injury and 24, 48 and 72 hours post‐injury]
UR  -  https://www.cochranelibrary.com/central/doi/10.1002/central/CN-02711012/full
ER  -  


Record #42 of 74
Provider: John Wiley & Sons, Ltd.
Content: text/plain; charset="UTF-8"

TY  -  JOUR
AN  -  CN-02563480
A1  -  ACTRN12623000526673,
T1  -  A Randomised Controlled Trial of Cannabidiol (CBD) for the treatment of Cannabis Use Disorder (CUD)
JA  -  https://trialsearch.who.int/Trial2.aspx?TrialID=ACTRN12623000526673
PY  -  2023
CC  -  Complementary Medicine
C3  -  ICTRP ACTRN12623000526673
M3  -  Trial registry record
N2  -  INTERVENTION: 1. Cannabidiol: A parallel experimental group will receive oral Cannabidiol (400mg daily) for a 12‐week treatment period. Cannabidiol is the generic name, Epidyole Xis the brand name. Epidyole Xis an oral liquid (clear, colourless to yellow solution) containing 100mg per ml, and dispensed in 100 ml containers (bottles). Epidyole Xalso contains sesame oil, ethanol absolute, sucralose, strawberry flavour. Participants will be instructed to take their dose of medication at the same time each day. Each medication container has a measuring syringe for participants to accurately administer their dose, and participants will be instructed by the study medical officer on dosing procedures. Participants will be instructed to resume normal dosing regimen in the event they have missed one or more doses. Participants who miss 3 or more consecutive weeks of study medication dosing will be deemed to have withdrawn from the trial intervention. Participants will be requested to bring their medication bottles to their next appointment with the research team or medical officer to review adherence to taking study medication. 2. Cognitive Behavioural Therapy: All participants will be offered 4 structured 40‐50 minute counselling sessions over the 12 week medication phase (Sessions 1‐3 during the first 6 weeks; Session 4 in weeks 7‐12). The sessions will be based on cognitive behavioural therapy (CBT) and motivation enhancement for relapse prevention, consistent with identified best practice for cannabis cessation interventions and structured (each of the four counselling sessions has a number of target goals) to ensure consistency between counsellors, although there is some flexibility to address issues identified by each participant. An outline of the sessions a CONDITION: Cannabis use disorder;Drug addiction; ; Cannabis use disorder ; Drug addiction Mental Health ‐ Addiction Physical Medicine / Rehabilitation ‐ Other physical medicine / rehabilitation PRIMARY OUTCOME: Cannabis‐Free Days: assessed using the Time Line Follow‐Back approach.[Participants will be assessed during research interviews on: Week 1, week 4, week 7, week 10, week 12 (primary endpoint) and week 24 (follow‐up) post‐commencement of intervention. ] Urinary quantitative analysis of THC‐COOH (creatinine adjusted)[Urine samples are collected at week 1, week 4, week 7, week 10, week 12 (primary endpoint) and week 24 (follow‐up) post‐commencement of intervention. ] SECONDARY OUTCOME: Cannabis related problems measured using the Cannabis Problems Questionnaire: self‐reported 27 items with a 12‐week time frame. [Participants will be assessed during research interviews on: Week 1, week 12 and week 24 (follow‐up) post‐commencement of intervention] Cognitive performance function: A targeted series of computerized tests: Rey Auditory Verbal Learning Test, Flankers Task, Digit Symbol Substitution Task, Reaction Time Index, Rapid Visual Information Processing, Stop Signal Task, N‐Back and the Wechsler Test of Adult Reading for premorbid IQ. ; All components of the cognitive test will be assessed as a composite secondary outcome. [Participants will be assessed during research interviews on: Week 1 and week 12. ] Cravings for cannabis use, assessed using the Marijuana Craving Questionnaire, a 12‐item self‐report scale.[Participants will be assessed during research interviews on: Week 1, week 4, week 7, week 10, week 12 and week 24 (follow‐up) post‐commencement of intervention. ] Health and quality of life: Participant reported Patient Reported Outcomes Measurement Information System (PROMIS‐29). 29 item scale assesses past 7‐days, with 7 subscales: Depression, Anxiety, Physical Function, Pain Interference, Fatigue, Sleep Disturbance, and Ability to Participate in Social Roles and Activities. ; All components will be assessed as a composite secondary outcome. [Participants will be assessed during research interviews on: Week 1, week 4, week 7, week 10, week 12 and week 24 (follow‐up) post‐commencement of intervention. ] Mental Health, PTSD: PTSD Checklist for DSM‐5 (PCL‐5) – Standard, a 20‐question self‐report measure[Participants will be assessed during research interviews on: Week 1, week 4, week 7, week 10, week 12 and week 24 (follow‐up) post‐commencement of intervention.] Mental health: psychosis: Features of psychosis measured using the Psychotomimetic State Inventory (PSIa). 48‐item (True / False responses) with following subscales: Delusional Thinking (8 items); Perceptual distortion (10 items); Cognitive Disorganisation (9 items); Anhedonia (7 items); Mania (6 items); Paranoia (8 items). ; [Participants will be assessed during research interviews on: Week 1, week 4, week 7, week 10, week 12 and week 24 (follow‐up) post‐commencement of intervention.] Motivation to change cannabis use: Participant goals regarding their cannabis use, measured using the modified Motivation to Stop Scale: a single item self‐reported measure.[Participants will be assessed during research interviews on: Week 1, week 4, week 7, week 10, week 12 and week 24 (follow‐up) post‐commencement of intervention. ] Participant rating of group allocation: Participants will be asked to report which medication they believed they received (CBD or placebo) (testing the blind) (binary forced choice with VAS scale estimate of level of confidence in choice)[Participants will be assessed during research interviews on: Week 4, week 7, week 12 and week 24 (follow‐up) post‐commencement of intervention.] Patient‐rated experience: Drug Effects Questionnaire‐5. Self‐reported 5‐item questionnaire assessing consumer ratings of drug effects.[Participants will be assessed during research interviews on: Week 4, week 7, week 10, week 12 and week 24 (follow‐up) post‐commencement of intervention.] Patient‐rated experience: Self‐reported measure Treatment Satisfaction Questionnaire for Medication (TSQM) scale, 14‐tem questionnaire with four subscales: Effectiveness; Side effects; Convenience; Global satisfaction. ; ; [Participants will be assessed during research interviews on: Week 4, week 7, week 10, week 12 and week 24 (follow‐up) post‐commencement of intervention.] Qualitative research interviews: questions will have the following themes: (a) how participants perceive their own cannabis use and identify their treatment goals, (b) how participants engage with the study treatment procedures (medication, counselling, the role of Aboriginal Health Workers at study sites), and (c) participants experience of racial discrimination, identification with culture and community, and how their social networks (peers, family and local community) impact on attempts to change their cannabis use. [Research interviews will be conducted during weeks 7‐12 of treatment intervention.] Quantity of Cannabis Use, estimated through self‐report data regarding ‘average’ amount of cannabis (in grams) consumed by participants on the days they use cannabis.[Participants will be assessed during research interviews on: Week 1, week 4, week 7, week 10, week 12 and week 24 (follow‐up) post‐commencement of intervention. ] Rates of cannabis abstinence: identified by whether a participant was abstinent vs non‐abstinent within the previous 4‐week period. [Participants will be assessed during research interviews on: Week 1, week 4, week 7, week 10, week 12 and week 24 (follow‐up) post‐commencement of intervention. ] Safety (adverse events): Adverse events assessed at 3‐weekly Study Medical Officer appointments. ; Common side effects include: feeling drowsy or sleepy, decreased appetite, diarrhoea, fever, feeling tired or vomiting. Participants will be asked to self‐report any side‐effects from the study medication and the severity level (mild, moderate, severe). [Participants will be assessed during research interviews on: Week 1, week 4, week 7, week 10, week 12 and week 24 (follow‐up) post‐commencement of intervention. ] Severity of Cannabis Use Disorder: Participants will be assessed using the Cannabis Withdrawal Scale, a 19‐item self‐report scale.[Participants will be assessed during research interviews on: Week 1, week 4, week 7, week 10, week 12 and week 24 (follow‐up) post‐commencement of intervention. ] Severity of Cannabis Use Disorder: using the modified MINI DSM5 criteria, assessed by a bounded count, number of DSM‐5 Cannabis Use Disorder criteria met out of a possible 11. ; [Participants will be assessed during research interviews on: Week 1, week 4, week 7, week 10, week 12 and week 24 (follow‐up) post‐commencement of intervention. ] Tobacco & Other substance use: Fagerstom Test for Nicotine Dependence (FTND).[Participants will be assessed during research interviews on: Week 1, week 4, week 7, week 10, week 12 and week 24 (follow‐up) post‐commencement of intervention.] Tobacco & Other substance use: Number of days of alcohol, tobacco (and number of cigarettes), e‐cigs, and other drug use in past 21 days using modified Australian Treatment Outcomes Profile (ATOP) ; ; [Participants will be assessed during research interviews on: Week 1, week 4, week 7, week 10, week 12 and week 24 (follow‐up) post‐commencement of intervention.] Treatment retention: Calculated from treatment records, along with reasons for trial completion (per protocol, drop out, administrative or medical discharge) assigned by SMO.[Through clinical records at week 12.] INCLUSION CRITERIA: 1. Aged 18 to 65 years. 2. Meeting DSM‐5 criteria for moderate or severe Cannabis Use Disorder (more than or equal to 4 out of 11 criteria), with recent frequent cannabis use (more than or equal to 4 days per week in the preceding 4 weeks). 3. Willing and able to provide informed consent to study procedures. 4. Proficient in English at a conversational level sufficient to participate in counselling intervention (assessed by Study Medical Officer (SMO) at medical assessment).
UR  -  https://www.cochranelibrary.com/central/doi/10.1002/central/CN-02563480/full
ER  -  


Record #43 of 74
Provider: John Wiley & Sons, Ltd.
Content: text/plain; charset="UTF-8"

TY  -  JOUR
AN  -  CN-01443054
A1  -  Russo, M
A1  -  Dattola, V
A1  -  Logiudice, AL
A1  -  Ciurleo, R
A1  -  Sessa, E
A1  -  De Luca, R
A1  -  Bramanti, P
A1  -  Bramanti, A
A1  -  Naro, A
A1  -  Calabrò, RS
T1  -  The role of Sativex in robotic rehabilitation in individuals with multiple sclerosis: rationale, study design, and methodology
JA  -  Medicine
PY  -  2017
VL  -  96
IS  -  46
SP  -  e8826
C3  -  PUBMED 29145345
M3  -  Journal article
KW  -  Adolescent
KW  -  Adult
KW  -  Analgesics [*administration & dosage]
KW  -  Biomechanical Phenomena [drug effects]
KW  -  Cannabidiol [*administration & dosage]
KW  -  Clinical Protocols
KW  -  Dronabinol [*administration & dosage]
KW  -  Drug Combinations
KW  -  Female
KW  -  Humans
KW  -  Italy
KW  -  Male
KW  -  Middle Aged
KW  -  Multiple Sclerosis [complications, *drug therapy, rehabilitation]
KW  -  Muscle Spasticity [*drug therapy, etiology, rehabilitation]
KW  -  Neurological Rehabilitation [*methods]
KW  -  Oral Sprays
KW  -  Robotics [methods]
KW  -  Single‐Blind Method
KW  -  Treatment Outcome
KW  -  Young Adult
DO  -  10.1097/MD.0000000000008826
N2  -  INTRODUCTION: Currently, none of the available multiple sclerosis (MS) disease‐modifying medications has been shown to stop or reverse gait disability. Recently, the nabiximols has been tested for the treatment of spasticity and walking impairment in MS. Nabiximols (trade name Sativex) is an oromucosal spray formulation containing 1:1 fixed ratio of delta‐9‐tetrahydrocannabinol and cannabidiol derived from cloned Cannabis sativa L. plant. METHOD AND ANALYSIS: A single‐center, prospective, parallel design, single‐blind trial will be conducted at the IRCCS Neurolesi "Bonino‐Pulejo" (Italy) involving MS patients affected by spasticity and undergoing a Robotic Rehabilitation training. The aim of the study is to clarify the role of Sativex coupled to a robotic neurehabilitation training in MS patients in improving motor outcomes, by means of clinical, kinematic, and neurophysiological measures. Patients will be randomly divided in 2 groups: one taking only an oral antispastic drug and the other with Sativex in add‐on. After 1 month, we will evaluate the response to Sativex (responder patients' amelioration >20% at MRS score) enrolling into the study the first 20 patients with a good response to Sativex, whereas other 20 no‐responder individuals will continue their antispastic drug. All the 40 subjects, were divided into 2 groups (A: Sativex + Lokomat Training, and B: other antispastic+Lokomat Training), will perform a neurorobotic‐assisted gait training (each session will last at least 45 minutes, 3 times per week, for a total of 20 sessions). All the patients will undergo a complete physical and neurological examination at baseline, at the end of the robotic training (T1), and 30 days after the end of the neurorehabilitation training (T2).
UR  -  https://www.cochranelibrary.com/central/doi/10.1002/central/CN-01443054/full
ER  -  


Record #44 of 74
Provider: John Wiley & Sons, Ltd.
Content: text/plain; charset="UTF-8"

TY  -  JOUR
AN  -  CN-02724086
A1  -  Gillham, SH
A1  -  Starke, L
A1  -  Welch, L
A1  -  Mather, E
A1  -  Whitelegg, T
A1  -  Chester, N
A1  -  Owens, DJ
A1  -  Bampouras, T
A1  -  Close, GL
T1  -  Does a broad-spectrum cannabidiol supplement improve performance in a 10-min cycle ergometer performance-test?
JA  -  European journal of sport science
PY  -  2024
VL  -  24
IS  -  7
SP  -  870‐877
C3  -  PUBMED 38956805
M3  -  Journal article
KW  -  *Athletic Performance [physiology]
KW  -  *Cannabidiol [administration & dosage, pharmacology]
KW  -  *Dietary Supplements
KW  -  *Heart Rate [drug effects]
KW  -  *Lactic Acid [blood]
KW  -  Adult
KW  -  Double‐Blind Method
KW  -  Exercise Test
KW  -  Female
KW  -  Humans
KW  -  Male
KW  -  Physical Exertion [drug effects, physiology]
KW  -  Young Adult
DO  -  10.1002/ejsc.12116
N2  -  Cannabidiol (CBD) is a non‐intoxicating phytocannabinoid which has been proposed to possess anti‐inflammatory and analgesic properties. Given the potential for perceptions of pain to limit exercise performance, the aim of the present study was to investigate if 3 weeks of daily CBD supplementation (150 mg day‐1) improved performance in a 10‐min performance‐trial on a cycle ergometer. In a randomized, double���blind and placebo‐controlled study, 22 healthy participants (n = 11 male and n = 11 female) completed two 10‐min performance trials on a WattBike cycle ergometer interspersed with a 3‐week supplementation period. Supplementation involved either 150 mg day‐1 oral CBD or 150 mg day‐1 of a visually identical placebo (PLA). During trials, ratings of perceived exertion (RPE [6‐20]), heart rate (HR) and blood lactate (BLa) were collected every 2 min. Mean power (W) was also taken throughout the exercise at each time point. All data were analyzed using two‐way ANOVAs. There were no significant differences (P > 0.05) between CBD or PLA groups for mean power (W) during the 10‐min performance trial. There were also no significant differences (P > 0.05) in any of the physiological or perceptual parameters (HR, BLa and RPE) between conditions. Three weeks supplementation of a broad‐spectrum CBD supplement did not improve performance via any change in RPE during a 10‐min time trial on a cycle ergometer, and as such, this evidence does not support the claim that broad‐spectrum CBD supplements could be performance‐enhancing in this exercise modality.
UR  -  https://www.cochranelibrary.com/central/doi/10.1002/central/CN-02724086/full
ER  -  


Record #45 of 74
Provider: John Wiley & Sons, Ltd.
Content: text/plain; charset="UTF-8"

TY  -  JOUR
AN  -  CN-02251180
A1  -  Cochrane-Snyman, KC
A1  -  Cruz, C
A1  -  Morales, J
A1  -  Coles, M
T1  -  The Effects of Cannabidiol Oil on Noninvasive Measures of Muscle Damage in Men
JA  -  Medicine and science in sports and exercise
PY  -  2021
VL  -  53
IS  -  7
SP  -  1460‐1472
C3  -  PUBMED 33481484,EMBASE 634088243
M3  -  Journal article
KW  -  *muscle injury
KW  -  Administration, Oral
KW  -  Adult
KW  -  Arm circumference
KW  -  Article
KW  -  Cannabidiol [administration & dosage, *therapeutic use]
KW  -  Capsules
KW  -  Clinical article
KW  -  Controlled study
KW  -  Cross‐Over Studies
KW  -  Decomposition
KW  -  Double blind procedure
KW  -  Double‐Blind Method
KW  -  Elbow
KW  -  Exercise [*physiology]
KW  -  Human
KW  -  Humans
KW  -  Inflammation [*drug therapy]
KW  -  Male
KW  -  Muscle Strength [*physiology]
KW  -  Muscle function
KW  -  Myalgia [*drug therapy]
KW  -  Pain Measurement
KW  -  Plant Oils [administration & dosage, *therapeutic use]
KW  -  Remission
KW  -  Torque
KW  -  Young Adult
DO  -  10.1249/MSS.0000000000002606
N2  -  PURPOSE: This study aimed to investigate the effect of CBD oil on perceived muscle soreness, inflammation, and strength performance after eccentric exercise (ECC) of the elbow flexors. METHODS: Thirteen untrained men (mean ± SD age, 21.85 ± 2.73 yr) performed 6 sets of 10 maximal ECC isokinetic muscle actions of the elbow flexors as part of a double‐blind crossover design. Noninvasive (perceived soreness, arm circumference, hanging joint angle (JA), and peak torque (PT)) measures were taken before and after ECC, and 24, 48, and 72 h after ECC. All subjects completed both the supplement (CBD: 150 mg POST, 24 h, 48 h) and placebo (PLC: POST, 24 h, 48 h) condition separated by 2 wk. Four separate two‐way repeated‐measures ANOVA (condition [CBD vs PLC] × time [PRE vs POST vs 24 h vs 48 h vs 72 h]) were used to analyze perceived soreness, arm circumference, JA, and PT. One‐way repeated‐measures ANOVA were used to decompose significant interactions and main effects. RESULTS: There was no condition‐time interaction or main effect of condition (P > 0.05) for perceived soreness, arm circumference, JA, or PT. There were main effects for time for perceived soreness (P = 0.000, ηp2 = 0.71) and JA (P = 0.006, ηp2 = 0.35). CONCLUSIONS: The current dose of 150 mg CBD oil at POST, 24 h, and 48 h had no effect on noninvasive markers of muscle damage in the upper extremity. At the current dose and schedule, CBD oil may not be beneficial for untrained men as a recovery aid after exercise‐induced muscle damage.
UR  -  https://www.cochranelibrary.com/central/doi/10.1002/central/CN-02251180/full
ER  -  


Record #46 of 74
Provider: John Wiley & Sons, Ltd.
Content: text/plain; charset="UTF-8"

TY  -  JOUR
AN  -  CN-02727619
A1  -  Pastina, JT
A1  -  Abel, MG
A1  -  Bollinger, LM
A1  -  Best, SA
T1  -  Topical Cannabidiol Application May Not Attenuate Muscle Soreness or Improve Performance: a Randomized, Double-Blinded, Placebo-Controlled Pilot Study
JA  -  Cannabis and cannabinoid research
PY  -  2024
C3  -  PUBMED 38980809,EMBASE 644718944
M3  -  Journal article
KW  -  *cream
KW  -  *muscle soreness
KW  -  Adolescent
KW  -  Adult
KW  -  Article
KW  -  Clinical article
KW  -  Controlled study
KW  -  Double blind procedure
KW  -  Drug therapy
KW  -  Duration
KW  -  Exercise
KW  -  Fatigue
KW  -  Female
KW  -  Hamstring muscle
KW  -  Human
KW  -  Male
KW  -  Muscle contraction
KW  -  Normal human
KW  -  Partial thromboplastin time
KW  -  Pilot study
KW  -  Pressure pain threshold
KW  -  Prothrombin time
KW  -  Quadriceps femoris muscle
KW  -  Questionnaire
KW  -  Randomized controlled trial
KW  -  Resistance training
KW  -  Sitting
KW  -  Soreness
KW  -  Torque
KW  -  Young adult
DO  -  10.1089/can.2024.0012
N2  -  Purpose: The purpose of this pilot study was to investigate cannabidiol (CBD) cream's effects on muscle soreness and performance after exercise. Materials and Methods: This double‐blinded, placebo‐controlled experiment included 15 men and 13 women (n = 28; mean ± standard deviation age: 23.29 ± 2.54 years) untrained in lower‐body resistance training. Participants were randomized into control (NG, n = 9), CBD (CG, n = 9), or placebo (PG, n = 10) groups. Participants completed a lower‐body fatigue protocol (FP) consisting of unilateral maximal concentric and eccentric isokinetic muscle actions of the quadriceps and hamstrings (5 sets, 10 repetitions, both legs). CG and PG participants applied ∼100 mg CBD or placebo cream, respectively, matched for weight and appearance to the quadriceps on three separate days. NG participants engaged in a sitting rest period matched in duration to cream application processes. Questionnaires, pressure‐pain threshold (PPT), peak torque test (PTT), and countermovement jump (CMJ) were assessed. Mixed‐model analysis of variance was conducted to assess main effects and interactions (group × muscle × time; group × time). Results: There were no significant interactions or main effects for group for PPT, CMJ, or PTT. There were main effects for time (p < 0.05) for all soreness questions, PPT, CMJ, and PTT. There was one significant interaction (group × time; p = 0.045) for cream/rest effect questions, in which PG participants perceived the effect of cream to be greater than the effect of rest for NG participants. There were main effects for group (p ≤ 0.031) for all soreness questions, in which PG participants perceived enhanced recovery. Conclusions: The present pilot study did not discover any significant impacts of CBD cream use for muscle recovery. For individuals seeking to attenuate muscle soreness and improve performance, the current dose of this topical CBD product may not be an effective treatment.
UR  -  https://www.cochranelibrary.com/central/doi/10.1002/central/CN-02727619/full
ER  -  


Record #47 of 74
Provider: John Wiley & Sons, Ltd.
Content: text/plain; charset="UTF-8"

TY  -  JOUR
AN  -  CN-01601222
A1  -  Jadoon, KA
A1  -  Tan, GD
A1  -  O'Sullivan, SE
T1  -  A single dose of cannabidiol reduces blood pressure in healthy volunteers in a randomized crossover study
JA  -  JCI insight
PY  -  2017
VL  -  2
IS  -  12
CC  -  Hypertension
C3  -  PUBMED 28614793
M3  -  Journal article
DO  -  10.1172/jci.insight.93760
N2  -  BACKGROUND: Cannabidiol (CBD) is a nonpsychoactive phytocannabinoid used in multiple sclerosis and intractable epilepsies. Preclinical studies show CBD has numerous cardiovascular benefits, including a reduced blood pressure (BP) response to stress. The aim of this study was to investigate if CBD reduces BP in humans. METHODS: Nine healthy male volunteers were given 600 mg of CBD or placebo in a randomized, placebo‐controlled, double‐blind, crossover study. Cardiovascular parameters were monitored using a finometer and laser Doppler. RESULTS: CBD reduced resting systolic BP (‐6 mmHg; P < 0.05) and stroke volume (‐8 ml; P < 0.05), with increased heart rate (HR) and maintained cardiac output. Subjects who had taken CBD had lower BP (‐5 mmHg; P < 0.05, especially before and after stress), increased HR (+10 bpm; P < 0.01), decreased stroke volume (‐13 ml; P < 0.01), and a blunted forearm skin blood flow response to isometric exercise. In response to cold stress, subjects who had taken CBD had blunted BP (‐6 mmHg; P < 0.01) and increased HR (+7 bpm; P < 0.05), with lower total peripheral resistance. CONCLUSIONS: This data shows that acute administration of CBD reduces resting BP and the BP increase to stress in humans, associated with increased HR. These hemodynamic changes should be considered for people taking CBD. Further research is required to establish whether CBD has a role in the treatment of cardiovascular disorders.
UR  -  https://www.cochranelibrary.com/central/doi/10.1002/central/CN-01601222/full
ER  -  


Record #48 of 74
Provider: John Wiley & Sons, Ltd.
Content: text/plain; charset="UTF-8"

TY  -  JOUR
AN  -  CN-01588626
A1  -  NCT03186664,
T1  -  The Role of SAtivex® in Robotic-Rehabilitation
JA  -  https://clinicaltrials.gov/show/NCT03186664
PY  -  2017
C3  -  CTgov NCT03186664
M3  -  Trial registry record
N2  -  Spasticity is frequently experienced by people with Multiple Sclerosis (MS), negatively impacting on patient's motor functional outcome, including walking. Currently, none of the available MS disease‐modifying medications has been shown to stop or reverse gait disability. Recently the nabiximols has been tested for the treatment of spasticity and walking impairment in MS. Nabiximols (trade name Sativex®) is an oromucosal spray formulation containing 1:1 fixed ratio of delta‐9‐tetrahydrocannabinol (THC) and cannabidiol (CBD) derived from cloned Cannabis sativa L. plant. The main active substance, THC, acts as a partial agonist at human cannabinoid receptors (CB1 and CB2), and may modulate the effects of excitatory (glutamate‐GLU‐) and inhibitory (gamma‐aminobutyric acid ‐GABA‐) neurotransmitters, leading to muscle relaxation, which in turn is responsible for spasticity improvement. Cannabinoid receptors may modulate both excitatory and inhibitory transmission at central synapses, and have been heavily implicated, in animal models, in multiple forms of synaptic plasticity, such as long‐term potentiation (LTP) and long‐term depression (LTD). Indeed, in a previous study implying transcranial magnetic stimulation (TMS) technique, it has been hypothesized that the activation of cannabinoid receptors by Sativex® could modulate the balance between LTP and LTD like plasticity by changing the state of cortical excitability. In a recently study it has been proposed that Sativex may modulate the cortical excitability changing the activity of inhibitory GABAergic cortico‐cortical synapses. Aim of our study is to clarify the role of Sativex coupled to a robotic neurehabilitation training in MS patients in improving the motor outcome, by means of clinical, kinematic, beside some neurophysiological and measures.
UR  -  https://www.cochranelibrary.com/central/doi/10.1002/central/CN-01588626/full
ER  -  


Record #49 of 74
Provider: John Wiley & Sons, Ltd.
Content: text/plain; charset="UTF-8"

TY  -  JOUR
AN  -  CN-02788001
A1  -  Isenmann, E
A1  -  Lachenmeier, DW
A1  -  Flenker, U
A1  -  Lesch, A
A1  -  Veit, S
A1  -  Diel, P
T1  -  Short-term repeated oral intake of low dose cannabidiol: effects on liver enzyme activity and creatinine concentration during intense exercise
JA  -  Archives of toxicology
PY  -  2025
VL  -  99
IS  -  2
SP  -  815‐824
C3  -  PUBMED 39630203,EMBASE 2032504779
M3  -  Journal article
KW  -  *Cannabidiol [administration & dosage]
KW  -  *Creatinine [blood]
KW  -  *Cross‐Over Studies
KW  -  *Exercise
KW  -  *Liver [drug effects, enzymology]
KW  -  *enzyme activity
KW  -  *exercise
KW  -  *kidney function
KW  -  *liver
KW  -  *liver function
KW  -  Administration, Oral
KW  -  Adult
KW  -  Alanine Transaminase [blood]
KW  -  Article
KW  -  Aspartate Aminotransferases [blood]
KW  -  Athlete
KW  -  Controlled study
KW  -  Crossover procedure
KW  -  Double blind procedure
KW  -  Double‐Blind Method
KW  -  Drug effect
KW  -  Female
KW  -  High intensity exercise
KW  -  Human
KW  -  Human experiment
KW  -  Humans
KW  -  Intervertebral body fusion device
KW  -  Liver toxicity
KW  -  Low drug dose
KW  -  Male
KW  -  Randomized controlled trial
KW  -  Side effect
KW  -  Young Adult
KW  -  gamma‐Glutamyltransferase [blood, metabolism]
DO  -  10.1007/s00204-024-03904-1
N2  -  The side effects and safety of cannabidiol (CBD) products are currently discussed in different contexts. Of all adverse effects, hepatotoxic effects have been reported most frequently in previous studies. However, the threshold for liver toxicity of CBD in humans is uncertain due to the lack of adequately designed studies in humans below the lowest observed adverse effect level (LOAEL) of 300 mg/day. In a randomised, three‐arm, double‐blind, crossover study, the effects of two CBD products (oil and solubilisate (solu) containing 60 mg CBD) were investigated during a high‐intensity exercise protocol. Seventeen well‐trained subjects (26±4 years, 181±5 cm, 85.6±9.4 kg) participated in the intervention. All subjects were healthy and had no physiological or psychological injuries. Participants were divided into advanced (Ad) and highly advanced (Hi) athletes … They consumed 60 mg of the compound in each microcycle over 7 days. To evaluate possible effects of short‐term repeated use of 60 mg CBD on oxaloacetate transaminase (GOT), glutamate pyruvate transaminase (GPT), gamma‐glutamyl transferase (GGT) and creatinine (CREA) were analysed before and after each microcycle. GOT increased significantly in both performance levels of the placebo groups (Ad: p≤0.001; Hi: p=0.003). This increase was significantly reduced in the Ad group by both CBD oil (p=0.050, ES=0.66) and CBD solu (p=0.027; ES=0.75). GPT also increased significantly in both placebo groups (Ad: p≤0.001; Hi: p=0.032). This increase was significantly reduced in the Ad group by both CBD oil (p=0.027; ES=0.75) and CBD solu (p=0.023; ES=0.77). These effects were not observed in the Hi group for either parameter. Our results show that short‐term repeated use of 60 mg CBD can inhibit exercise‐induced liver activity. Furthermore, under the conditions of the present study, there was no evidence for hepatotoxic effects of oral intake of CBD at 60 mg for seven days. Nevertheless, despite the inhibitory effect on exercise‐induced liver activity, the study provides evidence for the pharmacological effects of CBD on the liver even at low CBD dose and does not exclude adverse effects in sensitive individuals.
UR  -  https://www.cochranelibrary.com/central/doi/10.1002/central/CN-02788001/full
ER  -  


Record #50 of 74
Provider: John Wiley & Sons, Ltd.
Content: text/plain; charset="UTF-8"

TY  -  JOUR
AN  -  CN-02757310
A1  -  Barre, T
A1  -  Couton, C
A1  -  Mourad, A
A1  -  Carrieri, P
A1  -  Protopopescu, C
A1  -  Klein, H
A1  -  De Dieuleveult, B
A1  -  Hocqueloux, L
A1  -  Mollet, L
A1  -  Prazuck, T
T1  -  Limited Impact of Cannabidiol on Health-related Quality of Life of People With Long-term Controlled HIV: a Double-blind, Randomized, Controlled Trial
JA  -  Open forum infectious diseases
PY  -  2024
VL  -  11
IS  -  9
C3  -  EMBASE 2034682806
M3  -  Journal article
KW  -  *Human immunodeficiency virus infection
KW  -  Abdominal pain
KW  -  Adult
KW  -  Antiretroviral therapy
KW  -  Article
KW  -  Brain hemorrhage
KW  -  Cannabis sativa
KW  -  Chronic fatigue syndrome
KW  -  Clinical Global Impression scale
KW  -  Controlled study
KW  -  Creatinine clearance
KW  -  Double blind procedure
KW  -  Female
KW  -  Follow up
KW  -  Human
KW  -  Hypoalbuminemia
KW  -  Immunosuppressive treatment
KW  -  Liver cirrhosis
KW  -  Major clinical study
KW  -  Male
KW  -  Middle aged
KW  -  Pain assessment
KW  -  Patient safety
KW  -  Peripheral blood mononuclear cell
KW  -  Physical activity
KW  -  Quality of life
KW  -  Questionnaire
KW  -  Randomized controlled trial
KW  -  Resistance training
KW  -  Scoring system
KW  -  Sleep quality
KW  -  Social interaction
KW  -  Social status
DO  -  10.1093/ofid/ofae492
N2  -  Background: People with HIV (PWH) with undetectable HIV viral load still have an impaired health‐related quality of life (HRQoL). Cannabidiol (CBD) is a nonintoxicating cannabis‐derived cannabinoid that holds promise for the treatment of many ailments. In the present study, we tested whether oral CBD‐rich medication could significantly improve PWH's HRQoL. Methods: Eighty participants with undetectable HIV viral load were randomized to either a placebo or full‐spectrum CBD (1mg/kg twice a day) arm for 12 weeks plus a 4‐week follow‐up period. HRQoL was assessed at baseline, week 12, and week 16 using the 36‐Item Short Form Health Survey questionnaire (SF‐36). Primary outcomes were physical and mental component summary scores; secondary outcomes were the 8 SF‐36 subscale scores. Treatment effects on outcomes were estimated using generalized estimating equations. Results: We found no effect of CBD intake on the summary score for either component. However, CBD intake was associated with a higher physical functioning score at week 12 only (regression coefficient [95% confidence interval], 7.72 [0.55‐14.89]; P =. 035). No significant main effect of CBD intake on the other HRQoL subscale scores was observed. Furthermore, there was no difference in self‐reported adverse effects between the 2 arms. Conclusions: Twice‐daily CBD full‐spectrum oil at 1 mg/kg had no major effect on virologically suppressed PWH's HRQoL but had a positive effect on physical functioning. Further randomized controlled trials including PWH with lower baseline HRQoL are needed to confirm this finding.
UR  -  https://www.cochranelibrary.com/central/doi/10.1002/central/CN-02757310/full
ER  -  


Record #51 of 74
Provider: John Wiley & Sons, Ltd.
Content: text/plain; charset="UTF-8"

TY  -  JOUR
AN  -  CN-01805564
A1  -  EUCTR2009-017080-41-GB,
T1  -  A study to asses the effects of cannabidiol (CBD) on liver fat levels with people who have fatty liver disease
JA  -  https://trialsearch.who.int/Trial2.aspx?TrialID=EUCTR2009-017080-41-GB
PY  -  2010
C3  -  ICTRP EUCTR2009‐017080‐41‐GB
M3  -  Trial registry record
N2  -  INTERVENTION: Product Name: GW42003 Capsule Product Code: EN0017 Pharmaceutical Form: Capsule, hard INN or Proposed INN: Not Applicable CAS Number: 13956‐29‐1 Current Sponsor code: GW42003 Other descriptive name: Cannabidiol Concentration unit: mg milligram(s) Concentration type: equal Concentration number: 100‐ Pharmaceutical form of the placebo: Capsule, hard Route of administration of the placebo: Oral use CONDITION: Subjects with fatty liver disease (= 5% liver fat levels). ; MedDRA version: 13.1 Level: LLT Classification code 10029530 Term: Non‐alcoholic fatty liver System Organ Class: 10019805 ‐ Hepatobiliary disorders Therapeutic area: Diseases [C] ‐ Nutritional and Metabolic Diseases [C18] PRIMARY OUTCOME: Main Objective: To assess the effect of cannabidiol (CBD) on liver triglyceride levels (liver fat) in subjects with fatty liver disease. Primary end point(s): Liver triglyceride levels (liver fat) after 8 weeks of treatment. Secondary Objective: To assess the effect of CBD on:; • Lipid profile (serum Total Cholesterol, serum High‐density lipoprotein (HDL), Cholesterol levels, serum HDL / Low density lipoprotein (LDL) ratio, serum triglycerides); • Body weight & Body Mass Index (BMI); • Adipose tissue distribution (body fat content, visceral adiposity, waist circumference, waist‐to‐hip ratio, neck circumference and skin fold thickness); • Glucose control (fasting plasma glucose levels); • Insulin sensitivity (fasting serum insulin levels); •The variables for proof of exposure to CBD (the change from baseline to end of treatment in plasma CBD levels); To assess the safety and tolerability of CBD. Timepoint(s) of evaluation of this end point: Day 57 (End of week 8) SECONDARY OUTCOME: Secondary end point(s): The secondary efficacy endpoints are: ; • Fasting lipid profile (serum Total Cholesterol, serum HDL Cholesterol levels, serum HDL / LDL ratio, serum triglycerides) ; • Body weight & BMI ; • Adipose tissue distribution (body fat content, visceral adiposity, waist ; circumference, waist‐to‐hip ratio, neck circumference and skin fold thickness) ; • Glucose control (fasting plasma glucose levels) ; • Insulin sensitivity (fasting serum insulin levels) ; Safety and tolerability assessments. Timepoint(s) of evaluation of this end point: Day 57 (End of week 8 for safety and tolerability, follow up at day 64 week 9) INCLUSION CRITERIA: •Subject is willing and able to give informed consent for participation in the study •Subject is aged 18 years or above •Subjects with a liver fat content of equal to or above 5% as measured by MRI/MRS or biopsy within two months of screening or willing to undergo an MRI/MRS scan at Visit 1to confirm a liver fat content of equal to or above 5% • In the opinion of the investigator, no changes in levels of exercise for four weeks and diet (as assessed by the physical activity questionnaire and food frequency questionnaire) prior to the start of treatment and subject agrees to keep stable for the duration of the study • Subject is able (in the investigator’s opinion) and willing to comply with all study requirements • Subject is willing for his or her name to be notified to the responsible authorities for participation in this study, as applicable • Subject is willing to allow his or her primary care practitioner and consultant, if appropriate, to
UR  -  https://www.cochranelibrary.com/central/doi/10.1002/central/CN-01805564/full
ER  -  


Record #52 of 74
Provider: John Wiley & Sons, Ltd.
Content: text/plain; charset="UTF-8"

TY  -  JOUR
AN  -  CN-02755601
A1  -  Johnson, DA
A1  -  Cable, TG
A1  -  Funnell, MP
A1  -  Peden, DL
A1  -  Thorley, J
A1  -  Ferreira DA Cunha, M
A1  -  Reynolds, KM
A1  -  Harris, L
A1  -  Wood, M
A1  -  Chavez-O'Reilly, T
A1  -  et al.
T1  -  Effects of Cannabidiol Ingestion on Thermoregulatory and Inflammatory Responses to Treadmill Exercise in the Heat in Recreationally Active Males
JA  -  Medicine and science in sports and exercise
PY  -  2025
VL  -  57
IS  -  2
SP  -  413‐424
C3  -  PUBMED 39294920,EMBASE 645310157
M3  -  Journal article
KW  -  *Body Temperature Regulation [drug effects]
KW  -  *Cannabidiol [administration & dosage, pharmacology]
KW  -  *Exercise [physiology]
KW  -  *Hot Temperature
KW  -  *Inflammation [blood]
KW  -  *exercise
KW  -  *inflammation
KW  -  *ingestion
KW  -  *treadmill exercise
KW  -  Adult
KW  -  Area under the curve
KW  -  Article
KW  -  Biomarkers [blood]
KW  -  Body Temperature
KW  -  Controlled study
KW  -  Core temperature
KW  -  Crossover procedure
KW  -  Cytokine response
KW  -  Cytokines [blood]
KW  -  Double blind procedure
KW  -  Double‐Blind Method
KW  -  Exercise Test
KW  -  Heart Rate
KW  -  Heart rate
KW  -  Heat stress
KW  -  Human
KW  -  Humans
KW  -  Immunosuppressive treatment
KW  -  Intestine injury
KW  -  Male
KW  -  Monocyte
KW  -  Oxygen Consumption
KW  -  Peak oxygen uptake
KW  -  Plasma Volume [drug effects]
KW  -  Plasma osmolality
KW  -  Plasma volume
KW  -  Randomized controlled trial
KW  -  Skin Temperature
KW  -  Skin temperature
KW  -  Sweating
KW  -  Sweating [drug effects]
KW  -  Thermoregulation
KW  -  Young Adult
DO  -  10.1249/MSS.0000000000003568
N2  -  PURPOSE: Exertional heat stress can induce systemic endotoxin exposure and a proinflammatory cascade, likely impairing thermoregulation. Cannabidiol (CBD) is protective in preclinical models of tissue ischemia and inflammation. Therefore, this study examined the effects of CBD ingestion on exercise‐induced thermoregulatory and inflammatory responses. METHODS: In a randomized, double‐blinded study, 13 active males (age 25 ± 5 yr; peak oxygen uptake (V̇O 2peak ) 50.4 ± 3.2 mL·kg ‐1 ·min ‐1 ) ingested 298 mg CBD or placebo 105 min before 1 h treadmill exercise (60%‐65% V̇O 2peak ) in 32°C and 50% relative humidity. Core temperature, skin temperature, heart rate, subjective outcomes, and sweat loss were assessed during/after exercise. Plasma osmolality, plasma volume changes, and plasma markers of intestinal damage (I‐FABP), monocyte activation (CD14), and inflammatory cytokine responses (IL‐6, IL‐8, and TNF‐α) were assessed at baseline, pre‐exercise, and 20 and 90 min post‐exercise. RESULTS: Core temperature (∆ 1.69°C ± 0.48°C (CBD) and 1.79°C ± 0.53°C (Placebo)) and I‐FABP increased during exercise, with no differences between conditions ( P > 0.050). Mean (95% confidence interval) CD14 was 1776 (463 to 3090) pg·mL ‐1 greater 90 min post‐exercise in placebo ( P = 0.049). Median (interquartile range) peak IL‐6 concentration was ‐0.8 (‐1.1 to ‐0.3) pg·mL ‐1 less in CBD ( P = 0.050), whereas the between‐condition difference in IL‐6 area under curve was ‐113 (‐172 to 27) (pg·mL ‐1 )·270 min ( P = 0.054). CONCLUSIONS: CBD did not affect thermoregulation during exertional heat stress but appeared to elicit minor immunosuppressive effects, reducing CD14 and IL‐6 responses, warranting investigation in humans under more severe heat strain and other proinflammatory scenarios.
UR  -  https://www.cochranelibrary.com/central/doi/10.1002/central/CN-02755601/full
ER  -  


Record #53 of 74
Provider: John Wiley & Sons, Ltd.
Content: text/plain; charset="UTF-8"

TY  -  JOUR
AN  -  CN-02673627
A1  -  Ni Fhlannagain, N
A1  -  Prendergast, I
T1  -  One Month of Cannabidiol (CBD) Oil Improves Sleep Latency, Sleep Duration and Overall Sleep Quality in Male Amateur Soccer Players
JA  -  International journal of sport nutrition and exercise metabolism
PY  -  2024
VL  -  34
SP  -  S8‐S9
C3  -  EMBASE 643430196
M3  -  Journal article; Conference proceeding
KW  -  *duration
KW  -  *sleep latency
KW  -  *sleep quality
KW  -  *sleep time
KW  -  *soccer
KW  -  *soccer player
KW  -  Adolescent
KW  -  Adult
KW  -  Athlete
KW  -  Cannabis sativa
KW  -  Clinical article
KW  -  Conference abstract
KW  -  Controlled study
KW  -  Data analysis software
KW  -  Diagnosis
KW  -  Double blind procedure
KW  -  Human
KW  -  Insomnia
KW  -  Male
KW  -  Pittsburgh Sleep Quality Index
KW  -  Randomized controlled trial
KW  -  Therapy
DO  -  10.1123/ijsnem.2024-0005
N2  -  Sleep is a cornerstone of recovery in sport. Despite this, athletes tend to sleep less and have poorer sleep quality than non‐athletes. Cannabidiol (CBD) has been successfully used to treat insomnia, but despite the widespread use of CBD by athletes no evidence exists to assess the impact of CBD on sleep in an athletic population. A double‐blind randomised control trial was carried out. Amateur male athletes registered to play Junior Cup soccer (n=31) (27±7y), training a minimum of twice per week, were randomly allocated to receive 170mg CBD capsules (intervention; n=10), Hemp Oil capsules (placebo; n=10) or no intervention (control; n=11) daily for 28‐days. The Pittsburgh Sleep Quality Index (PSQI) was completed at baseline and at day 28. Data was analysed using SPSS 29. One‐wayANOVA measured differences between groups at baseline, while Paired Sample T‐Test measured differences before and after the intervention. There were no significant difference between the three groups for Global PSQI at baseline (CON 6.0±3.5; CBD 7.0±2.4PLA 5.4±1.5) (p=0.402). Global PSQI score was improved in the intervention (p<0.001) but not the CON or PLA groups. Specifically, subjective sleep quality (p=0.052), sleep latency (p=0.004), sleep duration (p=0.005) and habitual sleep efficacy (0.052) were all improved following 28 days of CBD consumption. The mean number of minutes sleep reported by the intervention group increased by 44 minutes from 408±53min in the month prior to the intervention, to 451±42min after the intervention (p=0.012). This study suggests that CBD oil is an effective intervention to improve sleep quality, latency and duration in male amateur soccer athletes. A small sample size limits the generalisability of this study and further studies should seek to replicate these results.
UR  -  https://www.cochranelibrary.com/central/doi/10.1002/central/CN-02673627/full
ER  -  


Record #54 of 74
Provider: John Wiley & Sons, Ltd.
Content: text/plain; charset="UTF-8"

TY  -  JOUR
AN  -  CN-02572325
A1  -  Dragun, T
A1  -  Brown, CV
A1  -  Tulppo, MP
A1  -  Obad, A
A1  -  Dujic, Z
T1  -  The Influence of Oral Cannabidiol on 24-h Ambulatory Blood Pressure and Arterial Stiffness in Untreated Hypertension: a Double-Blind, Placebo-Controlled, Cross-Over Pilot Study
JA  -  Advances in therapy
PY  -  2023
VL  -  40
IS  -  8
CC  -  Hypertension
SP  -  3495‐3511
C3  -  PUBMED 37291376,EMBASE 2023695785
M3  -  Journal article
KW  -  *arterial stiffness
KW  -  *blood pressure
KW  -  *blood pressure monitoring
KW  -  *electrocardiography
KW  -  *hypertension
KW  -  *pilot study
KW  -  Adult
KW  -  Article
KW  -  Blood Pressure
KW  -  Blood Pressure Monitoring, Ambulatory
KW  -  Cannabidiol [therapeutic use]
KW  -  Clinical article
KW  -  Controlled study
KW  -  Cross‐Over Studies
KW  -  Double blind procedure
KW  -  Double‐Blind Method
KW  -  Drug safety
KW  -  Drug therapy
KW  -  Electrocardiography monitoring
KW  -  Elevated blood pressure
KW  -  Female
KW  -  Heart arrhythmia
KW  -  Heart rate variability
KW  -  Human
KW  -  Humans
KW  -  Hypertension [drug therapy]
KW  -  Male
KW  -  Mean arterial pressure
KW  -  Physical activity
KW  -  Pilot Projects
KW  -  Randomized controlled trial
KW  -  Sleep pattern
KW  -  Systolic blood pressure
KW  -  Vascular Stiffness
DO  -  10.1007/s12325-023-02560-8
N2  -  Introduction: Studies reveal that cannabidiol may acutely reduce blood pressure and arterial stiffness in normotensive humans; however, it remains unknown if this holds true in patients with untreated hypertension. We aimed to extend these findings to examine the influence of the administration of cannabidiol on 24‐h ambulatory blood pressure and arterial stiffness in hypertensive individuals. Methods: Sixteen volunteers (eight females) with untreated hypertension (elevated blood pressure, stage 1, stage 2) were given oral cannabidiol (150 mg every 8 h) or placebo for 24 h in a randomised, placebo‐controlled, double‐blind, cross‐over study. Measures of 24‐h ambulatory blood pressure and electrocardiogram (ECG) monitoring and estimates of arterial stiffness and heart rate variability were obtained. Physical activity and sleep were also recorded. Results: Although physical activity, sleep patterns and heart rate variability were comparable between groups, arterial stiffness ( 0.7 m/s), systolic blood pressure ( 5 mmHg), and mean arterial pressure ( 3 mmHg) were all significantly (P < 0.05) lower over 24 h on cannabidiol when compared to the placebo. These reductions were generally larger during sleep. Oral cannabidiol was safe and well tolerated with no development of new sustained arrhythmias. Conclusions: Our findings indicate that acute dosing of cannabidiol over 24 h can lower blood pressure and arterial stiffness in individuals with untreated hypertension. The clinical implications and safety of longer‐term cannabidiol usage in treated and untreated hypertension remains to be established.
UR  -  https://www.cochranelibrary.com/central/doi/10.1002/central/CN-02572325/full
ER  -  


Record #55 of 74
Provider: John Wiley & Sons, Ltd.
Content: text/plain; charset="UTF-8"

TY  -  JOUR
AN  -  CN-01968998
A1  -  ACTRN12619001120167,
T1  -  Randomised controlled trial to determine the effects of short-term oral cannabidiol (CBD) ingestion on inflammation, muscle damage and functional recovery following downhill running in healthy untrained individuals
JA  -  https://trialsearch.who.int/Trial2.aspx?TrialID=ACTRN12619001120167
PY  -  2019
C3  -  ICTRP ACTRN12619001120167
M3  -  Trial registry record
N2  -  INTERVENTION: The active treatment will be in the form of a 600ml sports drink containing 100mg cannabidiol (CBD). One 600ml drink is to be consumed by participants each day, orally (total dose 100mg CBD/day) for the 12‐day treatment period. At V0 the participants will be supplied with a bottle containing the 12 daysâ€™ supply of the treatment, with 3 reserve doses to allow for Â± 3 day window to replace lost or damaged dose units. Participants will be required to complete a daily treatment compliance log and will be asked to bring this with them to each testing visit (V1‐V5) for checking, as well as returning all unused study medication at V5. At V1 participants will perform a downhill running maneuver on a treadmill once. The maneuver is moderate in intensity, participants will be required to keep at their VO2 max for 45 minutes. This will be overseen by an authorized researcher from the Department of Health and Medical Science, and performed in the exercise science laboratory at Swinburne University. Participants will be trained in performing the run prior to V1, and monitored continuously throughout the maneuver to ensure adherence to the exercise. Labels on all treatments will include a list of potential ingredients, batch number, and expiry date and storage/use instructions. Both treatments and the placebo are identical in appearance. Treatments will be provided in bottles with the participant identification number and treatment day clearly labelled by a disinterested third party. Until dispensed to the participants, the trial products will be stored in a securely locked area, only accessible to authorized personnel. CONDITION: Inflammation;Muscle damage; ; Inflammation ; Muscle damage Inflammatory and Immune System ‐ Normal development and function of the immune system Musculoskeletal ‐ Normal musculoskeletal and cartilage development and function PRIMARY OUTCOME: Serum markers of inflammation (IL‐6, IL‐8, IL‐10, IL‐12, TFNa, IL‐1A, hsCRP, CK). This is a composite primary outcome assessing differences in multiple blood inflammatory markers before and 24 hours after exercise in the active versus placebo groups. [24 hours post‐exercise] Serum markers of inflammation (IL‐6, IL‐8, IL‐10, IL‐12, TFNa, IL‐1A, hsCRP, CK). This is a composite primary outcome assessing differences in multiple blood inflammatory markers before and 60 minutes after exercise in the active versus placebo groups. [60 minutes post‐exercise] SECONDARY OUTCOME: Isokinetic muscular assessment of extension/flexion of the quadriceps group using the Biodex isokinetic dynamometer [180 minutes post‐exercise] Isokinetic muscular assessment of extension/flexion of the quadriceps group using the Biodex isokinetic dynamometer [24 hours post‐exercise] Isokinetic muscular assessment of extension/flexion of the quadriceps group using the Biodex isokinetic dynamometer [48 hours post‐exercise] Isokinetic muscular assessment of extension/flexion of the quadriceps group using the Biodex isokinetic dynamometer [72 hours post exercise] Isokinetic muscular assessment of extension/flexion of the quadriceps group using the Biodex isokinetic dynamometer [96 hours post‐exercise] Mood measured by the profile of mood states[180 minutes post‐exercise] Mood measured using the Bond‐Lader visual analogue scales[180 minutes post‐exercise] Perceived muscle soreness (Delayed onset muscle soreness) of the quadriceps muscle group measured using a visual analogue scale[Immediately after exercise, 180 minutes post‐exercise, 24 hours post‐exercise, 48 hours post exercise, 72 hours post‐exercise, and 96 hours post‐exercise] Serum markers of immune cell function (monocytes, lymphocytes, CD4, CD8). This is a composite outcome assessing functional differences in multiple immune cells before and 1 day after exercise in the active versus placebo groups. [24 hours post‐exercise] Serum markers of immune cell function (monocytes, lymphocytes, CD4, CD8). This is a composite outcome assessing functional differences in multiple immune cells before and 2 days after exercise in the active versus placebo groups. [48 hours post‐exercise] Serum markers of immune cell function (monocytes, lymphocytes, CD4, CD8). This is a composite outcome assessing functional differences in multiple immune cells before and 2 hours after exercise in the active versus placebo groups. [120 minutes post‐exercise] Serum markers of immune cell function (monocytes, lymphocytes, CD4, CD8). This is a composite outcome assessing functional differences in multiple immune cells before and 3 days after exercise in the active versus placebo groups. [72 hours post‐exercise] Serum markers of immune cell function (monocytes, lymphocytes, CD4, CD8). This is a composite outcome assessing functional differences in multiple immune cells before and 3 hours after exercise in the active versus placebo groups. [180 minutes post‐exercise] Serum markers of immune cell function (monocytes, lymphocytes, CD4, CD8). This is a composite outcome assessing functional differences in multiple immune cells before and 4 days after exercise in the active versus placebo groups. [96 hours post‐exercise] Serum markers of immune cell function (monocytes, lymphocytes, CD4, CD8). This is a composite outcome assessing functional differences in multiple immune cells before and 60 minutes after exercise in the active versus placebo groups. [60 minutes post‐exercise] Serum markers of inflammation (IL‐6, IL‐8, IL‐10, IL‐12, TFNa, IL‐1A, hsCRP, CK). This is a composite outcome assessing differences in multiple blood inflammatory markers before and 2 days after exercise in the active versus placebo groups. [48 hours post‐exercise] Serum markers of inflammation (IL‐6, IL‐8, IL‐10, IL‐12, TFNa, IL‐1A, hsCRP, CK). This is a composite outcome assessing differences in multiple blood inflammatory markers before and 2 hours after exercise in the active versus placebo groups. [120 minutes post‐exercise] Serum markers of inflammation (IL‐6, IL‐8, IL‐10, IL‐12, TFNa, IL‐1A, hsCRP, CK). This is a composite outcome assessing differences in multiple blood inflammatory markers before and 3 days after exercise in the active versus placebo groups. [72 hours post‐exercise] Serum markers of inflammation (IL‐6, IL‐8, IL‐10, IL‐12, TFNa, IL‐1A, hsCRP, CK). This is a composite outcome assessing differences in multiple blood inflammatory markers before and 3 hours after exercise in the active versus placebo groups. [180 minutes post‐exercise] Serum markers of inflammation (IL‐6, IL‐8, IL‐10, IL‐12, TFNa, IL‐1A, hsCRP, CK). This is a composite outcome assessing differences in multiple blood inflammatory markers before and 4 days after exercise in the active versus placebo groups. [96 hours post‐exercise] Subjective symptoms measured by Bond‐ Lader visual analogue scales. The outcome measures for this test allow for data to be inspected on a question‐by‐question basis, and will cover subjective alertness, tranquility, confidence, dejection, dizziness, confusion/disorientation, fatigue, anxiety, irritability, appetite, creative stimulation, and sociability. [180 minutes post‐exercise] INCLUSION CRITERIA: Individuals will be screened to ensure they are deemed eligible to participate in the study. Subjects who meet the following eligibility criteria will be enrolled in the trial: â€¢ Aged between 18 and 35 years â€¢ Recreationally active (currently not involved in a structured exercise program (i.e. weight lifting, long distance running) more than 2 days a week for the past 6 months) â€¢ Have experimented with cannabinoids previously (self‐disclosure). This includes any cannabis product (marijuana, skunk, â€˜weedâ€™). â€¢ No known allergic reaction to cannabis products with previous use â€¢ Ability to speak and read English â€¢ Have no history of past substance abuse or current abuse of illicit drugs â€¢ Physically well with no history, or current severe psychiatric, cardiac, renal, endocrine, gastrointestinal, or bleeding disorders â€¢ Not currently pregnant or lactating â€¢ Not taken any form of medication within 5 days of admi
UR  -  https://www.cochranelibrary.com/central/doi/10.1002/central/CN-01968998/full
ER  -  


Record #56 of 74
Provider: John Wiley & Sons, Ltd.
Content: text/plain; charset="UTF-8"

TY  -  JOUR
AN  -  CN-00498413
A1  -  Vaney, C
A1  -  Heinzel-Gutenbrunner, M
A1  -  Jobin, P
A1  -  Tschopp, F
A1  -  Gattlen, B
A1  -  Hagen, U
A1  -  Schnelle, M
A1  -  Reif, M
T1  -  Efficacy, safety and tolerability of an orally administered cannabis extract in the treatment of spasticity in patients with multiple sclerosis: a randomized, double-blind, placebo-controlled, crossover study
JA  -  Multiple sclerosis (Houndmills, Basingstoke, England)
PY  -  2004
VL  -  10
IS  -  4
CC  -  Multiple Sclerosis and Rare Diseases of the CNS
CC  -  Complementary Medicine
SP  -  417‐424
C3  -  PUBMED 15327040
M3  -  Journal article
KW  -  Administration, Oral
KW  -  Cannabidiol [*administration & dosage, adverse effects, therapeutic use]
KW  -  Capsules
KW  -  Cross‐Over Studies
KW  -  Double‐Blind Method
KW  -  Dronabinol [*administration & dosage, adverse effects, therapeutic use]
KW  -  Humans
KW  -  Movement [drug effects]
KW  -  Multiple Sclerosis [*complications]
KW  -  Muscle Spasticity [*drug therapy, *etiology, physiopathology]
KW  -  Sleep [drug effects]
DO  -  10.1191/1352458504ms1048oa
N2  -  OBJECTIVE: Cannabis may alleviate some symptoms associated with multiple sclerosis (MS). This study investigated the effect of an orally administered standardized Cannabis sativa plant extract in MS patients with poorly controlled spasticity. METHODS: During their inpatient rehabilitation programme, 57 patients were enrolled in a prospective, randomized, double‐blind, placebo‐controlled crossover study of cannabis‐extract capsules standardized to 2.5 mg tetrahydrocannabinol (THC) and 0.9 mg cannabidiol (CBD) each. Patients in group A started with a drug escalation phase from 15 to maximally 30 mg THC by 5 mg per day if well tolerated, being on active medication for 14 days before starting placebo. Patients in group B started with placebo for seven days, crossed to the active period (14 days) and closed with a three‐day placebo period (active drug dose escalation and placebo sham escalation as in group A). Measures used included daily self‐report of spasm frequency and symptoms, Ashworth Scale, Rivermead Mobility Index, 10‐m timed walk, nine‐hole peg test, paced auditory serial addition test (PASAT), and the digit span test. RESULTS: In the 50 patients included into the intention‐to‐treat analysis set, there were no statistically significant differences associated with active treatment compared to placebo, but trends in favour of active treatment were seen for spasm frequency, mobility and getting to sleep. In the 37 patients (per‐protocol set) who received at least 90% of their prescribed dose, improvements in spasm frequency (P = 0.013) and mobility after excluding a patient who fell and stopped walking were seen (P = 0.01). Minor adverse events were slightly more frequent and severe during active treatment, and toxicity symptoms, which were generally mild, were more pronounced in the active phase. CONCLUSION: A standardized Cannabis sativa plant extract might lower spasm frequency and increase mobility with tolerable side effects in MS patients with persistent spasticity not responding to other drugs.
UR  -  https://www.cochranelibrary.com/central/doi/10.1002/central/CN-00498413/full
ER  -  


Record #57 of 74
Provider: John Wiley & Sons, Ltd.
Content: text/plain; charset="UTF-8"

TY  -  JOUR
AN  -  CN-02731159
A1  -  CTIS2023-505380-36-00,
T1  -  Randomized, double-blind, Placebo-controlled, 2x2 cross over study assessing the efficacy and safety of cANnabidiol oral solution for joint pain of adjuvant enDOcrine theRApy in patients with early breast cancer
JA  -  https://trialsearch.who.int/Trial2.aspx?TrialID=CTIS2023-505380-36-00
PY  -  2023
C3  -  ICTRP CTIS2023‐505380‐36‐00
M3  -  Trial registry record
N2  -  INTERVENTION: Product Name: LGP PURE CBD 200, Product Code:PRD10822697, Pharmaceutical Form: ORAL DROPS, Other descriptive name: , Strength: , Product Name: caprylic/capric triglyceride liquid, Product Code:N/A, Pharmaceutical Form: N/A, Other descriptive name: N/A , Strength: , Pharmaceutical form of the placebo: N/A CONDITION: Patients with stage I, II, III hormone‐receptor positive (HR+) breast cancer (BC) receiving adjuvant aromatase inhibitors (AI) and presenting AI‐related musculoskeletal pain (reported average joint pain score of = 4 out of 10 on the Brief Pain Inventory) Therapeutic area: Not possible to specify PRIMARY OUTCOME: Main Objective: The main objective of the study is to compare the effect of cannabidiol (CBD)‐oral solution for 12 weeks versus placebo on musculoskeletal symptoms related with AI among patients with early BC as measured by brief pain inventory short form (BPI‐SF) Primary end point(s): The primary endpoint is efficacy of CBD on AI‐associated pain, measured by the BPI‐SF. A one‐point difference in BPI average joint pain is considered a minimal important difference and clinically meaningful Secondary Objective: Efficacy 1.To describe the impact of CBD‐oral solution for 12 weeks on worst pain, pain interference with daily activities 2.To describe the impact of CBD‐oral solution for 12 weeks on functioning, stiffness and pain of knee and hips with daily activities 3.To determine the impact of CBD‐oral solution for 12 weeks on global and cancer specific aspects of patient’s Quality of life (QoL), anxiety and depression 4.To evaluate the impact of CBD‐oral solution for 12 weeks on AI adherence 5.To determine the impact of CBD‐oral solution for 12 weeks on pain medications routinely used by patient for musculoskeletal symptoms, Safety 1.To assess the short‐term (4 and 12 weeks) and long‐term (25 and 37 weeks) safety of CBD‐oral solution including nausea, gastrointestinal symptoms, cognitive dysfunction, nervous system and psychiatric disorders 2.To assess long‐term (25 and 37 weeks) drug addiction, Risk perception To evaluate the psychological profile of the patients in terms of risk perception and attitude in risk‐taking situations, Pharmacokinetics and Pharmacodynamics To determine potential drug‐drug interactions between AIs and CBD‐oral solution by systematic serum assessments of AI and CBD metabolites (CBD is a CYP3A4 inhibitor and thus there is potential for interaction with AI availability) SECONDARY OUTCOME: Secondary end point(s):Adherence. Measured by AI serum assessment and patient’s self‐reporting through the questionnaire MIS (medication intake survey), both collected at baseline and weeks 12, 25 and 37 Secondary end point(s):Anxiety and depression. Anxiety and depression will be assessed using the Hospital Anxiety and Depression Scale (HADS) Secondary end point(s):Articular function, stiffness and pain of knees and hips as measured by the Western Ontario and McMaster Universities Osteoarthritis scale (WOMAC) Qol Qol domains will be assessed using: EORTC QLQ‐C30 EORTC QLQ‐BR45 (Aaronson et al. 1993; Bjelic‐Radisic et al. 2020), and the fatigue subscale EORTC QLQ‐FA12 Secondary end point(s):Daily pain medication consumption for muskuloskeletal symptoms collected through a daily diary filled in by each participant Secondary end point(s):Drug addiction will be assessed using the CAST questionnaire Secondary end point(s):Risk‐taking behavior. Information on risk perception and attitude in risk‐taking situations will be evaluated with the DOSPERT (Domain‐Specific Risk‐Taking) scale. Secondary end point(s):Safety. A trained research nurse will collect side effects measured by CTCAE V.5. An adverse event (AE) is defined as any untoward medical occurrence, in a patient or clinical trial subject treated by a medicinal product and which does not necessarily have a causal relationship with this treatment. The AE collected will be particularly focused on nausea, constipation, cognitive dysfunction, nervous system and psychiatric side effects. Drug consumption and Hospitalizations associated with nervous system and psychiatric disorders INCLUSION CRITERIA: 1. Patient must understand, sign and date the written informed consent form (ICF) prior to any protocol‐specific procedures performed. Patient should be able and willing to comply with study visits and procedure as per protocol., 10. Patients should report an average joint pain score of = 4 out of 10 on the Brief Pain Inventory (BPI, Appendi X2) within 7 days before registration., 11. Patient must be willing and able to comply with scheduled visits, treatment plans, laboratory tests, and other trial procedures., 12. Women of childbearing potential (CBP), defined as all women physiologically capable of becoming pregnant, must have confirmed negative urine or serum pregnancy test (for ß‐hCG) within 7 days of randomization., 13. Women of CBP, defined as all women physiologically capable of becoming pregnant, must be willing to use highly effective methods of contraception. It is recommended that sexually active males use a condom during intercourse and it is strongly a
UR  -  https://www.cochranelibrary.com/central/doi/10.1002/central/CN-02731159/full
ER  -  


Record #58 of 74
Provider: John Wiley & Sons, Ltd.
Content: text/plain; charset="UTF-8"

TY  -  JOUR
AN  -  CN-02756910
A1  -  CTIS2023-505380-36-01,
T1  -  Randomized, double-blind, Placebo-controlled, 2x2 cross over study assessing the efficacy and safety of cANnabidiol oral solution for joint pain of adjuvant enDOcrine theRApy in patients with early breast cancer
JA  -  https://trialsearch.who.int/Trial2.aspx?TrialID=CTIS2023-505380-36-01
PY  -  2024
C3  -  ICTRP CTIS2023‐505380‐36‐01
M3  -  Trial registry record
N2  -  INTERVENTION: Product Name: caprylic/capric triglyceride liquid, Product Code:N/A, Pharmaceutical Form: N/A, Other descriptive name: N/A , Strength: , Pharmaceutical form of the placebo: N/A , Product Name: LGP PURE CBD 200, Product Code:PRD10822697, Pharmaceutical Form: ORAL DROPS, Other descriptive name: , Strength: CONDITION: Patients with stage I, II, III hormone‐receptor positive (HR+) breast cancer (BC) receiving adjuvant aromatase inhibitors (AI) and presenting AI‐related musculoskeletal pain (reported average joint pain score of = 4 out of 10 on the Brief Pain Inventory) Therapeutic area: Not possible to specify PRIMARY OUTCOME: Main Objective: The main objective of the study is to compare the effect of cannabidiol (CBD)‐oral solution for 12 weeks versus placebo on musculoskeletal symptoms related with AI among patients with early BC as measured by brief pain inventory short form (BPI‐SF) Primary end point(s): The primary endpoint is efficacy of CBD on AI‐associated pain, measured by the BPI‐SF. A one‐point difference in BPI average joint pain is considered a minimal important difference and clinically meaningful Secondary Objective: Efficacy 1.To describe the impact of CBD‐oral solution for 12 weeks on worst pain, pain interference with daily activities 2.To describe the impact of CBD‐oral solution for 12 weeks on functioning, stiffness and pain of knee and hips with daily activities 3.To determine the impact of CBD‐oral solution for 12 weeks on global and cancer specific aspects of patient’s Quality of life (QoL), anxiety and depression 4.To evaluate the impact of CBD‐oral solution for 12 weeks on AI adherence 5.To determine the impact of CBD‐oral solution for 12 weeks on pain medications routinely used by patient for musculoskeletal symptoms, Safety 1.To assess the short‐term (4 and 12 weeks) and long‐term (25 and 37 weeks) safety of CBD‐oral solution including nausea, gastrointestinal symptoms, cognitive dysfunction, nervous system and psychiatric disorders 2.To assess long‐term (25 and 37 weeks) drug addiction, Risk perception To evaluate the psychological profile of the patients in terms of risk perception and attitude in risk‐taking situations, Pharmacokinetics and Pharmacodynamics To determine potential drug‐drug interactions between AIs and CBD‐oral solution by systematic serum assessments of AI and CBD metabolites (CBD is a CYP3A4 inhibitor and thus there is potential for interaction with AI availability) SECONDARY OUTCOME: Secondary end point(s):Adherence. Measured by AI serum assessment and patient’s self‐reporting through the questionnaire MIS (medication intake survey), both collected at baseline and weeks 12, 25 and 37 Secondary end point(s):Anxiety and depression. Anxiety and depression will be assessed using the Hospital Anxiety and Depression Scale (HADS) Secondary end point(s):Articular function, stiffness and pain of knees and hips as measured by the Western Ontario and McMaster Universities Osteoarthritis scale (WOMAC) Qol Qol domains will be assessed using: EORTC QLQ‐C30 EORTC QLQ‐BR45 (Aaronson et al. 1993; Bjelic‐Radisic et al. 2020), and the fatigue subscale EORTC QLQ‐FA12 Secondary end point(s):Daily pain medication consumption for muskuloskeletal symptoms collected through a daily diary filled in by each participant Secondary end point(s):Drug addiction will be assessed using the CAST questionnaire Secondary end point(s):Risk‐taking behavior. Information on risk perception and attitude in risk‐taking situations will be evaluated with the DOSPERT (Domain‐Specific Risk‐Taking) scale. Secondary end point(s):Safety. A trained research nurse will collect side effects measured by CTCAE V.5. An adverse event (AE) is defined as any untoward medical occurrence, in a patient or clinical trial subject treated by a medicinal product and which does not necessarily have a causal relationship with this treatment. The AE collected will be particularly focused on nausea, constipation, cognitive dysfunction, nervous system and psychiatric side effects. Drug consumption and Hospitalizations associated with nervous system and psychiatric disorders INCLUSION CRITERIA: 1. Patient must understand, sign and date the written informed consent form (ICF) prior to any protocol‐specific procedures performed. Patient should be able and willing to comply with study visits and procedure as per protocol., 10. Patients should report an average joint pain score of = 4 out of 10 on the Brief Pain Inventory (BPI, Appendi X2) within 7 days before registration., 11. Patient must be willing and able to comply with scheduled visits, treatment plans, laboratory tests, and other trial procedures., 12. Women of childbearing potential (CBP), defined as all women physiologically capable of becoming pregnant, must have confirmed negative urine or serum pregnancy test (for ß‐hCG) within 7 days of randomization., 13. Women of CBP, defined as all women physiologically capable of becoming pregnant, must be willing to use highly effective methods of contraception. It is recommended that sexually active males use a condom during intercourse and it is strongly a
UR  -  https://www.cochranelibrary.com/central/doi/10.1002/central/CN-02756910/full
ER  -  


Record #59 of 74
Provider: John Wiley & Sons, Ltd.
Content: text/plain; charset="UTF-8"

TY  -  JOUR
AN  -  CN-02000389
A1  -  Abdallah, SJ
A1  -  Smith, BM
A1  -  Ware, MA
A1  -  Moore, M
A1  -  Li, PZ
A1  -  Bourbeau, J
A1  -  Jensen, D
T1  -  Effect of Vaporized Cannabis on Exertional Breathlessness and Exercise Endurance in Advanced Chronic Obstructive Pulmonary Disease. A Randomized Controlled Trial
JA  -  Annals of the American Thoracic Society
PY  -  2018
VL  -  15
IS  -  10
CC  -  Airways
CC  -  Complementary Medicine
SP  -  1146‐1158
C3  -  PUBMED 30049223,EMBASE 624325006
M3  -  Journal article
KW  -  *Bronchodilator Agents [administration & dosage, pharmacokinetics]
KW  -  *Cannabidiol [administration & dosage, pharmacokinetics]
KW  -  *Dronabinol [administration & dosage, pharmacokinetics]
KW  -  *Lung [drug effects, physiopathology]
KW  -  *Pulmonary Disease, Chronic Obstructive [diagnosis, drug therapy, physiopathology]
KW  -  Administration, Inhalation
KW  -  Adult
KW  -  Biological Availability
KW  -  Double‐Blind Method
KW  -  Dyspnea [*drug therapy, etiology]
KW  -  Exercise Test [methods]
KW  -  Female
KW  -  Humans
KW  -  Male
KW  -  Nebulizers and Vaporizers
KW  -  Physical Endurance [drug effects]
KW  -  Psychotropic Drugs [administration & dosage, pharmacokinetics]
KW  -  Respiratory Function Tests [methods]
KW  -  Treatment Outcome
DO  -  10.1513/AnnalsATS.201803-198OC
N2  -  RATIONALE: A series of studies conducted approximately 40 years ago demonstrated an acute bronchodilator effect of smoked cannabis in healthy adults and adults with asthma. However, the acute effects of vaporized cannabis on airway function in adults with advanced chronic obstructive pulmonary disease (COPD) remain unknown. OBJECTIVES: To test the hypothesis that inhaled vaporized cannabis would alleviate exertional breathlessness and improve exercise endurance by enhancing static and dynamic airway function in COPD. METHODS: In a randomized controlled trial of 16 adults with advanced COPD (forced expiratory volume in 1 second [FEV1], mean ± SD: 36 ± 11% predicted), we compared the acute effect of 35 mg of inhaled vaporized cannabis (18.2% Δ9‐tetrahydrocannabinol, <0.1% cannabidiol) versus 35 mg of a placebo control cannabis (CTRL; 0.33% Δ9‐tetrahydrocannabinol, <0.99% cannabidiol) on physiological and perceptual responses during cardiopulmonary cycle endurance exercise testing; spirometry and impulse oscillometry at rest; and cognitive function, psychoactivity, and mood. RESULTS: Compared with CTRL, cannabis had no effect on breathlessness intensity ratings during exercise at isotime (cannabis, 2.7 ± 1.2 Borg units vs. CTRL, 2.6 ± 1.3 Borg units); exercise endurance time (cannabis, 3.8 ± 1.9 min vs. CTRL, 4.2 ± 1.9 min); cardiac, metabolic, gas exchange, ventilatory, breathing pattern, and/or operating lung volume parameters at rest and during exercise; spirometry and impulse oscillometry‐derived pulmonary function test parameters at rest; and cognitive function, psychoactivity, and mood. CONCLUSIONS: Single‐dose inhalation of vaporized cannabis had no clinically meaningful positive or negative effect on airway function, exertional breathlessness, and exercise endurance in adults with advanced COPD. Clinical trial registered with www.clinicaltrials.gov (NCT03060993).
UR  -  https://www.cochranelibrary.com/central/doi/10.1002/central/CN-02000389/full
ER  -  


Record #60 of 74
Provider: John Wiley & Sons, Ltd.
Content: text/plain; charset="UTF-8"

TY  -  JOUR
AN  -  CN-02237570
A1  -  DRKS00023827,
T1  -  Influence of hemp extracts on pain perception as well as sleep and exercise behaviour in people with chronic musculoskeletal pain
JA  -  https://trialsearch.who.int/Trial2.aspx?TrialID=DRKS00023827
PY  -  2021
C3  -  ICTRP DRKS00023827
M3  -  Trial registry record
N2  -  INTERVENTION: Intervention 1: cannabidiol (2x 30mg daily) for 14 days Intervention 2: Placebo CONDITION: pain # sleep quality, activity PRIMARY OUTCOME: Inflammation:; ‐ TNF‐alpha; ‐ IL‐6; ‐ blood count; ‐ blood lipid levels; ; Schlaf:; ‐ quantity; ‐ quality; ; pain; ; Measurement time points: T0: before intervention, T1: after intervention (after 14 days). SECONDARY OUTCOME: no secondary outcomes INCLUSION CRITERIA: healthy male and females between 40‐65 with chronic, non specific pain
UR  -  https://www.cochranelibrary.com/central/doi/10.1002/central/CN-02237570/full
ER  -  


Record #61 of 74
Provider: John Wiley & Sons, Ltd.
Content: text/plain; charset="UTF-8"

TY  -  JOUR
AN  -  CN-01049921
A1  -  Falkai, P
A1  -  Leweke, FM
A1  -  Ruhrmann, S
A1  -  Woelwer, W
T1  -  Enhancing Schizophrenia prevention and recovery through innovative treatments - a new network approach in Germany
JA  -  Early intervention in psychiatry
PY  -  2014
VL  -  8
SP  -  20
C3  -  EMBASE 71739873
M3  -  Journal article; Conference proceeding
KW  -  *Germany
KW  -  *experimental therapy
KW  -  *prevention
KW  -  *psychosis
KW  -  *schizophrenia
KW  -  Actimetry
KW  -  Clinical practice
KW  -  Cost effectiveness analysis
KW  -  Diseases
KW  -  Education
KW  -  Exercise
KW  -  German (citizen)
KW  -  Hospital patient
KW  -  Human
KW  -  Hypothesis
KW  -  Patient
KW  -  Psychotherapy
KW  -  Quality of life
KW  -  Randomized controlled trial
KW  -  Risk
KW  -  Social cognition
KW  -  Social interaction
KW  -  Transcranial direct current stimulation
DO  -  10.1111/eip.12185
N2  -  Most recently, the ESPRIT network has been funded by the German Federal Ministry of Education and Research to introduce new interventions that will enhance schizophrenia prevention in high‐risk subjects and recovery in the early post‐acute phases of the illness, leading to relevant, measurable and economically valuable improvements in outcome in a 4 years perspective. This symposium aims to present the design, aims and program of this network approach. We will conduct joint translational projects to test innovative interventions to prevent conversion to schizophrenia in high‐risk (HR) individuals, enhance recovery in schizophrenia patients in the early phases of the illness, and evaluate the outcome and efficacy of these interventions and implement them in clinical practice. For prevention of conversion in HR participants, we will conduct a randomized controlled trial (RCT) comparing two interventions with favorable risk‐benefit ratios and clear translational rationale, a psychotherapy module aimed at improving social cognition, and a NMDA modulator/ antioxidant (N‐Acetyl Cysteine). To enhance recovery in patients after an acute episode, three harmonized RCTs will test the following add‐on treatments: cannabidiol, a mechanistically novel drug acting on the endocannabinoid system, actimetry‐controlled physical exercise, and a psychotherapeutic intervention aiming at improving social cognition and social interaction. We will also test the hypothesis that transcranial direct current stimulation (tDCS) enhances the effects of cognitive training. We will evaluate treatment success for recovery, everyday function and stress reactivity, and quality of life. We provide cost‐effectiveness analyses for experimental interventions and standardized inpatient treatment, and enhance transfer of successful results into practice.
UR  -  https://www.cochranelibrary.com/central/doi/10.1002/central/CN-01049921/full
ER  -  


Record #62 of 74
Provider: John Wiley & Sons, Ltd.
Content: text/plain; charset="UTF-8"

TY  -  JOUR
AN  -  CN-02169409
A1  -  EUCTR2019-003369-16-ES,
T1  -  An irregular trial in which the identity of those receiving the intervention in twin groups is concealed from both the administrators and subject until the test is completed. The trial is to check the safety and efficacy of GWP42003-P versus Placebo as a joining therapy in Participants with Schizophrenia Experiencing Inadequate Response to Ongoing Antipsychotic Treatment
JA  -  https://trialsearch.who.int/Trial2.aspx?TrialID=EUCTR2019-003369-16-ES
PY  -  2020
C3  -  ICTRP EUCTR2019‐003369‐16‐ES
M3  -  Trial registry record
N2  -  INTERVENTION: Trade Name: CBD‐Oral Solution, is known as Epidyolex, and is the approved name in the EU Product Name: Cannabidiol (CBD) Product Code: GWP42003‐P Pharmaceutical Form: Oral solution INN or Proposed INN: N/A CAS Number: 13956‐29‐1 Current Sponsor code: GWP42003‐P Other descriptive name: CANNABIDIOL Concentration unit: mg/ml milligram(s)/millilitre Concentration type: equal Concentration number: 100‐ Pharmaceutical form of the placebo: Oral solution Route of administration of the placebo: Oral use CONDITION: Schizophrenia is neurodevelopmental syndrome, results from gradual alterations in brain connectivity. Can persist for years before psychosis emerges. Individuals have a 2 to 3 fold increased risk of death from a range of comorbid somatic conditions and suicide, the former attributable to unhealthy lifestyle, predisposition, and antipsychotic medication. Individuals typically smoke, can be overweight or obese, suffer from hypertension, dyslipidemias, metabolic syndrome, and diabetes. Therapeutic area: Psychiatry and Psychology [F] ‐ Mental Disorders [F03] PRIMARY OUTCOME: Main Objective: â€¢ To evaluate the efficacy of GWP42003 P versus placebo after 12 weeks of treatment ; â€¢ To evaluate the safety and tolerability of GWP42003 P Primary end point(s): â€¢ Mean change from baseline to Week 12 in the following:; ? Structured Clinical Interview Positive and Negative Symptoms Scale (SCI‐PANSS) total (PANSS T) score; ? PANSS positive subscale (PANSS P) score; ? PANSS negative subscale (PANSS N) score; ? PANSS general subscale (PANSS G) score; ? Clinical Global Impression of Severity (CGI S) score; â€¢ Score at Week 12 in the Clinical Global Impression of Improvement (CGI I); â€¢ Changes in body weight, body mass index (BMI), and waist circumference ; â€¢ Changes in vital sign measurements ; â€¢ Adverse events (AEs) and adverse drug reactions (ADRs) ; â€¢ Extrapyramidal symptoms as assessed by the Extrapyramidal Symptom Rating Scale (ESRS) ; â€¢ Clinical laboratory test results ; â€¢ 12 lead electrocardiogram (ECG) parameters ; â€¢ Calgary Depression Scale for Schizophrenia (CDSS); â€¢ Suicidality as assessed by the Columbia Suicide Severity Rating Scale (C‐SSRS) Secondary Objective: To evaluate the efficacy of GWP42003 P versus placebo based on participant and physician reported outcomes; â€¢ To evaluate the pharmacokinetics (PK) of cannabidiol (CBD) and its major metabolites ; â€¢ To evaluate the PK/pharmacodynamic relationship of GWP42003 P and its metabolites; â€¢ To evaluate the efficacy of GWP42003 P versus placebo based on serum biomarkers Timepoint(s) of evaluation of this end point: from baseline to Week 12 SECONDARY OUTCOME: Secondary end point(s): Mean change from baseline to Week 12 in the following:; ? PANSS Marder factors scores; ? Brief Assessment of Cognition for Schizophrenia (BACS); ? Schizophrenia Quality of Life Scale (SQLS); ? Cannabis use survey; â€¢ Change in the Patient Global Impression of Change (PGIC) score at Week 12; â€¢ Proportion of participants with an improvement from baseline at Week 12 of:; ? = 20% in PANSS P score; ? = 20% in PANSS T score; ? = 30% in PANSS P score; ? = 30% in PANSS T score; ? = 20% PANSS P score and improvement at Week 12 of â€˜minimallyâ€™, â€˜muchâ€™ or â€˜very muchâ€™ on the CGI I; ? = 20% PANSS T score and improvement at Week 12 of â€˜minimallyâ€™, â€˜muchâ€™ or â€˜very muchâ€™ on the CGI I; â€¢ Proportion of participants at Week 12 â€˜minimallyâ€™, â€˜muchâ€™ or â€˜very muchâ€™ improved on the CGI I; â€¢ PK parameters for CBD, 7 hydroxy cannabidiol (7 OH CBD) and 7 carboxy cannabidiol (7 COOH CBD); â€¢ Explore potential correlations between plasma exposure of GWP42003 P and its metabolites with markers of efficacy and safety; â€¢ Endogenous lysophosphatidylinositol; â€¢ Markers of inflammation Timepoint(s) of evaluation of this end point: from baseline to Week 12 INCLUSION CRITERIA: 6.1.1 Male or female 18 to 50 years of age at the time of signing the ICF. 6.1.2 Willing and able to give informed consent for participation in the trial. 6.1.3 BMI of 18 to 40 kg/m2 inclusive and a body weight = 50 kg at screening. 6.1.4 Diagnostic and Statistical Manual of Mental Disorders (DSM 5) diagnosis of schizophrenia, confirmed by the Mini International Neuropsychiatric Interview (MINI). 6.1.5 Clinically stable outpatient, based on the investigatorâ€™s judgment and defined by no signs of exacerbation of schizophrenia (no hospital admissions or prison incarcerations), and no evidence of an increased level of psychiatric care (including cognitive behavior rehabilitation or individual psychotherapy) within 12 weeks prior to screening. 6.1.6 PANSS T score of = 60 and < 110 at screening and baseline visits. 6.1.7 Score of = 4 for at least 2 of the following PANSS items: delusions (P1), conceptual disorganization (P2), hallucinatory behavior
UR  -  https://www.cochranelibrary.com/central/doi/10.1002/central/CN-02169409/full
ER  -  


Record #63 of 74
Provider: John Wiley & Sons, Ltd.
Content: text/plain; charset="UTF-8"

TY  -  JOUR
AN  -  CN-02238836
A1  -  EUCTR2019-002394-59-DK,
T1  -  Medical Cannabis for Fibromyalgia
JA  -  https://trialsearch.who.int/Trial2.aspx?TrialID=EUCTR2019-002394-59-DK
PY  -  2020
CC  -  Complementary Medicine
C3  -  ICTRP EUCTR2019‐002394‐59‐DK
M3  -  Trial registry record
N2  -  INTERVENTION: Product Name: Cannabidiol tablet 10 mg Product Code: None Pharmaceutical Form: Pharmaceutical form of the placebo: Tablet Route of administration of the placebo: Oral use CONDITION: Fibromyalgia ; MedDRA version: 20.0 Level: LLT Classification code 10016631 Term: Fibromyalgia syndrome System Organ Class: 100000004859 Therapeutic area: Diseases [C] ‐ Musculoskeletal Diseases [C05] PRIMARY OUTCOME: Main Objective: To assess the effect of cannabidiol 50 mg compared to; cannabidiolplacebo,; on change in pain intensity from baseline to week 24. Primary end point(s): The primary endpoint is change in pain intensity, measured on a 0‐10; Pain Numeric Rating scale (NRS) included in the revised Fibromyalgia; Impact Questionnaire (FIQ‐R). To facilitate interpretation of the pain; intensity measure, the findings will also be communicated as the; proportion of patients achieving more than 30% and 50% pain reduction; on the FIQ‐R Pain Numeric Rating scale. Secondary Objective: To assess the effect of cannabidiol 50 mg, compared to; cannabidiolplacebo,; on changes in the following secondary key endpoints: Sleep; quality and duration, activities of daily living, quality of life from baseline; to week 24. Timepoint(s) of evaluation of this end point: From baseline to week 24 SECONDARY OUTCOME: Secondary end point(s): Key secondary endpoints are changes in:; Sleep quality and duration: The Pittsburg Sleep Quality Index, subjective; sleep quality and duration domains Objectively measured sleep; duration and patterns: Accelerometer data; Activities of daily living: The Assessment of Motor and Process Skills and; Activities of Daily living‐Questionnaire Quality of life: The EuroQol Group; self‐rated health questionnaire 5D; Exploratory secondary endpoints are changes in:; Sleep latency: The Pittsburg Sleep Quality Index, subjective sleep; latency domains Pain self‐efficacy: The; Pain Self‐Efficacy questionnaire; Stiffness: Fibromyalgia Impact Questionnaire‐ revised, stiffness subscale; Energy level: Fibromyalgia Impact Questionnaire‐ revised, energy; subscale Objectively measured; physical activity: Accelerometer data; Feeling rested: Fibromyalgia Impact Questionnaire‐ revised, rested; subscale Depression: Fibromyalgia; Impact Questionnaire‐ revised, depression subscale; Depression, anxiety and stress: The Depression, Anxiety, Stress Scale; depression anxiety and stress scale Anxiety level:; Fibromyalgia Impact Questionnaire‐ revised, anxiety subscale; Perceived stress: The Perceived Stress Scale; Cortisol concentration in hair: Hair clipping analysis; Memory problems: Fibromyalgia Impact Questionnaire‐ revised, memory; subscale Tenderness level (tenderness to; touch): Fibromyalgia Impact Questionnaire‐ revised, tenderness; subscale Balance problems: Fibromyalgia Impact Questionnaire‐ revised,; balance subscale Environmental sensitivity:; Fibromyalgia Impact Questionnaire‐ revised, environmental sensitivity; subscale Pressure pain threshold and tolerance: Cuff algometry; Appetite: The simplified nutritional appetite questionnaire; Body weight; Body composition: Bioimpedance; Body fat distribution: Waist and hip circumferences Timepoint(s) of evaluation of this end point: From baseline to week 24 INCLUSION CRITERIA: Informed consent obtained Clinical diagnosis of fibromyalgia according to the American College of Rheumatology (ACR) 1990 criteria Adult individuals (Age =18 years and <75 years) Average pain intensity = 4 on a Numeric Rating Scale (NRS) No use of medical cannabis (THC/CBD) within the last six months Proficiency in spoken Danish language and able to read and write in Danish Are the trial subjects under 18? no Number of subjects for this age range: F.1.2 Adults (18‐64 years) yes F.1.2.1 Number of subjects for this age range 175 F.1.3 Elderly (>=65 years) yes F.1.3.1 Number of subjects for this age range 25
UR  -  https://www.cochranelibrary.com/central/doi/10.1002/central/CN-02238836/full
ER  -  


Record #64 of 74
Provider: John Wiley & Sons, Ltd.
Content: text/plain; charset="UTF-8"

TY  -  JOUR
AN  -  CN-02209838
A1  -  NCT04693884,
T1  -  Cannabis Inhalation: effects on Cardiovascular Function During Rest and Exercise
JA  -  https://clinicaltrials.gov/ct2/show/NCT04693884
PY  -  2020
CC  -  Complementary Medicine
C3  -  CTgov NCT04693884
M3  -  Trial registry record
KW  -  Marijuana Abuse
N2  -  This two‐phase project seeks to examine the cardiovascular response to consumption ofcannabis variants of different cannabinoid composition through different methods (smokingvs. vaporizing), at rest and during aerobic exercise. Multiple measures that have beenshown to predict risk factors for chronic‐disease and negative health outcomes will beassessed following cannabis consumption at rest or in combination with exercise. Thesetechniques will examine arterial stiffness, vascular function, and cardiac function. Inphase I and II, subjects will visit the lab on 6 different occasions; with 1 visit actingas an introductory visit, 1 as an exercise control visit, 2 as resting cannabis visits,and 2 as cannabis + exercise visits. Cannabis used in phase I of this study will consistof approximately 10% THC. On all visits, pulse wave velocity, flow mediated dilation, andechocardiography measures will be performed following cannabis consumption by smoking orvaporizing, and cannabis consumption by smoking or vaporizing followed by 20 minutes ofexercise on a cycle ergometer. Phase II of the study will implore a similar design. Infavor of altering method of consumption, in all visits cannabis will be consumed byvaporization and will be either a high cannabidiol (CBD: ( 10%)) and lowdelta‐9‐tetrahydrocannabinol (THC: (<1%)), or a high THC ( 10%) and low CBD (<1%)variant.
UR  -  https://www.cochranelibrary.com/central/doi/10.1002/central/CN-02209838/full
ER  -  


Record #65 of 74
Provider: John Wiley & Sons, Ltd.
Content: text/plain; charset="UTF-8"

TY  -  JOUR
AN  -  CN-01584998
A1  -  NCT01037608,
T1  -  Effects of Sativex(Registered Trademark) and Oral THC on Attention, Affect, Working Memory, Reversal Learning, Physiology and Brain Activation
JA  -  https://clinicaltrials.gov/show/NCT01037608
PY  -  2009
C3  -  CTgov NCT01037608
M3  -  Trial registry record
KW  -  Marijuana Abuse
N2  -  Background: ‐ The therapeutic modalities of cannabis have received more research attention recently with the discovery of its ability to stimulate appetite and to provide pain and nausea relief in patients with AIDS, cancer, and multiple sclerosis, among other diseases. Sativex(Registered Trademark), an experimental drug derived from the marijuana plant, contains tetrahydrocannabinol (THC) and cannabidiol (CBD), both of which affect brain activity. Sativex(Registered Trademark) is being tested to determine how and to what extent it affects brain activity. ‐ Functional magnetic resonance imaging (fMRI) uses magnetic waves to study brain activity. Researchers are interested in using fMRI to study how Sativex(Registered Trademark) affects regional brain activity, including thinking abilities and behavior. Objectives: ‐ To study changes in regional brain activity produced by Sativex(Registered Trademark) compared with THC and placebo. ‐ To determine how Sativex(Registered Trademark) is processed by the body. Eligibility: ‐ Individuals between 18 and 45 years of age who are either current users of cannabis (less than daily) or healthy volunteers who do not use cannabis. Design: ‐ The study will involve one training session and five testing sessions on separate days. ‐ At every session, subjects will receive either THC or placebo capsules and either Sativex(Registered Trademark) or placebo spray. ‐ Participants will complete a training session in a mock fMRI scanner to adapt to the fMRI scanning environment. In the training session, participants will practice the tests that will track thinking ability, attention, working memory, and other cognitive tasks. ‐ Participants will have five fMRI scanning sessions with the tests they have practiced previously, and will provide blood, urine, and saliva samples as required by the researchers. Participants will be discharged approximately 12 hours after they arrive for the study sessions....
UR  -  https://www.cochranelibrary.com/central/doi/10.1002/central/CN-01584998/full
ER  -  


Record #66 of 74
Provider: John Wiley & Sons, Ltd.
Content: text/plain; charset="UTF-8"

TY  -  JOUR
AN  -  CN-01722089
A1  -  Nabbout, R
T1  -  Treatment of patients with Dravet syndrome
JA  -  Eesti arst
PY  -  2015
VL  -  94
IS  -  2
SP  -  45
C3  -  EMBASE 625388728
M3  -  Journal article; Conference proceeding
KW  -  *severe myoclonic epilepsy in infancy
KW  -  Adult
KW  -  Behavior disorder
KW  -  Child
KW  -  Clinical article
KW  -  Cognitive defect
KW  -  Comorbidity
KW  -  Conference abstract
KW  -  Consultation
KW  -  Controlled study
KW  -  Counseling
KW  -  Deformity
KW  -  Double blind procedure
KW  -  Drug therapy
KW  -  Dysphagia
KW  -  Epileptic state
KW  -  Exercise
KW  -  Feeding difficulty
KW  -  Female
KW  -  Fever
KW  -  Growth retardation
KW  -  Heat
KW  -  Human
KW  -  Ketogenic diet
KW  -  Loss of appetite
KW  -  Male
KW  -  Mastication
KW  -  Motor dysfunction
KW  -  Myoclonus
KW  -  Physiotherapy
KW  -  Preschool child
KW  -  Prescription
KW  -  Quality of life
KW  -  Randomized controlled trial
KW  -  Sleep disorder
KW  -  Surgery
KW  -  Vagus nerve stimulation
N2  -  Dravet syndrome (DS) is a rare epilepsy syndrome with an onset beforeage 1 year. First seizures are mainly clonic or tonic‐clonic, long lastingand unilateral. Later on, other seizure types appear (myoclonia, atypicalabsences and focal seizures). Fever is a triggering factor, apart fromexternal heat and exercise. Developmental retardation develops aroundage 2 years and definite cognitive impairment, behavior and personalitydisorders are noted at age 4‐5 years. SCN1A gene defect is the majorcause of this syndrome (80%).Valproate (VPA) is the first AED prescribed in DS, usually associatedwith benzodiazepines: clonazepam (CZP) or clobazam (CLB). Stiripentol(STP) is the only authorised AED in DS in adjunction with VPA and CLB. STPhas proven useful in decreasing the frequency and duration of convulsiveseizures and the number of status epilepticus. Topiramate (TPM) is usedin controlling convulsive and focal seizures. Other AEDs are prescribedfor adjunctive therapy, e.g. Bromide, Levetiracetam, Ethosuximide andZonisamide. Some AEDs might worsen seizures: carabamazepine, lamotrigine and vigabatrin. The efficacy of ketogenic diet (KD) in DS hasbeen reported in several series. Epilepsy surgery is not recommendedand vagus nerve stimulation (VNS) can be an option to improve QOL.Patients with DS present several comorbidities. They should undergoperiodic cognitive evaluation in order to individualise the delayed milestones and to offer appropriate educative methods: psychomotricity, speechtherapy, psychological support. Management of behavioural disorders andpsychological support is a major issue. Sleep disorders not only due tonocturnal/sleep seizures and prescription could benefit from sleep inducers.Other specific cares address regular physiotherapy and psychomotricityfor motor impairment; orthopaedic consultation for cyphoscoliosis andfoot deformities, especially in adult life, and counselling with a nutritionistfor feeding difficulties (chewing/swallowing difficulties, lack of appetite).New promising AEDs as Cannabidiol (CBD) and Fenfluramine are beingconsidered. CBD is the major nonpsychoactive ingredient in cannabisand a double‐blind randomized, controlled study was launched in EUand the USA. Fenfluramine was used in a small series (12 patients) andshowed high efficacy (70% seizure‐free). A controlled study is planned.Cognitive outcome, in addition to seizure response, should be consideredin further trials.
UR  -  https://www.cochranelibrary.com/central/doi/10.1002/central/CN-01722089/full
ER  -  


Record #67 of 74
Provider: John Wiley & Sons, Ltd.
Content: text/plain; charset="UTF-8"

TY  -  JOUR
AN  -  CN-02215424
A1  -  Sultan, SR
A1  -  O'Sullivan, SE
A1  -  England, T
T1  -  Haemodynamic response to short-term daily cannabidol
JA  -  International journal of stroke
PY  -  2019
VL  -  14
IS  -  4 SUPPL
SP  -  41
C3  -  EMBASE 633760808
M3  -  Journal article; Conference proceeding
KW  -  *carotid artery flow
KW  -  Adult
KW  -  Antihypertensive therapy
KW  -  Arterial stiffness
KW  -  Artery diameter
KW  -  Atherosclerosis
KW  -  Blood pressure meter
KW  -  Blood pressure monitoring
KW  -  Brain blood flow
KW  -  Clinical article
KW  -  Conference abstract
KW  -  Controlled study
KW  -  Diastolic blood pressure
KW  -  Dilatation
KW  -  Double blind procedure
KW  -  Endothelium
KW  -  Human
KW  -  Internal carotid artery
KW  -  Isometric exercise
KW  -  Male
KW  -  Mean arterial pressure
KW  -  Middle cerebral artery
KW  -  Outcome assessment
KW  -  Pulse wave velocity
KW  -  Randomized controlled trial
KW  -  Systolic blood pressure
KW  -  Transcranial doppler
DO  -  10.1177/1747493019882907
N2  -  Introduction: Single dose Cannabidiol (CBD, 600 mg) reduces blood pressure (BP) at rest and in response to stress. We aimed to assess haemodynamic response, including cerebral blood flow (CBF) to repeated CBD dosing. Method: 26 healthy men, aged 26.3 (SD 5.6) years received CBD or placebo (600 mg od, 7 days) in a randomised, placebo‐controlled, double‐blind, parallel study (13/group). Continuous beat‐to‐beat haemodynamics (Finometer) was assessed after acute and repeated (chronic) dosing at rest and in response to stress (isometric exercise). Secondary outcomes included CBF (transcranial doppler), pulse wave velocity (PWV, Vicorder) and flow mediated dilatation (FMD, ultrasound). Results: Compared to placebo, CBD significantly reduced mean arterial pressure (mean difference [MD]‐2 mmHg, p = 0.01), with a trend to lower systolic BP (MD‐2.28 mmHg, p = 0.08) and diastolic BP (MD‐1.76 mmHg, p = 0.06) after acute but not repeated dosing at rest. In response to stress, CBD lowered systolic BP acutely (MD‐6 mmHg, p = 0.007) and chronically (MD‐5.7 mmHg, p = 0.01). Repeated CBD increased internal carotid artery (ICA) diameter (MD 0.55 mm, p = 0.01) with trends to increase ICA flow volume (MD 0.12 l/min, p = 0.07). In the CBD group, PWV decreased (‐0.44 m/s, p = 0.05, n = 11) and FMD increased (3%, p = 0.05, n = 6) over 7 days. Middle cerebral artery velocity was not significantly affected by CBD. Conclusion: CBD reduces BP acutely at rest and during stress. BP reduction during stress persists with repeated dosing, whilst carotid dilatation increases without affecting CBF. Repeated CBD reduces arterial stiffness and improves endothelial function, findings that warrant investigation in populations with atherosclerosis.
UR  -  https://www.cochranelibrary.com/central/doi/10.1002/central/CN-02215424/full
ER  -  


Record #68 of 74
Provider: John Wiley & Sons, Ltd.
Content: text/plain; charset="UTF-8"

TY  -  JOUR
AN  -  CN-02186960
A1  -  EUCTR2020-001056-17-GB,
T1  -  A randomised feasibility trial investigating Sativex® for the treatment of the Agitation & Aggression (A/A) in Alzheimer’s Dementia
JA  -  https://trialsearch.who.int/Trial2.aspx?TrialID=EUCTR2020-001056-17-GB
PY  -  2020
CC  -  Dementia and Cognitive Improvement
C3  -  ICTRP EUCTR2020‐001056‐17‐GB
M3  -  Trial registry record
N2  -  INTERVENTION: Trade Name: Sativex Oromucosal Spray Product Name: Sativex Oromucosal Spray Pharmaceutical Form: Oromucosal spray INN or Proposed INN: DELTA‐9‐TETRAHYDROCANNABINOL CAS Number: 1972‐08‐3 Other descriptive name: DELTA‐9‐TETRAHYDROCANNABINOL Concentration unit: mg milligram(s) Concentration type: equal Concentration number: 2.7‐ INN or Proposed INN: CANNABIDIOL CAS Number: 13956‐29‐1 Other descriptive name: CANNABIDIOL Concentration unit: mg milligram(s) Concentration type: equal Concentration number: 2.5‐ Pharmaceutical form of the placebo: Oromucosal spray Route of administration of the placebo: Oromucosal use CONDITION: Clinically significant agitation in Alzheimer's Diseases ; MedDRA version: 21.1 Level: LLT Classification code 10001499 Term: Agitation mental System Organ Class: 10037175 ‐ Psychiatric disorders ; MedDRA version: 20.0 Level: PT Classification code 10001497 Term: Agitation System Organ Class: 10037175 ‐ Psychiatric disorders Therapeutic area: Psychiatry and Psychology [F] ‐ Behaviours [F01] PRIMARY OUTCOME: Main Objective: Feasibility:; To employ a mixed methods approach to explore the feasibility of a definitive multicentre randomized controlled trial (RCT) within residential nursing home settings of Sativex® for treatment of agitation and aggression in AD. Further, our primary objectives will be; ; ; 1. To explore rate of recruitment and retention in the target population, including determining facilitators and barriers.; ; 2. To determine whether the cut‐off of ‘clinically significant’ agitation for CMAI or NPI‐NH influences rate of recruitment fora future confirmatory trial; ; 3. To investigate the acceptability of an oral mucosal method of administration for this indication in terms of compliance and to care home staff in terms of adherence to the titration schedule.; ; 4. To investigate the acceptability of a cannabinoid‐based medicine, and explore impact of societal attitudes and stigma within this patient population as part of the qualitative evaluation. Primary end point(s): Feasibility outcomes:; ; To consent and randomise 60 participants within a 12‐month data collection period (equalling a recruitment rate of 5 participants a month).; ; To follow up at least 75% of those randomised at 4 weeks.; ; For a minimum of 80% of participants to demonstrate adherence to the allocation.; ; To estimate a clinically meaningful effect size of at least 0.3; Secondary Objective: ‐ To estimate the parameters in a sample size for a later RCT for the treatment effect of Sativex® for agitation and aggression in dementia.; ‐ To explore the overall response rate of Sativex® in the trial population, including other neuropsychiatric symptoms, such as sleep disturbances and changes in appetite, and pain relief.; ‐ Explore Actigraphy data for sleep, physical activity and linked to NPS assessments (exploratory analyses) weeks 2‐4; Timepoint(s) of evaluation of this end point: Feasibility endpoints will be evaluated at the end of the trial. SECONDARY OUTCOME: Secondary end point(s): Safety and tolerability:; ; Tolerability: Assessed by self‐ & carer‐report of side‐effects & medication discontinuation.; ; Safety parameters: Bloods for Haematology (Full blood count and Haemoglobin) and Biochemistry (Urea & Electrolytes, liver function test, thyroid function test, lipid profile); Vital signs: Heart rate and Blood pressure; Physical examination.; ; Follow up phone calls for self‐reported side effects, including incidence of falls and compliance (week 2 and 6).; ; Neuropsychiatric Symptoms, cognition, pain, quality of life:; ; Tertiary Endpoints; ‐ Change in CMAI at 2 & 8 weeks; ‐ Neuropsychiatric Inventory – Nursing Home (NPI‐NH) 2, 4 & 8 weeks; ‐ Mini Mental State Examination (MMSE) 4 & 8 weeks; ‐ Functional Assessment Staging of Alzheimer’s Disease (FAST) 4 weeks; ‐ Clinical Frailty Scale (CFS) 4 weeks; ‐ Quality of Life with resident 4 & 8 weeks (QOL‐AD care home); ‐ Quality of Life with proxy informant 4 & 8 weeks (QAULID); ‐ Change in pain; Abbey Pain Scale (APS) 4 weeks; ‐ Adverse Events (from baseline to 8 weeks); ‐ Serious Adverse Events (from baseline to 8 weeks); ‐ Physical activity, sedentary behaviour and sleep disturbances from raw accelerometer data (weeks 2‐4); ‐ Co‐prescribed psychotropic medications, (from baseline to 8 weeks); ‐ Number of recorded incidents of aggression, and number of occasions rescue treatment utilised (from baseline to 8 weeks; ; Timepoint(s) of evaluation of this end point: Safety & tolerability:; ‐ ongoing evaluation throughout trial, and end of trial; Neuropsychiatric Symptoms, cognition, pain, quality of life:; ‐ Change in CMAI at 2 & 8 weeks; ‐ NPI‐NH ‐ 2, 4 & 8 weeks; ‐ MMSE ‐ 4 & 8 weeks; ‐ FAST ‐ 4 weeks; ‐ CFS ‐ 4 weeks; ‐ QOL‐AD with resident 4 & 8 weeks; ‐ QOLID with proxy informant 4 & 8 weeks ; ‐ Change in pain; APS ‐ 4 weeks; ‐ Adverse Events (from baseline to 8 weeks); ‐ Serious Adverse Events (from baseline to 8 weeks); ‐ Physical activity, sedentary behaviour and sleep disturbances from raw accelerometer data (weeks 2‐4); ‐ Co‐prescribed psychotropic medications, ‐ from baseline to 8 weeks; ‐ Number of recorded incidents of aggression, and number of occasions rescue treatment utilised ‐ from baseline to 8 weeks; INCLUSION CRITERIA: Age: 55‐90. Probable Alzheimer’s Disease diagnosis according to the criteria of National Institute of Neurological and Communicative Disorders and Stroke and the Alzheimer's Disease and Related Disorders Association (NINCDSADRDA). Clinically significant A/A that requires treatment, defined by CMAI >/= 45 (Cohen‐Mansfield et al., 1989) and/or NPI‐NH Agitation total score >/= 4 (Livingston et al., 2017). Residential within a nursing home at recruitment to the study with a history of at least 2 weeks behavioural disturbance. Written and witnessed informed consent from participant (if deemed having mental capacity), or from personal legal representative (next of kin/power of attorney), or from professional legal representative (non R/F member who can attest to knowing prospective participant for significant period of time). ‐ Informed consent will be sought in this order from these potential sources. Are the trial subjects under
UR  -  https://www.cochranelibrary.com/central/doi/10.1002/central/CN-02186960/full
ER  -  


Record #69 of 74
Provider: John Wiley & Sons, Ltd.
Content: text/plain; charset="UTF-8"

TY  -  JOUR
AN  -  CN-02205702
A1  -  NCT04634136,
T1  -  Full-spectrum Medical Cannabis for Treatment of Spasticity in Patients With Severe Forms of Cerebral Palsy
JA  -  https://clinicaltrials.gov/ct2/show/NCT04634136
PY  -  2020
CC  -  Complementary Medicine
C3  -  CTgov NCT04634136
M3  -  Trial registry record
KW  -  Cerebral Palsy
KW  -  Marijuana Abuse
KW  -  Muscle Spasticity
KW  -  Paralysis
N2  -  Test components: A) Active: Full‐spectrum medical cannabis with ratio of CBD:THC 10:1 (HemPhar) B) Placebo (both of the same producer) Study Steps 1. Informed consent should be signed by parents/caregivers. 2. Weight of the participant should be determined and an IV line inserted. The following lab tests should be performed: CBC and differential counts, blood electrolytes, magnesium, calcium, phosphorus, urea & creatinine, liver enzymes (AST, ALT, gGT) 3. ECG performed and analyzed 4. A trained physiotherapist will perform the following motor assessments: spasticity level according to modified Ashworth scale (Bohannon), function/activity assessment with the use of Gross Motor Function Measure scale (GMFM‐88) and assessment of muscle power with dynamometer. 5. Randomization of patients into one of the two arms of the study 6. Active substance or placebo are introduced thereafter (as an oral oily solution for oral application) in a starting dose of 0.08 mg/kg body weight (BWt)/day divided in 2 doses (the dose is according to the THC content). The dose is gradually increased, every 3 days for 0.08 mg THC/ kg BWt/day, until the maximum dose of 1 mg THC/kg BWt/day is reached, or else until adverse effects are noted. It is expected that the average dose will be 0.33 mg/kg BWt per day. 7. The parents/caregivers are given questionnaires/scales and also given oral instructions on how to fulfil them (Edmonton scale, Borg scale and Global Impression of Change ‐ GIC) and the paper to take down notes on possible side/adverse effects while taking the preparation (either active substance or placebo). 8. After 6 weeks of taking the substance or at the premature end of the study again the lab tests will be performed as well as the motor assessment by the physiotherapist (as above at inclusion). 9. In patients, who have been receiving placebo for the first 6 weeks, the active substance is given for the next 6 weeks, as described above (under 6). The patients who have been receiving the active substance for the first 6 weeks will continue to do so for the next 6 weeks. 10. Additional blood samples are taken at 6 weeks in both groups for analysis of levels of cannabidiol (CBD) as well as delta‐9‐tetrahydrocannbinol (THC) ‐ around 4 ml of blood for determination of both levels at time(s) after ingestion: 0, 1, 2, 4, 8 and 24 hours. 11. At the end of the study (after 12 weeks) again repeat: 1. CBC and differential counts, blood electrolytes, magnesium, calcium, phosphorus, urea & creatinine, liver enzymes (AST, ALT, gGT) 2. ECG 3. Motor assessments by a physiotherapist (Ashworth/Bohannon, GMFM 88, dynamometer) 4. Pharmacokinetics: 4 ml of blood for determination of phamacokinetics after ingestion of the last dose (as in point 10 above) 12. Evaluation of the questionnaires NOTE: if severe side/adverse effects are noted, the test compound should be stopped immediately. If mild/moderate side/adverse effects are noted, the test component should be gradually stopped: for 0,08 mg/kg BWt/day, every 3 days.
UR  -  https://www.cochranelibrary.com/central/doi/10.1002/central/CN-02205702/full
ER  -  


Record #70 of 74
Provider: John Wiley & Sons, Ltd.
Content: text/plain; charset="UTF-8"

TY  -  JOUR
AN  -  CN-02281502
A1  -  ACTRN12621000689875,
T1  -  A Randomised, Double-Blind, Vehicle-Controlled Study of the Safety and Tolerability of BTX 1702 in Patients with Papulopustular Rosacea
JA  -  https://trialsearch.who.int/Trial2.aspx?TrialID=ACTRN12621000689875
PY  -  2021
C3  -  ICTRP ACTRN12621000689875
M3  -  Trial registry record
N2  -  INTERVENTION: BTX 1702 10% (w/w) Gel or BTX 1702 20% (w/w) Gel will be applied twice daily (BID) for 56 days. All patients will have 1.5mL of study medication applied BID to the entire face. No escalation of dose will occur. All patients will be required to maintain a daily dosing diary documenting each application of the study medication. Patients will return the study medication bottles within the medication kit at each visit so that the unblinded study site staff can weigh study medication kits to ensure patient compliance with dosing. CONDITION: Papulopustular Rosacea; ; Papulopustular Rosacea Skin ‐ Dermatological conditions PRIMARY OUTCOME: Changes in clinical labs including the composite of complete blood count (CBC), chemistry, and urinalysis[At Baseline and again at Day 57 post intervention] Cutaneous tolerability (a composite of erythema, scaling, dryness, pruritis, and burning/stinging) to be assessed by the PI or trained designee using a Cutaneous Tolerability Assessment scale.[Baseline to Days 15, 29 (pre and post‐dose) and post intervention at EOS Visit on Day 57] Reported adverse events (AEs) including treatment‐emergent adverse events (TEAE)[Baseline to Days 15, 29 (pre and post dose), and post intervention at EOS Visit on Day 57] SECONDARY OUTCOME: Absolute change in inflammatory lesion counts as conducted by a clinician/investigator[Baseline to Days 15, 29 (pre dose) and post intervention at the EOS Visit on Day 57] Blood samples to assess the plasma levels of study medication[Pre‐dose at Baseline and Days 15, 29 and post intervention on Day 57 (selected sites only)] Change in Clinician’s Erythema Assessment (CEA) scale[Baseline to Days 15 and 29 (pre dose) and post intervention at the EOS Visit on Day 57] Change in Investigator’s Global Assessment (IGA‐PP) [Baseline to Day 29 (pre dose) and post intervention at the EOS Visit on Day 57] Change to Patient Reported Outcomes (PRO) with respect to their rosacea symptoms[57 days post enrolment] Percent change in inflammatory lesion counts as conducted by a clinician/investigator[Baseline to Days 15, 29 (pre dose) and post intervention at the EOS Visit on Day 57] INCLUSION CRITERIA: #1. Patient has a diagnosis at Screening and Baseline of moderate or severe papulopustular rosacea of the face with: a. 15 to 75 (inclusive) inflammatory lesions (papules/pustules) on the face. b. Rosacea severity of moderate (3) or severe (4) on a 5‐point static investigator global assessment for papules & pustules (IGA‐PP) c. CEA score of 3 or 4 (moderate or severe) assessed on the face. d. No more than 5 large open comedones. #2. An independent reviewer will review screening photographs to confirm eligibility of the patient for enrolment. No patient may be randomized prior to the confirmation of eligibility by the independent reviewer. #3. Patient has less than or equal to 2 nodular lesions (greater than or equal to 5 mm in diameter). #4. Patient agrees to abstain from use of marijuana or cannabidiol (CBD) products throughout the study. #5. Male patients and their partners must agree and commit to use a barr
UR  -  https://www.cochranelibrary.com/central/doi/10.1002/central/CN-02281502/full
ER  -  


Record #71 of 74
Provider: John Wiley & Sons, Ltd.
Content: text/plain; charset="UTF-8"

TY  -  JOUR
AN  -  CN-01946383
A1  -  EUCTR2017-004226-15-DK,
T1  -  Can-Art Effect and safety of using Canabis derivatives for the treatment of pain in patients with inflammatory Arthritis, such as reumatoid arthritis and ankylosing spondylitis, the latter being a type of arthritis that causes a long term inflammation of the joints of the spine. A randomized, double blinded, placebo controlled trial, i.e. in this drug trial, a control group is given a placebo while another group is given the Cannabis derivative being studied
JA  -  https://trialsearch.who.int/Trial2.aspx?TrialID=EUCTR2017-004226-15-DK
PY  -  2018
CC  -  Complementary Medicine
C3  -  ICTRP EUCTR2017‐004226‐15‐DK
M3  -  Trial registry record
N2  -  Level: PT INTERVENTION: Product Name: Cannabidiol tablet 10 mg Pharmaceutical Form: Tablet CAS Number: 13956‐29‐1 Other descriptive name: CANNABIDIOL Pharmaceutical form of the placebo: Tablet Route of administration of the placebo: Oral use Product Name: Dronabinol capsule 2.5. mg Pharmaceutical Form: Capsule INN or Proposed INN: DRONABINOL CAS Number: 1972‐08‐3 CONDITION: Rheumatoid Arthritis (RA) and Ankylosing Spondylitis (AS) ; MedDRA version: 20.0 Classification code 10039073 Term: Rheumatoid arthritis System Organ Class: 10028395 ‐ Musculoskeletal and connective tissue disorders ; MedDRA version: 20.0 Level: PT Classification code 10002556 Term: Ankylosing spondylitis System Organ Class: 10028395 ‐ Musculoskeletal and connective tissue disorders Therapeutic area: Diseases [C] ‐ Musculoskeletal Diseases [C05] INCLUSION CRITERIA: Participants are patients diagnosed with seropositive RA, more specifically inflammatory well‐treated patients, characterized by absence of arthritis at 40 counts and normal C‐reactive protein (CRP) or with diagnosis AS in accordance with the modified New York criteria, i.e. based on physiotherapy and / or non‐steroidal anti‐inflammatory drugs (NSAIDs) and / or bDMARD inflammatory well‐treated patients, characterized by absence of axial and peripheral arthritis as well as clinically detectable entesitis, as assessed by the Ankylosing Spondylitis Disease Activity Score (ASDAS < 2.1) and where normally CRP is documented. Participant with the above mentioned diagnoses and relevant clinical status quo, followed regularly at one of the four departments are invited to participate in the study. Furthermore: a. Receiving treatment on an outpatient basis b. Diagnosed for at least 2 years c. seropositive (anti CCP and/ or IgM RF) RA, radiology (MRI an PRIMARY OUTCOME: Main Objective: RA and AS are systemic autoimmune diseases characterized by chronic, systemic inflammatory conditions, primarily of the musculoskeletal system. Pain and fatigue are typical symptoms and their treatment is a clinical challenge. The present study aims to clarify the potential of medical cannabis as a complement to the existing treatment in RA and AS.; ; More precisely, the study aims to clarify in RA and AS patients, whether the â€œadd‐onâ€? treatment with CBD (placebo controlled) or the combination of CBD and THC (open label) results in a significantly improved pain situation as assessed by the number of patients achieving an improvement of pain visual analogue scores (VAS) with a reduction of ? VAS > 20. Primary end point(s): The study investigates the effect of CBD, more specific whether the add‐on treatment with CBD results in a significantly improved pain situation as assessed by the number of patients achieving an improvement of pain‐VAS with a reduction of ? VAS> 20. Assessment takes place after 12 and 24 weeks of active treatment with CBD. ; ; B. If the patient does not experience an acceptable effect of the CBD treatment in the assessment after 12 weeks (as defined by study protocol, i.e. pain VAS reduction > 20), the randomization is terminated and the treatment proceeds by a combination of CBD and THC. ; THC 2.5 mg daily in week 13 and 14, increasing to 5 mg (2.5 mg x 2 daily) in the following two weeks. If no effect has occurred after week 16, the dose increases in the beginning of the 17th week to the maximum of 7.5 mg THC (2.5 mg x 3 daily) in the 3rd week; ; ; 2. Thus, the study investigates the effect of the combination of CBD and THC, more specific whether the add‐on treatment with CBD for 12 weeks followed by the combined treatment of CBD and THC for another 12 weeks results in a significantly improved pain situation as assessed by the number of patients achieving an improvement of pain‐VAS with a reduction of ? VAS> 20. Assessment takes place after 12 and 24 weeks of active treatment with CBD and after 12 weeks of active treatment with CBD followed by another 12 weeks combined treament with CBD and THC. ; Secondary Objective: A significantly improved pain situation as assessed by the number of AS patients that achieve a Bath Ankylosing Spondylitis Disease Activity Index (BASDAI) < 40 and / or improvement in BASDAI with ? > 20 after 12 and/ or 24 weeks of treatment with CBD or 12 weeks of treatment with CBD followed 12 weeks of treatment with the combination of CBD and THC in an open follow‐up.; ; A significantly improved life situation as assessed by the number of patients that achieve a Global VAS < 50 and / or an improvement in Global‐VAS with ? VAS> 20 after 12 and/ or 24 weeks of treatment with CBD or 12 weeks of treatment with CBD followed by 12 weeks of treatment with a combination of CBD and THC in an open follow‐up study.; ; The effect of the intervention on the patients attention and concentration is investigated using cognitive tests (Trail Making Test (TMT) and Digit Symbol Substitution Test (DSST)). Additionally, sleep quality is evaluated with the Pitssburgh Sleep Quality Index. Timepoint(s) of evaluation of this end point: During this study period, the participants are invited to four visits at one of the participating centers. At baseline and after 12 and 24 weeks( Â± 7 days) respectively, the key data i.e. the pain VAS scores are determined and registered in the Danish nationwide quality registry DANBIO.; ; Briefly the data are obtained at consultation visit 1 (baseline), a consultation visit at week 12 Â± 7 days, another consultation visit at week 24 Â± 7 days.; Furthermore a follow up consultation visit will take place at week 36 Â± 7 days and define this endpoint 12 weeks after the active treatment is terminated.; ; SECONDARY OUTCOME: Secondary end point(s): Secondary outcomes; 1) Outcomes: Clinical measurements, i.e. in RA the Disease Activity Score 28‐joints (DAS28‐CRP), Health Assessment Questionnaire (HAQ) and in the case of AS the Ankylosing spondylitis disease Activity Score (ASDAS) and Bath Ankylosing Spondylitis (BAS)‐scores for disease activity (BASDAI), function (BASFI) and measures (BASMI) are registered . Patient Reported Outcome Measures (PROMs) more specific, visual analogue scales (VAS) for fatigue, patientâ€™s global; the Quality of Life (QoL) ‐ and pain‐ scores SF‐36 and PainDETECT are obtained. ; Furthermore, the effect of intervention on attention and concentration is investigated using the following cognitive test: Trail Making Test (TMT) and Digit Symbol Substitution Test (DSST). Additionally, sleep quality is evaluated with the Pitssburgh Sleep Quality Index and the expected effect for treatment is measured with Credibility/expectancy Questionnare Devilly and semistructured course interviews.; ; Thus, the study investigates the effect of CBD, more specific whether the add‐on treatment with CBD results in a significantly improved fatigue situation and as well more holistic qulaity of life situation as assessed by the number of patients achieving an improvement of fatigue‐VAS with a reduction of ? VAS> 20 and an improvement of global‐VAS with a reduction of ? VAS> 20. ; Assessment takes place after 12 and 24 weeks of active treatment with CBD. ; ; Furthermore, the study investigates the effect of the combination of CBD and THC, more specific whether the add‐on treatment with CBD for 12 weeks followed by the combined treatment of CBD and THC for another 12 weeks results in a significantly improved fatigue situation and as well more holistic qulaity of life situation as assessed by the number of patients achieving an improvement of fatigue‐VAS with a reduction of ? VAS> 20 and an improvement of global‐VAS with a reduction of ? VAS> 20. ; ; 2) Exposures, i.e. current treatments with DMARDs and/or analgesics including dosing schedule and treatment onset.; 3) Patient demographics, e.g. diagnosis, age and gender, height, weight and Body Mass index (BMI); 4) Comorbidities, e.g. cardiovascular disease, diabetes and hypertension; 5) Life‐style (blood pressure, exercise habits and smoking status); Timepoint(s) of evaluation of this end point: At baseline and after 12 and 24 weeks( Â± 7 days) respectively, the data are registered.; Furthermore, the effect of intervention on attention and concentration is investigated using the following cognitive test: Trail Making Test (TMT) and Digit Symbol Substitution Test (DSST). Additionally, sleep quality is evaluated with the Pitssburgh Sleep Quality Index and the expected effect for treatment is measured with Credibility/expectancy Questionnare Devilly and semistructured course interviews take place at timepoints baseline and after 12 and 24 weeks.; ;
UR  -  https://www.cochranelibrary.com/central/doi/10.1002/central/CN-01946383/full
ER  -  


Record #72 of 74
Provider: John Wiley & Sons, Ltd.
Content: text/plain; charset="UTF-8"

TY  -  JOUR
AN  -  CN-02249449
A1  -  NCT04777981,
T1  -  (CBDRA60) to Prevent or Reduce Symptoms of COVID-19 and Prevention of Post-Acute Sequelae of SARS-CoV-2 Infection PASC
JA  -  https://clinicaltrials.gov/show/NCT04777981
PY  -  2021
C3  -  CTgov NCT04777981
M3  -  Trial registry record
KW  -  COVID‐19
N2  -  The trial is a randomized, double blind, placebo‐controlled trial with a total of 60 participants located in the state of Michigan. Patients will be randomized to CBDRA60 supplement or placebo. All participants will be newly diagnosed as positive for SARS‐CoV2 (assessed using a PCR test). Each participant will be randomized to either CBDRA60 or placebo in a 1:1 ratio. The study duration for each participant will be 5 weeks, including taking the supplementation (active or placebo for 28 days). Of the 60 participants, 30 participants will receive CBDRA60 and 30 participants will receive the placebo. The infected individuals will be followed to assess disease progression defined as the need for hospitalization. For participants receiving the CBDRA60 supplementation, it aims to reduce 1. The need to be hospitalized and 2. Self‐reported disease severity and resolution over 5 weeks Participants will self‐report symptom severity and disease progression through weekly questionnaires. For each specified COVID‐19 related symptom (fever, cough, shortness of breath or difficulty breathing, fatigue, muscle or body aches, headache, new loss of taste or smell, sore throat, congestion or runny nose, nausea or vomiting, diarrhea), participants will report one of the following 3 options: none (score of 0), mild (score of 1), moderate (score of 2) or severe (score of 3) except for new loss of taste or smell which will be assessed using a binary score (0 = no loss of taste/smell, 1 = loss of taste/smell) in accordance with the HHS guidelines (Sep 2020 document). The total disease severity score will be the average across all potential symptoms. The escalation protocol for any participants that experience symptoms that are more than mild or continue to progress will be directed to contact their primary care physician or their appropriate emergency care facility. Supplementation Daily sublingual tablet containing 30mg Cannabidiol and 30mg Red Algae, a total of 60mg per dose. Participants will take 2 tablets per day, sublingually and with food, taken approximately and at least, 8 hours apart, daily for 28 days. Participants will be mailed a supply of pills by an overnight courier service. Control subjects will receive daily oral placebo tablets of identical appearance and taste containing no CBDRA60. Study procedures Recruitment Participants will be recruited across Michigan via social media; community advocacy groups and equity initiatives; flyers and electronic communications distributed in healthcare centers, COVID‐19 testing centers, and other avenues. Recruitment will primarily be conducted remotely and prospective participants will be asked to complete a web‐based HIPAA‐secure screening survey by the MB Clinical or VSafe system. Screen‐eligible participants will be contacted by phone by research staff to complete the screening process using on‐line consent forms. Baseline and follow‐up Participants will receive messages as a reminder to take study pills. They will also be instructed to complete 1x per week online questionnaires for 5 weeks and an additional post study follow‐up questionnaire at week 8. The questionnaire will include items on adherence with randomized supplementation with CBDRA60/placebo, use of non‐trial supplements of CBD, development of symptoms and new illness, and self‐report of disease progression and severity status. Non‐responders to online notification will be telephoned to collect study data. Data Management Using ClinOne or VSafe Platform ClinOne, a clinical research organization (CRO) with a Vsafe platform will be implemented for key areas of improvement of patient engagement and retention throughout the investigation. It provides remote online services between patients and the clinicians in charge. It further provides services for: ‐ Required screening criteria, ‐ Questionnaires, ‐ Study contact, ‐ Recorded investigatory meetings, ‐ CEO and KOL presentation and important messages, ‐ Training videos. All through a secure online platform. All the services can be accessed via the ClinOne or VSafe platform. Patients will use the platform for reminders, to access study information, report questions or concerns, and communicate with principal investigators and physician. The platform allows the clinical trial leader to schedule events via its manager system (S.O.E.M). It is a secure portal to share approved study documents, provide a concierge and knowledge digital base, research visits, and ePro lite which will be used to deliver the questionnaires to patients and guarantee the collection of evaluable data. For reminders on when to take the CBDRA 60 sublingual tablet an electronic eDosing adherence reminder will be available to notify the study participants. Lastly, in order to monitor the subjects health, remotely, and to collect additional biometric data, a smart BioIntelliSense's BioButton™ medical‐grade device and HIPAA‐compliance data service will be used. This enables effortless remote, multi‐parameter data capturing that measures vital signs in real time. It comprises a single disposable on‐body sensor for continuous monitoring of temperature, oximeter readings, respiratory rate, heart rate at rest, body position, sleep and activity state for 90‐days. Alternatively, a similar oximeter / thermometer combination will be provided. Assessed symptoms are Fever, Cough, Shortness of Breath, Fatigue, Muscle or body aches, Headache, New loss of taste, New loss of smell, Congestion or runny nose, Nausea, Vomiting, Diarrhea. Each patient will have a composite score ranging from 0‐36/day. 1. Symptom Resolution: Fever [Time Frame: 35 days] The number of days required to reach a score of 0 from the symptom category of fever based on a 0‐3 scale: 0 = ≤98.6oF, 1 = >98.6 oF ‐ 100.4 oF, 2 = > 100.4 oF ‐ 102.6 oF, 3 = >102.6 oF 2. Symptom Resolution: Cough [Time Frame: 35 days] The number of days required to reach a score of 0 from the symptom category of cough based on a 0‐2 scale: 0 = no cough, 1 = mild/moderate, 2 = severe (How does the individual discriminate between mild and moderate?) 3. Symptom Resolution: Shortness of Breath [Time Frame: 35 days] The number of days required to reach a score of 0 from the symptom category of shortness of breath based on a 0‐3 scale: 0 = no shortness of breath, 1 = with moderate intensity exercise 2 = with walking on flat surface 3 = short of breath with getting dressed or daily activities 4. Symptom Resolution: Fatigue [ Time Frame: 35 days] The number of days required to reach a score of 0 from the symptom category of fatigue based on a 0‐3 scale:) 0=no fatigue, 1=mild fatigue, 2=moderate fatigue, 3=severe fatigue. 5. Symptom Resolution: Muscle/body aches [ Time Frame: 35 days] The number of days required to reach a score of 0 from the symptom category of muscle/body aches based on a 0‐3 scale: 0=no muscle/body aches, 1=mild muscle/body aches, 2=moderate muscle/body aches , 3=severe muscle/body aches. 6. Symptom Resolution: Headache [ Time Frame: 35 days] The number of days required to reach a score of 0 from the symptom category of headache based on a 0‐3 scale: 0=no headache, 1=mild headache, 2=moderate headache, 3=severe headache. 7. Symptom Resolution: New loss of taste [ Time Frame: 35 days] The number of days required to reach a score of 0 from the symptom category of new loss of taste based on a binary scale: 0=no loss of taste, 1= loss of taste. Symptom Resolution: New loss of smell [ Time Frame: 35 days] The number of days required to reach a score of 0 from the symptom category of new loss of smell based on a binary scale: 0=no loss of smell, 1= loss of smell. 8. Symptom Resolution: Congestion/ runny nose [ Time Frame: 35 days] The number of days required to reach a score of 0 from the symptom category of congestion/runny nose on a 0‐3 scale: 0=no congestion/runny nose, 1=mild congestion/runny nose , 2=moderate congestion/runny nose , 3=severe congestion/runny nose . 9. Symptom Resolution: Nausea [ Time Frame: 35 days] The number of days required to reach a score of 0 from the symptom category of nausea on a 0‐3 scale:0=no nausea, 1=mild nausea, 2=moderate nausea, 3=severe nausea. 10. Symptom Resolution: Vomiting [ Time Frame: 35 days] The number of days required to reach a score of 0 from the symptom category of vomiting on a 0‐3 scale: 0=no vomiting, 1=mild vomiting, 2=moderate vomiting, 3=severe vomiting. 11. Symptom Resolution: Diarrhea [ Time Frame: 35 days] The number of days required to reach a score of 0 from the symptom category of diarrhea on a 0‐3 scale: 0=no diarrhea, 1=mild diarrhea, 2=moderate diarrhea, 3=severe diarrhea. 12. Day 28 Composite Symptoms [ Time Frame: 35 days] Total symptom composite score at day 5 of study supplementation: Symptom categories of fever based on a 0‐3 scale: 0 = ≤98.6 oF, 1 = >98.6‐ 100.6 oF, 2 = > 100.6 ‐ 102.6 oF, 3 = >102 oF; Cough on a 0‐3 scale: 0 = no cough, 1 = mild, 2 = moderate, 3 = severe; Shortness of Breath on a 0‐3: 0 = no shortness of breath, 1 = with moderate intensity exercise 2 = with walking on flat surface 3 = short of breath with getting dressed or daily activities; and Fatigue on a 0‐3 scale: 0 = No fatigue/energetic, 1=mild fatigue, 2=moderate fatigue, 3=severe fatigue. 13. Hospitalizations/ER visits [ Time Frame: 35 days] Differences in hospitalization, ER visits, mortality events between the study arms 14. Severity of Symptoms [Time Frame: 35 days] Differences in severity of symptoms between study arms 15. Adjunctive Medications [ Time Frame: 35 days] Differences in number of patients who were prescribed adjunctive medications for their diagnosis between study arms 16. Supplementation Side Effects [ Time Frame: 35 days] Differences in number of patients in study arms who experienced side effects from the supplements.
UR  -  https://www.cochranelibrary.com/central/doi/10.1002/central/CN-02249449/full
ER  -  


Record #73 of 74
Provider: John Wiley & Sons, Ltd.
Content: text/plain; charset="UTF-8"

TY  -  JOUR
AN  -  CN-02512163
A1  -  ACTRN12622001560785,
T1  -  EndoCannED – The effect of Medicinal Cannabis on emergency department presentations in people with endometriosis: a randomised, controlled feasibility study
JA  -  https://trialsearch.who.int/Trial2.aspx?TrialID=ACTRN12622001560785
PY  -  2022
CC  -  Complementary Medicine
C3  -  ICTRP ACTRN12622001560785
M3  -  Trial registry record
N2  -  INTERVENTION: Arm 1: Cannabidiol (CBD) Oil alone Starting with 0.5ml of CBD oil (CBD isolate 100mg/mL) per day split into two doses 10‐12 hours apart and ingested orally (0.25ml breakfast and 0.25ml dinner), providing a total dosage of 50mg of CBD per day. This will be increased by 0.2ml per day every two to three days (based on patient preference) until participants report either (a) a 20% or greater reduction in their daily pelvic pain severity as measured on a 0‐10 numeric rating scale (NRS), or (b) they reach the maximum dosage of 300mg of CBD per day Arm 2: CBD Oil + vapourised Tetrahydrocannabinol (THC) containing cannabis flower as required. Starting dosage and dosage finding as per Arm 1. In addition, all participants will be provided with a TGA‐approved vaporiser and 10g of a moderate THC cannabis flower (14% THC, <1% CBD) per month. Participants will be advised that if their pelvic pain is > 6/10 they may take up to two inhalations per session (equivalent 5‐7mg THC per inhalation) using the Foltin Uniform Puff Procedure where the user inhales for 5s and is then followed by a 10 s breath hold, then exhalation. They then wait for 10 minutes and decide if they need the second inhalation to reduce their pain to a manageble level. This process can be repeated up to 3 times per day, with at least 120 minutes between sessions. Both Arm 1 and 2 will have a total duration of 3 months of intervention. Compliance will be measured by returning of products at trial conclusion and then (a) measurement of remaining CBD oil in ml and (b) weighing of returned cannabis flower. CONDITION: Alternative and Complementary Medicine ‐ Other alternative and complementary medicine endometriosis; ; endometriosis Reproductive Health and Childbirth ‐ Menstruation and menopause Reproductive Health and Childbirth ‐ Other reproductive health and childbirth disorders PRIMARY OUTCOME: Acceptability and feasibility outcome #1: Recruitment rate (interest to participate in the trial, identification of appropriate recruitment strategies and the appropriateness of eligibility criteria); ; Recruitment rate will be calculated as the number of people who are eligible for randomisation out of those who express interest in the trial via an audit of the study database.[end of followup (6 months after trial entry)] Acceptability and feasibility outcome #2: Retention (compliance with treatment attendance and dropout rates); ; Retention will be calculated as the number of people who complete all of the secondary outcome measures via an audit of the study database.[end of followup (6 months after trial entry)] Feasibility outcome #3: Safety and adverse events. ; ; 1. Blood tests for liver and kidney function. These tests will consist of the following markers in the blood: liver enzymes, bilirubin and albumin (Liver Function Tests) and Urea and Electrolytes (U&E). ; 2. Adverse events will be assessed in accordance with the Common Terminology Criteria for Adverse Events (CTCAE5.0). Potentially expected adverse events including dry mouth, somnolence, orthorexia will be assessed using a study specific self‐report questionaaire that captures severity (mild, moderate, severe), impact on functioning (mild,moderate,severe), and duration (short <1 hr), moderate (1‐6 hours), longer (>6 hours). All reported adverse events will be followed up by a member of the research team within 48 working hours of being reported. [Blood tests: Screening (prior to randomisation), end of first month of intervention (Month 1 after trial entry), End of intevention (3 months after trial entry), end of follow up (6 months after trial entry); ; Adverse events: collected as part of weekly online surveys starting at the time of trial entry to 3 months after trial entry (end of intervention).] SECONDARY OUTCOME: Changes in analgesic medication usage. This will capture usage of opioid and non‐opioid medications (such as NSAIDs) used to manage pelvic pain. Brand/type of medication (e.g ibuprofen), dosage, and number of times used during the recall period will be captured. ; ; Analgesic medication usage will be measured once per week, with a one week recall period using a questionaaire designed specifically for this study. [Baseline, weekly from start of intervention till end of trial (3 months after trial entry), then once per month for the next 3 months until end of follow up (6 months after trial entry)] Fatigue Severity Scale (FSS). The FSS is a nine item, seven‐point questionnaire used to determine the impact of fatigue when performing daily activities. This tool uses a seven‐day recall. [Baseline, the end of trial (3 months after trial entry), and end of the follow up‐phase (6 months after trial entry) ] Most bothersome symptom. A participant nominated symptom (e.g. bloating) that they rank as their most bothersome or causes the most significant impact. Participants will be able to choose a catagory of symptom (e.g gastrointestinal, and then enter the symptom in their own words). Severity of this most bothersome symptom will be measured on a 0‐10 NRS.[Baseline, weekly from start of intervention till end of trial (3 months after trial entry), then once per month for the next 3 months until end of follow up (6 months after trial entry)] Overall pelvic pain severity as measured on a 0‐10 numeric rating scale (NRS). A single 0‐10 score will be provided for the average pelvic pain experienced in the past week. [Baseline, weekly from start of intervention till end of trial (3 months after trial entry), then once per month for the next 3 months until end of follow up (6 months after trial entry)] The Endometriosis Health Profile 30 (EHP‐30). The EHP‐30 is a user friendly, valid and reliable condition‐specific tool to assess health related quality of life (HRQoL) and contains questions on physical and emotional functioning as recommended by the IMMPACT guidelines. The recall period is the previous 4 weeks. [Baseline, the end of trial (3 months after trial entry), and end of the follow up‐phase (6 months after trial entry) ] The number of emergency department presentations for pelvic pain. We will also collect information on the duration of stay and interventions needed during the visit. Participants will self report this during the study period. At the conclusion of the follow‐up phase participants will be asked to provide a letter from their GP outlining the number, and duration of each stay as well as any reported interventions that occured in the ED. [Baseline (determined as the median number of visits per month in the 12 months prior to study onset), and at the end of each month during the intervention phase (3 months after trial entry) and each month during the follow‐up phase (6 months after trial entry).] The Pelvic Pain Impact Questionnaire (PPIQ) is a validated eight item tool used to capture the impact of pelvic pain on daily activities including energy levels, sitting, wearing certain clothing and exercising. The recall period is the previous 4 weeks. [Baseline, the end of trial (3 months after trial entry), and end of the follow up‐phase (6 months after trial entry) ] INCLUSION CRITERIA: Aged 20 years and over; able to read and write English fluently, be residing in the state of Victoria for the duration of the trial period, have regular menstruation (one period every 24‐35 days); At least two presentations to ED over the previous six‐month period for pelvic pain; Diagnosis of endometriosis via laparoscopy, MRI or Ultrasound imaging by a medical doctor with input from an imaging specialist with specific endometriosis expertise; Have not used illicit cannabis or prescribed cannabinoid‐based medications in the previous three months; Report no current, or history of, hazardous cannabis use or dependency; Agree to keep all study product stored in a secure location and not to share/distribute cannabis to any other individual; has access to a smartphone (either iOS or Android). If sexually active and pregnancy is a possibility, agree to use appropriate contraception to prevent pregnancy during the study period
UR  -  https://www.cochranelibrary.com/central/doi/10.1002/central/CN-02512163/full
ER  -  


Record #74 of 74
Provider: John Wiley & Sons, Ltd.
Content: text/plain; charset="UTF-8"

TY  -  JOUR
AN  -  CN-02376290
A1  -  ACTRN12622000037707,
T1  -  Medicinal Cannabis for symptom burden in children with advanced cancer
JA  -  https://trialsearch.who.int/Trial2.aspx?TrialID=ACTRN12622000037707
PY  -  2022
CC  -  Complementary Medicine
C3  -  ICTRP ACTRN12622000037707
M3  -  Trial registry record
N2  -  INTERVENTION: The trial will commence with a two‐week baseline observation period, where measurements relating to symptom burden will be measured. Participants will then be randomised to one of two‐arms to receive combinations of Tetrahydrocannabinol (THC) and Cannabidiol (CBD) oral cannabis oil. Doses will be titrated upwards over two weeks, to a dose where symptom relief with tolerable side effects is achieved (as measured by clinical assessment and the 32 item Memorial Symptom Assessment Scale (MSAS) Global Distress Index). This will be followed by a four week maintenance phase on a stable dose as determined by the 2‐week titration period. Blood will be drawn for pharmacokinetic and biomarker analysis at week ‐1 (week prior to commencement of intervention), week 2 of dose titration, and week 6 of intervention (end of 4‐week maintenance phase). Symptom burden will be measured at weekly clinic appointments through the trial using the Memorial Symptom Assessment Scale. Confirmed documented disease will be assessed at days 14 and 28, 42 and 56 (where applicable). Participants wishing to access medicinal cannabis beyond the clinical trial period will be able to do so via the Special Access Scheme B. Patients not wishing to continue use of medicinal cannabis will have the product slowly titrated down over a one week period at the end of the clinical trial. Participants will be contacted at day 84 (+ 4 weeks post last dose) for the purposes of safety follow up and recording of post‐study medicinal cannabis use. Arm 1: THC: CBD Equivalent Investigational Product, with a 1:1 ratio of 10 mg THC and 10 mg CBD per mL in an oral MCT oil vehicle (Little Green Pharma). This Investigational Product will be upwardly titrated during a two‐week Dose Titration Phase from 0.1mg/0.1mg/kg/d CONDITION: Advanced cancer; ; Advanced cancer Cancer ‐ Children's ‐ Brain Cancer ‐ Children's ‐ Leukaemia & Lymphoma Cancer ‐ Children's ‐ Other PRIMARY OUTCOME: The change in total symptom burden from baseline to maintenance phase as measured by the 32 item Memorial Symptom Assessment Scale (MSAS) Global Distress Index. [Weeks ‐2 and ‐1 (baseline), weeks 1 and 2 (titration phase) and weeks 3, 4, 5 and 6 (maintenance phase).] SECONDARY OUTCOME: Composite anorexia and cachexia related quality of life, as measured by the 10‐utem Paediatric Functional Assessment of Anorexia and Cachexia Therapy (peds FAACT‐10).[Weeks ‐2 (commencement of baseline phase) and week 6 (end of maintenance phase).] Blood parameters as measured by routine haematology (Full Blood Count (FBC) with differential),[Week ‐1 (baseline phase), week 2 (titration phase) and week 6 (maintenance phase). ] Change in symptoms as measured by the Patient Global Impression of Change (PGIC).[Weeks ‐2 and ‐1 (baseline), weeks 1 and 2 (titration phase) and weeks 3, 4, 5 and 6 (maintenance phase).] Composite level of mood and anxiety as measured by the 21 item Depression Anxiety Stress Scales12 (DASS 21) (for participants aged 19 to 21).[Weeks ‐2 and ‐1 (baseline phase), weeks 1 and 2 (titration phase) and weeks 3, 4, 5 and 6 (maintenance phase).] Disease progression, as measured by clinical evaluation and patient records (including results of investigations).[Weeks ‐2 and ‐1 (baseline phase), weeks 1 and 2 (titration phase) and weeks 3, 4, 5 and 6 (maintenance phase).] Exploratory biochemistry measures as measured by routing chemistry screening (Sodium; Potassium; Chloride, Bicarbonate, Anion Gap; Calcium; Ca Alb Corr; Phosphate; Magnesium; Urea; Uric Acid; Creatine; eGFR), Liver function tests (Total Protein; Albumin; Estimated Globulins; Bilirubin Total, AST, ALT, GGT; ALF), Urinalysis.[Week ‐1 (baseline phase), week 2 (titration phase) and week 6 (maintenance phase). ] Functional status as measured by the Lansky Performance Scale.[Weeks ‐2 and ‐1 (baseline), weeks 1 and 2 (titration phase) and weeks 3, 4, 5 and 6 (maintenance phase).] Individual MSAS Psychological Symptom Subscales (Worrying, feeling sad, feeling nervous, difficulty sleeping, feeling irritable and difficulty concentrating), as measure by the 32 item MSAS.[Weeks ‐2 and ‐1 (baseline), weeks 1 and 2 (titration phase) and weeks 3, 4, 5 and 6 (maintenance phase).] Individual MSAS Symptom Subscales (lack of appetite, weight loss, lack of energy, pain, dry mouth, drowsiness, constipation, nausea, vomiting, change in taste, feeling bloated and dizziness), as measured by the 32 item MSAS.[Weeks ‐2 and ‐1 (baseline), weeks 1 and 2 (titration phase) and weeks 3, 4, 5 and 6 (maintenance phase).] Level of mood and feelings as measured by the short Mood and Feelings Questionnaire (MFQ)11 (for participants aged 2 ½ to 18 years)[Weeks ‐2 and ‐1 (baseline phase), weeks 1 and 2 (titration phase) and weeks 3, 4, 5 and 6 (maintenance phase).] Measurement of blood Endocannabinoids (Anandamide and 2‐AG) as measured by mass spectrometry. [Week ‐1 (baseline phase), week 2 (titration phase) and week 6 (maintenance phase). ] Measurement of blood inflammatory markers (prostaglandins & eicosanoids), as measured by mass spectrometry.[Week ‐1 (baseline phase), week 2 (titration phase) and week 6 (maintenance phase). ] Measurement of blood lipidome as measured by mass spectrometry.[Week ‐1 (baseline phase), week 2 (titration phase) and week 6 (maintenance phase). ] Measurement of saliva Endocannabinoids (Anandamide and 2‐AG) as measured by mass spectrometry. [Week ‐1 (baseline phase), week 2 (titration phase) and week 6 (maintenance phase). ] Measurement of saliva inflammatory markers (prostaglandins & eicosanoids), as measured by mass spectrometry.[Week ‐1 (baseline phase), week 2 (titration phase) and week 6 (maintenance phase). ] Measurement of saliva lipidome as measured by mass spectrometry.[Timepoint 24: Week ‐1 (baseline phase), week 2 (titration phase) and week 6 (maintenance phase). ] Nursing dependency as measured by the RUG‐ADL.[Weeks ‐2 and ‐1 (baseline), weeks 1 and 2 (titration phase) and weeks 3, 4, 5 and 6 (maintenance phase).] Oral Morphine Equivalent (OME) as measured by medication and or medical records and converted using the conversion table in the Children’s Health Queensland Hospital and Health services practical guide to palliative care in paediatrics[Weeks ‐2 and ‐1 (baseline), weeks 1 and 2 (titration phase) and weeks 3, 4, 5 and 6 (maintenance phase).] Other medication use as measured by a diary of concurrent medication(s).[Weeks ‐2 and ‐1 (baseline), weeks 1 and 2 (titration phase) and weeks 3, 4, 5 and 6 (maintenance phase).] Participant actigraphy ‐ daytime physical activity (total steps and category of activity – asleep, sedentary, light, moderate vigorous), as measured by a GeneActiv actigraphy watch on their non‐dominant arm. [Week ‐2 (commencement of baseline phase), week 1 (titration phase) and weeks 3 and 5 (maintenance phase).] Participant Actigraphy ‐ sleep patterns at night (total sleep and total wake time), as measured by a GeneActiv actigraphy watch on their non‐dominant arm. [Week ‐2 (commencement of baseline phase), week 1 (titration phase) and weeks 3 and 5 (maintenance phase).] Participant level of anxiety as measured by the Spence Children’s Anxiety Scale10 (SCAS) (for participants aged 2 ½ to 18 years)[Weeks ‐2 and ‐1 (baseline), weeks 1 and 2 (titration phase) and weeks 3, 4, 5 and 6 (maintenance phase).] Participant’s weight as measured by the assessing clinician, using digital scales. [Weeks ‐2 (commencement of baseline phase) and week 6 (end of maintenance phase).] Patient quality of life as measured by the PedsQL (TM).[Weeks ‐2 and ‐1 (baseline), weeks 1 and 2 (titration phase) and weeks 3, 4, 5 and 6 (maintenance phase).] Quantification of blood cannabinoid (THC & CBD) and metabolites, as measure by mass spectrometry.[Week ‐1 (baseline phase), week 2 (titration phase) and week 6 (maintenance phase).] Ratio of THC:CBD maintenance dose needed to achieve optimal symptom relief with acceptable side effects as measured by clinical assessment and MSAS.[Weeks ‐2 and ‐1 (baseline), weeks 1 and 2 (titration phase) and weeks 3, 4, 5 and 6 (maintenance phase).] Survival, as measured by clinical evaluation and patient records (including results of investigations).[Weeks ‐2 and ‐1 (baseline phase), weeks 1 and 2 (titration phase) and weeks 3, 4, 5 and 6 (maintenance phase).] INCLUSION CRITERIA: 1. Aged 6 months to 21 years 2. Have advanced cancer (metastatic or locally advanced solid tumours, brain tumours or advanced hematological malignancies) 3. Have been referred to, or are known to the paediatric palliative care service 4. Are symptomatic according to the MSAS Scale 5. Have a performance status of =>30
UR  -  https://www.cochranelibrary.com/central/doi/10.1002/central/CN-02376290/full
ER  -  
