# Supplementary material for: Impact of creatine supplementation on inflammation: evidence from a systematic review and meta-analysis of randomized double-blind placebo trials
Source: Front Immunol. 2026 Feb 19;17:1743603. doi: 10.3389/fimmu.2026.1743603 (PMC12961398; doi:10.3389/fimmu.2026.1743603)
Supplement: Supplementary file 2 [file SupplementaryFile1.zip › SR Creatine inflammatory markers (Kell Doutorado). /Supplementary Files/All references/pubmed.nbib]

PMID- 39907272
OWN - NLM
STAT- MEDLINE
DCOM- 20250331
LR  - 20250331
IS  - 1532-7914 (Electronic)
IS  - 0163-5581 (Linking)
VI  - 77
IP  - 4-5
DP  - 2025
TI  - Creatine Supplementation Mitigates Doxorubicin-Induced Skeletal Muscle 
      Dysfunction but Not Cardiotoxicity.
PG  - 506-517
LID - 10.1080/01635581.2025.2461257 [doi]
AB  - Creatine has demosntrated protective effects against muscle dysfunction, but its 
      potential protection against doxorubicin-induced cardio and skeletal muscle 
      toxicity remains poorly understood. We aimed to investigate the protective 
      effects of creatine supplementation against doxorubicin-induced cardio and 
      skeletal muscle myotoxicity. This study analyzed twenty male C57BL/6J mice, 
      divided into three groups: Control (C; n = 6), Dox (n = 7) which received weekly 
      doxorubicin injections (16 mg/kg i.p. in 20 days) and DoxCr (n = 7) with both 
      doxorubicin and creatine supplementation (4%). Doxorubicin administration induced 
      skeletal muscle atrophy in extensor digitorum longus (EDL) (-28%) and soleus 
      muscles (-17%), accompanied by a decline in muscle strength. This atrophic 
      response was concomitant with increased oxidative stress and elevated levels of 
      IL-6. Cardiotoxic effects of doxorubicin were marked by a 15% reduction in 
      cardiac mass and a significant 21% decrease in cardiomyocyte diameter, alongside 
      a substantial 58% rise in IL-6 levels. On the opposite creatine supplementation 
      mitigated doxorubicin-induced oxidative stress (elevated MDA and IL-6, and 
      reduced GSH/GSSG ratio) and prevented skeletal muscle atrophy in both the EDL and 
      soleus muscles, while also enhancing muscle strength. However, protective effects 
      were not observed in cardiac muscle. Creatine protects skeletal, but not cardiac 
      muscle against doxorubicin-induced toxicity, atrophy and strength loss.
FAU - Cella, Paola Sanches
AU  - Cella PS
AD  - Department of Physical Education, State University of Londrina, Londrina, PR, 
      Brazil.
FAU - de Matos, Ricardo Luís Nascimento
AU  - de Matos RLN
AD  - Department of Chemistry, State University of Londrina, Londrina, PR, Brazil.
FAU - Marinello, Poliana Camila
AU  - Marinello PC
AD  - The University of Texas MD Anderson Cancer Center, Houston, Texas, USA.
FAU - Guimarães, T A S
AU  - Guimarães TAS
AD  - Department of Physical Education, State University of Londrina, Londrina, PR, 
      Brazil.
FAU - Nunes, J H C
AU  - Nunes JHC
AD  - Department of Physical Education, State University of Londrina, Londrina, PR, 
      Brazil.
FAU - Moura, Felipe Arruda
AU  - Moura FA
AD  - Laboratory of Applied Biomechanics State University of Londrina, Londrina, 
      Paraná, Brazil.
FAU - Bracarense, Ana Paula Frederico Rodrigues Loureiro
AU  - Bracarense APFRL
AD  - State University of Londrina, Laboratory of Animal Pathology, Londrina, Paraná, 
      Brazil.
FAU - Chimin, Patrícia
AU  - Chimin P
AD  - Department of Physical Education, State University of Londrina, Londrina, PR, 
      Brazil.
FAU - Deminice, Rafael
AU  - Deminice R
AD  - Department of Physical Education, State University of Londrina, Londrina, PR, 
      Brazil.
LA  - eng
PT  - Journal Article
DEP - 20250205
PL  - United States
TA  - Nutr Cancer
JT  - Nutrition and cancer
JID - 7905040
RN  - 80168379AG (Doxorubicin)
RN  - MU72812GK0 (Creatine)
RN  - 0 (Interleukin-6)
SB  - IM
MH  - Animals
MH  - *Doxorubicin/adverse effects/toxicity
MH  - Male
MH  - *Creatine/pharmacology
MH  - *Muscle, Skeletal/drug effects/metabolism
MH  - *Mice, Inbred C57BL
MH  - *Cardiotoxicity/prevention & control
MH  - *Oxidative Stress/drug effects
MH  - *Dietary Supplements
MH  - Mice
MH  - *Muscular Atrophy/chemically induced/prevention & control
MH  - Interleukin-6/metabolism
MH  - Muscle Strength/drug effects
MH  - Myocardium/metabolism/pathology
EDAT- 2025/02/05 12:24
MHDA- 2025/03/31 20:03
CRDT- 2025/02/05 08:13
PHST- 2025/03/31 20:03 [medline]
PHST- 2025/02/05 12:24 [pubmed]
PHST- 2025/02/05 08:13 [entrez]
AID - 10.1080/01635581.2025.2461257 [doi]
PST - ppublish
SO  - Nutr Cancer. 2025;77(4-5):506-517. doi: 10.1080/01635581.2025.2461257. Epub 2025 
      Feb 5.

PMID- 39716287
OWN - NLM
STAT- MEDLINE
DCOM- 20241224
LR  - 20250123
IS  - 1745-6215 (Electronic)
IS  - 1745-6215 (Linking)
VI  - 25
IP  - 1
DP  - 2024 Dec 23
TI  - The effect of Sarcomeal® oral supplementation plus vitamin D3 on muscle 
      parameters and metabolic factors in diabetic sarcopenia patients: study protocol 
      of a randomized controlled clinical trial.
PG  - 848
LID - 10.1186/s13063-024-08700-x [doi]
LID - 848
AB  - BACKGROUND: Diabetes is a significant risk factor for sarcopenia, a muscle 
      dystrophy affecting older individuals. Sarcopenia management typically involves 
      resistance exercise and oral supplements. Given the limitations of resistance 
      training for many elderly individuals, oral supplements play a crucial role in 
      treatment. This study is a protocol for evaluating the efficacy of the Sarcomeal® 
      supplement, a mixture of whey protein, creatine, branch-chained amino acids 
      (BCAAs), glutamine, and hydroxyl-methyl-butyrate (HMB) in diabetic people who 
      also have sarcopenia. METHODS AND ANALYSIS: This study is a randomized clinical 
      trial, in which sixty diabetic sarcopenia patients who meet the inclusion 
      criteria will be randomly assigned to the control or the intervention group with 
      a 1:1 allocation. The intervention group will receive one Sarcomeal® supplement 
      sachet plus 1000 IU of vitamin D daily and both groups will be recommended to 
      consume protein-rich food, be educated about the disease, and perform light 
      exercises for 12 weeks. Anthropometric measurements, body composition analysis, 
      muscle strength assessments, and blood tests will be conducted at the trial's 
      start and end. DISCUSSION: It is hypothesized that the Sarcomeal® supplement plus 
      vitamin D may be beneficial for the management of diabetic sarcopenia by reducing 
      inflammation, oxidative stress, and glucose metabolism. The outcome of this trial 
      will provide a basis for prescribing sarcomeal to patients with diabetic 
      sarcopenia. ETHICS AND DISSEMINATION: This protocol is registered at the Iranian 
      Registry of Clinical Trials (IRCT20230831059311N1) and also is approved by the 
      ethics committee of Tehran University of Medical Sciences (September 2023, 
      IR.TUMS.EMRI.REC.1402.071). TRIAL REGISTRATION: Iranian Registry of Clinical 
      Trials (ID: IRCT20230831059311N1).
CI  - © 2024. The Author(s).
FAU - Abdi Dezfouli, Ramin
AU  - Abdi Dezfouli R
AD  - Chronic Diseases Research Center, Endocrinology and Metabolism Population 
      Sciences Institute, Tehran University of Medical Sciences, Tehran, Iran.
FAU - Zargar Balajam, Narges
AU  - Zargar Balajam N
AD  - Endocrinology and Metabolism Research Center, Endocrinology and Metabolism 
      Clinical Sciences Institute, Tehran University of Medical Sciences, Tehran, Iran.
FAU - Shirazi, Sara
AU  - Shirazi S
AD  - Diabetes Research Center, Endocrinology and Metabolism Clinical Sciences 
      Institute, Tehran University of Medical Sciences, Tehran, Iran.
FAU - Heshmat, Ramin
AU  - Heshmat R
AD  - Chronic Diseases Research Center, Endocrinology and Metabolism Population 
      Sciences Institute, Tehran University of Medical Sciences, Tehran, Iran. 
      rheshmat@tums.ac.ir.
FAU - Shafiee, Gita
AU  - Shafiee G
AD  - Chronic Diseases Research Center, Endocrinology and Metabolism Population 
      Sciences Institute, Tehran University of Medical Sciences, Tehran, Iran. 
      gshafiee.endocrine@gmail.com.
LA  - eng
PT  - Clinical Trial Protocol
PT  - Journal Article
DEP - 20241223
PL  - England
TA  - Trials
JT  - Trials
JID - 101263253
RN  - 0 (Blood Glucose)
RN  - 1C6V77QF41 (Cholecalciferol)
RN  - MU72812GK0 (Creatine)
RN  - 0 (Valerates)
RN  - 0 (Whey Proteins)
SB  - IM
MH  - Aged
MH  - Female
MH  - Humans
MH  - Male
MH  - Middle Aged
MH  - Administration, Oral
MH  - Blood Glucose/metabolism/drug effects
MH  - *Cholecalciferol/administration & dosage
MH  - Creatine/administration & dosage
MH  - Diabetes Mellitus
MH  - *Dietary Supplements
MH  - Iran
MH  - *Muscle Strength/drug effects
MH  - Muscle, Skeletal/metabolism/drug effects
MH  - Oxidative Stress/drug effects
MH  - Randomized Controlled Trials as Topic
MH  - *Sarcopenia/drug therapy
MH  - Treatment Outcome
MH  - Valerates/administration & dosage
MH  - Whey Proteins/administration & dosage
PMC - PMC11667863
OTO - NOTNLM
OT  - Creatine
OT  - Food supplement
OT  - Glutamine
OT  - Intervention
OT  - Sarcopenia
OT  - Type 2 Diabetes
OT  - Vitamin D
OT  - Whey
COIS- Declarations. Consent for publication: Not applicable. Competing interests: None 
      of the authors of this study have any financial ties with Karen Company and do 
      not receive a salary from them. In this study, Karen Company will only provide 
      the product and will not pay any funds to the researchers.
EDAT- 2024/12/24 06:20
MHDA- 2024/12/24 06:21
PMCR- 2024/12/23
CRDT- 2024/12/24 00:05
PHST- 2024/03/09 00:00 [received]
PHST- 2024/12/12 00:00 [accepted]
PHST- 2024/12/24 06:21 [medline]
PHST- 2024/12/24 06:20 [pubmed]
PHST- 2024/12/24 00:05 [entrez]
PHST- 2024/12/23 00:00 [pmc-release]
AID - 10.1186/s13063-024-08700-x [pii]
AID - 8700 [pii]
AID - 10.1186/s13063-024-08700-x [doi]
PST - epublish
SO  - Trials. 2024 Dec 23;25(1):848. doi: 10.1186/s13063-024-08700-x.

PMID- 39683542
OWN - NLM
STAT- MEDLINE
DCOM- 20241217
LR  - 20250110
IS  - 2072-6643 (Electronic)
IS  - 2072-6643 (Linking)
VI  - 16
IP  - 23
DP  - 2024 Nov 29
TI  - Influence of CReatine Supplementation on mUScle Mass and Strength After Stroke 
      (ICaRUS Stroke Trial): A Randomized Controlled Trial.
LID - 10.3390/nu16234148 [doi]
LID - 4148
AB  - BACKGROUND/OBJECTIVES: The acute phase of stroke is marked by inflammation and 
      mobility changes that can compromise nutritional status. This study was a 
      randomized, double-blind, placebo-controlled trial evaluating the effectiveness 
      of creatine supplementation for older people during seven days of hospitalization 
      for stroke compared to usual care. METHOD: The primary outcome measures were 
      changes in functional capacity, strength, muscle mass, and muscle degradation. 
      The secondary outcomes were changes in serum biomarkers related to inflammation, 
      fibrosis, anabolism, and muscle synthesis. In addition, a follow-up 90 days after 
      the stroke verified functional capacity, strength, quality of life, and 
      mortality. Following admission for an acute stroke, participants received either 
      creatine (10 g) or a visually identical placebo (10 g) orally twice daily. Both 
      groups received supplementation with protein to achieve the goal of 1.5 g of 
      protein/kg of body weight/day and underwent daily mobility training during seven 
      days of hospitalization. RESULTS: Thirty older people were included in two 
      similar groups concerning baseline attributes (15-treatment/15-placebo). 
      CONCLUSIONS: Creatine supplementation did not influence functional capacity, 
      strength, or muscle mass during the first 7 days or outcomes 90 days after 
      stroke. There were no serious adverse events associated with creatine 
      supplementation. However, it decreased progranulin levels, raising a new 
      possibility of creatine action. This finding needs further exploration to 
      understand the biological significance of creatine-progranulin interaction.
FAU - Souza, Juli T
AU  - Souza JT
AUID- ORCID: 0000-0003-2227-7505
AD  - Department of Internal Medicine, Medical School, São Paulo State University 
      (UNESP), Botucatu 18618-970, SP, Brazil.
FAU - Minicucci, Marcos F
AU  - Minicucci MF
AD  - Department of Internal Medicine, Medical School, São Paulo State University 
      (UNESP), Botucatu 18618-970, SP, Brazil.
FAU - Ferreira, Natália C
AU  - Ferreira NC
AD  - Department of Internal Medicine, Medical School, São Paulo State University 
      (UNESP), Botucatu 18618-970, SP, Brazil.
FAU - Polegato, Bertha F
AU  - Polegato BF
AUID- ORCID: 0000-0002-2875-9532
AD  - Department of Internal Medicine, Medical School, São Paulo State University 
      (UNESP), Botucatu 18618-970, SP, Brazil.
FAU - Okoshi, Marina P
AU  - Okoshi MP
AUID- ORCID: 0000-0001-7728-4505
AD  - Department of Internal Medicine, Medical School, São Paulo State University 
      (UNESP), Botucatu 18618-970, SP, Brazil.
FAU - Modolo, Gabriel P
AU  - Modolo GP
AD  - Department of Neuroscience and Mental Health, Medical School, São Paulo State 
      University (UNESP), Botucatu 18618-970, SP, Brazil.
FAU - Leal-Pereira, Filipe W
AU  - Leal-Pereira FW
AD  - Department of Internal Medicine, Medical School, São Paulo State University 
      (UNESP), Botucatu 18618-970, SP, Brazil.
FAU - Phillips, Bethan E
AU  - Phillips BE
AD  - MRC-Versus Arthritis Centre for Musculoskeletal Ageing Research (CMAR) & NIHR 
      Nottingham Biomedical Research Centre, University of Nottingham Medical School, 
      Derby Uttoxeter Road, Derby DE22 3DT, UK.
FAU - Atherton, Philip J
AU  - Atherton PJ
AUID- ORCID: 0000-0002-7286-046X
AD  - MRC-Versus Arthritis Centre for Musculoskeletal Ageing Research (CMAR) & NIHR 
      Nottingham Biomedical Research Centre, University of Nottingham Medical School, 
      Derby Uttoxeter Road, Derby DE22 3DT, UK.
FAU - Smith, Kenneth
AU  - Smith K
AUID- ORCID: 0000-0001-8971-6635
AD  - MRC-Versus Arthritis Centre for Musculoskeletal Ageing Research (CMAR) & NIHR 
      Nottingham Biomedical Research Centre, University of Nottingham Medical School, 
      Derby Uttoxeter Road, Derby DE22 3DT, UK.
FAU - Wilkinson, Daniel J
AU  - Wilkinson DJ
AD  - MRC-Versus Arthritis Centre for Musculoskeletal Ageing Research (CMAR) & NIHR 
      Nottingham Biomedical Research Centre, University of Nottingham Medical School, 
      Derby Uttoxeter Road, Derby DE22 3DT, UK.
FAU - Gordon, Adam L
AU  - Gordon AL
AUID- ORCID: 0000-0003-1676-9853
AD  - Wolfson Institute of Public Health, Queen Mary University of London, London E1 
      4NS, UK.
AD  - Academic Centre for Healthy Ageing, Whipps Cross Hospital, Barts Health NHS 
      Trust, London E1 1BB, UK.
FAU - Tanni, Suzana E
AU  - Tanni SE
AUID- ORCID: 0000-0002-2587-2759
AD  - Department of Internal Medicine, Medical School, São Paulo State University 
      (UNESP), Botucatu 18618-970, SP, Brazil.
FAU - Costa, Vladimir E
AU  - Costa VE
AUID- ORCID: 0000-0003-3889-7514
AD  - Stable Isotopes Center, São Paulo State University (UNESP), Institute of 
      Biosciences, Botucatu 18618-970, SP, Brazil.
FAU - Fernandes, Maria F
AU  - Fernandes MF
AD  - Department of Internal Medicine, Medical School, São Paulo State University 
      (UNESP), Botucatu 18618-970, SP, Brazil.
FAU - Bazan, Silméia G
AU  - Bazan SG
AD  - Department of Internal Medicine, Medical School, São Paulo State University 
      (UNESP), Botucatu 18618-970, SP, Brazil.
FAU - Zornoff, Leonardo M
AU  - Zornoff LM
AD  - Department of Internal Medicine, Medical School, São Paulo State University 
      (UNESP), Botucatu 18618-970, SP, Brazil.
FAU - Paiva, Sérgio R
AU  - Paiva SR
AD  - Department of Internal Medicine, Medical School, São Paulo State University 
      (UNESP), Botucatu 18618-970, SP, Brazil.
FAU - Bazan, Rodrigo
AU  - Bazan R
AUID- ORCID: 0000-0003-3872-308X
AD  - Department of Neuroscience and Mental Health, Medical School, São Paulo State 
      University (UNESP), Botucatu 18618-970, SP, Brazil.
FAU - Azevedo, Paula S
AU  - Azevedo PS
AUID- ORCID: 0000-0002-5843-6232
AD  - Department of Internal Medicine, Medical School, São Paulo State University 
      (UNESP), Botucatu 18618-970, SP, Brazil.
LA  - eng
GR  - Voucher for Special Issue/Voucher for Special Issue/
PT  - Journal Article
PT  - Randomized Controlled Trial
DEP - 20241129
PL  - Switzerland
TA  - Nutrients
JT  - Nutrients
JID - 101521595
RN  - MU72812GK0 (Creatine)
RN  - 0 (Biomarkers)
SB  - IM
MH  - Humans
MH  - *Creatine/administration & dosage
MH  - *Dietary Supplements
MH  - Male
MH  - Female
MH  - Aged
MH  - Double-Blind Method
MH  - *Muscle Strength/drug effects
MH  - *Stroke/drug therapy
MH  - *Muscle, Skeletal/drug effects/metabolism
MH  - Stroke Rehabilitation/methods
MH  - Aged, 80 and over
MH  - Treatment Outcome
MH  - Quality of Life
MH  - Biomarkers/blood
PMC - PMC11643803
OTO - NOTNLM
OT  - creatine
OT  - muscle mass
OT  - older people
OT  - progranulin
OT  - sarcopenia
OT  - stroke
COIS- The authors declare no conflicts of interest.
EDAT- 2024/12/17 11:50
MHDA- 2024/12/17 11:51
PMCR- 2024/11/29
CRDT- 2024/12/17 01:08
PHST- 2024/10/22 00:00 [received]
PHST- 2024/11/25 00:00 [revised]
PHST- 2024/11/26 00:00 [accepted]
PHST- 2024/12/17 11:51 [medline]
PHST- 2024/12/17 11:50 [pubmed]
PHST- 2024/12/17 01:08 [entrez]
PHST- 2024/11/29 00:00 [pmc-release]
AID - nu16234148 [pii]
AID - nutrients-16-04148 [pii]
AID - 10.3390/nu16234148 [doi]
PST - epublish
SO  - Nutrients. 2024 Nov 29;16(23):4148. doi: 10.3390/nu16234148.

PMID- 39644170
OWN - NLM
STAT- MEDLINE
DCOM- 20250308
LR  - 20250310
IS  - 1531-8249 (Electronic)
IS  - 0364-5134 (Print)
IS  - 0364-5134 (Linking)
VI  - 97
IP  - 4
DP  - 2025 Apr
TI  - Prophylactic Fetal Creatine Supplementation Improves Post-Asphyxial EEG Recovery 
      and Reduces Seizures in Fetal Sheep: Implications for Hypoxic-Ischemic 
      Encephalopathy.
PG  - 673-687
LID - 10.1002/ana.27150 [doi]
AB  - OBJECTIVE: Hypoxic-ischemic encephalopathy (HIE) is a major cause of perinatal 
      brain injury. Creatine is a dietary supplement that can increase intracellular 
      phosphocreatine to improve the provision of intracellular adenosine triphosphate 
      (ATP) to meet the increase in metabolic demand of oxygen deprivation. Here, we 
      assessed prophylactic fetal creatine supplementation in reducing acute 
      asphyxia-induced seizures, disordered electroencephalography (EEG) activity and 
      cerebral inflammation and cell death histopathology. METHODS: Fetal sheep 
      (118 ± 1 days' gestational age [dGA]; 0.8 gestation) were implanted with 
      electrodes to continuously record EEG and nuchal electromyogram activity. At 121 
      dGA, fetuses were randomly assigned to sham control (i.v. saline infusion without 
      umbilical cord occlusion [UCO]; SalCon), continuous i.v. creatine infusion 
      (6 mg/kg/h; CrUCO) or isovolumetric saline (SalUCO) followed by UCO at 128 ± 2 
      dGA that lasted until the mean arterial blood pressure reached 19 mmHg. Brain 
      tissue was collected for histopathology after 72 hours of recovery. RESULTS: 
      Creatine supplementation had no effects on basal systemic or neurological 
      physiology. UCO duration did not differ between CrUCO and SalUCO. After 
      reperfusion, CrUCO fetuses had improved EEG power and frequency recovery and 
      reduced electrographic seizure incidence (SalUCO, 86% vs CrUCO, 29%) and burden. 
      At 72 hours after UCO, cell death in the cerebral cortex and astrogliosis in the 
      periventricular white matter were reduced in CrUCO fetuses compared with SalUCO. 
      INTERPRETATION: Creatine supplementation reduced post-asphyxial seizures and 
      improved EEG recovery. Improvements in functional recovery with creatine were 
      associated with regional reductions in cell death and astrogliosis. Prophylactic 
      creatine treatment has the potential to mitigate functional indices of HIE in the 
      late gestation fetal brain. ANN NEUROL 2025;97:673-687.
CI  - © 2024 The Author(s). Annals of Neurology published by Wiley Periodicals LLC on 
      behalf of American Neurological Association.
FAU - Tran, Nhi T
AU  - Tran NT
AUID- ORCID: 0000-0002-0396-9760
AD  - The Ritchie Centre, Hudson Institute of Medical Research, Melbourne, Victoria, 
      Australia.
AD  - Department of Obstetrics and Gynecology, Monash University, Melbourne, Victoria, 
      Australia.
FAU - Ellery, Stacey J
AU  - Ellery SJ
AD  - The Ritchie Centre, Hudson Institute of Medical Research, Melbourne, Victoria, 
      Australia.
AD  - Department of Obstetrics and Gynecology, Monash University, Melbourne, Victoria, 
      Australia.
FAU - Kelly, Sharmony B
AU  - Kelly SB
AD  - The Ritchie Centre, Hudson Institute of Medical Research, Melbourne, Victoria, 
      Australia.
AD  - Department of Obstetrics and Gynecology, Monash University, Melbourne, Victoria, 
      Australia.
FAU - Sévigny, Juliane
AU  - Sévigny J
AD  - The Ritchie Centre, Hudson Institute of Medical Research, Melbourne, Victoria, 
      Australia.
AD  - University of Sherbrooke, Quebec, Canada.
FAU - Chatton, Madeleine
AU  - Chatton M
AD  - The Ritchie Centre, Hudson Institute of Medical Research, Melbourne, Victoria, 
      Australia.
FAU - Lu, Hui
AU  - Lu H
AD  - The Ritchie Centre, Hudson Institute of Medical Research, Melbourne, Victoria, 
      Australia.
FAU - Polglase, Graeme R
AU  - Polglase GR
AD  - The Ritchie Centre, Hudson Institute of Medical Research, Melbourne, Victoria, 
      Australia.
AD  - Department of Pediatrics, Monash University, Melbourne, Victoria, Australia.
FAU - Snow, Rod J
AU  - Snow RJ
AD  - Institute for Physical Activity and Nutrition, Deakin University, Melbourne, 
      Victoria, Australia.
FAU - Walker, David W
AU  - Walker DW
AD  - The Ritchie Centre, Hudson Institute of Medical Research, Melbourne, Victoria, 
      Australia.
FAU - Galinsky, Robert
AU  - Galinsky R
AD  - The Ritchie Centre, Hudson Institute of Medical Research, Melbourne, Victoria, 
      Australia.
AD  - Department of Obstetrics and Gynecology, Monash University, Melbourne, Victoria, 
      Australia.
LA  - eng
GR  - Jack Brockhoff Foundation (Early Career Grant)/
GR  - ERG02123/Cerebral Palsy Alliance/
GR  - 1090890/National Health and Medical Research Council/
GR  - 1105526/National Health and Medical Research Council/
GR  - 1124493/National Health and Medical Research Council/
GR  - 1125539/National Health and Medical Research Council/
GR  - 1164954/National Health and Medical Research Council/
PT  - Journal Article
DEP - 20241207
PL  - United States
TA  - Ann Neurol
JT  - Annals of neurology
JID - 7707449
RN  - MU72812GK0 (Creatine)
SB  - IM
MH  - Animals
MH  - *Hypoxia-Ischemia, Brain/drug therapy/complications
MH  - *Creatine/administration & dosage/pharmacology
MH  - *Seizures/drug therapy/prevention & control/etiology
MH  - *Electroencephalography
MH  - Sheep
MH  - Female
MH  - *Dietary Supplements
MH  - Pregnancy
MH  - Asphyxia/complications
MH  - Fetus/drug effects
MH  - Brain/drug effects/pathology
PMC - PMC11889532
COIS- The authors declare no commercial or financial relationships that could be 
      construed as a potential conflict of interest. S.J.E. does serves as a member of 
      the Scientific Advisory Broad on creatine in health and medicine (AlzChem LLC.). 
      However, the company was not involved in the design or dissemination of this 
      study.
EDAT- 2024/12/08 01:09
MHDA- 2025/03/09 15:07
PMCR- 2025/03/08
CRDT- 2024/12/07 06:52
PHST- 2024/11/15 00:00 [revised]
PHST- 2024/07/26 00:00 [received]
PHST- 2024/11/18 00:00 [accepted]
PHST- 2025/03/09 15:07 [medline]
PHST- 2024/12/08 01:09 [pubmed]
PHST- 2024/12/07 06:52 [entrez]
PHST- 2025/03/08 00:00 [pmc-release]
AID - ANA27150 [pii]
AID - 10.1002/ana.27150 [doi]
PST - ppublish
SO  - Ann Neurol. 2025 Apr;97(4):673-687. doi: 10.1002/ana.27150. Epub 2024 Dec 7.

PMID- 39609811
OWN - NLM
STAT- MEDLINE
DCOM- 20241129
LR  - 20241201
IS  - 1477-3155 (Electronic)
IS  - 1477-3155 (Linking)
VI  - 22
IP  - 1
DP  - 2024 Nov 28
TI  - Oral creatine-modified selenium-based hyaluronic acid nanogel mediated 
      mitochondrial energy recovery to drive the treatment of inflammatory bowel 
      disease.
PG  - 740
LID - 10.1186/s12951-024-03007-0 [doi]
LID - 740
AB  - The damnification of mitochondrion is often considered to be an important culprit 
      of inflammatory bowel disease (IBD), however, there are fewer reports of 
      mechanisms of mitochondria-mediated IBD treatment. Therefore, we first proposed 
      to reboot mitochondrial energy metabolism to treat IBD by capturing the 
      double-sided factor of ROS and creatine (Cr)-assisted energy adjustment. Herein, 
      an oral Cr-modified selenium-based hyaluronic acid (HA) nanogel (HA(Se)-Cr 
      nanogel) was fabricated for treatment of IBD, through ROS elimination and energy 
      metabolism upgradation. More concretely, due to IBD lesion-specific positive 
      charge and the high expression of CD44, HA(Se)-Cr nanogel exhibited dual targeted 
      inflammatory bio-functions, and ROS-driven degradation properties in high-yield 
      ROS levels in inflammation areas. As expected, multifunctional HA(Se)-Cr nanogel 
      could effectively ameliorate IBD-related symptoms, such as mitochondrial 
      biological function restoration, inhibition of M1-like macrophage polarization, 
      gut mucosal reconstruction, microbial ecological repair, etc., thus excellently 
      treating IBD. Overall, the proposed strategy underlined that the great 
      potentiality of HA(Se)-Cr nanogel by restarting mitochondrial metabolic energy in 
      colitis lesions, providing new a pavement of mitochondrion-mediated colitis 
      treatment in clinical applications.
CI  - © 2024. The Author(s).
FAU - Huai, Manxiu
AU  - Huai M
AD  - Department of Gastroenterology, Xinhua Hospital, Shanghai Jiaotong University 
      School of Medicine, No. 1665 Kongjiang Road, Shanghai, 200092, P. R. China.
FAU - Pei, Mingliang
AU  - Pei M
AD  - Department of Orthopaedics, Shanghai Key Laboratory for Prevention and Treatment 
      of Bone and Joint Diseases, Shanghai Institute of Traumatology and Orthopaedics, 
      Ruijin Hospital, Shanghai Jiao Tong University School of Medicine, Shanghai, 
      200025, China. pei1991@sjtu.edu.cn.
FAU - Chen, Jie
AU  - Chen J
AD  - Shanghai Chest Hospital, Shanghai Jiao Tong University School of Medicine, No.241 
      West Huaihai Road, Shanghai, 200030, P. R. China.
FAU - Duan, Xiaoyan
AU  - Duan X
AD  - Department of Gastroenterology, Xinhua Hospital, Shanghai Jiaotong University 
      School of Medicine, No. 1665 Kongjiang Road, Shanghai, 200092, P. R. China.
FAU - Zhu, Yun
AU  - Zhu Y
AD  - Department of Oral and Maxillofacial Surgery, Zhongshan Hospital, Fudan 
      University, Shanghai, China.
FAU - Yang, Fan
AU  - Yang F
AD  - Department of Orthopaedics, Shanghai Key Laboratory for Prevention and Treatment 
      of Bone and Joint Diseases, Shanghai Institute of Traumatology and Orthopaedics, 
      Ruijin Hospital, Shanghai Jiao Tong University School of Medicine, Shanghai, 
      200025, China. yf12498@sjtu.edu.cn.
FAU - Ge, Wensong
AU  - Ge W
AD  - Department of Gastroenterology, Xinhua Hospital, Shanghai Jiaotong University 
      School of Medicine, No. 1665 Kongjiang Road, Shanghai, 200092, P. R. China. 
      gewensong@xinhuamed.com.cn.
LA  - eng
GR  - 2021M692433/China Postdoctoral Science Foundation/
GR  - 2020408/Shanghai Post-Doctoral Excellence Program/
GR  - 2020YNJCQ12/Natural projects for basic research of Shanghai Chest Hospital/
GR  - 21142202200/Science and Technology Commission of Shanghai Municipality Scientific 
      and Innovative Action Plan of Shanghai (CN)/
GR  - 81200279/National Natural Science Foundation of China/
PT  - Journal Article
DEP - 20241128
PL  - England
TA  - J Nanobiotechnology
JT  - Journal of nanobiotechnology
JID - 101152208
RN  - 9004-61-9 (Hyaluronic Acid)
RN  - H6241UJ22B (Selenium)
RN  - 0 (Nanogels)
RN  - MU72812GK0 (Creatine)
RN  - 0 (Reactive Oxygen Species)
RN  - 0 (polyethylene glycol polyethyleneimine nanogel)
RN  - 3WJQ0SDW1A (Polyethylene Glycols)
RN  - 9002-98-6 (Polyethyleneimine)
SB  - IM
MH  - *Hyaluronic Acid/chemistry
MH  - *Mitochondria/metabolism/drug effects
MH  - Animals
MH  - *Selenium/chemistry/pharmacology
MH  - Mice
MH  - *Nanogels/chemistry
MH  - *Creatine
MH  - *Inflammatory Bowel Diseases/drug therapy
MH  - *Energy Metabolism/drug effects
MH  - Administration, Oral
MH  - Reactive Oxygen Species/metabolism
MH  - Male
MH  - Humans
MH  - RAW 264.7 Cells
MH  - Polyethylene Glycols
MH  - Polyethyleneimine
PMC - PMC11603945
OTO - NOTNLM
OT  - Energy adjustment
OT  - IBD treatment
OT  - Mitochondrial repair
OT  - Nanogel
OT  - ROS scavenging
COIS- Declarations. Ethics approval and consent to participate: All animal care and 
      experimental protocols comply with the relevant laws, regulations and standards 
      concerning animal welfare ethics. This project has been supervised and approved 
      by Laboratory Animal Welfare and Ethics Committee of Shanghai Jiaotong University 
      (ICCUC NO. 2020-09-XLM-03). Competing interests: The authors declare no competing 
      interests.
EDAT- 2024/11/29 05:20
MHDA- 2024/11/29 06:21
PMCR- 2024/11/28
CRDT- 2024/11/28 23:56
PHST- 2024/06/18 00:00 [received]
PHST- 2024/11/11 00:00 [accepted]
PHST- 2024/11/29 06:21 [medline]
PHST- 2024/11/29 05:20 [pubmed]
PHST- 2024/11/28 23:56 [entrez]
PHST- 2024/11/28 00:00 [pmc-release]
AID - 10.1186/s12951-024-03007-0 [pii]
AID - 3007 [pii]
AID - 10.1186/s12951-024-03007-0 [doi]
PST - epublish
SO  - J Nanobiotechnology. 2024 Nov 28;22(1):740. doi: 10.1186/s12951-024-03007-0.

PMID- 39486133
OWN - NLM
STAT- MEDLINE
DCOM- 20241208
LR  - 20241208
IS  - 1532-3072 (Electronic)
IS  - 0040-8166 (Linking)
VI  - 91
DP  - 2024 Dec
TI  - Phosphocreatine ameliorates hepatocellular apoptosis mediated by protecting 
      mitochondrial damage in liver ischemia/reperfusion injury through inhibiting TLR4 
      and Agonizing Akt Pathway.
PG  - 102599
LID - S0040-8166(24)00300-8 [pii]
LID - 10.1016/j.tice.2024.102599 [doi]
AB  - Hepatic ischemia/reperfusion (HI/R) presents significant challenges in surgical 
      liver transplantation and hepatic ischemic shock, with few effective clinical 
      preventive measures available. This study explores the potential protective 
      effects and underlying mechanisms of phosphocreatine (PCr) in the context of 
      HI/R. We established an in vitro ischemia/reperfusion model using hepatocellular 
      carcinoma HepG2 cells and normal liver L02 cells. For in vivo assessments, 
      C57BL/6 mice were subjected to the HI/R model to evaluate the impact of PCr on 
      liver protection. PCr pretreatment significantly improved liver cell survival 
      rates, maintained mitochondrial membrane potential (MMP), reduced apoptosis, and 
      alleviated oxidative damage and inflammatory responses. Importantly, PCr exerted 
      its protective effects by downregulating TLR4 and activating the Akt signaling 
      pathway, which suppressed inflammation, mitigated oxidative stress, inhibited 
      apoptosis, and modulated key biomarkers, including ALT, AST, IL-6, IL-1β, TNF-α, 
      SOD, MDA, and reactive oxygen species (ROS). Western blot analyses demonstrated 
      PCr's anti-inflammatory effects through the regulation of UCP2, Cyp-D, Cyt-C, and 
      PGC-1α, thereby preserving mitochondrial structure and function, maintaining MMP, 
      and regulating membrane pores. Transmission electron microscopy further 
      highlighted PCr's role in sustaining mitochondrial integrity. In conclusion, our 
      findings suggest that PCr helps maintain mitochondrial homeostasis by intervening 
      in the TLR4 inflammatory pathway and activating the Akt signaling pathway, 
      ultimately reducing liver injury. This study offers new insights and potential 
      treatment strategies for HI/R, providing valuable guidance for future clinical 
      applications.
CI  - Copyright © 2024 Elsevier Ltd. All rights reserved.
FAU - Wang, Fu Han
AU  - Wang FH
AD  - Collage of Pharmacy, Department of Pharmacology, Dalian Medical 
      University, Dalian 116044, China.
FAU - Qaed, Eskandar
AU  - Qaed E
AD  - Collage of Pharmacy, Department of Pharmacology, Dalian Medical 
      University, Dalian 116044, China; Chemistry and Chemical Engineering Department, 
      Lanzhou University, Gansu, China.
FAU - Aldahmash, Waleed
AU  - Aldahmash W
AD  - Zoology Department, College of Science, King Saud University, PO Box 2455, Riyadh 
      11451, Saudi Arabia.
FAU - Mahyoub, Mueataz A
AU  - Mahyoub MA
AD  - Department of Gastroenterology, First Affiliated Hospital of Xi'an Jiaotong 
      University, Xi'an, China.
FAU - Tang, Zhongyuan
AU  - Tang Z
AD  - Department of Orthodontics, School of Stomatology, Jilin University, 1500 Qinghua 
      Road, Changchun 130021, China.
FAU - Chu, Peng
AU  - Chu P
AD  - Collage of Pharmacy, Department of Pharmacology, Dalian Medical 
      University, Dalian 116044, China. Electronic address: chupeng@163.com.
FAU - Tang, Ze Yao
AU  - Tang ZY
AD  - Collage of Pharmacy, Department of Pharmacology, Dalian Medical 
      University, Dalian 116044, China. Electronic address: zeyaotang@163.com.
LA  - eng
PT  - Journal Article
DEP - 20241030
PL  - Scotland
TA  - Tissue Cell
JT  - Tissue & cell
JID - 0214745
RN  - 0 (Toll-Like Receptor 4)
RN  - EC 2.7.11.1 (Proto-Oncogene Proteins c-akt)
RN  - 020IUV4N33 (Phosphocreatine)
SB  - IM
MH  - *Toll-Like Receptor 4/metabolism
MH  - *Reperfusion Injury/metabolism/pathology
MH  - Animals
MH  - *Proto-Oncogene Proteins c-akt/metabolism
MH  - *Apoptosis/drug effects
MH  - *Signal Transduction/drug effects
MH  - Humans
MH  - Mice
MH  - *Phosphocreatine/metabolism/pharmacology
MH  - *Liver/metabolism/pathology
MH  - Mice, Inbred C57BL
MH  - Mitochondria/metabolism/drug effects
MH  - Hep G2 Cells
MH  - Male
MH  - Oxidative Stress/drug effects
MH  - Membrane Potential, Mitochondrial/drug effects
OTO - NOTNLM
OT  - Akt
OT  - Hepatic
OT  - Ischemia-reperfusion
OT  - Mitochondria
OT  - Phosphocreatine
OT  - TLR4
COIS- Declaration of Competing Interest The authors have no conflict of interest.
EDAT- 2024/11/02 23:12
MHDA- 2024/12/09 00:22
CRDT- 2024/11/01 19:02
PHST- 2024/09/16 00:00 [received]
PHST- 2024/10/24 00:00 [revised]
PHST- 2024/10/27 00:00 [accepted]
PHST- 2024/12/09 00:22 [medline]
PHST- 2024/11/02 23:12 [pubmed]
PHST- 2024/11/01 19:02 [entrez]
AID - S0040-8166(24)00300-8 [pii]
AID - 10.1016/j.tice.2024.102599 [doi]
PST - ppublish
SO  - Tissue Cell. 2024 Dec;91:102599. doi: 10.1016/j.tice.2024.102599. Epub 2024 Oct 
      30.

PMID- 39408252
OWN - NLM
STAT- MEDLINE
DCOM- 20241016
LR  - 20241019
IS  - 2072-6643 (Electronic)
IS  - 2072-6643 (Linking)
VI  - 16
IP  - 19
DP  - 2024 Sep 28
TI  - Fueling the Firefighter and Tactical Athlete with Creatine: A Narrative Review of 
      a Key Nutrient for Public Safety.
LID - 10.3390/nu16193285 [doi]
LID - 3285
AB  - Background/Objectives: Firefighters, tactical police officers, and warriors often 
      engage in periodic, intermittent, high-intensity physical work in austere 
      environmental conditions and have a heightened risk of premature mortality. In 
      addition, tough decision-making challenges, routine sleep deprivation, and trauma 
      exacerbate this risk. Therefore, identifying strategies to bolster these 
      personnel's health and occupational performance is critical. Creatine monohydrate 
      (CrM) supplementation may offer several benefits to firefighters and tactical 
      athletes (e.g., police, security, and soldiers) due to its efficacy regarding 
      physical performance, muscle, cardiovascular health, mental health, and cognitive 
      performance. Methods: We conducted a narrative review of the literature with a 
      focus on the benefits and application of creatine monohydrate among firefighters. 
      Results: Recent evidence demonstrates that CrM can improve anaerobic exercise 
      capacity and muscular fitness performance outcomes and aid in thermoregulation, 
      decision-making, sleep, recovery from traumatic brain injuries (TBIs), and mental 
      health. Emerging evidence also suggests that CrM may confer an 
      antioxidant/anti-inflammatory effect, which may be particularly important for 
      firefighters and those performing tactical occupations exposed to oxidative and 
      physiological stress, which can elicit systemic inflammation and increase the 
      risk of chronic diseases. Conclusions: This narrative review highlights the 
      potential applications of CrM for related tactical occupations, with a particular 
      focus on firefighters, and calls for further research into these populations.
FAU - Gonzalez, Drew E
AU  - Gonzalez DE
AUID- ORCID: 0000-0002-7279-4968
AD  - Exercise and Sport Nutrition Laboratory, Department of Kinesiology and Sport 
      Management, Texas A&M University, College Station, TX 77843, USA.
AD  - Tactical Athlete Research Unit, Texas A&M University, College Station, TX 77843, 
      USA.
FAU - Forbes, Scott C
AU  - Forbes SC
AUID- ORCID: 0000-0001-6896-5552
AD  - Department of Physical Education Studies, Faculty of Education, Brandon 
      University, Brandon, MB R7A 6A9, Canada.
FAU - Zapp, Annette
AU  - Zapp A
AUID- ORCID: 0009-0009-8312-1118
AD  - Fire Rescue Wellness, Guthrie, OK 73044, USA.
FAU - Jagim, Andrew
AU  - Jagim A
AUID- ORCID: 0000-0002-6651-5096
AD  - Sports Medicine, Mayo Clinic Health System, La Crosse, WI 54601, USA.
FAU - Luedke, Joel
AU  - Luedke J
AD  - Olmsted Medical Center-Sports Medicine, La Crosse, WI 54601, USA.
FAU - Dickerson, Broderick L
AU  - Dickerson BL
AD  - Exercise and Sport Nutrition Laboratory, Department of Kinesiology and Sport 
      Management, Texas A&M University, College Station, TX 77843, USA.
FAU - Root, Alexandria
AU  - Root A
AD  - Rooted in Dietetics LLC, Taylor, MI 48180, USA.
FAU - Gil, Adriana
AU  - Gil A
AD  - College of Medicine, University of Houston, Houston, TX 77021, USA.
FAU - Johnson, Sarah E
AU  - Johnson SE
AD  - Exercise and Sport Nutrition Laboratory, Department of Kinesiology and Sport 
      Management, Texas A&M University, College Station, TX 77843, USA.
AD  - Tactical Athlete Research Unit, Texas A&M University, College Station, TX 77843, 
      USA.
FAU - Coles, Macilynn
AU  - Coles M
AD  - Tactical Athlete Research Unit, Texas A&M University, College Station, TX 77843, 
      USA.
FAU - Brager, Allison
AU  - Brager A
AD  - U.S. Army John F. Kennedy Special Warfare Center and School, Fort Liberty, NC 
      48397, USA.
FAU - Sowinski, Ryan J
AU  - Sowinski RJ
AUID- ORCID: 0000-0003-3885-4100
AD  - Exercise and Sport Nutrition Laboratory, Department of Kinesiology and Sport 
      Management, Texas A&M University, College Station, TX 77843, USA.
FAU - Candow, Darren G
AU  - Candow DG
AD  - Faculty of Kinesiology and Health Studies, University of Regina, Regina, SK S4S 
      0A2, Canada.
FAU - Kreider, Richard B
AU  - Kreider RB
AUID- ORCID: 0000-0002-3906-1658
AD  - Exercise and Sport Nutrition Laboratory, Department of Kinesiology and Sport 
      Management, Texas A&M University, College Station, TX 77843, USA.
LA  - eng
PT  - Journal Article
PT  - Review
DEP - 20240928
PL  - Switzerland
TA  - Nutrients
JT  - Nutrients
JID - 101521595
RN  - MU72812GK0 (Creatine)
SB  - IM
MH  - Humans
MH  - *Firefighters
MH  - *Creatine/administration & dosage
MH  - *Dietary Supplements
MH  - *Athletes
MH  - Police
PMC - PMC11478539
OTO - NOTNLM
OT  - brain health
OT  - firefighting
OT  - performance
OT  - supplementation
OT  - tactical athletes
OT  - tactical professions ergogenic
COIS- The authors did not receive financial remuneration for preparing and reviewing 
      this paper. S.C.F. serves as a scientific advisor for Bear Balanced, a company 
      that sells creatine products. S.C.F. has received creatine supplement donations 
      for scientific studies. A.J. has consulted with and received external funding 
      from companies who sell dietary ingredients and has received remuneration from 
      companies for delivering scientific presentations at conferences. A.J. also 
      writes for online and other media outlets on topics related to exercise and 
      nutrition. D.G.C. has conducted industry-sponsored research involving creatine 
      supplementation and received product donations for scientific studies and travel 
      support for presentations involving creatine supplementation at scientific 
      conferences. In addition, D.G.C. serves on the Scientific Advisory Board for 
      Alzchem (a company that manufactures CrM) and as an expert witness/consultant in 
      legal cases involving creatine supplementation. R.B.K. has conducted 
      industry-sponsored research on creatine, received financial support for 
      presenting lectures about creatine at industry-sponsored scientific conferences, 
      and served as an expert witness on cases related to creatine. Additionally, he 
      serves as chair of the Scientific Advisory Board for Alzchem. Alzchem provided 
      the article processing fees to publish this paper, but were not involved in the 
      analysis of literature, writing, or conclusions made in this paper. None of the 
      other authors have conflicts of interest related to this work.
EDAT- 2024/10/16 10:19
MHDA- 2024/10/16 10:20
PMCR- 2024/09/28
CRDT- 2024/10/16 01:05
PHST- 2024/08/22 00:00 [received]
PHST- 2024/09/20 00:00 [revised]
PHST- 2024/09/25 00:00 [accepted]
PHST- 2024/10/16 10:20 [medline]
PHST- 2024/10/16 10:19 [pubmed]
PHST- 2024/10/16 01:05 [entrez]
PHST- 2024/09/28 00:00 [pmc-release]
AID - nu16193285 [pii]
AID - nutrients-16-03285 [pii]
AID - 10.3390/nu16193285 [doi]
PST - epublish
SO  - Nutrients. 2024 Sep 28;16(19):3285. doi: 10.3390/nu16193285.

PMID- 39203882
OWN - NLM
STAT- MEDLINE
DCOM- 20240829
LR  - 20240913
IS  - 2072-6643 (Electronic)
IS  - 2072-6643 (Linking)
VI  - 16
IP  - 16
DP  - 2024 Aug 17
TI  - Dietary Supplementation on Physical Performance and Recovery in Active-Duty 
      Military Personnel: A Systematic Review of Randomized and Quasi-Experimental 
      Controlled Trials.
LID - 10.3390/nu16162746 [doi]
LID - 2746
AB  - BACKGROUND: Warfighters, often called tactical athletes, seek dietary 
      supplementation to enhance training and recovery. Roughly 69% of active-duty US 
      military personnel have reported consuming dietary supplements. The objective of 
      this systematic review was to examine the impact of dietary supplements on 
      muscle-related physical performance and recovery in active-duty military 
      personnel. METHODS: Randomized controlled trials and quasi-experimental 
      controlled trials of oral dietary supplementation in active-duty military members 
      were examined. A protocol was registered (PROSPERO CRD42023401472), and a 
      systematic search of MEDLINE and CINAHL was undertaken. Inclusion criteria 
      consisted of studies published between 1990-2023 with outcomes of muscle 
      performance and recovery among active-duty military populations. The risk of bias 
      was assessed with the McMaster University Guidelines and Critical Review Form for 
      Quantitative Studies. RESULTS: Sixteen studies were included. Four were conducted 
      on protein or carbohydrate; four on beta-alanine alone, creatine alone, or in 
      combination; two on mixed nutritional supplements; two on probiotics alone or in 
      combination with beta hydroxy-beta methylbutyrate calcium; and four on 
      phytonutrient extracts including oregano, beetroot juice, quercetin, and 
      resveratrol. Ten examined outcomes related to physical performance, and six on 
      outcomes of injury or recovery. Overall, protein, carbohydrate, beta-alanine, 
      creatine, and beetroot juice modestly improved performance, while quercetin did 
      not. Protein, carbohydrates, beta-alanine, probiotics, and oregano reduced 
      markers of inflammation, while resveratrol did not. CONCLUSIONS: Nutrition 
      supplementation may have small benefits on muscle performance and recovery in 
      warfighters. However, there are significant limitations in interpretation due to 
      the largely inconsistent evidence of ingredients and comparable outcomes. Thus, 
      there is inadequate practical evidence to suggest how dietary supplementation may 
      affect field performance.
FAU - Harlow, Jacie
AU  - Harlow J
AD  - Department of Health and Human Performance, Norwich University, Northfield, VT 
      05663, USA.
FAU - Blodgett, Kylie
AU  - Blodgett K
AD  - Department of Health and Human Performance, Norwich University, Northfield, VT 
      05663, USA.
FAU - Stedman, Jenna
AU  - Stedman J
AD  - Department of Nutrition & Dietetics, Kansas University Medical Center, Kansas 
      City, KS 66103, USA.
FAU - Pojednic, Rachele
AU  - Pojednic R
AUID- ORCID: 0000-0002-6117-0551
AD  - Department of Health and Human Performance, Norwich University, Northfield, VT 
      05663, USA.
AD  - Stanford Lifestyle Medicine, Stanford Prevention Research Center, Department of 
      Medicine, Stanford University, Stanford, CA 94305, USA.
LA  - eng
PT  - Journal Article
PT  - Systematic Review
DEP - 20240817
PL  - Switzerland
TA  - Nutrients
JT  - Nutrients
JID - 101521595
RN  - 11P2JDE17B (beta-Alanine)
RN  - 3F752311CD (beta-hydroxyisovaleric acid)
RN  - MU72812GK0 (Creatine)
RN  - 0 (Dietary Carbohydrates)
RN  - 0 (Dietary Proteins)
RN  - 9IKM0I5T1E (Quercetin)
RN  - Q369O8926L (Resveratrol)
RN  - 0 (Valerates)
SB  - IM
MH  - Humans
MH  - beta-Alanine/administration & dosage
MH  - Creatine/administration & dosage
MH  - Dietary Carbohydrates/administration & dosage
MH  - Dietary Proteins/administration & dosage
MH  - *Dietary Supplements
MH  - *Military Personnel
MH  - *Physical Functional Performance
MH  - Probiotics/administration & dosage
MH  - Quercetin/administration & dosage
MH  - Randomized Controlled Trials as Topic
MH  - Resveratrol/administration & dosage
MH  - Valerates/administration & dosage
PMC - PMC11357047
OTO - NOTNLM
OT  - muscle
OT  - performance
OT  - recovery
OT  - supplementation
OT  - warfighter
COIS- The authors declare no conflicts of interest.
EDAT- 2024/08/31 09:53
MHDA- 2024/08/31 09:54
PMCR- 2024/08/17
CRDT- 2024/08/29 01:26
PHST- 2024/07/12 00:00 [received]
PHST- 2024/08/14 00:00 [revised]
PHST- 2024/08/14 00:00 [accepted]
PHST- 2024/08/31 09:54 [medline]
PHST- 2024/08/31 09:53 [pubmed]
PHST- 2024/08/29 01:26 [entrez]
PHST- 2024/08/17 00:00 [pmc-release]
AID - nu16162746 [pii]
AID - nutrients-16-02746 [pii]
AID - 10.3390/nu16162746 [doi]
PST - epublish
SO  - Nutrients. 2024 Aug 17;16(16):2746. doi: 10.3390/nu16162746.

PMID- 39163912
OWN - NLM
STAT- MEDLINE
DCOM- 20240915
LR  - 20241112
IS  - 1090-2139 (Electronic)
IS  - 0889-1591 (Print)
IS  - 0889-1591 (Linking)
VI  - 122
DP  - 2024 Nov
TI  - Maternal prenatal immune activation associated with brain tissue microstructure 
      and metabolite concentrations in newborn infants.
PG  - 279-286
LID - S0889-1591(24)00548-8 [pii]
LID - 10.1016/j.bbi.2024.08.025 [doi]
AB  - Few human studies have assessed the association of prenatal maternal immune 
      activation (MIA) with measures of brain development and psychiatric risk in 
      newborn offspring. Our goal was to identify the effects of MIA during the 2nd and 
      3rd trimesters of pregnancy on newborn measures of brain metabolite 
      concentrations, tissue microstructure, and motor development. This was a 
      prospective longitudinal cohort study conducted with nulliparous pregnant women 
      who were aged 14 to 19 years and recruited in their 2nd trimester, as well as 
      their children who were followed through 14 months of age. MIA was indexed by 
      maternal interleukin-6 (IL-6) and C-reactive protein (CRP) in both trimesters of 
      pregnancy. Primary outcomes included: (1) newborn brain metabolite concentrations 
      as ratios to creatine (N-acetylaspartate (NAA)/creatine (Cr) and choline 
      (Cho)/Cr) measured using Magnetic Resonance Spectroscopy; (2) newborn fractional 
      anisotropy and mean diffusivity, measured using Diffusion Tensor Imaging; and (3) 
      indices of motor development, assessed prenatally and postnatally at ages 4- and 
      14-months. Maternal IL-6 and CRP levels associated significantly with both 
      metabolites in the putamen, thalamus, insula, and the internal capsule. Maternal 
      IL-6 associated significantly with fractional anisotropy in the putamen, caudate, 
      thalamus, insula, and precuneus, and with mean diffusivity in the inferior 
      parietal and middle temporal gyrus. CRP associated significantly with fractional 
      anisotropy in the thalamus, insula, and putamen. Significant associations were 
      found in common regions across imaging modalities, though the direction of 
      associations differed by immune marker. In addition, both maternal IL-6 and CRP 
      (in both trimesters) prenatally associated significantly with offspring motor 
      development at 4- and 14-months of age. The left thalamus mediated effects of 
      IL-6 on postnatal motor development. These findings demonstrate that levels of 
      MIA in mid- to late pregnancy in a generally healthy sample associate with tissue 
      characteristics in newborn brain regions that primarily support motor integration 
      and coordination, as well as behavioral regulation. Those brain effects may 
      contribute to differences in motor development.
CI  - Copyright © 2024 Elsevier Inc. All rights reserved.
FAU - Spann, Marisa N
AU  - Spann MN
AD  - Vagelos College of Physicians and Surgeons, Columbia University, New York, NY, 
      United States; New York State Psychiatric Institute, New York, NY, United States. 
      Electronic address: mns2125@cumc.columbia.edu.
FAU - Bansal, Ravi
AU  - Bansal R
AD  - Children's Hospital Los Angeles, Los Angeles, CA, United States; Department of 
      Psychiatry, Keck School of Medicine, University of Southern California, Los 
      Angeles, CA, United States.
FAU - Aydin, Ezra
AU  - Aydin E
AD  - Vagelos College of Physicians and Surgeons, Columbia University, New York, NY, 
      United States.
FAU - Pollatou, Angeliki
AU  - Pollatou A
AD  - Vagelos College of Physicians and Surgeons, Columbia University, New York, NY, 
      United States.
FAU - Alleyne, Kiarra
AU  - Alleyne K
AD  - Vagelos College of Physicians and Surgeons, Columbia University, New York, NY, 
      United States.
FAU - Bennett, Margaret
AU  - Bennett M
AD  - Vagelos College of Physicians and Surgeons, Columbia University, New York, NY, 
      United States.
FAU - Sawardekar, Siddhant
AU  - Sawardekar S
AD  - Children's Hospital Los Angeles, Los Angeles, CA, United States.
FAU - Delapenha, Kayla
AU  - Delapenha K
AD  - Vagelos College of Physicians and Surgeons, Columbia University, New York, NY, 
      United States.
FAU - Cheng, Bin
AU  - Cheng B
AD  - Vagelos College of Physicians and Surgeons, Columbia University, New York, NY, 
      United States.
FAU - Lee, Seonjoo
AU  - Lee S
AD  - Vagelos College of Physicians and Surgeons, Columbia University, New York, NY, 
      United States; New York State Psychiatric Institute, New York, NY, United States.
FAU - Monk, Catherine
AU  - Monk C
AD  - Vagelos College of Physicians and Surgeons, Columbia University, New York, NY, 
      United States; New York State Psychiatric Institute, New York, NY, United States.
FAU - Peterson, Bradley S
AU  - Peterson BS
AD  - Children's Hospital Los Angeles, Los Angeles, CA, United States; Department of 
      Psychiatry, Keck School of Medicine, University of Southern California, Los 
      Angeles, CA, United States.
LA  - eng
GR  - K23 HD092589/HD/NICHD NIH HHS/United States
GR  - KL2 TR001874/TR/NCATS NIH HHS/United States
GR  - L40 HD099766/HD/NICHD NIH HHS/United States
GR  - R01 MH117983/MH/NIMH NIH HHS/United States
GR  - KL2 TR000081/TR/NCATS NIH HHS/United States
GR  - L40 MH127761/MH/NIMH NIH HHS/United States
GR  - K24 MH127381/MH/NIMH NIH HHS/United States
GR  - TL1 TR001875/TR/NCATS NIH HHS/United States
GR  - R01 MH126133/MH/NIMH NIH HHS/United States
GR  - R01 HD090051/HD/NICHD NIH HHS/United States
GR  - R01 MH093677/MH/NIMH NIH HHS/United States
PT  - Journal Article
DEP - 20240818
PL  - Netherlands
TA  - Brain Behav Immun
JT  - Brain, behavior, and immunity
JID - 8800478
RN  - 0 (Interleukin-6)
RN  - 9007-41-4 (C-Reactive Protein)
RN  - MU72812GK0 (Creatine)
RN  - N91BDP6H0X (Choline)
RN  - 997-55-7 (N-acetylaspartate)
RN  - 30KYC7MIAI (Aspartic Acid)
SB  - IM
UOF - medRxiv. 2023 Jul 03:2023.07.01.23292113. doi: 10.1101/2023.07.01.23292113. PMID: 
      37461481
MH  - Humans
MH  - Female
MH  - Pregnancy
MH  - *Brain/metabolism
MH  - Infant, Newborn
MH  - *Interleukin-6/metabolism
MH  - Adolescent
MH  - Longitudinal Studies
MH  - *C-Reactive Protein/metabolism/analysis
MH  - Young Adult
MH  - Prospective Studies
MH  - Adult
MH  - Prenatal Exposure Delayed Effects/metabolism/immunology
MH  - Creatine/metabolism
MH  - Male
MH  - Infant
MH  - Choline/metabolism
MH  - Aspartic Acid/metabolism/analogs & derivatives
MH  - Diffusion Tensor Imaging
MH  - Magnetic Resonance Spectroscopy
MH  - Child Development/physiology
PMC - PMC11551918
MID - NIHMS2020563
OTO - NOTNLM
OT  - Diffusion tensor imaging
OT  - Early brain development
OT  - Maternal immune activation, magnetic resonance spectroscopy
COIS- Declaration of Competing Interest The authors declare that they have no known 
      competing financial interests or personal relationships that could have appeared 
      to influence the work reported in this paper.
EDAT- 2024/08/21 03:50
MHDA- 2024/09/16 00:42
PMCR- 2025/11/01
CRDT- 2024/08/20 19:10
PHST- 2023/10/09 00:00 [received]
PHST- 2024/08/06 00:00 [revised]
PHST- 2024/08/11 00:00 [accepted]
PHST- 2025/11/01 00:00 [pmc-release]
PHST- 2024/09/16 00:42 [medline]
PHST- 2024/08/21 03:50 [pubmed]
PHST- 2024/08/20 19:10 [entrez]
AID - S0889-1591(24)00548-8 [pii]
AID - 10.1016/j.bbi.2024.08.025 [doi]
PST - ppublish
SO  - Brain Behav Immun. 2024 Nov;122:279-286. doi: 10.1016/j.bbi.2024.08.025. Epub 
      2024 Aug 18.

PMID- 39163909
OWN - NLM
STAT- MEDLINE
DCOM- 20240915
LR  - 20240924
IS  - 1090-2139 (Electronic)
IS  - 0889-1591 (Print)
IS  - 0889-1591 (Linking)
VI  - 122
DP  - 2024 Nov
TI  - Diffusion magnetic resonance spectroscopy captures microglial reactivity related 
      to gut-derived systemic lipopolysaccharide: A preliminary study.
PG  - 345-352
LID - S0889-1591(24)00555-5 [pii]
LID - 10.1016/j.bbi.2024.08.034 [doi]
AB  - Neuroinflammation is a key component underlying multiple neurological disorders, 
      yet non-invasive and cost-effective assessment of in vivo neuroinflammatory 
      processes in the central nervous system remains challenging. Diffusion weighted 
      magnetic resonance spectroscopy (dMRS) has shown promise in addressing these 
      challenges by measuring diffusivity properties of different neurometabolites, 
      which can reflect cell-specific morphologies. Prior work has demonstrated dMRS 
      utility in capturing microglial reactivity in the context of lipopolysaccharide 
      (LPS) challenges and serious neurological disorders, detected as changes of 
      microglial metabolite diffusivity properties. However, the extent to which such 
      dMRS metrics are capable of detecting subtler and more nuanced levels of 
      neuroinflammation in populations without overt neuropathology is unknown. Here we 
      examined the relationship between intrinsic, gut-derived levels of systemic LPS 
      and dMRS-based apparent diffusion coefficients (ADC) of choline, creatine, and 
      N-acetylaspartate (NAA) in two brain regions: the thalamus and the corona 
      radiata. Higher plasma LPS concentrations were significantly associated with 
      increased ADC of choline and NAA in the thalamic region, with no such 
      relationships observed in the corona radiata for any of the metabolites examined. 
      As such, dMRS may have the sensitivity to measure microglial reactivity across 
      populations with highly variable levels of neuroinflammation, and holds promising 
      potential for widespread applications in both research and clinical settings.
CI  - Copyright © 2024 The Authors. Published by Elsevier Inc. All rights reserved.
FAU - Birg, Aleksandr
AU  - Birg A
AD  - Department of Internal Medicine, Raymond G. Murphy VA Medical Center, 
      Albuquerque, NM, USA; Department of Internal Medicine, University of New Mexico 
      School of Medicine, Albuquerque, NM, USA.
FAU - van der Horn, Harm J
AU  - van der Horn HJ
AD  - The Mind Research Network/Lovelace Biomedical and Environmental Research 
      Institute.
FAU - Ryman, Sephira G
AU  - Ryman SG
AD  - The Mind Research Network/Lovelace Biomedical and Environmental Research 
      Institute; Nene and Jamie Koch Comprehensive Movement Disorder Center, Department 
      of Neurology, University of New Mexico School of Medicine, Albuquerque, NM, USA.
FAU - Branzoli, Francesca
AU  - Branzoli F
AD  - Sorbonne University, Inserm U 1127, CNRS UMR 7225, The Paris Brain Institute, 
      Paris, France.
FAU - Deelchand, Dinesh K
AU  - Deelchand DK
AD  - Center for Magnetic Resonance Research, Department of Radiology, University of 
      Minnesota, Minneapolis, MN, USA.
FAU - Quinn, Davin K
AU  - Quinn DK
AD  - Department of Psychiatry, University of New Mexico School of Medicine, 
      Albuquerque, NM, USA.
FAU - Mayer, Andrew R
AU  - Mayer AR
AD  - The Mind Research Network/Lovelace Biomedical and Environmental Research 
      Institute.
FAU - Lin, Henry C
AU  - Lin HC
AD  - Department of Internal Medicine, Raymond G. Murphy VA Medical Center, 
      Albuquerque, NM, USA; Department of Internal Medicine, University of New Mexico 
      School of Medicine, Albuquerque, NM, USA.
FAU - Erhardt, Erik B
AU  - Erhardt EB
AD  - Department of Mathematics and Statistics, University of New Mexico, Albuquerque, 
      NM, USA.
FAU - Caprihan, Arvind
AU  - Caprihan A
AD  - The Mind Research Network/Lovelace Biomedical and Environmental Research 
      Institute.
FAU - Zotev, Vadim
AU  - Zotev V
AD  - The Mind Research Network/Lovelace Biomedical and Environmental Research 
      Institute.
FAU - Parada, Alisha N
AU  - Parada AN
AD  - Department of Internal Medicine, University of New Mexico School of Medicine, 
      Albuquerque, NM, USA.
FAU - Wick, Tracey V
AU  - Wick TV
AD  - The Mind Research Network/Lovelace Biomedical and Environmental Research 
      Institute.
FAU - Matos, Yvette L
AU  - Matos YL
AD  - The Mind Research Network/Lovelace Biomedical and Environmental Research 
      Institute.
FAU - Barnhart, Kimberly A
AU  - Barnhart KA
AD  - The Mind Research Network/Lovelace Biomedical and Environmental Research 
      Institute.
FAU - Nitschke, Stephanie R
AU  - Nitschke SR
AD  - The Mind Research Network/Lovelace Biomedical and Environmental Research 
      Institute.
FAU - Shaff, Nicholas A
AU  - Shaff NA
AD  - The Mind Research Network/Lovelace Biomedical and Environmental Research 
      Institute.
FAU - Julio, Kayla R
AU  - Julio KR
AD  - The Mind Research Network/Lovelace Biomedical and Environmental Research 
      Institute.
FAU - Prather, Haley E
AU  - Prather HE
AD  - The Mind Research Network/Lovelace Biomedical and Environmental Research 
      Institute.
FAU - Vakhtin, Andrei A
AU  - Vakhtin AA
AD  - The Mind Research Network/Lovelace Biomedical and Environmental Research 
      Institute. Electronic address: avakhtin@mrn.org.
LA  - eng
GR  - P20 GM109089/GM/NIGMS NIH HHS/United States
GR  - P30 GM122734/GM/NIGMS NIH HHS/United States
GR  - R01 NS129407/NS/NINDS NIH HHS/United States
GR  - R01 NS133569/NS/NINDS NIH HHS/United States
PT  - Journal Article
DEP - 20240818
PL  - Netherlands
TA  - Brain Behav Immun
JT  - Brain, behavior, and immunity
JID - 8800478
RN  - 0 (Lipopolysaccharides)
RN  - N91BDP6H0X (Choline)
RN  - MU72812GK0 (Creatine)
RN  - 997-55-7 (N-acetylaspartate)
RN  - 30KYC7MIAI (Aspartic Acid)
SB  - IM
MH  - *Lipopolysaccharides/pharmacology
MH  - *Microglia/metabolism
MH  - Animals
MH  - *Choline/metabolism
MH  - Male
MH  - *Magnetic Resonance Spectroscopy/methods
MH  - Neuroinflammatory Diseases/metabolism
MH  - Creatine/metabolism
MH  - Aspartic Acid/metabolism/analogs & derivatives
MH  - Brain/metabolism
MH  - Diffusion Magnetic Resonance Imaging/methods
MH  - Thalamus/metabolism
MH  - Female
PMC - PMC11418836
MID - NIHMS2021087
OTO - NOTNLM
OT  - Corona radiata
OT  - Diffusion weighted magnetic resonance spectroscopy (dMRS)
OT  - Gut-brain
OT  - Innate immune system
OT  - Microglia
OT  - Microglial activation
OT  - Microglial reactivity
OT  - Neuroinflammation
OT  - Thalamus
OT  - lipopolysaccharide (LPS)
COIS- Declaration of competing interest The authors declare that they have no known 
      competing financial interests or personal relationships that could have appeared 
      to influence the work reported in this paper.
EDAT- 2024/08/21 03:50
MHDA- 2024/09/16 00:42
PMCR- 2025/11/01
CRDT- 2024/08/20 19:10
PHST- 2024/01/18 00:00 [received]
PHST- 2024/07/11 00:00 [revised]
PHST- 2024/08/17 00:00 [accepted]
PHST- 2025/11/01 00:00 [pmc-release]
PHST- 2024/09/16 00:42 [medline]
PHST- 2024/08/21 03:50 [pubmed]
PHST- 2024/08/20 19:10 [entrez]
AID - S0889-1591(24)00555-5 [pii]
AID - 10.1016/j.bbi.2024.08.034 [doi]
PST - ppublish
SO  - Brain Behav Immun. 2024 Nov;122:345-352. doi: 10.1016/j.bbi.2024.08.034. Epub 
      2024 Aug 18.

PMID- 39125311
OWN - NLM
STAT- MEDLINE
DCOM- 20240810
LR  - 20240812
IS  - 2072-6643 (Electronic)
IS  - 2072-6643 (Linking)
VI  - 16
IP  - 15
DP  - 2024 Jul 26
TI  - Mitigating Traumatic Brain Injury: A Narrative Review of Supplementation and 
      Dietary Protocols.
LID - 10.3390/nu16152430 [doi]
LID - 2430
AB  - Traumatic brain injuries (TBIs) constitute a significant public health issue and 
      a major source of disability and death in the United States and worldwide. TBIs 
      are strongly associated with high morbidity and mortality rates, resulting in a 
      host of negative health outcomes and long-term complications and placing a heavy 
      financial burden on healthcare systems. One promising avenue for the prevention 
      and treatment of brain injuries is the design of TBI-specific supplementation and 
      dietary protocols centred around nutraceuticals and biochemical compounds whose 
      mechanisms of action have been shown to interfere with, and potentially 
      alleviate, some of the neurophysiological processes triggered by TBI. For 
      example, evidence suggests that creatine monohydrate and omega-3 fatty acids (DHA 
      and EPA) help decrease inflammation, reduce neural damage and maintain adequate 
      energy supply to the brain following injury. Similarly, melatonin supplementation 
      may improve some of the sleep disturbances often experienced post-TBI. The scope 
      of this narrative review is to summarise the available literature on the 
      neuroprotective effects of selected nutrients in the context of TBI-related 
      outcomes and provide an evidence-based overview of supplementation and dietary 
      protocols that may be considered in individuals affected by-or at high risk 
      for-concussion and more severe head traumas. Prophylactic and/or therapeutic 
      compounds under investigation include creatine monohydrate, omega-3 fatty acids, 
      BCAAs, riboflavin, choline, magnesium, berry anthocyanins, Boswellia serrata, 
      enzogenol, N-Acetylcysteine and melatonin. Results from this analysis are also 
      placed in the context of assessing and addressing important health-related and 
      physiological parameters in the peri-impact period such as premorbid nutrient and 
      metabolic health status, blood glucose regulation and thermoregulation following 
      injury, caffeine consumption and sleep behaviours. As clinical evidence in this 
      research field is rapidly emerging, a comprehensive approach including 
      appropriate nutritional interventions has the potential to mitigate some of the 
      physical, neurological, and emotional damage inflicted by TBIs, promote timely 
      and effective recovery, and inform policymakers in the development of prevention 
      strategies.
FAU - Conti, Federica
AU  - Conti F
AUID- ORCID: 0000-0002-1508-9429
AD  - School of Physics, University of Sydney, Sydney, NSW 2050, Australia.
FAU - McCue, Jackson J
AU  - McCue JJ
AD  - School of Medicine, University of Washington, Seattle, WA 98195, USA.
FAU - DiTuro, Paul
AU  - DiTuro P
AD  - Department of Exercise Science, University of South Carolina, Columbia, SC 29208, 
      USA.
FAU - Galpin, Andrew J
AU  - Galpin AJ
AUID- ORCID: 0000-0001-8194-8060
AD  - Center for Sport Performance, California State University, Fullerton, CA 92831, 
      USA.
FAU - Wood, Thomas R
AU  - Wood TR
AUID- ORCID: 0000-0002-1130-2720
AD  - Department of Pediatrics, University of Washington, Seattle, WA 98195, USA.
AD  - Institute for Human and Machine Cognition, Pensacola, FL 32502, USA.
LA  - eng
PT  - Journal Article
PT  - Review
DEP - 20240726
PL  - Switzerland
TA  - Nutrients
JT  - Nutrients
JID - 101521595
RN  - 0 (Fatty Acids, Omega-3)
RN  - 0 (Neuroprotective Agents)
RN  - JL5DK93RCL (Melatonin)
RN  - MU72812GK0 (Creatine)
SB  - IM
MH  - Humans
MH  - *Brain Injuries, Traumatic/diet therapy/drug therapy
MH  - *Dietary Supplements
MH  - Fatty Acids, Omega-3/administration & dosage
MH  - Neuroprotective Agents/therapeutic use
MH  - Melatonin/therapeutic use/administration & dosage
MH  - Creatine
MH  - Diet/methods
PMC - PMC11314487
OTO - NOTNLM
OT  - nutraceuticals
OT  - post-concussion syndrome
OT  - supplements
OT  - traumatic brain injury
COIS- T.R.W. is a paid scientific advisor for Hintsa Performance, Thriva LLC., and 
      Rewire Fitness, and is a founding trustee and Treasurer of the British Society of 
      Lifestyle Medicine. A.J.G. is a paid scientific advisor for Momentous and XPT 
      Life, is a founder of RAPID Health Optimization and Absolute Rest and is on the 
      board of directors for the Health and Human Performance Foundation.
EDAT- 2024/08/10 15:41
MHDA- 2024/08/10 15:42
PMCR- 2024/07/26
CRDT- 2024/08/10 01:12
PHST- 2024/07/03 00:00 [received]
PHST- 2024/07/18 00:00 [revised]
PHST- 2024/07/23 00:00 [accepted]
PHST- 2024/08/10 15:42 [medline]
PHST- 2024/08/10 15:41 [pubmed]
PHST- 2024/08/10 01:12 [entrez]
PHST- 2024/07/26 00:00 [pmc-release]
AID - nu16152430 [pii]
AID - nutrients-16-02430 [pii]
AID - 10.3390/nu16152430 [doi]
PST - epublish
SO  - Nutrients. 2024 Jul 26;16(15):2430. doi: 10.3390/nu16152430.

PMID- 39047868
OWN - NLM
STAT- MEDLINE
DCOM- 20240925
LR  - 20241021
IS  - 2405-4577 (Electronic)
IS  - 2405-4577 (Linking)
VI  - 63
DP  - 2024 Oct
TI  - Effects of acute creatine supplementation on cardiac and vascular responses in 
      older men; a randomized controlled trial.
PG  - 557-563
LID - S2405-4577(24)00214-6 [pii]
LID - 10.1016/j.clnesp.2024.07.008 [doi]
AB  - BACKGROUND AND AIMS: In the recent years creatine has been shown promising 
      results in patients with neurodegenerative diseases, myopathies and dystrophies. 
      Cardiovascular diseases could be another pathology that can benefit from creatine 
      supplementation, considering the influence on the risk factors associated with 
      the development of cardiovascular diseases including reduction in chronic 
      inflammation, and improved control of hyperglycemia and dyslipidemia The aim of 
      the present study was to investigate the impact of short-term creatine 
      supplementation on cardiac and vascular health in older adults. METHODS: Males 
      between the ages of 55-80 were randomly assigned to three groups: creatine, 
      placebo and control. Creatine or placebo was provided for 7-day supplementation, 
      at a dose of 20 g/day. Testing was performed at the same time of the day at 
      baseline and on the eighth day. Vascular responses were assessed using an 
      arterial pulse wave velocity equipment, while cardiac assessment was performed 
      using an impedance cardiography device. RESULTS: The placebo group was older 
      (71.1 ± 8.2 yr) compared to creatine (61.4 ± 5.2 yr) and control (62.5 ± 7.1 yr). 
      Cardio-ankle vascular index improved just in the creatine group (8.7 ± 0.5 to 
      8.2 ± 0.5, p = 0.03). While the upstroke time of the placebo and control groups 
      did not change after 7 days, the creatine group had a nonsignificant reduction, 
      178.9 ± 26.5 ms to 158.4 ± 28.6 ms, p = 0.07. Similar tendency was seen with the 
      systolic blood pressures, while the placebo and control did not change, the 
      creatine group showed nonsignificant improvement, especially on the right, 
      144.0 ± 12.7 mmHg to 136.1 ± 13.4 mmHg, p = 0.08. All three groups had similar 
      responses in stroke volume (p = 0.61), contractility index (p = 0.64) and 
      ejection fraction (p = 0.72). CONCLUSIONS: In older adults, acute creatine 
      supplementation can positively affect vascular parameters of arterial stiffness 
      and atherosclerosis. Creatine supplementation has the potential to serve as a 
      potent adjuvant in the management of CVD for older adults. CLINICAL TRIAL 
      REGISTRATION: clinicaltrials.gov; ID: NCT05329480.
CI  - Published by Elsevier Ltd.
FAU - Aron, Adrian
AU  - Aron A
AD  - Department of Physical Therapy, Waldron College of Health and Human Services, 
      Radford University, Radford, VA, USA. Electronic address: aronady@yahoo.com.
FAU - Landrum, Eryn J
AU  - Landrum EJ
AD  - Department of Physical Therapy, Waldron College of Health and Human Services, 
      Radford University, Radford, VA, USA.
FAU - Schneider, Adam D
AU  - Schneider AD
AD  - Department of Physical Therapy, Waldron College of Health and Human Services, 
      Radford University, Radford, VA, USA.
FAU - Via, Megan
AU  - Via M
AD  - Department of Physical Therapy, Waldron College of Health and Human Services, 
      Radford University, Radford, VA, USA.
FAU - Evans, Logan
AU  - Evans L
AD  - Department of Physical Therapy, Waldron College of Health and Human Services, 
      Radford University, Radford, VA, USA.
FAU - Rawson, Eric S
AU  - Rawson ES
AD  - Department of Health, Nutrition, and Exercise Science, Messiah University, 
      Mechanicsburg, PA, USA.
LA  - eng
SI  - ClinicalTrials.gov/NCT05329480
PT  - Journal Article
PT  - Randomized Controlled Trial
DEP - 20240722
PL  - England
TA  - Clin Nutr ESPEN
JT  - Clinical nutrition ESPEN
JID - 101654592
RN  - MU72812GK0 (Creatine)
SB  - IM
MH  - Humans
MH  - Male
MH  - *Creatine/administration & dosage
MH  - Aged
MH  - *Dietary Supplements
MH  - Middle Aged
MH  - Aged, 80 and over
MH  - *Pulse Wave Analysis
MH  - Double-Blind Method
MH  - Blood Pressure/drug effects
MH  - Cardiovascular Diseases
MH  - Vascular Stiffness/drug effects
MH  - Heart/drug effects
OTO - NOTNLM
OT  - Cardiac
OT  - Creatine supplementation
OT  - Older adults
OT  - Vascular
COIS- Declaration of competing interest Eric S. Rawson has conducted industry sponsored 
      research involving creatine supplementation and received creatine donations for 
      scientific studies and travel support for presentations involving creatine 
      supplementation at scientific conferences. In addition, Eric S. Rawson serves on 
      the Scientific Advisory Board for Alzchem (a company that manufactures creatine) 
      and as an expert witness/consultant in legal cases involving creatine 
      supplementation. All other authors declare no conflict of interest.
EDAT- 2024/07/26 12:37
MHDA- 2024/09/25 07:03
CRDT- 2024/07/24 19:12
PHST- 2024/02/20 00:00 [received]
PHST- 2024/07/04 00:00 [revised]
PHST- 2024/07/09 00:00 [accepted]
PHST- 2024/09/25 07:03 [medline]
PHST- 2024/07/26 12:37 [pubmed]
PHST- 2024/07/24 19:12 [entrez]
AID - S2405-4577(24)00214-6 [pii]
AID - 10.1016/j.clnesp.2024.07.008 [doi]
PST - ppublish
SO  - Clin Nutr ESPEN. 2024 Oct;63:557-563. doi: 10.1016/j.clnesp.2024.07.008. Epub 
      2024 Jul 22.

PMID- 38928243
OWN - NLM
STAT- MEDLINE
DCOM- 20240627
LR  - 20241107
IS  - 1422-0067 (Electronic)
IS  - 1422-0067 (Linking)
VI  - 25
IP  - 12
DP  - 2024 Jun 13
TI  - Intestinal Epithelial Creatine Transporter SLC6A8 Dysregulation in Inflammation 
      and in Response to Adherent Invasive E. coli Infection.
LID - 10.3390/ijms25126537 [doi]
LID - 6537
AB  - Creatine transporter (CrT1) mediates cellular uptake of creatine (Cr), a nutrient 
      pivotal in maintaining energy homeostasis in various tissues including intestinal 
      epithelial cells (IECs). The impact of CrT1 deficiency on the pathogenesis of 
      various psychiatric and neurological disorders has been extensively investigated. 
      However, there are no studies on its regulation in IECs in health and disease. 
      Current studies have determined differential expression of CrT1 along the length 
      of the mammalian intestine and its dysregulation in inflammatory bowel disease 
      (IBD)-associated inflammation and Adherent Invasive E. coli (AIEC) infection. 
      CrT1 mRNA and protein levels in normal intestines and their alterations in 
      inflammation and following AIEC infection were determined in vitro in model IECs 
      (Caco-2/IEC-6) and in vivo in SAMP1/YitFc mice, a model of spontaneous ileitis 
      resembling human IBD. CrT1 is differentially expressed in different regions of 
      mammalian intestines with its highest expression in jejunum. In vitro, CrT1 
      function (Na(+)-dependent (14)C-Cr uptake), expression and promoter activity 
      significantly decreased following TNFα/IL1β treatments and AIEC infection. SAMP1 
      mice and ileal organoids generated from SAMP1 mice also showed decreased CrT1 
      mRNA and protein compared to AKR controls. Our studies suggest that Cr deficiency 
      in IECs secondary to CrT1 dysregulation could be a key factor contributing to IBD 
      pathogenesis.
FAU - Sawant, Harshal
AU  - Sawant H
AUID- ORCID: 0009-0002-7908-4050
AD  - Department of Clinical and Translational Sciences, Joan C. Edwards School of 
      Medicine, Marshall University, Huntington, WV 25701, USA.
FAU - Selvaraj, Rajesh
AU  - Selvaraj R
AD  - Department of Clinical and Translational Sciences, Joan C. Edwards School of 
      Medicine, Marshall University, Huntington, WV 25701, USA.
FAU - Manogaran, Prasath
AU  - Manogaran P
AUID- ORCID: 0000-0001-6105-7818
AD  - Department of Clinical and Translational Sciences, Joan C. Edwards School of 
      Medicine, Marshall University, Huntington, WV 25701, USA.
FAU - Borthakur, Alip
AU  - Borthakur A
AUID- ORCID: 0000-0002-5792-1279
AD  - Department of Clinical and Translational Sciences, Joan C. Edwards School of 
      Medicine, Marshall University, Huntington, WV 25701, USA.
LA  - eng
GR  - AI130790-03, P20 GM 121299-04/NIH (NIAID/NIGMS)/
PT  - Journal Article
DEP - 20240613
PL  - Switzerland
TA  - Int J Mol Sci
JT  - International journal of molecular sciences
JID - 101092791
RN  - 0 (Plasma Membrane Neurotransmitter Transport Proteins)
RN  - 0 (creatine transporter)
RN  - 0 (Membrane Transport Proteins)
RN  - MU72812GK0 (Creatine)
SB  - IM
MH  - Animals
MH  - *Escherichia coli Infections/metabolism/microbiology
MH  - Mice
MH  - Humans
MH  - *Intestinal Mucosa/metabolism/microbiology/pathology
MH  - Caco-2 Cells
MH  - Plasma Membrane Neurotransmitter Transport 
      Proteins/metabolism/genetics/deficiency
MH  - Inflammation/metabolism/genetics/pathology
MH  - Escherichia coli
MH  - Inflammatory Bowel Diseases/metabolism/genetics/pathology
MH  - Membrane Transport Proteins/metabolism/genetics
MH  - Epithelial Cells/metabolism/microbiology
MH  - Creatine/metabolism
PMC - PMC11204174
OTO - NOTNLM
OT  - Crohn’s disease
OT  - creatine transporter
OT  - intestinal inflammation
OT  - intestinal organoids
COIS- The authors declare that this research was conducted without any commercial or 
      financial relationships that could be construed as potential conflicts of 
      interest.
EDAT- 2024/06/27 06:43
MHDA- 2024/06/27 06:44
PMCR- 2024/06/13
CRDT- 2024/06/27 01:06
PHST- 2024/05/27 00:00 [received]
PHST- 2024/06/07 00:00 [revised]
PHST- 2024/06/11 00:00 [accepted]
PHST- 2024/06/27 06:44 [medline]
PHST- 2024/06/27 06:43 [pubmed]
PHST- 2024/06/27 01:06 [entrez]
PHST- 2024/06/13 00:00 [pmc-release]
AID - ijms25126537 [pii]
AID - ijms-25-06537 [pii]
AID - 10.3390/ijms25126537 [doi]
PST - epublish
SO  - Int J Mol Sci. 2024 Jun 13;25(12):6537. doi: 10.3390/ijms25126537.

PMID- 38860628
OWN - NLM
STAT- MEDLINE
DCOM- 20240901
LR  - 20240901
IS  - 1097-0029 (Electronic)
IS  - 1059-910X (Linking)
VI  - 87
IP  - 10
DP  - 2024 Oct
TI  - An examination of the effect of exercise and creatine monohydrate on oral 
      tissues.
PG  - 2504-2512
LID - 10.1002/jemt.24626 [doi]
AB  - Although physical exercise is extremely important for health and a good 
      lifestyle, it can trigger oxidative stress, inflammation, and muscle fatigue. The 
      aim of this study was to determine changes in dental tissues and the mandible 
      created by creatines monohydrate (CrM) supplementation together with low and 
      high-intensity exercise (HIE). The study material comprised Balb/c male mices, 
      which were separated into two groups for the application of low and HIE on a 
      running band. CrM supplement was administered together with the exercise. At the 
      end of the experiment period, dental tissue samples were surgically removed and 
      examined histopathologically and immunohistochemically (TNF-α and lL-1β).As a 
      result of the histopathological examinations, in the pulp, oedema, vascular 
      congestion, and capillary dilatation were seen to be statistically significantly 
      increased in the Group 3 mices that performed HIE compared to the control group 
      (p = 0.001, p = 0.003, p = 0.001, respectively). A statistically significant 
      increase was observed in periodontal ligament (PDL) degeneration, and disruption 
      of the continuity and separation of collagen fibers in Group 3 compared to the 
      control group (p = 0.001). In the immunohistochemical examination, TNF-α and 
      IL-1β positivity was observed in Group 3, and this was significantly increased 
      compared to the control group (p = 0.001, p = 0.000).Exposure of the mices to low 
      and HIE caused histological and immunohistochemical changes in dental pulp and 
      PDL, and it was determined that the use of CrM could have a protective effect 
      against these changes. RESEARCH HIGHLIGHTS: The results of this study showed 
      negative effects of HIE in the dental pulp and PDL, which play an important role 
      in dental health. CrM was seen to be effective in preventing these negative 
      effects.
CI  - © 2024 The Author(s). Microscopy Research and Technique published by Wiley 
      Periodicals LLC.
FAU - Dogan, Mehmet Sinan
AU  - Dogan MS
AD  - Department of Pediatric Dentistry, Faculty of Dentistry, Harran University, 
      Sanliurfa, Turkey.
FAU - Celik, Hakim
AU  - Celik H
AD  - Department of Physiology, Faculty of Medicine, Harran University, Sanliurfa, 
      Turkey.
FAU - Türedi, Sibel
AU  - Türedi S
AD  - Department of Histology, Faculty of Medicine, Harran University, Sanliurfa, 
      Turkey.
FAU - Taskın, Abdullah
AU  - Taskın A
AD  - Department of Nutrition and Dietetics, Faculty of Health Sciences, Harran 
      University, Sanliurfa, Turkey.
FAU - Dogan, Mehmet Emin
AU  - Dogan ME
AUID- ORCID: 0000-0001-9660-9838
AD  - Department of Dentomaxillofacial Radiology, Faculty of Dentistry, Harran 
      University, Sanliurfa, Turkey.
FAU - Yıldız, Şemsettin
AU  - Yıldız Ş
AD  - Department of Pediatric Dentistry, Faculty of Dentistry, Gaziantep University, 
      Gaziantep, Turkey.
LA  - eng
PT  - Journal Article
DEP - 20240611
PL  - United States
TA  - Microsc Res Tech
JT  - Microscopy research and technique
JID - 9203012
RN  - MU72812GK0 (Creatine)
RN  - 0 (Interleukin-1beta)
RN  - 0 (Tumor Necrosis Factor-alpha)
SB  - IM
MH  - Male
MH  - Animals
MH  - *Creatine
MH  - *Interleukin-1beta/metabolism
MH  - *Mice, Inbred BALB C
MH  - *Tumor Necrosis Factor-alpha/analysis/metabolism
MH  - Physical Conditioning, Animal
MH  - Periodontal Ligament
MH  - Mice
MH  - Dental Pulp
MH  - Dietary Supplements
MH  - Immunohistochemistry
MH  - Mandible
MH  - Oxidative Stress
OTO - NOTNLM
OT  - creatine
OT  - exercise
OT  - odontoblast
OT  - periodontal ligament
EDAT- 2024/06/11 12:44
MHDA- 2024/09/01 21:12
CRDT- 2024/06/11 07:42
PHST- 2024/05/11 00:00 [revised]
PHST- 2024/04/16 00:00 [received]
PHST- 2024/05/27 00:00 [accepted]
PHST- 2024/09/01 21:12 [medline]
PHST- 2024/06/11 12:44 [pubmed]
PHST- 2024/06/11 07:42 [entrez]
AID - 10.1002/jemt.24626 [doi]
PST - ppublish
SO  - Microsc Res Tech. 2024 Oct;87(10):2504-2512. doi: 10.1002/jemt.24626. Epub 2024 
      Jun 11.

PMID- 38712443
OWN - NLM
STAT- MEDLINE
DCOM- 20240620
LR  - 20240620
IS  - 1522-1504 (Electronic)
IS  - 1040-0605 (Linking)
VI  - 327
IP  - 1
DP  - 2024 Jul 1
TI  - Antenatal creatine supplementation reduces persistent fetal lung inflammation and 
      oxidative stress in an ovine model of chorioamnionitis.
PG  - L40-L53
LID - 10.1152/ajplung.00241.2023 [doi]
AB  - Chorioamnionitis is a common antecedent of preterm birth and induces inflammation 
      and oxidative stress in the fetal lungs. Reducing inflammation and oxidative 
      stress in the fetal lungs may improve respiratory outcomes in preterm infants. 
      Creatine is an organic acid with known anti-inflammatory and antioxidant 
      properties. The objective of the study was to evaluate the efficacy of direct 
      fetal creatine supplementation to reduce inflammation and oxidative stress in 
      fetal lungs arising from an in utero proinflammatory stimulus. Fetal lambs (n = 
      51) were instrumented at 90 days gestation to receive a continuous infusion of 
      creatine monohydrate (6 mg·kg(-1)·h(-1)) or saline for 17 days. Maternal 
      chorioamnionitis was induced with intra-amniotic lipopolysaccharide (LPS; 1 mg, 
      O55:H6) or saline 7 days before delivery at 110 days gestation. Tissue creatine 
      content was assessed with capillary electrophoresis, and inflammatory markers 
      were analyzed with Luminex Magpix and immunohistochemistry. Oxidative stress was 
      measured as the level of protein thiol oxidation. The effects of LPS and creatine 
      were analyzed using a two-way ANOVA. Fetal creatine supplementation increased 
      lung creatine content by 149% (P(Cr) < 0.0001) and had no adverse effects on lung 
      morphology. LPS-exposed groups showed increased levels of interleukin-8 in the 
      bronchoalveolar lavage (P(LPS) < 0.0001) and increased levels of CD45(+) 
      leukocytes (P(LPS) < 0.0001) and MPO(+) (P(LPS) < 0.0001) cells in the lung 
      parenchyma. Creatine supplementation significantly reduced the levels of CD45(+) 
      (P(Cr) = 0.045) and MPO(+) cells (P(Cr) = 0.012) in the lungs and reduced thiol 
      oxidation in plasma (P(Cr) < 0.01) and lung tissue (P(Cr) = 0.02). In conclusion, 
      fetal creatine supplementation reduced markers of inflammation and oxidative 
      stress in the fetal lungs arising from chorioamnionitis.NEW & NOTEWORTHY We 
      evaluated the effect of antenatal creatine supplementation to reduce pulmonary 
      inflammation and oxidative stress in the fetal lamb lungs arising from 
      lipopolysaccharide (LPS)-induced chorioamnionitis. Fetal creatine supplementation 
      increased lung creatine content and had no adverse effects on systemic fetal 
      physiology and overall lung architecture. Importantly, fetuses that received 
      creatine had significantly lower levels of inflammation and oxidative stress in 
      the lungs, suggesting an anti-inflammatory and antioxidant benefit of creatine.
FAU - Choi, Y Jane
AU  - Choi YJ
AUID- ORCID: 0000-0003-0702-4390
AD  - School of Human Sciences, University of Western Australia, Perth, Western 
      Australia, Australia. ROR: https://ror.org/047272k79
AD  - Wal-yan Respiratory Research Centre, Telethon Kids Institute, Perth, Western 
      Australia, Australia.
FAU - Williams, Ellen
AU  - Williams E
AD  - School of Human Sciences, University of Western Australia, Perth, Western 
      Australia, Australia. ROR: https://ror.org/047272k79
FAU - Dahl, Mar Janna
AU  - Dahl MJ
AUID- ORCID: 0000-0002-3808-7995
AD  - School of Human Sciences, University of Western Australia, Perth, Western 
      Australia, Australia. ROR: https://ror.org/047272k79
AD  - Department of Pediatrics, University of Utah, Salt Lake City, Utah, United 
      States.
FAU - Amos, Sebastian E
AU  - Amos SE
AUID- ORCID: 0000-0003-1324-4533
AD  - School of Human Sciences, University of Western Australia, Perth, Western 
      Australia, Australia. ROR: https://ror.org/047272k79
FAU - James, Christopher
AU  - James C
AD  - School of Molecular Sciences, University of Western Australia, Perth, Western 
      Australia, Australia.
FAU - Bautista, Angelo P
AU  - Bautista AP
AUID- ORCID: 0000-0002-0640-3156
AD  - School of Molecular Sciences, University of Western Australia, Perth, Western 
      Australia, Australia.
FAU - Kurup, Veena
AU  - Kurup V
AD  - School of Human Sciences, University of Western Australia, Perth, Western 
      Australia, Australia. ROR: https://ror.org/047272k79
FAU - Musk, Gabrielle C
AU  - Musk GC
AUID- ORCID: 0000-0001-5964-1687
AD  - School of Human Sciences, University of Western Australia, Perth, Western 
      Australia, Australia. ROR: https://ror.org/047272k79
FAU - Kershaw, Helen
AU  - Kershaw H
AD  - Animal Care Services, University of Western Australia, Perth, Western Australia, 
      Australia.
FAU - Arthur, Peter G
AU  - Arthur PG
AUID- ORCID: 0000-0002-1257-8200
AD  - School of Molecular Sciences, University of Western Australia, Perth, Western 
      Australia, Australia.
FAU - Kicic, Anthony
AU  - Kicic A
AUID- ORCID: 0000-0002-0008-9733
AD  - Wal-yan Respiratory Research Centre, Telethon Kids Institute, Perth, Western 
      Australia, Australia.
AD  - School of Population Health, Curtin University, Perth, Western Australia, 
      Australia.
AD  - Department of Respiratory and Sleep Medicine, Perth Children's Hospital, Perth, 
      Western Australia, Australia.
AD  - Center for Cell Therapy and Regenerative Medicine, School of Medicine and 
      Pharmacology, The University of Western Australia and Harry Perkins Institute of 
      Medical Research, Perth, Western Australia, Australia.
FAU - Choi, Yu Suk
AU  - Choi YS
AUID- ORCID: 0000-0002-0241-0447
AD  - School of Human Sciences, University of Western Australia, Perth, Western 
      Australia, Australia. ROR: https://ror.org/047272k79
FAU - Terrill, Jessica R
AU  - Terrill JR
AUID- ORCID: 0000-0001-5484-5373
AD  - School of Molecular Sciences, University of Western Australia, Perth, Western 
      Australia, Australia.
FAU - Pillow, J Jane
AU  - Pillow JJ
AUID- ORCID: 0000-0002-6500-0138
AD  - School of Human Sciences, University of Western Australia, Perth, Western 
      Australia, Australia. ROR: https://ror.org/047272k79
AD  - Wal-yan Respiratory Research Centre, Telethon Kids Institute, Perth, Western 
      Australia, Australia.
LA  - eng
GR  - GNT1196188/DHAC | National Health and Medical Research Council (NHMRC)/
GR  - Rothwell Family/
PT  - Journal Article
DEP - 20240507
PL  - United States
TA  - Am J Physiol Lung Cell Mol Physiol
JT  - American journal of physiology. Lung cellular and molecular physiology
JID - 100901229
RN  - MU72812GK0 (Creatine)
RN  - 0 (Lipopolysaccharides)
SB  - IM
MH  - Animals
MH  - *Chorioamnionitis/drug therapy/metabolism/pathology
MH  - *Creatine/pharmacology
MH  - Female
MH  - *Oxidative Stress/drug effects
MH  - Pregnancy
MH  - Sheep
MH  - *Lung/drug effects/metabolism/pathology
MH  - *Dietary Supplements
MH  - *Lipopolysaccharides
MH  - Pneumonia/metabolism/prevention & control/drug therapy/pathology
MH  - Disease Models, Animal
MH  - Fetus/metabolism/drug effects
OTO - NOTNLM
OT  - chorioamnionitis
OT  - creatine
OT  - inflammation
OT  - oxidative stress
OT  - preterm birth
EDAT- 2024/05/07 06:42
MHDA- 2024/06/20 18:43
CRDT- 2024/05/07 04:13
PHST- 2024/06/20 18:43 [medline]
PHST- 2024/05/07 06:42 [pubmed]
PHST- 2024/05/07 04:13 [entrez]
AID - 10.1152/ajplung.00241.2023 [doi]
PST - ppublish
SO  - Am J Physiol Lung Cell Mol Physiol. 2024 Jul 1;327(1):L40-L53. doi: 
      10.1152/ajplung.00241.2023. Epub 2024 May 7.

PMID- 38684784
OWN - NLM
STAT- MEDLINE
DCOM- 20240429
LR  - 20240502
IS  - 2045-2322 (Electronic)
IS  - 2045-2322 (Linking)
VI  - 14
IP  - 1
DP  - 2024 Apr 29
TI  - Comparing the efficacy of concomitant treatment of resistance exercise and 
      creatine monohydrate versus multiple individual therapies in age related 
      sarcopenia.
PG  - 9798
LID - 10.1038/s41598-024-59884-w [doi]
LID - 9798
AB  - Aging-related sarcopenia is a degenerative loss of strength and skeletal muscle 
      mass that impairs quality of life. Evaluating NUDT3 gene and myogenin expression 
      as new diagnostic tools in sarcopenia. Also, comparing the concomitant treatment 
      of resistance exercise (EX) and creatine monohydrate (CrM) versus single therapy 
      by EX, coenzyme Q10 (CoQ10), and CrM using aged rats. Sixty male rats were 
      equally divided into groups. The control group, aging group, EX-treated group, 
      the CoQ10 group were administered (500 mg/kg) of CoQ10, the CrM group supplied 
      (0.3 mg/kg of CrM), and a group of CrM concomitant with resistance exercise. 
      Serum lipid profiles, certain antioxidant markers, electromyography (EMG), nudix 
      hydrolase 3 (NUDT3) expression, creatine kinase (CK), and sarcopenic index 
      markers were measured after 12 weeks. The gastrocnemius muscle was stained with 
      hematoxylin-eosin (H&E) and myogenin. The EX-CrM combination showed significant 
      improvement in serum lipid profile, antioxidant markers, EMG, NUDT3 gene, 
      myogenin expression, CK, and sarcopenic index markers from other groups. The 
      NUDT3 gene and myogenin expression have proven efficient as diagnostic tools for 
      sarcopenia. Concomitant treatment of CrM and EX is preferable to individual 
      therapy because it reduces inflammation, improves the lipid serum profile, 
      promotes muscle regeneration, and thus has the potential to improve sarcopenia.
CI  - © 2024. The Author(s).
FAU - Elgizawy, Eman I
AU  - Elgizawy EI
AUID- ORCID: 0000-0002-8105-2480
AD  - Medical Physiology Department, Faculty of Medicine, Menoufia University, Yassin 
      Abd El Ghafar St., Shebin El Kom, Menoufia, 32511, Egypt. 
      eman.elgizawi@med.menofia.edu.eg.
FAU - Amer, Ghada S
AU  - Amer GS
AUID- ORCID: 0000-0003-3964-0112
AD  - Medical Physiology Department, Faculty of Medicine, Menoufia University, Yassin 
      Abd El Ghafar St., Shebin El Kom, Menoufia, 32511, Egypt.
FAU - Ali, Eman A
AU  - Ali EA
AUID- ORCID: 0000-0002-2526-3208
AD  - Clinical Pharmacology Department, Faculty of Medicine, Menoufia University, 
      Shebin El Kom, Menoufia, Egypt.
FAU - Alqalashy, Fatma S
AU  - Alqalashy FS
AUID- ORCID: 0009-0006-3387-8356
AD  - Pathology Department, Faculty of Medicine, Menoufia University, Shebin El Kom, 
      Menoufia, Egypt.
FAU - Ibrahim, Marwa M
AU  - Ibrahim MM
AUID- ORCID: 0000-0003-4029-2063
AD  - Medical Biochemistry and Molecular Biology Department, Faculty of Medicine, 
      Menoufia University, Shebin El Kom, Menoufia, Egypt.
FAU - Latif, Asmaa A Abdel
AU  - Latif AAA
AD  - Public Health and Community Medicine Department, Faculty of Medicine, Menoufia 
      University, Shebin El Kom, Menoufia, Egypt.
FAU - Shaban, Anwar M
AU  - Shaban AM
AD  - Medical Physiology Department, Faculty of Medicine, Menoufia University, Yassin 
      Abd El Ghafar St., Shebin El Kom, Menoufia, 32511, Egypt.
LA  - eng
PT  - Comparative Study
PT  - Journal Article
PT  - Research Support, Non-U.S. Gov't
DEP - 20240429
PL  - England
TA  - Sci Rep
JT  - Scientific reports
JID - 101563288
RN  - MU72812GK0 (Creatine)
RN  - 0 (Myogenin)
RN  - 1339-63-5 (Ubiquinone)
RN  - EC 3.6.1.- (Pyrophosphatases)
RN  - EJ27X76M46 (coenzyme Q10)
RN  - 0 (Antioxidants)
RN  - EC 2.7.3.2 (Creatine Kinase)
SB  - IM
MH  - *Sarcopenia/drug therapy/metabolism
MH  - Animals
MH  - Male
MH  - Rats
MH  - *Creatine
MH  - *Resistance Training
MH  - *Muscle, Skeletal/metabolism/pathology/drug effects
MH  - *Aging
MH  - Physical Conditioning, Animal
MH  - Myogenin/metabolism/genetics
MH  - Ubiquinone/*analogs & derivatives/pharmacology/therapeutic use
MH  - Pyrophosphatases/genetics/metabolism
MH  - Antioxidants/metabolism
MH  - Creatine Kinase/blood
MH  - Rats, Wistar
PMC - PMC11058861
OTO - NOTNLM
OT  - Aged rats
OT  - Coenzyme Q 10
OT  - Creatine monohydrate
OT  - Exercise
OT  - Oxidative stress
COIS- The authors declare no competing interests.
EDAT- 2024/04/30 00:42
MHDA- 2024/04/30 00:43
PMCR- 2024/04/29
CRDT- 2024/04/29 23:36
PHST- 2023/10/17 00:00 [received]
PHST- 2024/04/16 00:00 [accepted]
PHST- 2024/04/30 00:43 [medline]
PHST- 2024/04/30 00:42 [pubmed]
PHST- 2024/04/29 23:36 [entrez]
PHST- 2024/04/29 00:00 [pmc-release]
AID - 10.1038/s41598-024-59884-w [pii]
AID - 59884 [pii]
AID - 10.1038/s41598-024-59884-w [doi]
PST - epublish
SO  - Sci Rep. 2024 Apr 29;14(1):9798. doi: 10.1038/s41598-024-59884-w.

PMID- 38474743
OWN - NLM
STAT- MEDLINE
DCOM- 20240314
LR  - 20240322
IS  - 2072-6643 (Electronic)
IS  - 2072-6643 (Linking)
VI  - 16
IP  - 5
DP  - 2024 Feb 23
TI  - Effect of Creatine Supplementation on Body Composition and 
      Malnutrition-Inflammation Score in Hemodialysis Patients: An Exploratory 1-Year, 
      Balanced, Double-Blind Design.
LID - 10.3390/nu16050615 [doi]
LID - 615
AB  - Hemodialysis has a detrimental effect on fat-free mass (FFM) and muscle strength 
      over time. Thus, we aimed to evaluate the effect of creatine supplementation on 
      the body composition and Malnutrition-Inflammation Score (MIS) in patients with 
      chronic kidney disease (CKD) undergoing hemodialysis. An exploratory 1-year 
      balanced, placebo-controlled, and double-blind design was conducted with 
      hemodialysis patients (≥18 years). The creatine group (CG) received 5 g of 
      creatine monohydrate and 5 g of maltodextrin per day and the placebo group (PG) 
      received 10 g of maltodextrin per day. MIS and body composition were analyzed at 
      three time points: pre, intermediate (after 6 months), and post (after 12 
      months). After 6 months, 60% of patients on creatine experienced an increase in 
      FFM compared to a 36.8% increase for those on placebo. Moreover, 65% of patients 
      on creatine increased their skeletal muscle mass index (SMMI) compared to only 
      15.8% for those on placebo. Creatine increased intracellular water (ICW) in 60% 
      of patients. MIS did not change after the intervention. In the CG, there was an 
      increase in body weight (p = 0.018), FFM (p = 0.010), SMMI (p = 0.022). CG also 
      increased total body water (pre 35.4 L, post 36.1 L; p = 0.008), mainly due to 
      ICW (pre 20.2 L, intermediate 20.7 L, post 21.0 L; p = 0.016). Long-term creatine 
      supplementation in hemodialysis patients did not attenuate the MIS, but enhanced 
      FFM and SMMI, which was likely triggered by an increase in ICW.
FAU - Marini, Ana Clara B
AU  - Marini ACB
AD  - Faculty of Nutrition, Federal University of Goiás, Rua 227, Quadra 68 s/n°, Setor 
      Leste Universitário, Goiania 74605080, Brazil.
FAU - Schincaglia, Raquel M
AU  - Schincaglia RM
AD  - Faculty of Nutrition, Federal University of Goiás, Rua 227, Quadra 68 s/n°, Setor 
      Leste Universitário, Goiania 74605080, Brazil.
FAU - Candow, Darren G
AU  - Candow DG
AD  - Faculty of Kinesiology and Health Studies, University of Regina, Regina, SK S4S 
      0A2, Canada.
FAU - Pimentel, Gustavo D
AU  - Pimentel GD
AUID- ORCID: 0000-0002-2979-9819
AD  - Faculty of Nutrition, Federal University of Goiás, Rua 227, Quadra 68 s/n°, Setor 
      Leste Universitário, Goiania 74605080, Brazil.
LA  - eng
PT  - Journal Article
PT  - Randomized Controlled Trial
DEP - 20240223
PL  - Switzerland
TA  - Nutrients
JT  - Nutrients
JID - 101521595
RN  - MU72812GK0 (Creatine)
RN  - 059QF0KO0R (Water)
SB  - IM
MH  - Humans
MH  - Body Composition
MH  - *Creatine
MH  - Dietary Supplements
MH  - Double-Blind Method
MH  - Inflammation/metabolism
MH  - *Malnutrition/metabolism
MH  - Muscle, Skeletal/metabolism
MH  - Water/metabolism
MH  - Adolescent
MH  - Adult
PMC - PMC10934827
OTO - NOTNLM
OT  - body composition
OT  - creatine
OT  - hemodialysis
OT  - malnutrition
COIS- Authors declare that they have no conflicts of interest.
EDAT- 2024/03/13 06:47
MHDA- 2024/03/14 06:46
PMCR- 2024/02/23
CRDT- 2024/03/13 01:28
PHST- 2023/11/23 00:00 [received]
PHST- 2024/02/13 00:00 [revised]
PHST- 2024/02/15 00:00 [accepted]
PHST- 2024/03/14 06:46 [medline]
PHST- 2024/03/13 06:47 [pubmed]
PHST- 2024/03/13 01:28 [entrez]
PHST- 2024/02/23 00:00 [pmc-release]
AID - nu16050615 [pii]
AID - nutrients-16-00615 [pii]
AID - 10.3390/nu16050615 [doi]
PST - epublish
SO  - Nutrients. 2024 Feb 23;16(5):615. doi: 10.3390/nu16050615.

PMID- 38428852
OWN - NLM
STAT- MEDLINE
DCOM- 20240304
LR  - 20240304
IS  - 1536-5964 (Electronic)
IS  - 0025-7974 (Print)
IS  - 0025-7974 (Linking)
VI  - 103
IP  - 9
DP  - 2024 Mar 1
TI  - Rhabdomyolysis caused by Botrychium ternatum intoxication: Case report and 
      literature review.
PG  - e37304
LID - 10.1097/MD.0000000000037304 [doi]
LID - e37304
AB  - RATIONALE: Botrychium ternatum ((Thunb.) Sw.), a traditional Chinese medicine, is 
      known for its therapeutic properties in clearing heat, detoxifying, cough 
      suppression, and phlegm elimination. It has been extensively used in clinics for 
      the treatment of many inflammation-related diseases. Currently, there are no 
      documented cases of rhabdomyolysis resulting from Botrychium ternatum 
      intoxication. PATIENT CONCERNS: A 57-year-old male presented with a complaint of 
      low back discomfort accompanied by tea-colored urine lasting for 4 days. The 
      patient also exhibited markedly increased creatine phosphate kinase and myoglobin 
      levels. Prior to the onset of symptoms, the patient consumed 50 g of Botrychium 
      ternatum to alleviate pharyngodynia. DIAGNOSES: The patient was diagnosed with 
      rhabdomyolysis due to Botrychium ternatum intoxication. INTERVENTIONS: The 
      patient underwent a substantial volume of fluid resuscitation, diuresis, and 
      alkalization of urine, as well as correction of the acid-base balance and 
      electrolyte disruption. OUTCOMES: Following a 10-day treatment plan involving 
      massive fluid resuscitation, diuresis, and alkalization of urine, the patient 
      showed notable improvement in his lower back pain and reported the absence of any 
      discomfort. Following reexamination, the levels of creatine phosphate kinase and 
      myoglobin were restored to within the normal ranges. Additionally, no 
      abnormalities were detected in liver or renal function. As a result, the patient 
      was considered eligible for discharge and was monitored. CONCLUSIONS: Botrychium 
      ternatum intoxication was associated with the development of rhabdomyolysis. To 
      manage this condition, it is recommended that patients provide massive fluid 
      resuscitation, diuresis, alkalization of urine, and other appropriate therapeutic 
      interventions. LESSON: Currently, there are no known cases of rhabdomyolysis 
      resulting from Botrychium ternatum intoxication. However, it is important to 
      consider the potential occurrence of rhabdomyolysis resulting from Botrychium 
      ternatum intoxication when there is a correlation between the administration of 
      Botrychium ternatum and the presence of muscular discomfort in the waist or 
      throughout the body, along with tea-colored urine. Considering the levels of 
      creatine phosphate kinase and myoglobin, the diagnosis or exclusion of 
      rhabdomyolysis caused by Botrychium ternatum intoxication should be made, and 
      suitable treatment should be administered accordingly.
CI  - Copyright © 2024 the Author(s). Published by Wolters Kluwer Health, Inc.
FAU - Liu, Ming-Wei
AU  - Liu MW
AUID- ORCID: 0000-0002-3728-2350
AD  - Department of Emergency, People's Hospital of Dali Bai Autonomous Prefecture, 
      Dali, Yunnan, China.
FAU - Zhang, Chun-Hai
AU  - Zhang CH
AD  - Department of Emergency, The First Affiliated Hospital of Kunming Medical 
      University, Kunming, Yunnan, China.
FAU - Zhang, Qiu-Juan
AU  - Zhang QJ
AD  - Department of Emergency, The First Affiliated Hospital of Kunming Medical 
      University, Kunming, Yunnan, China.
FAU - Zhang, Bing-Ran
AU  - Zhang BR
AD  - Department of Emergency, The First Affiliated Hospital of Kunming Medical 
      University, Kunming, Yunnan, China.
LA  - eng
PT  - Case Reports
PT  - Journal Article
PT  - Review
PL  - United States
TA  - Medicine (Baltimore)
JT  - Medicine
JID - 2985248R
RN  - 0 (Myoglobin)
RN  - 020IUV4N33 (Phosphocreatine)
RN  - EC 2.7.3.2 (Creatine Kinase)
RN  - 0 (Tea)
SB  - IM
MH  - Male
MH  - Humans
MH  - Middle Aged
MH  - *Myoglobin
MH  - Phosphocreatine
MH  - *Rhabdomyolysis/chemically induced/diagnosis
MH  - Fluid Therapy/adverse effects
MH  - Creatine Kinase
MH  - Tea
PMC - PMC10906573
COIS- The authors have no conflicts of interest to disclose.
EDAT- 2024/03/02 10:42
MHDA- 2024/03/04 06:48
PMCR- 2024/03/01
CRDT- 2024/03/01 19:23
PHST- 2024/03/04 06:48 [medline]
PHST- 2024/03/02 10:42 [pubmed]
PHST- 2024/03/01 19:23 [entrez]
PHST- 2024/03/01 00:00 [pmc-release]
AID - 00005792-202403010-00011 [pii]
AID - 10.1097/MD.0000000000037304 [doi]
PST - ppublish
SO  - Medicine (Baltimore). 2024 Mar 1;103(9):e37304. doi: 10.1097/MD.0000000000037304.

PMID- 37749232
OWN - NLM
STAT- MEDLINE
DCOM- 20240307
LR  - 20240308
IS  - 1476-5578 (Electronic)
IS  - 1359-4184 (Print)
IS  - 1359-4184 (Linking)
VI  - 28
IP  - 11
DP  - 2023 Nov
TI  - Smoking, tobacco dependence, and neurometabolites in the dorsal anterior 
      cingulate cortex.
PG  - 4756-4765
LID - 10.1038/s41380-023-02247-0 [doi]
AB  - Cigarette smoking has a major impact on global health and morbidity, and positron 
      emission tomographic research has provided evidence for reduced inflammation in 
      the human brain associated with cigarette smoking. Given the consequences of 
      inflammatory dysfunction for health, the question of whether cigarette smoking 
      affects neuroinflammation warrants further investigation. The goal of this 
      project therefore was to validate and extend evidence of hypoinflammation related 
      to smoking, and to examine the potential contribution of inflammation to clinical 
      features of smoking. Using magnetic resonance spectroscopy, we measured levels of 
      neurometabolites that are putative neuroinflammatory markers. N-acetyl compounds 
      (N-acetylaspartate + N-acetylaspartylglutamate), glutamate, creatine, 
      choline-compounds (phosphocholine + glycerophosphocholine), and myo-inositol, 
      have all been linked to neuroinflammation, but they have not been examined as 
      such with respect to smoking. We tested whether people who smoke cigarettes have 
      brain levels of these metabolites consistent with decreased neuroinflammation, 
      and whether clinical features of smoking are associated with levels of these 
      metabolites. The dorsal anterior cingulate cortex was chosen as the 
      region-of-interest because of previous evidence linking it to smoking and related 
      states. Fifty-four adults who smoked daily maintained overnight smoking 
      abstinence before testing and were compared with 37 nonsmoking participants. 
      Among the smoking participants, we tested for associations of metabolite levels 
      with tobacco dependence, smoking history, craving, and withdrawal. Levels of 
      N-acetyl compounds and glutamate were higher, whereas levels of creatine and 
      choline compounds were lower in the smoking group as compared with the nonsmoking 
      group. In the smoking group, glutamate and creatine levels correlated negatively 
      with tobacco dependence, and creatine correlated negatively with lifetime 
      smoking, but none of the metabolite levels correlated with craving or withdrawal. 
      The findings indicate a link between smoking and a hypoinflammatory state in the 
      brain, specifically in the dorsal anterior cingulate cortex. Smoking may thereby 
      increase vulnerability to infection and brain injury.
CI  - © 2023. The Author(s).
FAU - O'Neill, Joseph
AU  - O'Neill J
AD  - Division of Child & Adolescent Psychiatry, Department of Psychiatry, University 
      of California at Los Angeles, Los Angeles, CA, USA.
AD  - Brain Research Institute, University of California at Los Angeles, Los Angeles, 
      CA, USA.
FAU - Diaz, Maylen Perez
AU  - Diaz MP
AD  - Jane and Terry Semel Institute for Neuroscience and Human Behavior and the 
      Department of Psychiatry, University of California at Los Angeles, Los Angeles, 
      CA, USA.
AD  - Biogen, Inc., Nashville, TN, USA.
FAU - Alger, Jeffry R
AU  - Alger JR
AD  - Department of Neurology, University of California at Los Angeles, Los Angeles, 
      CA, USA.
FAU - Pochon, Jean-Baptiste
AU  - Pochon JB
AD  - Jane and Terry Semel Institute for Neuroscience and Human Behavior and the 
      Department of Psychiatry, University of California at Los Angeles, Los Angeles, 
      CA, USA.
FAU - Ghahremani, Dara
AU  - Ghahremani D
AD  - Jane and Terry Semel Institute for Neuroscience and Human Behavior and the 
      Department of Psychiatry, University of California at Los Angeles, Los Angeles, 
      CA, USA.
FAU - Dean, Andrew C
AU  - Dean AC
AD  - Jane and Terry Semel Institute for Neuroscience and Human Behavior and the 
      Department of Psychiatry, University of California at Los Angeles, Los Angeles, 
      CA, USA.
FAU - Tyndale, Rachel F
AU  - Tyndale RF
AD  - Department of Pharmacology & Toxicology, and Department of Psychiatry, University 
      of Toronto, and Campbell Family Mental Health Research Institute, Centre for 
      Addiction & Mental Health, Toronto, ON, Canada.
FAU - Petersen, Nicole
AU  - Petersen N
AD  - Jane and Terry Semel Institute for Neuroscience and Human Behavior and the 
      Department of Psychiatry, University of California at Los Angeles, Los Angeles, 
      CA, USA.
FAU - Marohnic, Shane
AU  - Marohnic S
AD  - Jane and Terry Semel Institute for Neuroscience and Human Behavior and the 
      Department of Psychiatry, University of California at Los Angeles, Los Angeles, 
      CA, USA.
FAU - Karaiskaki, Andrea
AU  - Karaiskaki A
AD  - Jane and Terry Semel Institute for Neuroscience and Human Behavior and the 
      Department of Psychiatry, University of California at Los Angeles, Los Angeles, 
      CA, USA.
FAU - London, Edythe D
AU  - London ED
AUID- ORCID: 0000-0003-3577-7808
AD  - Brain Research Institute, University of California at Los Angeles, Los Angeles, 
      CA, USA. elondon@mednet.ucla.edu.
AD  - Jane and Terry Semel Institute for Neuroscience and Human Behavior and the 
      Department of Psychiatry, University of California at Los Angeles, Los Angeles, 
      CA, USA. elondon@mednet.ucla.edu.
LA  - eng
GR  - R37 DA044467/DA/NIDA NIH HHS/United States
GR  - R03 DA052719/DA/NIDA NIH HHS/United States
GR  - F32 DA049500/DA/NIDA NIH HHS/United States
PT  - Journal Article
DEP - 20230925
PL  - England
TA  - Mol Psychiatry
JT  - Molecular psychiatry
JID - 9607835
RN  - MU72812GK0 (Creatine)
RN  - 3KX376GY7L (Glutamic Acid)
RN  - N91BDP6H0X (Choline)
SB  - IM
MH  - Adult
MH  - Humans
MH  - *Tobacco Use Disorder
MH  - Gyrus Cinguli/metabolism
MH  - Creatine/metabolism
MH  - Neuroinflammatory Diseases
MH  - Glutamic Acid/metabolism
MH  - Choline
MH  - Smoking
PMC - PMC10914613
COIS- The authors declare no competing interests.
EDAT- 2023/09/26 00:41
MHDA- 2024/03/07 06:43
PMCR- 2023/09/25
CRDT- 2023/09/25 23:27
PHST- 2023/03/31 00:00 [received]
PHST- 2023/08/29 00:00 [accepted]
PHST- 2023/08/24 00:00 [revised]
PHST- 2024/03/07 06:43 [medline]
PHST- 2023/09/26 00:41 [pubmed]
PHST- 2023/09/25 23:27 [entrez]
PHST- 2023/09/25 00:00 [pmc-release]
AID - 10.1038/s41380-023-02247-0 [pii]
AID - 2247 [pii]
AID - 10.1038/s41380-023-02247-0 [doi]
PST - ppublish
SO  - Mol Psychiatry. 2023 Nov;28(11):4756-4765. doi: 10.1038/s41380-023-02247-0. Epub 
      2023 Sep 25.

PMID- 37716510
OWN - NLM
STAT- MEDLINE
DCOM- 20231225
LR  - 20240805
IS  - 1935-3456 (Electronic)
IS  - 1933-0219 (Linking)
VI  - 16
IP  - 6
DP  - 2023 Dec
TI  - Fundamental role for the creatine kinase pathway in protection from murine 
      colitis.
PG  - 817-825
LID - S1933-0219(23)00069-7 [pii]
LID - 10.1016/j.mucimm.2023.09.002 [doi]
AB  - Inflammatory diseases of the digestive tract, including inflammatory bowel 
      disease, cause metabolic stress within mucosal tissue. Creatine is a key 
      energetic regulator. We previously reported a loss of creatine kinases (CKs) and 
      the creatine transporter expression in inflammatory bowel disease patient 
      intestinal biopsy samples and that creatine supplementation was protective in a 
      dextran sulfate sodium (DSS) colitis mouse model. In the present studies, we 
      evaluated the role of CK loss in active inflammation using the DSS colitis model. 
      Mice lacking expression of CK brain type/CK mitochondrial form (CKdKO) showed 
      increased susceptibility to DSS colitis (weight loss, disease activity, 
      permeability, colon length, and histology). In a broad cytokine profiling, CKdKO 
      mice expressed near absent interferon gamma (IFN-γ) levels. We identified losses 
      in IFN-γ production from CD4(+) and CD8(+) T cells isolated from CKdKO mice. 
      Addback of IFN-γ during DSS treatment resulted in partial protection for CKdKO 
      mice. Extensions of these studies identified basal stabilization of the 
      transcription factor hypoxia-inducible factor in CKdKO splenocytes and 
      pharmacological stabilization of hypoxia-inducible factor resulted in reduced 
      IFN-γ production by control splenocytes. Thus, the loss of IFN-γ production by 
      CD4(+) and CD8(+) T cells in CKdKO mice resulted in increased colitis 
      susceptibility and indicates that CK is protective in active mucosal 
      inflammation.
CI  - Copyright © 2023 The Authors. Published by Elsevier Inc. All rights reserved.
FAU - Hall, Caroline H T
AU  - Hall CHT
AD  - Division of Gastroenterology, Hepatology and Nutrition, Children's Hospital 
      Colorado and University of Colorado, Aurora, Colorado, USA; Division of 
      Gastroenterology and Hepatology, Department of Medicine, Mucosal Inflammation 
      Program and University of Colorado, Aurora, Colorado, USA.
FAU - Lanis, Jordi M
AU  - Lanis JM
AD  - Division of Gastroenterology and Hepatology, Department of Medicine, Mucosal 
      Inflammation Program and University of Colorado, Aurora, Colorado, USA; 
      Department of Immunology and Microbiology, University of Colorado, Aurora, 
      Colorado, USA.
FAU - Dowdell, Alexander S
AU  - Dowdell AS
AD  - Division of Gastroenterology and Hepatology, Department of Medicine, Mucosal 
      Inflammation Program and University of Colorado, Aurora, Colorado, USA; Rocky 
      Mountain Veterans Hospital, Aurora, Colorado, USA.
FAU - Murphy, Emily M
AU  - Murphy EM
AD  - Division of Gastroenterology, Hepatology and Nutrition, Children's Hospital 
      Colorado and University of Colorado, Aurora, Colorado, USA; Division of 
      Gastroenterology and Hepatology, Department of Medicine, Mucosal Inflammation 
      Program and University of Colorado, Aurora, Colorado, USA.
FAU - Bhagavatula, Geetha
AU  - Bhagavatula G
AD  - Division of Gastroenterology, Hepatology and Nutrition, Children's Hospital 
      Colorado and University of Colorado, Aurora, Colorado, USA; Division of 
      Gastroenterology and Hepatology, Department of Medicine, Mucosal Inflammation 
      Program and University of Colorado, Aurora, Colorado, USA.
FAU - Neuhart, Rane M
AU  - Neuhart RM
AD  - Division of Gastroenterology, Hepatology and Nutrition, Children's Hospital 
      Colorado and University of Colorado, Aurora, Colorado, USA; Division of 
      Gastroenterology and Hepatology, Department of Medicine, Mucosal Inflammation 
      Program and University of Colorado, Aurora, Colorado, USA.
FAU - Vijaya Sai, Kiranmayee Yenugudhati
AU  - Vijaya Sai KY
AD  - Division of Gastroenterology and Hepatology, Department of Medicine, Mucosal 
      Inflammation Program and University of Colorado, Aurora, Colorado, USA; Rocky 
      Mountain Veterans Hospital, Aurora, Colorado, USA.
FAU - Colgan, Sean P
AU  - Colgan SP
AD  - Division of Gastroenterology and Hepatology, Department of Medicine, Mucosal 
      Inflammation Program and University of Colorado, Aurora, Colorado, USA; Rocky 
      Mountain Veterans Hospital, Aurora, Colorado, USA. Electronic address: 
      sean.colgan@CUAnschutz.edu.
LA  - eng
GR  - IK2 BX006088/BX/BLRD VA/United States
GR  - IK6 BX006475/BX/BLRD VA/United States
GR  - K01 DK129410/DK/NIDDK NIH HHS/United States
GR  - R01 DK050189/DK/NIDDK NIH HHS/United States
GR  - I01 BX002182/BX/BLRD VA/United States
GR  - R01 DK095491/DK/NIDDK NIH HHS/United States
GR  - R01 DK104713/DK/NIDDK NIH HHS/United States
GR  - R01 DK103712/DK/NIDDK NIH HHS/United States
PT  - Journal Article
PT  - Research Support, N.I.H., Extramural
PT  - Research Support, Non-U.S. Gov't
PT  - Research Support, U.S. Gov't, P.H.S.
DEP - 20230915
PL  - United States
TA  - Mucosal Immunol
JT  - Mucosal immunology
JID - 101299742
RN  - EC 2.7.3.2 (Creatine Kinase)
RN  - MU72812GK0 (Creatine)
RN  - 82115-62-6 (Interferon-gamma)
RN  - 9042-14-2 (Dextran Sulfate)
RN  - 0 (Cytokines)
SB  - IM
UOF - bioRxiv. 2023 Jun 09:2023.06.07.544110. doi: 10.1101/2023.06.07.544110. PMID: 
      37333192
MH  - Humans
MH  - Animals
MH  - Mice
MH  - Creatine Kinase/metabolism
MH  - CD8-Positive T-Lymphocytes/metabolism
MH  - Creatine/metabolism
MH  - *Colitis/metabolism
MH  - *Inflammatory Bowel Diseases/metabolism
MH  - Interferon-gamma/metabolism
MH  - Inflammation/metabolism
MH  - Hypoxia/metabolism
MH  - Dextran Sulfate/pharmacology
MH  - Colon/pathology
MH  - Disease Models, Animal
MH  - Mice, Inbred C57BL
MH  - Cytokines/metabolism
EDAT- 2023/09/17 00:41
MHDA- 2023/12/25 06:42
CRDT- 2023/09/16 19:15
PHST- 2023/03/06 00:00 [received]
PHST- 2023/09/08 00:00 [revised]
PHST- 2023/09/10 00:00 [accepted]
PHST- 2023/12/25 06:42 [medline]
PHST- 2023/09/17 00:41 [pubmed]
PHST- 2023/09/16 19:15 [entrez]
AID - S1933-0219(23)00069-7 [pii]
AID - 10.1016/j.mucimm.2023.09.002 [doi]
PST - ppublish
SO  - Mucosal Immunol. 2023 Dec;16(6):817-825. doi: 10.1016/j.mucimm.2023.09.002. Epub 
      2023 Sep 15.

PMID- 37705069
OWN - NLM
STAT- MEDLINE
DCOM- 20230915
LR  - 20241120
IS  - 2044-5040 (Electronic)
IS  - 2044-5040 (Linking)
VI  - 13
IP  - 1
DP  - 2023 Sep 13
TI  - Biomarkers for Duchenne muscular dystrophy progression: impact of age in the mdx 
      tongue spared muscle.
PG  - 16
LID - 10.1186/s13395-023-00325-z [doi]
LID - 16
AB  - BACKGROUND: Duchenne muscular dystrophy (DMD) is a severe form of muscular 
      dystrophy without an effective treatment, caused by mutations in the DMD gene, 
      leading to the absence of dystrophin. DMD results in muscle weakness, loss of 
      ambulation, and death at an early age. Metabolomics studies in mdx mice, the most 
      used model for DMD, reveal changes in metabolites associated with muscle 
      degeneration and aging. In DMD, the tongue muscles exhibit unique behavior, 
      initially showing partial protection against inflammation but later experiencing 
      fibrosis and loss of muscle fibers. Certain metabolites and proteins, like TNF-α 
      and TGF-β, are potential biomarkers for dystrophic muscle characterization. 
      METHODS: To investigate disease progression and aging, we utilized young (1 month 
      old) and old (21-25 months old) mdx and wild-type tongue muscles. Metabolite 
      changes were analyzed using 1H nuclear magnetic resonance, while TNF-α and TGF-β 
      were assessed using Western blotting to examine inflammation and fibrosis. 
      Morphometric analysis was conducted to assess the extent of myofiber damage 
      between groups. RESULTS: The histological analysis of the mid-belly tongue showed 
      no differences between groups. No differences were found between the 
      concentrations of metabolites from wild-type or mdx whole tongues of the same 
      age. The metabolites alanine, methionine, and 3-methylhistidine were higher, and 
      taurine and glycerol were lower in young tongues in both wild type and mdx 
      (p < 0.001). The metabolites glycine (p < 0.001) and glutamic acid (p = 0.0018) 
      were different only in the mdx groups, being higher in young mdx mice. Acetic 
      acid, phosphocreatine, isoleucine, succinic acid, creatine, and the proteins 
      TNF-α and TGF-β had no difference in the analysis between groups (p > 0.05). 
      CONCLUSIONS: Surprisingly, histological, metabolite, and protein analysis reveal 
      that the tongue of old mdx remains partially spared from the severe myonecrosis 
      observed in other muscles. The metabolites alanine, methionine, 
      3-methylhistidine, taurine, and glycerol may be effective for specific 
      assessments, although their use for disease progression monitoring should be 
      cautious due to age-related changes in the tongue muscle. Acetic acid, 
      phosphocreatine, isoleucine, succinate, creatine, TNF-α, and TGF-β do not vary 
      with aging and remain constant in spared muscles, suggesting their potential as 
      specific biomarkers for DMD progression independent of aging.
CI  - © 2023. BioMed Central Ltd., part of Springer Nature.
FAU - Lorena, Marcelo Dos Santos Voltani
AU  - Lorena MDSV
AD  - Department of Structural and Functional Biology, Institute of Biosciences, São 
      Paulo State University (UNESP), Botucatu, São Paulo, Brazil.
FAU - Santos, Estela Kato Dos
AU  - Santos EKD
AD  - Department of Structural and Functional Biology, Institute of Biosciences, São 
      Paulo State University (UNESP), Botucatu, São Paulo, Brazil.
FAU - Ferretti, Renato
AU  - Ferretti R
AD  - Department of Structural and Functional Biology, Institute of Biosciences, São 
      Paulo State University (UNESP), Botucatu, São Paulo, Brazil.
FAU - Nagana Gowda, G A
AU  - Nagana Gowda GA
AD  - Anesthesiology and Pain Medicine, Northwest Metabolomics Research Center, 
      Mitochondria and Metabolism Center, University of Washington, Seattle, WA, USA.
FAU - Odom, Guy L
AU  - Odom GL
AD  - Department of Neurology, Wellstone Muscular Dystrophy Specialized Research 
      Center, University of Washington School of Medicine, Seattle, WA, USA.
FAU - Chamberlain, Jeffrey S
AU  - Chamberlain JS
AD  - Department of Neurology, Wellstone Muscular Dystrophy Specialized Research 
      Center, University of Washington School of Medicine, Seattle, WA, USA.
FAU - Matsumura, Cintia Yuri
AU  - Matsumura CY
AD  - Department of Structural and Functional Biology, Institute of Biosciences, São 
      Paulo State University (UNESP), Botucatu, São Paulo, Brazil. 
      cintia.matsumura@unesp.br.
LA  - eng
GR  - R01 AR040864/AR/NIAMS NIH HHS/United States
PT  - Journal Article
PT  - Research Support, N.I.H., Extramural
PT  - Research Support, Non-U.S. Gov't
PT  - Research Support, U.S. Gov't, Non-P.H.S.
DEP - 20230913
PL  - England
TA  - Skelet Muscle
JT  - Skeletal muscle
JID - 101561193
RN  - 0 (Tumor Necrosis Factor-alpha)
RN  - MU72812GK0 (Creatine)
RN  - 020IUV4N33 (Phosphocreatine)
RN  - PDC6A3C0OX (Glycerol)
RN  - 04Y7590D77 (Isoleucine)
RN  - AE28F7PNPL (Methionine)
RN  - 73JWT2K6T3 (Racemethionine)
RN  - Q40Q9N063P (Acetic Acid)
RN  - OF5P57N2ZX (Alanine)
SB  - IM
UOF - Res Sq. 2023 Jun 13:rs.3.rs-3038923. doi: 10.21203/rs.3.rs-3038923/v1. PMID: 
      37398370
MH  - Mice
MH  - Animals
MH  - *Muscular Dystrophy, Duchenne/genetics
MH  - Tumor Necrosis Factor-alpha/genetics
MH  - Creatine
MH  - Mice, Inbred mdx
MH  - Phosphocreatine
MH  - Glycerol
MH  - Isoleucine
MH  - Muscle Fibers, Skeletal
MH  - Methionine
MH  - Racemethionine
MH  - Acetic Acid
MH  - Alanine
MH  - Disease Progression
PMC - PMC10500803
COIS- The authors declare no competing interests.
EDAT- 2023/09/14 00:42
MHDA- 2023/09/15 06:42
PMCR- 2023/09/13
CRDT- 2023/09/13 23:46
PHST- 2023/06/08 00:00 [received]
PHST- 2023/08/25 00:00 [accepted]
PHST- 2023/09/15 06:42 [medline]
PHST- 2023/09/14 00:42 [pubmed]
PHST- 2023/09/13 23:46 [entrez]
PHST- 2023/09/13 00:00 [pmc-release]
AID - 10.1186/s13395-023-00325-z [pii]
AID - 325 [pii]
AID - 10.1186/s13395-023-00325-z [doi]
PST - epublish
SO  - Skelet Muscle. 2023 Sep 13;13(1):16. doi: 10.1186/s13395-023-00325-z.

PMID- 37688400
OWN - NLM
STAT- MEDLINE
DCOM- 20240823
LR  - 20240910
IS  - 1941-0921 (Electronic)
IS  - 1941-7381 (Print)
IS  - 1941-0921 (Linking)
VI  - 16
IP  - 5
DP  - 2024 Sep-Oct
TI  - Performance-Enhancing Drugs in Healthy Athletes: An Umbrella Review of Systematic 
      Reviews and Meta-analyses.
PG  - 695-705
LID - 10.1177/19417381231197389 [doi]
AB  - CONTEXT: Many clinicians, trainers, and athletes do not have a true understanding 
      of the effects of commonly used performance-enhancing drugs (PEDs) on performance 
      and health. OBJECTIVE: To provide an evidence-based review of 7 commonly used 
      pharmacological interventions for performance enhancement in athletes. DATA 
      SOURCES: PubMed and Scopus databases were searched on April 8, 2022. STUDY 
      SELECTION: Systematic reviews (SRs) and meta-analyses (MAs) assessing the 
      performance-enhancing effects of the following interventions were included: 
      androgenic anabolic steroids (AAS), growth hormone (GH), selective androgen 
      receptor modulators (SARMs), creatine, angiotensin-converting enzyme 
      (ACE)-inhibitors, recombinant human erythropoietin (rHuEPO), and cannabis. STUDY 
      DESIGN: Umbrella review of SRs and MAs. LEVEL OF EVIDENCE: Level 4. DATA 
      EXTRACTION: Primary outcomes collected were (1) body mass, (2) muscle strength, 
      (3) performance, and (4) recovery. Adverse effects were also noted. RESULTS: A 
      total of 27 papers evaluating 5 pharmacological interventions met inclusion 
      criteria. No studies evaluating SARMs or ACE-inhibitors were included. AAS lead 
      to a 5% to 52% increase in strength and a 0.62 standard mean difference in lean 
      body mass with subsequent lipid derangements. GH alters body composition, without 
      providing a strength or performance benefit, but potential risks include soft 
      tissue edema, fatigue, arthralgias, and carpel tunnel syndrome. Creatine use 
      during resistance training can safely increase total and lean body mass, 
      strength, and performance in high-intensity, short-duration, repetitive tasks. 
      Limited evidence supports rHuEPO benefit on performance despite increases in both 
      VO(2)max and maximal power output, and severe cardiovascular risks are 
      documented. Cannabis provides no performance benefit and may even impair athletic 
      performance. CONCLUSION: In young healthy persons and athletes, creatine can 
      safely provide a performance-enhancing benefit when taken in controlled doses. 
      AAS, GH, and rHuEPO are associated with severe adverse events and do not support 
      a performance benefit, despite showing the ability to change bodily composition, 
      strength, and/or physiologic measures. Cannabis may have an ergolytic, instead of 
      ergogenic, effect.
FAU - Warrier, Alec A
AU  - Warrier AA
AD  - Department of Orthopaedic Surgery, Rush University Medical Center, Chicago, 
      Illinois.
FAU - Azua, Eric N
AU  - Azua EN
AD  - Department of Orthopaedic Surgery, Rush University Medical Center, Chicago, 
      Illinois.
FAU - Kasson, Luke B
AU  - Kasson LB
AD  - Department of Orthopaedic Surgery, Rush University Medical Center, Chicago, 
      Illinois.
FAU - Allahabadi, Sachin
AU  - Allahabadi S
AUID- ORCID: 0000-0002-1185-3039
AD  - Department of Orthopaedic Surgery, Rush University Medical Center, Chicago, 
      Illinois.
FAU - Khan, Zeeshan A
AU  - Khan ZA
AD  - Department of Orthopaedic Surgery, Rush University Medical Center, Chicago, 
      Illinois.
FAU - Mameri, Enzo S
AU  - Mameri ES
AD  - Department of Orthopaedic Surgery, Rush University Medical Center, Chicago, 
      Illinois.
FAU - Swindell, Hasani W
AU  - Swindell HW
AD  - Department of Orthopedic Surgery, Columbia University Irving Medical Center, New 
      York, New York.
FAU - Tokish, John M
AU  - Tokish JM
AD  - Mayo Clinic Arizona, Phoenix, Arizona.
FAU - Chahla, Jorge
AU  - Chahla J
AD  - Department of Orthopaedic Surgery, Rush University Medical Center, Chicago, 
      Illinois.
LA  - eng
PT  - Journal Article
PT  - Systematic Review
DEP - 20230909
PL  - United States
TA  - Sports Health
JT  - Sports health
JID - 101518422
RN  - 0 (Angiotensin-Converting Enzyme Inhibitors)
RN  - 0 (Cannabinoids)
RN  - MU72812GK0 (Creatine)
RN  - 11096-26-7 (Erythropoietin)
RN  - 12629-01-5 (Human Growth Hormone)
RN  - 0 (Performance-Enhancing Substances)
RN  - 0 (Recombinant Proteins)
RN  - 0 (Testosterone Congeners)
SB  - IM
MH  - Humans
MH  - Angiotensin-Converting Enzyme Inhibitors/administration & dosage/adverse effects
MH  - *Athletic Performance/physiology
MH  - Body Composition/drug effects/physiology
MH  - Cannabinoids/administration & dosage/adverse effects
MH  - Creatine/administration & dosage
MH  - *Doping in Sports
MH  - Erythropoietin/administration & dosage/adverse effects
MH  - Human Growth Hormone/administration & dosage/adverse effects
MH  - Meta-Analysis as Topic
MH  - *Muscle Strength/drug effects/physiology
MH  - *Performance-Enhancing Substances/administration & dosage/adverse effects
MH  - Recombinant Proteins/administration & dosage/adverse effects
MH  - Systematic Reviews as Topic
MH  - Testosterone Congeners/administration & dosage
PMC - PMC11346223
OTO - NOTNLM
OT  - athletes
OT  - doping
OT  - performance-enhancing drugs
OT  - sport supplements
COIS- The following author declared potential conflicts of interest: J.C. has received 
      consulting fees from Smith & Nephew, Ossur, and Miach, honoraria from 
      Smith & Nephew, and holds stock in Springloaded and Overture. J.M.T. has received 
      royalties, honoraria, a grant, and a patent from Arthrex, and consulting fees 
      from DePuy Mitek.
EDAT- 2023/09/09 11:47
MHDA- 2024/08/23 12:46
PMCR- 2024/09/09
CRDT- 2023/09/09 03:32
PHST- 2024/08/23 12:46 [medline]
PHST- 2023/09/09 11:47 [pubmed]
PHST- 2023/09/09 03:32 [entrez]
PHST- 2024/09/09 00:00 [pmc-release]
AID - 10.1177_19417381231197389 [pii]
AID - 10.1177/19417381231197389 [doi]
PST - ppublish
SO  - Sports Health. 2024 Sep-Oct;16(5):695-705. doi: 10.1177/19417381231197389. Epub 
      2023 Sep 9.

PMID- 37685986
OWN - NLM
STAT- MEDLINE
DCOM- 20230911
LR  - 20230911
IS  - 1422-0067 (Electronic)
IS  - 1422-0067 (Linking)
VI  - 24
IP  - 17
DP  - 2023 Aug 24
TI  - Effects of Tofacitinib on Muscle Remodeling in Experimental Rheumatoid 
      Sarcopenia.
LID - 10.3390/ijms241713181 [doi]
LID - 13181
AB  - Sarcopenia is a frequent comorbidity of rheumatoid arthritis (RA). Clinical 
      trials have shown that JAK inhibitors (JAKi) produce an asymptomatic increase in 
      serum creatine kinase (CK) in RA, suggesting an impact on muscle. We evaluated 
      the effect of JAKi in muscle remodeling in an experimental RA model. 
      Antigen-induced arthritis (experimental RA, e-RA) was performed in 14 rabbits. 
      Seven rabbits received tofacitinib (TOFA, orally 10 mg/kg/day). Animals were 
      euthanized one day after the last ovalbumin injection, and muscles were prepared 
      for histology, RT-PCR, and WB. C-reactive protein (CRP) and Myostatin (MSTN) 
      serum concentration were determined by ELISA. Creatine and creatine kinase (CK) 
      were analyzed. An increase in body weight as well as tibialis anterior 
      cross-sectional area and diameter was observed in e-RA+TOFA vs. e-RA. e-RA 
      decreased type II fibers and increased the myonuclei number, with all reverted by 
      TOFA. TOFA did not modify CRP levels, neither did MSTN. TOFA significantly 
      reduced IL-6, atrogin-1, and MuRF-1 compared with e-RA. e-RA+TOFA showed higher 
      CK and lower creatine levels compared with e-RA. No differences in PAX-7 were 
      found, while TOFA prevented the increase in MyoD1 in e-RA. Our model reflects the 
      features of rheumatoid sarcopenia in RA. JAKi increased muscle mass through 
      attenuating IL-6/JAK/STAT activation, decreasing atrogenes, and restoring muscle 
      differentiation markers. These data together with an increase in CK support the 
      role of CK as a valuable marker of muscle gain following JAKi treatment.
FAU - Bermejo-Álvarez, Ismael
AU  - Bermejo-Álvarez I
AD  - Bone and Joint Research Unit, Rheumatology Department, IIS-Fundación Jiménez Díaz 
      UAM, 28040 Madrid, Spain.
FAU - Pérez-Baos, Sandra
AU  - Pérez-Baos S
AUID- ORCID: 0000-0002-3952-0148
AD  - Bone and Joint Research Unit, Rheumatology Department, IIS-Fundación Jiménez Díaz 
      UAM, 28040 Madrid, Spain.
FAU - Gratal, Paula
AU  - Gratal P
AD  - Bone and Joint Research Unit, Rheumatology Department, IIS-Fundación Jiménez Díaz 
      UAM, 28040 Madrid, Spain.
FAU - Medina, Juan Pablo
AU  - Medina JP
AD  - Bone and Joint Research Unit, Rheumatology Department, IIS-Fundación Jiménez Díaz 
      UAM, 28040 Madrid, Spain.
FAU - Largo, Raquel
AU  - Largo R
AUID- ORCID: 0000-0001-6525-2944
AD  - Bone and Joint Research Unit, Rheumatology Department, IIS-Fundación Jiménez Díaz 
      UAM, 28040 Madrid, Spain.
FAU - Herrero-Beaumont, Gabriel
AU  - Herrero-Beaumont G
AUID- ORCID: 0000-0002-3241-991X
AD  - Bone and Joint Research Unit, Rheumatology Department, IIS-Fundación Jiménez Díaz 
      UAM, 28040 Madrid, Spain.
FAU - Mediero, Aránzazu
AU  - Mediero A
AUID- ORCID: 0000-0002-5368-574X
AD  - Bone and Joint Research Unit, Rheumatology Department, IIS-Fundación Jiménez Díaz 
      UAM, 28040 Madrid, Spain.
LA  - eng
GR  - PI16/00065/ISCIII/
GR  - PI18/00261/ISCIII/
GR  - PI22/00352/ISCIII/
GR  - PI20/00349/ISCIII/
PT  - Journal Article
DEP - 20230824
PL  - Switzerland
TA  - Int J Mol Sci
JT  - International journal of molecular sciences
JID - 101092791
RN  - 87LA6FU830 (tofacitinib)
RN  - MU72812GK0 (Creatine)
RN  - 0 (Interleukin-6)
SB  - IM
MH  - Animals
MH  - Rabbits
MH  - *Sarcopenia/drug therapy/etiology
MH  - Creatine
MH  - Interleukin-6
MH  - Muscles
MH  - *Arthritis, Rheumatoid/drug therapy
MH  - *Lagomorpha
PMC - PMC10487422
OTO - NOTNLM
OT  - CK
OT  - JAK inhibitors
OT  - TOFA
OT  - animal model
OT  - cytokines
OT  - intracellular pathways
OT  - muscle regeneration
OT  - rheumatoid arthritis
OT  - sarcopenia
OT  - treatment
COIS- R.L. and G.H.-B. have filed a patent on the use of 6-shogaol in osteoarthritis. 
      A.M., R.L., and G.H.-B. have filed a patent on the use of dipyridamole as a novel 
      therapy for muscular myogenesis disorders and inflammatory arthritis. A.M. has 
      filed a patent on the use of adenosine A2AR agonists to prevent prosthesis 
      loosening (pending), and a separate patent on the use of A2AR agonists and agents 
      that increase adenosine levels to promote bone formation/regeneration. I.B.-Á., 
      S.P.-B., P.G. and J.P.M. do not have any disclosures.
EDAT- 2023/09/09 11:43
MHDA- 2023/09/11 06:43
PMCR- 2023/08/24
CRDT- 2023/09/09 01:11
PHST- 2023/07/24 00:00 [received]
PHST- 2023/08/22 00:00 [revised]
PHST- 2023/08/22 00:00 [accepted]
PHST- 2023/09/11 06:43 [medline]
PHST- 2023/09/09 11:43 [pubmed]
PHST- 2023/09/09 01:11 [entrez]
PHST- 2023/08/24 00:00 [pmc-release]
AID - ijms241713181 [pii]
AID - ijms-24-13181 [pii]
AID - 10.3390/ijms241713181 [doi]
PST - epublish
SO  - Int J Mol Sci. 2023 Aug 24;24(17):13181. doi: 10.3390/ijms241713181.

PMID- 37662917
OWN - NLM
STAT- MEDLINE
DCOM- 20230905
LR  - 20230913
IS  - 1664-3224 (Electronic)
IS  - 1664-3224 (Linking)
VI  - 14
DP  - 2023
TI  - Creatine supplementation enhances anti-tumor immunity by promoting adenosine 
      triphosphate production in macrophages.
PG  - 1176956
LID - 10.3389/fimmu.2023.1176956 [doi]
LID - 1176956
AB  - Creatine is an indispensable organic compound utilized in physiological 
      environments; however, its role in immunity is still poorly understood. Here, we 
      show that creatine supplementation enhances anti-tumor immunity through the 
      functional upregulation of macrophages by increasing adenosine triphosphate (ATP) 
      production. Creatine supplementation significantly suppressed B16-F10-originated 
      tumor growth in mice compared with the control treatment. Under these conditions, 
      intratumor macrophages polarized towards the M1 phenotype rather than the M2 
      phenotype, and there was an increase in tumor antigen-specific CD8+ T cells in 
      the mice. The cytokine production and antigen-presenting activity in the 
      macrophages were enhanced by creatine supplementation, resulting in a substantial 
      increase in tumor antigen-specific CD8+ T cells. ATP upregulation was achieved 
      through the cytosolic phosphocreatine (PCr) system via extracellular creatine 
      uptake, rather than through glycolysis and mitochondrial oxidative 
      phosphorylation in the macrophages. Blockade of the creatine transporter (CrT) 
      failed to upregulate ATP and enhance the immunological activity of macrophages in 
      creatine supplementation, which also impaired CD8+ T cell activity. Consequently, 
      CrT blockade failed to suppress tumor growth in the creatine-supplemented mice. 
      Thus, creatine is an important nutrient that promotes macrophage function by 
      increasing ATP levels, ultimately contributing to enhanced anti-tumor immunity 
      orchestrated by CD8+ T cells.
CI  - Copyright © 2023 Peng and Saito.
FAU - Peng, Zhenzi
AU  - Peng Z
AD  - Department of Cell Biology and Genetics, School of Basic Medical Sciences, 
      Hengyang Medical School, University of South China, Hengyang, Hunan, China.
FAU - Saito, Suguru
AU  - Saito S
AD  - Division of Virology, Department of Infection and Immunity, Jichi Medical 
      University, Shimotsuke, Japan.
AD  - Biofluid Biomarker Center, Graduate School of Medical and Dental Sciences, 
      Niigata University, Niigata, Japan.
LA  - eng
PT  - Journal Article
PT  - Research Support, Non-U.S. Gov't
DEP - 20230818
PL  - Switzerland
TA  - Front Immunol
JT  - Frontiers in immunology
JID - 101560960
RN  - MU72812GK0 (Creatine)
RN  - 8L70Q75FXE (Adenosine Triphosphate)
RN  - 0 (Antigens, Neoplasm)
SB  - IM
MH  - Animals
MH  - Mice
MH  - *Creatine/pharmacology
MH  - *Adenosine Triphosphate
MH  - Macrophages
MH  - Antigens, Neoplasm
MH  - Dietary Supplements
PMC - PMC10471797
OTO - NOTNLM
OT  - ATP
OT  - CD8+ T cells
OT  - anti-tumor immunity
OT  - creatine
OT  - macrophages
COIS- The authors declare that the research was conducted in the absence of any 
      commercial or financial relationships that could be construed as a potential 
      conflict of interest.
EDAT- 2023/09/04 06:41
MHDA- 2023/09/05 06:42
PMCR- 2023/01/01
CRDT- 2023/09/04 04:51
PHST- 2023/03/01 00:00 [received]
PHST- 2023/07/18 00:00 [accepted]
PHST- 2023/09/05 06:42 [medline]
PHST- 2023/09/04 06:41 [pubmed]
PHST- 2023/09/04 04:51 [entrez]
PHST- 2023/01/01 00:00 [pmc-release]
AID - 10.3389/fimmu.2023.1176956 [doi]
PST - epublish
SO  - Front Immunol. 2023 Aug 18;14:1176956. doi: 10.3389/fimmu.2023.1176956. 
      eCollection 2023.

PMID- 37442888
OWN - NLM
STAT- MEDLINE
DCOM- 20240129
LR  - 20240204
IS  - 1434-9949 (Electronic)
IS  - 0770-3198 (Linking)
VI  - 42
IP  - 11
DP  - 2023 Nov
TI  - Persistent neuroinflammation of the right insular cortex in children with 
      juvenile idiopathic arthritis: a proton MRS study.
PG  - 3059-3066
LID - 10.1007/s10067-023-06680-y [doi]
AB  - OBJECTIVE: The aim of this study of children with juvenile idiopathic arthritis 
      (JIA) was to use proton magnetic resonance spectroscopy ((1)H-MRS) to compare the 
      levels of five neurometabolites in the right and left insular cortexes of 
      subjects in three groups: JIA-active, JIA-inactive, and healthy controls (HCs). 
      METHODS: Two inflammation markers and five psychometric scores were determined. 
      (1)H-MRS was used to measure the levels of total N-acetylaspartate (NAA), total 
      choline (Cho), myo-inositol (mI), and glutamate (Glu), and the complex of 
      glutamine and glutamate (Glx) relative to total creatine (tCr) in the right and 
      left insular cortexes of participants. RESULTS: Intra-group comparisons indicated 
      that each group had higher levels of NAA/tCr, Glu/tCr, Glx/tCr, and mI/tCr in the 
      right insula, and higher levels of Cho/tCr in the left insula. Inter-group 
      comparisons of the right insula indicated that the JIA-active and JIA-inactive 
      groups had higher levels of Cho/tCr than the HC group, but none of the other 
      inter-group differences were statistically significant. The score of the Sleep 
      Disturbance Scale for Children (SDCD) had an inverse correlation with the level 
      of Cho/tCr in the right insular cortex of patients in the JIA-inactive group. 
      CONCLUSIONS: Relative to the HC group, the right insular cortex of subjects in 
      the JIA-active and the JIA-inactive groups had greater levels of Cho/tCr, 
      suggesting increased inflammation in this region. The Cho/tCr level in the right 
      insular cortex had an inverse correlation with SDCD score in the JIA-inactive 
      group. Key Points • Healthy controls and JIA patients had higher levels of 
      tNAA/tCr, Glu/tCr, Glx/tCr, and mI/tCr in the right insula, and higher levels of 
      Cho/tCr in the left insula. • A greater level of Cho/tCr in the right insula of 
      JIA-active and JIA-inactive patients indicated neuroinflammation in this region. 
      • The Cho/tCr level in the right insular cortex had an inverse correlation with 
      SDCD score in the JIA-inactive group.
CI  - © 2023. The Author(s), under exclusive licence to International League of 
      Associations for Rheumatology (ILAR).
FAU - Han, Haiwei
AU  - Han H
AD  - Department of Radiology, The First Affiliated Hospital of Xiamen University, 
      School of Medicine, Xiamen University, Xiamen, China.
FAU - Weng, Yifei
AU  - Weng Y
AD  - Department of Radiology, The First Affiliated Hospital of Xiamen University, 
      School of Medicine, Xiamen University, Xiamen, China.
FAU - Liang, Hongyan
AU  - Liang H
AD  - Department of Radiology, The First Affiliated Hospital of Xiamen University, 
      School of Medicine, Xiamen University, Xiamen, China.
FAU - Yi, Cuili
AU  - Yi C
AD  - Department of Pediatrics, The First Affiliated Hospital of Xiamen University, 
      School of Medicine, Xiamen University, Xiamen, China.
FAU - Lin, Kezhao
AU  - Lin K
AD  - Department of Pediatrics, The First Affiliated Hospital of Xiamen University, 
      School of Medicine, Xiamen University, Xiamen, China.
FAU - Wu, Hua
AU  - Wu H
AD  - Department of Nuclear Medicine and Minnan PET Center, The First Affiliated 
      Hospital of Xiamen University, School of Medicine, Xiamen University, 55 Zhenhai 
      Road, Siming District, Xiammen, 361003, Fujian Province, China.
FAU - Xiao, Jihong
AU  - Xiao J
AD  - Department of Pediatrics, The First Affiliated Hospital of Xiamen University, 
      School of Medicine, Xiamen University, Xiamen, China. 513881045@163.com.
FAU - Han, Chengkun
AU  - Han C
AUID- ORCID: 0000-0002-1090-3524
AD  - Department of Radiology, The First Affiliated Hospital of Xiamen University, 
      School of Medicine, Xiamen University, Xiamen, China. flytianyu@sina.com.
LA  - eng
GR  - XFY2020001/Clinical Transformation and incubation foundation of the First 
      Affiliated Hospital of Xiamen University/
PT  - Journal Article
DEP - 20230713
PL  - Germany
TA  - Clin Rheumatol
JT  - Clinical rheumatology
JID - 8211469
RN  - 0 (Protons)
RN  - 3KX376GY7L (Glutamic Acid)
RN  - N91BDP6H0X (Choline)
RN  - MU72812GK0 (Creatine)
RN  - 4L6452S749 (Inositol)
RN  - 0 (Receptors, Antigen, T-Cell)
SB  - IM
MH  - Child
MH  - Humans
MH  - *Insular Cortex
MH  - Protons
MH  - *Arthritis, Juvenile/diagnostic imaging
MH  - Neuroinflammatory Diseases
MH  - Glutamic Acid
MH  - Choline
MH  - Creatine
MH  - Inositol
MH  - Receptors, Antigen, T-Cell
OTO - NOTNLM
OT  - Glial cell
OT  - Insular cortex
OT  - Juvenile idiopathic arthritis
OT  - Neuroinflammation
OT  - Proton magnetic resonance spectroscopy
EDAT- 2023/07/14 13:07
MHDA- 2024/01/29 06:42
CRDT- 2023/07/13 23:16
PHST- 2023/02/10 00:00 [received]
PHST- 2023/06/16 00:00 [accepted]
PHST- 2023/06/01 00:00 [revised]
PHST- 2024/01/29 06:42 [medline]
PHST- 2023/07/14 13:07 [pubmed]
PHST- 2023/07/13 23:16 [entrez]
AID - 10.1007/s10067-023-06680-y [pii]
AID - 10.1007/s10067-023-06680-y [doi]
PST - ppublish
SO  - Clin Rheumatol. 2023 Nov;42(11):3059-3066. doi: 10.1007/s10067-023-06680-y. Epub 
      2023 Jul 13.

PMID- 37333192
OWN - NLM
STAT- PubMed-not-MEDLINE
LR  - 20240710
IS  - 2692-8205 (Electronic)
IS  - 2692-8205 (Linking)
DP  - 2023 Jun 9
TI  - Fundamental role for the creatine kinase pathway in protection from murine 
      colitis.
LID - 2023.06.07.544110 [pii]
LID - 10.1101/2023.06.07.544110 [doi]
AB  - Inflammatory diseases of the digestive tract, including inflammatory bowel 
      disease (IBD), cause metabolic stress within mucosal tissue. Creatine is a key 
      energetic regulator. We previously reported a loss of creatine kinases (CKs) and 
      the creatine transporter expression in IBD patient intestinal biopsy samples and 
      that creatine supplementation was protective in a dextran sulfate sodium (DSS) 
      colitis mouse model. In the present studies, we evaluated the role of CK loss in 
      active inflammation using the DSS colitis model. Mice lacking expression of 
      CKB/CKMit (CKdKO) showed increased susceptibility to DSS colitis (weight loss, 
      disease activity, permeability, colon length and histology). In a broad cytokine 
      profiling, CKdKO mice expressed near absent IFN-γ levels. We identified losses in 
      IFN-γ production from CD4 (+) and CD8 (+) T cells isolated from CKdKO mice. 
      Addback of IFN-γ during DSS treatment resulted in partial protection for CKdKO 
      mice. We identified basal stabilization of the transcription factor 
      hypoxia-inducible factor (HIF) in CKdKO splenocytes and pharmacological 
      stabilization of HIF resulted in reduced IFN-γ production by control splenocytes. 
      Thus, the loss of IFN-γ production by CD4 (+) and CD8 (+) T cells in CKdKO mice 
      resulted in increased colitis susceptibility and indicates that CK is protective 
      in active mucosal inflammation.
FAU - Hall, Caroline Ht
AU  - Hall CH
FAU - Lanis, Jordi M
AU  - Lanis JM
FAU - Dowdell, Alexander S
AU  - Dowdell AS
FAU - Murphy, Emily M
AU  - Murphy EM
FAU - Colgan, Sean P
AU  - Colgan SP
LA  - eng
GR  - IK6 BX006475/BX/BLRD VA/United States
GR  - R01 DK050189/DK/NIDDK NIH HHS/United States
GR  - I01 BX002182/BX/BLRD VA/United States
GR  - R01 DK095491/DK/NIDDK NIH HHS/United States
GR  - R01 DK104713/DK/NIDDK NIH HHS/United States
GR  - R01 DK103712/DK/NIDDK NIH HHS/United States
PT  - Journal Article
PT  - Preprint
DEP - 20230609
PL  - United States
TA  - bioRxiv
JT  - bioRxiv : the preprint server for biology
JID - 101680187
UIN - Mucosal Immunol. 2023 Dec;16(6):817-825. doi: 10.1016/j.mucimm.2023.09.002. PMID: 
      37716510
PMC - PMC10274769
EDAT- 2023/06/19 06:41
MHDA- 2023/06/19 06:42
PMCR- 2023/06/16
CRDT- 2023/06/19 02:47
PHST- 2023/06/19 06:42 [medline]
PHST- 2023/06/19 06:41 [pubmed]
PHST- 2023/06/19 02:47 [entrez]
PHST- 2023/06/16 00:00 [pmc-release]
AID - 2023.06.07.544110 [pii]
AID - 10.1101/2023.06.07.544110 [doi]
PST - epublish
SO  - bioRxiv [Preprint]. 2023 Jun 9:2023.06.07.544110. doi: 10.1101/2023.06.07.544110.

PMID- 37308409
OWN - NLM
STAT- MEDLINE
DCOM- 20230614
LR  - 20230614
IS  - 1000-6834 (Print)
IS  - 1000-6834 (Linking)
VI  - 38
IP  - 6
DP  - 2022 Nov
TI  - [Intervention effects of estradiol on myocardial ischemia- reperfusion injury of 
      rat and its mechanisms].
PG  - 638-643
LID - 10.12047/j.cjap.6362.2022.116 [doi]
AB  - Objective: To study the effects of estradiol (E2) on alleviating myocardial 
      ischemia/reperfusion(I/R) injury through estrogen receptorβ(ERβ) mediated 
      extracellular regulated protein kinases(ERK) pathway activation. Methods: 
      Eighty-four adult female SD rats were ovariectomized and randomly divided into 
      control group, NC siRNA adeno-associated virus (AAV) group received sham 
      operation, the myocardial I/R injury model was prepared by ligation of the left 
      anterior descending coronary artery in I/R group, E2+I/R group, NC siRNA AAV+I/R 
      group, NC siRNA AAV+E2+I/R group and ERβ-siRNA AAV+E2+I/R group. E2+I/R group, NC 
      siRNA AAV+E2+I/R group and ERβ-siRNA AAV+E2+I/R group were treated with E2 0.8 
      mg/kg by gavage for 60 days before modeling. NC siRNA AAV+I/R group, NC siRNA 
      AAV+E2+I/R group, and ERβ-siRNA AAV+E2+I/R group were treated with AAV by caudal 
      vein injection 24 h before modeling. After 120 min of reperfusion, the contents 
      of serum lactate dehydrogenase (LDH), phosphocreatine kinase (CK), 
      phosphocreatine kinase isoenzyme (CK-MB), myocardial infarction area and the 
      expressions of ERβ, p-ERK, the contents of tumor necrosis factor-α(TNF-α), 
      interleukin-1β(IL-1 β), malondialdehyde (MDA) and total antioxidant capacity 
      (T-AOC) in myocardium were measured. Results: The contents of serum LDH, CK, 
      CK-MB, myocardial infarction area and the contents of TNF-α, IL-1 β, MDA in 
      myocardium of I/R group were higher than those of the control group, the 
      expression levels of ERβ and p-ERK and the content of T-AOC were lower than those 
      in the control group (P＜0.05). The contents of serum LDH, CK and CK-MB, 
      myocardial infarction area and the contents of TNF-α, IL-1 β and MDA in 
      myocardium of E2+I/R group were lower than those of the I/R group, the expression 
      levels of ERβ and p-ERK and the content of T-AOC were higher than those of the 
      I/R group(P＜0.05). After knockdown ERβ by caudal vein injection of ERβ-siRNA AAV, 
      the contents of serum LDH, CK and CK-MB, myocardial infarction area and the 
      contents of TNF-α, IL-1 β and MDA in myocardium of ERβ-siRNA AAV+E2+I/R group 
      were higher than those of NC-siRNA AAV+E2+I/R, the expression levels of ERβ and 
      p-ERK and the content of T-AOC were lower than those of NC-siRNA 
      AAV+E2+I/R(P＜0.05). Conclusion: E2 has protective effects on myocardial I / R 
      injury in ovariectomized rats, which are related to the promotion of ERβ 
      mediating the activation of ERK pathway, reducing inflammatory and oxidative 
      stress responses.
FAU - Feng, Jing-Ru
AU  - Feng JR
AD  - Department of Gynecology, the Second Affiliated Hospital of Hebei North 
      University, Zhangjiakou 075100.
FAU - Zhang, Hai-Yang
AU  - Zhang HY
AD  - Department of Cardiology, the Second Affiliated Hospital of Hebei North 
      University, Zhangjiakou 075100.
FAU - Shi, He
AU  - Shi H
AD  - Department of Pharmacology, the Fourth Hospital of Shijiazhuang, Shijiazhuang 
      050011.
FAU - Wang, Teng-Fei
AU  - Wang TF
AD  - Clinical Laboratory, the Second Affiliated Hospital of Hebei North University, 
      Zhangjiakou 075100, China.
FAU - Wang, Zi-Jian
AU  - Wang ZJ
AD  - Department of Cardiology, the Second Affiliated Hospital of Hebei North 
      University, Zhangjiakou 075100.
FAU - Cheng, Guang-Hui
AU  - Cheng GH
AD  - Department of Cardiology, the Second Affiliated Hospital of Hebei North 
      University, Zhangjiakou 075100.
FAU - Bi, Sheng-Li
AU  - Bi SL
AD  - Department of Gynecology, the Second Affiliated Hospital of Hebei North 
      University, Zhangjiakou 075100.
LA  - chi
PT  - English Abstract
PT  - Journal Article
PL  - China
TA  - Zhongguo Ying Yong Sheng Li Xue Za Zhi
JT  - Zhongguo ying yong sheng li xue za zhi = Zhongguo yingyong shenglixue zazhi = 
      Chinese journal of applied physiology
JID - 9426407
RN  - 4TI98Z838E (Estradiol)
RN  - 0 (Interleukin-1beta)
RN  - 0 (Estrogen Receptor beta)
RN  - 020IUV4N33 (Phosphocreatine)
RN  - 0 (Tumor Necrosis Factor-alpha)
RN  - 0 (RNA, Small Interfering)
RN  - EC 2.7.3.2 (Creatine Kinase)
RN  - EC 2.7.3.2 (Creatine Kinase, MB Form)
RN  - 0 (Antioxidants)
SB  - IM
MH  - Female
MH  - Animals
MH  - Rats
MH  - Rats, Sprague-Dawley
MH  - Estradiol
MH  - *Myocardial Reperfusion Injury
MH  - Interleukin-1beta
MH  - Estrogen Receptor beta
MH  - Phosphocreatine
MH  - Tumor Necrosis Factor-alpha
MH  - RNA, Small Interfering
MH  - *Myocardial Ischemia
MH  - Creatine Kinase
MH  - Creatine Kinase, MB Form
MH  - *Myocardial Infarction
MH  - Antioxidants
OTO - NOTNLM
OT  - estradiol
OT  - estrogen receptor β
OT  - extracellular regulated protein kinase
OT  - inflammatory response
OT  - myocardial ischemia/reperfusion
OT  - oxidative stress response
OT  - rats
EDAT- 2023/06/13 01:13
MHDA- 2023/06/14 06:42
CRDT- 2023/06/12 22:03
PHST- 2023/06/14 06:42 [medline]
PHST- 2023/06/13 01:13 [pubmed]
PHST- 2023/06/12 22:03 [entrez]
AID - 10.12047/j.cjap.6362.2022.116 [doi]
PST - ppublish
SO  - Zhongguo Ying Yong Sheng Li Xue Za Zhi. 2022 Nov;38(6):638-643. doi: 
      10.12047/j.cjap.6362.2022.116.

PMID- 37301326
OWN - NLM
STAT- MEDLINE
DCOM- 20230807
LR  - 20230807
IS  - 1872-8227 (Electronic)
IS  - 0168-8227 (Linking)
VI  - 202
DP  - 2023 Aug
TI  - NMR-based metabolomic profiling identifies inflammation and muscle-related 
      metabolites as predictors of incident type 2 diabetes mellitus beyond glucose: 
      The Di@bet.es study.
PG  - 110772
LID - S0168-8227(23)00535-1 [pii]
LID - 10.1016/j.diabres.2023.110772 [doi]
AB  - AIMS: The aim of this study was to combine nuclear magnetic resonance-based 
      metabolomics and machine learning to find a glucose-independent molecular 
      signature associated with future type 2 diabetes mellitus development in a 
      subgroup of individuals from the Di@bet.es study. METHODS: The study group 
      included 145 individuals developing type 2 diabetes mellitus during the 8-year 
      follow-up, 145 individuals matched by age, sex and BMI who did not develop 
      diabetes during the follow-up but had equal glucose concentrations to those who 
      did and 145 controls matched by age and sex. A metabolomic analysis of serum was 
      performed to obtain the lipoprotein and glycoprotein profiles and 15 low 
      molecular weight metabolites. Several machine learning-based models were trained. 
      RESULTS: Logistic regression performed the best classification between 
      individuals developing type 2 diabetes during the follow-up and glucose-matched 
      individuals. The area under the curve was 0.628, and its 95% confidence interval 
      was 0.510-0.746. Glycoprotein-related variables, creatinine, creatine, small HDL 
      particles and the Johnson-Neyman intervals of the interaction of Glyc A and Glyc 
      B were statistically significant. CONCLUSIONS: The model highlighted a relevant 
      contribution of inflammation (glycosylation pattern and HDL) and muscle 
      (creatinine and creatine) in the development of type 2 diabetes as independent 
      factors of hyperglycemia.
CI  - Copyright © 2023 Elsevier B.V. All rights reserved.
FAU - Ozcariz, Enrique
AU  - Ozcariz E
AD  - Biosfer Teslab, Plaça del Prim 10, 2on 5a, 43201 Reus, Spain. Electronic address: 
      enriqueozcariz@outlook.com.
FAU - Guardiola, Montse
AU  - Guardiola M
AD  - CIBER de Diabetes y Enfermedades Metabólicas Asociadas, Instituto de Salud Carlos 
      III, Madrid, Spain; Institut d'Investigació Sanitària Pere Virgili (IISPV), Reus, 
      Spain; Universitat Rovira i Virgili, Departament de Medicina i Cirurgia, Unitat 
      de Recerca en Lípids i Arteriosclerosi, Reus, Spain. Electronic address: 
      montse.guardiola@urv.cat.
FAU - Amigó, Núria
AU  - Amigó N
AD  - Biosfer Teslab, Plaça del Prim 10, 2on 5a, 43201 Reus, Spain; CIBER de Diabetes y 
      Enfermedades Metabólicas Asociadas, Instituto de Salud Carlos III, Madrid, Spain; 
      Institut d'Investigació Sanitària Pere Virgili (IISPV), Reus, Spain; Universitat 
      Rovira i Virgili, Departament de Ciències Mèdiques Bàsiques, Reus, Spain; 
      Universitat Rovira i Virgili, Metabolomics Platform, Reus, Spain. Electronic 
      address: namigo@biosferteslab.com.
FAU - Rojo-Martínez, Gemma
AU  - Rojo-Martínez G
AD  - CIBER de Diabetes y Enfermedades Metabólicas Asociadas, Instituto de Salud Carlos 
      III, Madrid, Spain; UGC Endocrinología y Nutrición, Hospital Regional 
      Universitario de Málaga, Málaga, Spain; Instituto de Investigación Biomédica de 
      Málaga y Plataforma en Nanomedicina-IBIMA Plataforma BIONAND, Málaga, Spain. 
      Electronic address: gemma.rojo@ibima.eu.
FAU - Valdés, Sergio
AU  - Valdés S
AD  - CIBER de Diabetes y Enfermedades Metabólicas Asociadas, Instituto de Salud Carlos 
      III, Madrid, Spain; UGC Endocrinología y Nutrición, Hospital Regional 
      Universitario de Málaga, Málaga, Spain; Instituto de Investigación Biomédica de 
      Málaga y Plataforma en Nanomedicina-IBIMA Plataforma BIONAND, Málaga, Spain. 
      Electronic address: sergio.valdes@hotmail.es.
FAU - Rehues, Pere
AU  - Rehues P
AD  - CIBER de Diabetes y Enfermedades Metabólicas Asociadas, Instituto de Salud Carlos 
      III, Madrid, Spain; Institut d'Investigació Sanitària Pere Virgili (IISPV), Reus, 
      Spain; Universitat Rovira i Virgili, Departament de Medicina i Cirurgia, Unitat 
      de Recerca en Lípids i Arteriosclerosi, Reus, Spain. Electronic address: 
      pere.rehues@urv.cat.
FAU - Masana, Lluís
AU  - Masana L
AD  - CIBER de Diabetes y Enfermedades Metabólicas Asociadas, Instituto de Salud Carlos 
      III, Madrid, Spain; Institut d'Investigació Sanitària Pere Virgili (IISPV), Reus, 
      Spain; Universitat Rovira i Virgili, Departament de Medicina i Cirurgia, Unitat 
      de Recerca en Lípids i Arteriosclerosi, Reus, Spain. Electronic address: 
      Luis.masana@urv.cat.
FAU - Ribalta, Josep
AU  - Ribalta J
AD  - CIBER de Diabetes y Enfermedades Metabólicas Asociadas, Instituto de Salud Carlos 
      III, Madrid, Spain; Institut d'Investigació Sanitària Pere Virgili (IISPV), Reus, 
      Spain; Universitat Rovira i Virgili, Departament de Medicina i Cirurgia, Unitat 
      de Recerca en Lípids i Arteriosclerosi, Reus, Spain. Electronic address: 
      josep.ribalta@urv.cat.
LA  - eng
PT  - Journal Article
DEP - 20230608
PL  - Ireland
TA  - Diabetes Res Clin Pract
JT  - Diabetes research and clinical practice
JID - 8508335
RN  - IY9XDZ35W2 (Glucose)
RN  - AYI8EX34EU (Creatinine)
RN  - MU72812GK0 (Creatine)
SB  - IM
MH  - Humans
MH  - *Diabetes Mellitus, Type 2
MH  - Glucose/metabolism
MH  - Creatinine
MH  - Creatine
MH  - Magnetic Resonance Spectroscopy
MH  - Metabolomics
MH  - Inflammation
MH  - Muscles/metabolism
OTO - NOTNLM
OT  - Glucose
OT  - Glycoproteins
OT  - Lipoproteins
OT  - Machine learning
OT  - Metabolomics
OT  - NMR
COIS- Declaration of Competing Interest N.A. is stock owner of Biosfer Teslab and has a 
      patent on the method for lipoprotein profiling described in the present 
      manuscript. E.O. was employed at Biosfer Teslab. The other authors declare that 
      they have no known competing financial interests or personal relationships that 
      could have appeared to influence the work reported in this paper interests or 
      personal relationships that could have appeared to influence the work reported in 
      this paper.
EDAT- 2023/06/11 01:06
MHDA- 2023/08/07 06:41
CRDT- 2023/06/10 19:26
PHST- 2023/04/27 00:00 [received]
PHST- 2023/05/26 00:00 [revised]
PHST- 2023/06/03 00:00 [accepted]
PHST- 2023/08/07 06:41 [medline]
PHST- 2023/06/11 01:06 [pubmed]
PHST- 2023/06/10 19:26 [entrez]
AID - S0168-8227(23)00535-1 [pii]
AID - 10.1016/j.diabres.2023.110772 [doi]
PST - ppublish
SO  - Diabetes Res Clin Pract. 2023 Aug;202:110772. doi: 10.1016/j.diabres.2023.110772. 
      Epub 2023 Jun 8.

PMID- 37221858
OWN - NLM
STAT- MEDLINE
DCOM- 20230525
LR  - 20230527
IS  - 1550-2783 (Electronic)
IS  - 1550-2783 (Linking)
VI  - 20
IP  - 1
DP  - 2023 Dec
TI  - International society of sports nutrition position stand: nutritional concerns of 
      the female athlete.
PG  - 2204066
LID - 10.1080/15502783.2023.2204066 [doi]
LID - 2204066
AB  - Based on a comprehensive review and critical analysis of the literature regarding 
      the nutritional concerns of female athletes, conducted by experts in the field 
      and selected members of the International Society of Sports Nutrition (ISSN), the 
      following conclusions represent the official Position of the Society: 1. Female 
      athletes have unique and unpredictable hormone profiles, which influence their 
      physiology and nutritional needs across their lifespan. To understand how 
      perturbations in these hormones affect the individual, we recommend that female 
      athletes of reproductive age should track their hormonal status (natural, hormone 
      driven) against training and recovery to determine their individual patterns and 
      needs and peri and post-menopausal athletes should track against training and 
      recovery metrics to determine the individuals' unique patterns. 2. The primary 
      nutritional consideration for all athletes, and in particular, female athletes, 
      should be achieving adequate energy intake to meet their energy requirements and 
      to achieve an optimal energy availability (EA); with a focus on the timing of 
      meals in relation to exercise to improve training adaptations, performance, and 
      athlete health. 3. Significant sex differences and sex hormone influences on 
      carbohydrate and lipid metabolism are apparent, therefore we recommend first 
      ensuring athletes meet their carbohydrate needs across all phases of the 
      menstrual cycle. Secondly, tailoring carbohydrate intake to hormonal status with 
      an emphasis on greater carbohydrate intake and availability during the active 
      pill weeks of oral contraceptive users and during the luteal phase of the 
      menstrual cycle where there is a greater effect of sex hormone suppression on 
      gluconogenesis output during exercise. 4. Based upon the limited research 
      available, we recommend that pre-menopausal, eumenorrheic, and oral 
      contraceptives using female athletes should aim to consume a source of 
      high-quality protein as close to beginning and/or after completion of exercise as 
      possible to reduce exercise-induced amino acid oxidative losses and initiate 
      muscle protein remodeling and repair at a dose of 0.32-0.38 g·kg(-1). For 
      eumenorrheic women, ingestion during the luteal phase should aim for the upper 
      end of the range due to the catabolic actions of progesterone and greater need 
      for amino acids. 5. Close to the beginning and/or after completion of exercise, 
      peri- and post-menopausal athletes should aim for a bolus of high EAA-containing 
      (~10 g) intact protein sources or supplements to overcome anabolic resistance. 6. 
      Daily protein intake should fall within the mid- to upper ranges of current sport 
      nutrition guidelines (1.4-2.2 g·kg(-1)·day(-1)) for women at all stages of 
      menstrual function (pre-, peri-, post-menopausal, and contraceptive users) with 
      protein doses evenly distributed, every 3-4 h, across the day. Eumenorrheic 
      athletes in the luteal phase and peri/post-menopausal athletes, regardless of 
      sport, should aim for the upper end of the range. 7. Female sex hormones affect 
      fluid dynamics and electrolyte handling. A greater predisposition to hyponatremia 
      occurs in times of elevated progesterone, and in menopausal women, who are slower 
      to excrete water. Additionally, females have less absolute and relative fluid 
      available to lose via sweating than males, making the physiological consequences 
      of fluid loss more severe, particularly in the luteal phase. 8. Evidence for 
      sex-specific supplementation is lacking due to the paucity of female-specific 
      research and any differential effects in females. Caffeine, iron, and creatine 
      have the most evidence for use in females. Both iron and creatine are highly 
      efficacious for female athletes. Creatine supplementation of 3 to 5 g per day is 
      recommended for the mechanistic support of creatine supplementation with regard 
      to muscle protein kinetics, growth factors, satellite cells, myogenic 
      transcription factors, glycogen and calcium regulation, oxidative stress, and 
      inflammation. Post-menopausal females benefit from bone health, mental health, 
      and skeletal muscle size and function when consuming higher doses of creatine 
      (0.3 g·kg(-1)·d(-1)). 9. To foster and promote high-quality research 
      investigations involving female athletes, researchers are first encouraged to 
      stop excluding females unless the primary endpoints are directly influenced by 
      sex-specific mechanisms. In all investigative scenarios, researchers across the 
      globe are encouraged to inquire and report upon more detailed information 
      surrounding the athlete's hormonal status, including menstrual status (days since 
      menses, length of period, duration of cycle, etc.) and/or hormonal contraceptive 
      details and/or menopausal status.
FAU - Sims, Stacy T
AU  - Sims ST
AUID- ORCID: 0000-0002-3255-5428
AD  - SPRINZ Auckland University of Technology, Auckland, New Zealand.
FAU - Kerksick, Chad M
AU  - Kerksick CM
AUID- ORCID: 0000-0003-0458-7294
AD  - Exercise & Sport Nutrition Lab, Department of Kinesiology and Sport Management, 
      Saint Charles, TX, USA.
FAU - Smith-Ryan, Abbie E
AU  - Smith-Ryan AE
AUID- ORCID: 0000-0002-5405-304X
AD  - Institute of Sports Sciences and Medicine, Florida State University, Nutrition 
      and Integrative Physiology, Tallahassee, FL, USA.
FAU - Janse de Jonge, Xanne A K
AU  - Janse de Jonge XAK
AUID- ORCID: 0000-0003-3657-5298
AD  - LLC p/b JDS Therapeutics, Bonafide Health, Harrison, NY.
FAU - Hirsch, Katie R
AU  - Hirsch KR
AUID- ORCID: 0000-0002-0899-0139
AD  - Jacksonville University, Department of Health and Exercise Sciences, 
      Jacksonville, FL, USA.
FAU - Arent, Shawn M
AU  - Arent SM
AUID- ORCID: 0000-0003-0647-0591
AD  - Jacksonville University, Department of Health and Exercise Sciences, 
      Jacksonville, FL, USA.
FAU - Hewlings, Susan Joyce
AU  - Hewlings SJ
AUID- ORCID: 0000-0001-8540-2591
AD  - University of South Florida, Performance and Physique Enhancement 
      Laboratory,Tampa, FL, USA.
FAU - Kleiner, Susan M
AU  - Kleiner SM
AUID- ORCID: 0000-0002-2947-2517
AD  - Dr. Kiran C Patel College of Osteopathic Medicine, Nova Southeastern University, 
      Nutrition Department, Davie, FL, USA.
FAU - Bustillo, Erik
AU  - Bustillo E
AD  - Nova Southeastern University, Exercise and Sport Science, Fight Science Lab, 
      Davie, FL, USA.
FAU - Tartar, Jaime L
AU  - Tartar JL
AD  - College of Science, Technology, and Health, Lindenwood University, Exercise and 
      Performance Nutrition Laboratory, St Charles, MO, USA.
FAU - Starratt, Valerie G
AU  - Starratt VG
AD  - College of Science, Technology, and Health, Lindenwood University, Exercise and 
      Performance Nutrition Laboratory, St Charles, MO, USA.
FAU - Kreider, Richard B
AU  - Kreider RB
AUID- ORCID: 0000-0002-3906-1658
AD  - University of North Carolina Chapel Hill, Department of Exercise and Sport 
      Science, Chapel Hill, NC, USA.
FAU - Greenwalt, Casey
AU  - Greenwalt C
AD  - Macquarie University, Department of Health Sciences, Macquarie Park, NSW, 
      Australia.
FAU - Rentería, Liliana I
AU  - Rentería LI
AD  - Macquarie University, Department of Health Sciences, Macquarie Park, NSW, 
      Australia.
FAU - Ormsbee, Michael J
AU  - Ormsbee MJ
AUID- ORCID: 0000-0002-1939-7656
AD  - Macquarie University, Department of Health Sciences, Macquarie Park, NSW, 
      Australia.
FAU - VanDusseldorp, Trisha A
AU  - VanDusseldorp TA
AUID- ORCID: 0000-0001-9057-2720
AD  - University of South, Department of Exercise Science, Arnold School of Public 
      Health, Carolina, Columbia, USA.
AD  - Nutrasource, Guelph, Ontario, Canada.
FAU - Campbell, Bill I
AU  - Campbell BI
AUID- ORCID: 0000-0002-4106-3871
AD  - High Performance Nutrition LLC Mercer, Island, WA, USA.
FAU - Kalman, Douglas S
AU  - Kalman DS
AUID- ORCID: 0000-0003-0882-9748
AD  - Erik Bustillo Consulting, Miami, FL, USA.
FAU - Antonio, Jose
AU  - Antonio J
AUID- ORCID: 0000-0002-8930-1058
AD  - Nova Southeastern University, Department of Psychology and Neuroscience, Fort 
      Lauderdale, FL, USA.
LA  - eng
PT  - Journal Article
PT  - Review
PL  - United States
TA  - J Int Soc Sports Nutr
JT  - Journal of the International Society of Sports Nutrition
JID - 101234168
RN  - MU72812GK0 (Creatine)
RN  - 4G7DS2Q64Y (Progesterone)
RN  - 0 (Amino Acids)
SB  - IM
MH  - Female
MH  - Humans
MH  - Male
MH  - *Creatine
MH  - Progesterone
MH  - Athletes
MH  - *Sports
MH  - Amino Acids
PMC - PMC10210857
OTO - NOTNLM
OT  - Exercise
OT  - Female athlete
OT  - Hormonal contraceptive
OT  - Menopause
OT  - Menstrual cycle
OT  - Nutrition
COIS- No potential conflict of interest was reported by the author(s).
EDAT- 2023/05/24 06:42
MHDA- 2023/05/25 06:42
PMCR- 2023/05/24
CRDT- 2023/05/24 03:39
PHST- 2023/05/25 06:42 [medline]
PHST- 2023/05/24 06:42 [pubmed]
PHST- 2023/05/24 03:39 [entrez]
PHST- 2023/05/24 00:00 [pmc-release]
AID - 2204066 [pii]
AID - 10.1080/15502783.2023.2204066 [doi]
PST - ppublish
SO  - J Int Soc Sports Nutr. 2023 Dec;20(1):2204066. doi: 
      10.1080/15502783.2023.2204066.

PMID- 37141266
OWN - NLM
STAT- MEDLINE
DCOM- 20240403
LR  - 20240403
IS  - 1476-8305 (Electronic)
IS  - 1028-415X (Linking)
VI  - 27
IP  - 5
DP  - 2024 May
TI  - Creatine supplementation increases postnatal growth and strength and prevents 
      overexpression of pro-inflammatory interleukin 6 in the hippocampus in an 
      experimental model of cerebral palsy.
PG  - 425-437
LID - 10.1080/1028415X.2023.2206688 [doi]
AB  - ABSTRACTObjectives: The aim of this study was thus to evaluate the effect of Cr 
      supplementation on morphological changes and expression of pro-inflammatory 
      cytokines in the hippocampus and on developmental parameters. Methods: Male 
      Wistar rat pups were submitted to an experimental model of CP. Cr was 
      administered via gavage from the 21st to the 28th postnatal day, and in water 
      after the 28th, until the end of the experiment. Body weight (BW), food 
      consumption (FC), muscle strength, and locomotion were evaluated. Expression of 
      interleukin-1β (IL-1β), interleukin-6 (IL-6), and tumor necrosis factor α (TNF-α) 
      were assessed in the hippocampus by quantitative real-time polymerase chain 
      reaction. Iba1 immunoreactivity was assessed by immunocytochemistry in the 
      hippocampal hilus. Results: Experimental CP caused increased density and 
      activation of microglial cells, and overexpression of IL-6. The rats with CP also 
      presented abnormal BW development and impairment of strength and locomotion. Cr 
      supplementation was able to reverse the overexpression of IL-6 in the hippocampus 
      and mitigate the impairments observed in BW, strength, and locomotion. 
      Discussion: Future studies should evaluate other neurobiological characteristics, 
      including changes in neural precursor cells and other cytokines, both pro- and 
      anti-inflammatory.
FAU - Gouveia, Henrique J C B
AU  - Gouveia HJCB
AD  - Postgraduate Program in Nutrition, Health Sciences Center, Federal University of 
      Pernambuco, Recife, Brazil.
AD  - Studies in Nutrition and Phenotypic Plasticity Unit, Department of Nutrition, 
      Federal University of Pernambuco, Recife, Brazil.
AD  - Tecnológico Nacional de México (TECNM) - Instituto Tecnológico Superior de 
      Tacámbaro, Tacámbaro, Michoacán, Mexico.
AD  - Centro de Investigación Biomédica de Michoacán, Instituto Mexicano del Seguro 
      Social, Morelia, Michoacán, Mexico.
FAU - Manhães-de-Castro, Raul
AU  - Manhães-de-Castro R
AD  - Studies in Nutrition and Phenotypic Plasticity Unit, Department of Nutrition, 
      Federal University of Pernambuco, Recife, Brazil.
FAU - Costa-de-Santana, Bárbara J R
AU  - Costa-de-Santana BJR
AD  - Studies in Nutrition and Phenotypic Plasticity Unit, Department of Nutrition, 
      Federal University of Pernambuco, Recife, Brazil.
AD  - Postgraduate Program in Neuropsychiatry and Behavioral Sciences, Federal 
      University of Pernambuco, Recife, Brazil.
FAU - Vasconcelos, Emanuel Ewerton M
AU  - Vasconcelos EEM
AD  - Studies in Nutrition and Phenotypic Plasticity Unit, Department of Nutrition, 
      Federal University of Pernambuco, Recife, Brazil.
FAU - Silva, Eliesly Roberto
AU  - Silva ER
AD  - Studies in Nutrition and Phenotypic Plasticity Unit, Department of Nutrition, 
      Federal University of Pernambuco, Recife, Brazil.
FAU - Roque, Angélica
AU  - Roque A
AD  - Centro de Investigación Biomédica de Michoacán, Instituto Mexicano del Seguro 
      Social, Morelia, Michoacán, Mexico.
FAU - Torner, Luz
AU  - Torner L
AD  - Centro de Investigación Biomédica de Michoacán, Instituto Mexicano del Seguro 
      Social, Morelia, Michoacán, Mexico.
FAU - Guzmán-Quevedo, Omar
AU  - Guzmán-Quevedo O
AD  - Tecnológico Nacional de México (TECNM) - Instituto Tecnológico Superior de 
      Tacámbaro, Tacámbaro, Michoacán, Mexico.
AD  - Centro de Investigación Biomédica de Michoacán, Instituto Mexicano del Seguro 
      Social, Morelia, Michoacán, Mexico.
AD  - Postgraduate Program in Neuropsychiatry and Behavioral Sciences, Federal 
      University of Pernambuco, Recife, Brazil.
FAU - Toscano, Ana E
AU  - Toscano AE
AUID- ORCID: 0000-0002-7216-6523
AD  - Studies in Nutrition and Phenotypic Plasticity Unit, Department of Nutrition, 
      Federal University of Pernambuco, Recife, Brazil.
AD  - Postgraduate Program in Neuropsychiatry and Behavioral Sciences, Federal 
      University of Pernambuco, Recife, Brazil.
AD  - Department of Nursing, CAV, Federal University of Pernambuco, Recife, Brazil.
LA  - eng
PT  - Journal Article
DEP - 20230504
PL  - England
TA  - Nutr Neurosci
JT  - Nutritional neuroscience
JID - 100892202
RN  - 0 (Interleukin-6)
RN  - MU72812GK0 (Creatine)
RN  - 0 (Cytokines)
RN  - 0 (Tumor Necrosis Factor-alpha)
SB  - IM
MH  - Rats
MH  - Animals
MH  - Male
MH  - Interleukin-6/genetics/metabolism
MH  - Creatine/metabolism
MH  - *Cerebral Palsy
MH  - *Neural Stem Cells
MH  - Rats, Wistar
MH  - Hippocampus/metabolism
MH  - Cytokines/metabolism
MH  - Tumor Necrosis Factor-alpha/metabolism
MH  - Microglia/metabolism
MH  - Models, Theoretical
MH  - Dietary Supplements
OTO - NOTNLM
OT  - Cerebral palsy
OT  - cytokines
OT  - growth and development
OT  - hippocampus
OT  - inflammation
OT  - locomotion
OT  - microglia
OT  - muscle strength
EDAT- 2023/05/04 18:41
MHDA- 2024/04/03 06:44
CRDT- 2023/05/04 13:53
PHST- 2024/04/03 06:44 [medline]
PHST- 2023/05/04 18:41 [pubmed]
PHST- 2023/05/04 13:53 [entrez]
AID - 10.1080/1028415X.2023.2206688 [doi]
PST - ppublish
SO  - Nutr Neurosci. 2024 May;27(5):425-437. doi: 10.1080/1028415X.2023.2206688. Epub 
      2023 May 4.

PMID- 37107198
OWN - NLM
STAT- PubMed-not-MEDLINE
LR  - 20230430
IS  - 2076-3921 (Print)
IS  - 2076-3921 (Electronic)
IS  - 2076-3921 (Linking)
VI  - 12
IP  - 4
DP  - 2023 Mar 28
TI  - Creatine Supplementation Potentiates Exercise Protective Effects against 
      Doxorubicin-Induced Hepatotoxicity in Mice.
LID - 10.3390/antiox12040823 [doi]
LID - 823
AB  - We tested the hypothesis that creatine supplementation may potentiate exercise's 
      protective effects against doxorubicin-induced hepatotoxicity. Thirty-eight Swiss 
      mice were randomly allocated into five groups: control (C, n = 7), exercised (Ex, 
      n = 7), treated with doxorubicin (Dox, n = 8), treated with doxorubicin and 
      exercised (DoxEx, n = 8), and treated with doxorubicin, exercised, and 
      supplemented with creatine (DoxExCr, n = 8). Doxorubicin was administered weekly 
      (i.p.) for a total dose of 12 mg/kg. Creatine supplementation (2% added to the 
      diet) and strength training (climbing stairs, 3 times a week) were performed for 
      a total of 5 weeks. The results demonstrated that doxorubicin caused 
      hepatotoxicity, which was evidenced by increased (p < 0.05) hepatic markers of 
      inflammation (i.e., TNF-α and IL-6) and oxidative damage, while the redox status 
      (GSH/GSSG) was reduced. The plasma concentrations of liver transaminases were 
      also significantly (p < 0.05) elevated. Furthermore, doxorubicin-treated animals 
      presented hepatic fibrosis and histopathological alterations such as cellular 
      degeneration and the infiltration of interstitial inflammatory cells. Exercise 
      alone partly prevented doxorubicin-induced hepatotoxicity; thus, when combined 
      with creatine supplementation, exercise was able to attenuate inflammation and 
      oxidative stress, morphological alterations, and fibrosis. In conclusion, 
      creatine supplementation potentiates the protective effects of exercise against 
      doxorubicin-induced hepatotoxicity in mice.
FAU - Costa Godinho, Loriane R L
AU  - Costa Godinho LRL
AD  - Physical Education and Sports Institute, State University of Londrina, Londrina 
      86057-970, PR, Brazil.
FAU - Cella, Paola S
AU  - Cella PS
AD  - Physical Education and Sports Institute, State University of Londrina, Londrina 
      86057-970, PR, Brazil.
FAU - Guimarães, Tatiana A S
AU  - Guimarães TAS
AD  - Physical Education and Sports Institute, State University of Londrina, Londrina 
      86057-970, PR, Brazil.
FAU - Palma, Guilherme H Dantas
AU  - Palma GHD
AD  - Physical Education and Sports Institute, State University of Londrina, Londrina 
      86057-970, PR, Brazil.
FAU - Nunes, Jonathan H C
AU  - Nunes JHC
AD  - Physical Education and Sports Institute, State University of Londrina, Londrina 
      86057-970, PR, Brazil.
FAU - Deminice, Rafael
AU  - Deminice R
AUID- ORCID: 0000-0002-9246-1079
AD  - Physical Education and Sports Institute, State University of Londrina, Londrina 
      86057-970, PR, Brazil.
LA  - eng
GR  - Coordenação de Aperfeicoamento de Pessoal de Nível Superior/
GR  - Fundação Araucária/
GR  - 306842/2021-1/National Council for Scientific and Technological Development/
GR  - 403232-2021-0/National Council for Scientific and Technological Development/
PT  - Journal Article
DEP - 20230328
PL  - Switzerland
TA  - Antioxidants (Basel)
JT  - Antioxidants (Basel, Switzerland)
JID - 101668981
PMC - PMC10135080
OTO - NOTNLM
OT  - cancer
OT  - chemotherapy
OT  - food supplement
OT  - liver toxicity
OT  - strength training
COIS- The authors declare no conflict of interest.
EDAT- 2023/04/28 06:41
MHDA- 2023/04/28 06:42
PMCR- 2023/03/28
CRDT- 2023/04/28 01:19
PHST- 2023/03/02 00:00 [received]
PHST- 2023/03/20 00:00 [revised]
PHST- 2023/03/23 00:00 [accepted]
PHST- 2023/04/28 06:42 [medline]
PHST- 2023/04/28 06:41 [pubmed]
PHST- 2023/04/28 01:19 [entrez]
PHST- 2023/03/28 00:00 [pmc-release]
AID - antiox12040823 [pii]
AID - antioxidants-12-00823 [pii]
AID - 10.3390/antiox12040823 [doi]
PST - epublish
SO  - Antioxidants (Basel). 2023 Mar 28;12(4):823. doi: 10.3390/antiox12040823.

PMID- 37096381
OWN - NLM
STAT- MEDLINE
DCOM- 20230426
LR  - 20230428
IS  - 1550-2783 (Electronic)
IS  - 1550-2783 (Linking)
VI  - 20
IP  - 1
DP  - 2023 Dec
TI  - Creatine supplementation and endurance performance: surges and sprints to win the 
      race.
PG  - 2204071
LID - 10.1080/15502783.2023.2204071 [doi]
LID - 2204071
AB  - Creatine supplementation is an effective ergogenic aid to augment resistance 
      training and improve intense, short duration, intermittent performance. The 
      effects on endurance performance are less known. The purpose of this brief 
      narrative review is to discuss the potential mechanisms of how creatine can 
      affect endurance performance, defined as large muscle mass activities that are 
      cyclical in nature and are >~3 min in duration, and to highlight specific nuances 
      within the literature. Mechanistically, creatine supplementation elevates 
      skeletal muscle phosphocreatine (PCr) stores facilitating a greater capacity to 
      rapidly resynthesize ATP and buffer hydrogen ion accumulation. When co-ingested 
      with carbohydrates, creatine enhances glycogen resynthesis and content, an 
      important fuel to support high-intensity aerobic exercise. In addition, creatine 
      lowers inflammation and oxidative stress and has the potential to increase 
      mitochondrial biogenesis. In contrast, creatine supplementation increases body 
      mass, which may offset the potential positive effects, particularly in 
      weight-bearing activities. Overall, creatine supplementation increases time to 
      exhaustion during high-intensity endurance activities, likely due to increasing 
      anaerobic work capacity. In terms of time trial performances, results are mixed; 
      however, creatine supplementation appears to be more effective at improving 
      performances that require multiple surges in intensity and/or during end spurts, 
      which are often key race-defining moments. Given creatines ability to enhance 
      anaerobic work capacity and performance through repeated surges in intensity, 
      creatine supplementation may be beneficial for sports, such as cross-country 
      skiing, mountain biking, cycling, triathlon, and for short-duration events where 
      end-spurts are critical for performance, such as rowing, kayaking, and track 
      cycling.
FAU - Forbes, Scott C
AU  - Forbes SC
AD  - Brandon University, Department of Physical Education Studies, Brandon, MB, 
      Canada.
FAU - Candow, Darren G
AU  - Candow DG
AUID- ORCID: 0000-0002-6655-4482
AD  - University of Regina, Faculty of Kinesiology and Health Studies, Regina, SK, 
      Canada.
FAU - Neto, Joao Henrique Falk
AU  - Neto JHF
AD  - University of Alberta, Faculty of Kinesiology, Sport, and Recreation, Edmonton, 
      AB, Canada.
FAU - Kennedy, Michael D
AU  - Kennedy MD
AD  - University of Alberta, Faculty of Kinesiology, Sport, and Recreation, Edmonton, 
      AB, Canada.
FAU - Forbes, Jennifer L
AU  - Forbes JL
AD  - Brandon University, Department of Physical Education Studies, Brandon, MB, 
      Canada.
FAU - Machado, Marco
AU  - Machado M
AD  - Universiade Iguaçu Campus V, Itaperuna, RJ, Brazil.
FAU - Bustillo, Erik
AU  - Bustillo E
AD  - Train 8Nine/CrossFit Coconut Grove, Erik Bustillo Consulting, Miami, FL, USA.
FAU - Gomez-Lopez, Jose
AU  - Gomez-Lopez J
AD  - Rehab & Nutrition Center, Human Performance Laboratory, Motion Training, Lo 
      Barnechea, Chile.
FAU - Zapata, Andres
AU  - Zapata A
AD  - Motion Sports Nutrition, Medellín, Colombia.
FAU - Antonio, Jose
AU  - Antonio J
AUID- ORCID: 0000-0002-8930-1058
AD  - Nova Southeastern University, Department of Health and Human Performance, Davie, 
      FL, USA.
LA  - eng
PT  - Journal Article
PT  - Review
PL  - United States
TA  - J Int Soc Sports Nutr
JT  - Journal of the International Society of Sports Nutrition
JID - 101234168
RN  - MU72812GK0 (Creatine)
RN  - 020IUV4N33 (Phosphocreatine)
RN  - 9005-79-2 (Glycogen)
SB  - IM
MH  - Humans
MH  - *Creatine
MH  - *Physical Endurance/physiology
MH  - Dietary Supplements
MH  - Phosphocreatine
MH  - Muscle, Skeletal
MH  - Glycogen
PMC - PMC10132248
OTO - NOTNLM
OT  - Ergogenic aids
OT  - aerobic
OT  - anaerobic
OT  - exercise
OT  - supplements
COIS- JA is Chief Executive Officer and EB is the vice president of the ISSN, an 
      academic nonprofit that receives support and/or sponsorship from companies that 
      manufacture and/or sell creatine or creatine-containing products. EB has an 
      affiliate link with Thorne that sells creatine. DGC has received research grants 
      and performed industry sponsored research involving creatine supplementation, 
      received creatine donation for scientific studies and travel support for 
      presentations involving creatine supplementation at scientific conferences. In 
      addition, DGC serves on the Scientific Advisory Board for Alzchem (a company 
      which manufactures creatine) and the editorial review board for the Journal of 
      the International Society of Sports Nutrition and is a sports science advisor to 
      the ISSN. Furthermore, DGC has previously served as the Chief Scientific Officer 
      for a company that sells creatine products. SCF has served as a scientific 
      advisor for a company that sells creatine products. JGL owns a company that sells 
      creatine products. All other authors declare no conflicts of interests.
EDAT- 2023/04/25 06:42
MHDA- 2023/04/26 06:41
PMCR- 2023/04/25
CRDT- 2023/04/25 03:32
PHST- 2023/04/26 06:41 [medline]
PHST- 2023/04/25 06:42 [pubmed]
PHST- 2023/04/25 03:32 [entrez]
PHST- 2023/04/25 00:00 [pmc-release]
AID - 2204071 [pii]
AID - 10.1080/15502783.2023.2204071 [doi]
PST - ppublish
SO  - J Int Soc Sports Nutr. 2023 Dec;20(1):2204071. doi: 
      10.1080/15502783.2023.2204071.

PMID- 37004309
OWN - NLM
STAT- MEDLINE
DCOM- 20230522
LR  - 20230524
IS  - 1558-1497 (Electronic)
IS  - 0197-4580 (Linking)
VI  - 127
DP  - 2023 Jul
TI  - Body fat and components of sarcopenia relate to inflammation, brain volume, and 
      neurometabolism in older adults.
PG  - 1-11
LID - S0197-4580(23)00044-1 [pii]
LID - 10.1016/j.neurobiolaging.2023.02.011 [doi]
AB  - Obesity and sarcopenia are associated with cognitive impairments at older age. 
      Current research suggests that blood biomarkers may mediate this body-brain 
      crosstalk, altering neurometabolism and brain structure eventually resulting in 
      cognitive performance changes. Seventy-four older adults (60-85 years old) 
      underwent bio-impedance body composition analysis, handgrip strength 
      measurements, 8-Foot Up-and-Go (8UG) test, Montreal Cognitive Assessment (MoCA), 
      blood analysis of interleukin-6 (IL-6), kynurenine, and insulin-like growth 
      factor-1 (IGF-1), as well as brain magnetic resonance imaging (MRI) and proton 
      magnetic resonance spectroscopy ((1)H-MRS), estimating neurodegeneration and 
      neuroinflammation. Normal fat% or overweight was associated with larger total 
      gray matter volume compared to underweight or obesity in older adults and obesity 
      was associated with higher N-acetylaspartate/Creatine levels in the sensorimotor 
      and dorsolateral prefrontal cortex. Muscle strength, not muscle mass/physical 
      performance, corresponded to lower kynurenine and higher 
      N-acetylaspartate/Creatine levels in the dorsal posterior cingulate and 
      dorsolateral prefrontal cortex. The inflammatory and neurotrophic blood 
      biomarkers did not significantly mediate these body-brain associations. This 
      study used a multimodal approach to comprehensively assess the proposed mechanism 
      of body-brain crosstalk.
CI  - Copyright © 2023 The Author(s). Published by Elsevier Inc. All rights reserved.
FAU - Vints, Wouter A J
AU  - Vints WAJ
AD  - Department of Health Promotion and Rehabilitation, Lithuanian Sports University, 
      Kaunas, Lithuania; Department of Rehabilitation Medicine Research School CAPHRI, 
      Maastricht University, Maastricht, the Netherlands; Centre of Expertise in 
      Rehabilitation and Audiology, Adelante Zorggroep, Hoensbroek, the Netherlands. 
      Electronic address: w.vints@maastrichtuniversity.nl.
FAU - Kušleikienė, Simona
AU  - Kušleikienė S
AD  - Department of Health Promotion and Rehabilitation, Lithuanian Sports University, 
      Kaunas, Lithuania.
FAU - Sheoran, Samrat
AU  - Sheoran S
AD  - Department of Health Promotion and Rehabilitation, Lithuanian Sports University, 
      Kaunas, Lithuania.
FAU - Valatkevičienė, Kristina
AU  - Valatkevičienė K
AD  - Department of Radiology, Kauno Klinikos, Lithuanian University of Health 
      Sciences, Kaunas, Lithuania.
FAU - Gleiznienė, Rymantė
AU  - Gleiznienė R
AD  - Department of Radiology, Kauno Klinikos, Lithuanian University of Health 
      Sciences, Kaunas, Lithuania.
FAU - Himmelreich, Uwe
AU  - Himmelreich U
AD  - Biomedical MRI Unit, Department of Imaging and Pathology, Group Biomedical 
      Sciences, Catholic University Leuven, Leuven, Belgium.
FAU - Pääsuke, Mati
AU  - Pääsuke M
AD  - Institute of Sport Sciences and Physiotherapy, University of Tartu, Tartu, 
      Estonia.
FAU - Česnaitienė, Vida J
AU  - Česnaitienė VJ
AD  - Department of Health Promotion and Rehabilitation, Lithuanian Sports University, 
      Kaunas, Lithuania.
FAU - Levin, Oron
AU  - Levin O
AD  - Department of Health Promotion and Rehabilitation, Lithuanian Sports University, 
      Kaunas, Lithuania; Movement Control & Neuroplasticity Research Group, Group 
      Biomedical Sciences, Catholic University Leuven, Heverlee, Belgium.
FAU - Verbunt, Jeanine
AU  - Verbunt J
AD  - Department of Rehabilitation Medicine Research School CAPHRI, Maastricht 
      University, Maastricht, the Netherlands; Centre of Expertise in Rehabilitation 
      and Audiology, Adelante Zorggroep, Hoensbroek, the Netherlands.
FAU - Masiulis, Nerijus
AU  - Masiulis N
AD  - Department of Health Promotion and Rehabilitation, Lithuanian Sports University, 
      Kaunas, Lithuania.
LA  - eng
PT  - Journal Article
PT  - Research Support, Non-U.S. Gov't
DEP - 20230302
PL  - United States
TA  - Neurobiol Aging
JT  - Neurobiology of aging
JID - 8100437
RN  - MU72812GK0 (Creatine)
RN  - 343-65-7 (Kynurenine)
RN  - 0 (Biomarkers)
SB  - IM
MH  - Humans
MH  - Aged
MH  - Aged, 80 and over
MH  - *Sarcopenia/diagnostic imaging
MH  - Hand Strength
MH  - Creatine
MH  - Kynurenine
MH  - Brain/diagnostic imaging/pathology
MH  - Adipose Tissue
MH  - Obesity/complications/pathology
MH  - Inflammation/pathology
MH  - Biomarkers
MH  - *Encephalitis/pathology
OTO - NOTNLM
OT  - Aging
OT  - Body composition
OT  - Cognition
OT  - Neuroinflammation
OT  - Neurotrophic factor
OT  - Physical fitness
COIS- Disclosure statement The authors declare the following financial 
      interests/personal relationships which may be considered as potential competing 
      interests: Nerijus Masiulis reports financial support was provided by Research 
      Council of Lithuania.
EDAT- 2023/04/03 06:00
MHDA- 2023/05/22 06:42
CRDT- 2023/04/02 18:04
PHST- 2022/08/10 00:00 [received]
PHST- 2022/12/27 00:00 [revised]
PHST- 2023/02/24 00:00 [accepted]
PHST- 2023/05/22 06:42 [medline]
PHST- 2023/04/03 06:00 [pubmed]
PHST- 2023/04/02 18:04 [entrez]
AID - S0197-4580(23)00044-1 [pii]
AID - 10.1016/j.neurobiolaging.2023.02.011 [doi]
PST - ppublish
SO  - Neurobiol Aging. 2023 Jul;127:1-11. doi: 10.1016/j.neurobiolaging.2023.02.011. 
      Epub 2023 Mar 2.

PMID- 37000093
OWN - NLM
STAT- MEDLINE
DCOM- 20230404
LR  - 20230916
IS  - 1536-5964 (Electronic)
IS  - 0025-7974 (Print)
IS  - 0025-7974 (Linking)
VI  - 102
IP  - 13
DP  - 2023 Mar 31
TI  - Central metabolites and peripheral parameters associated neuroinflammation in 
      fibromyalgia patients: A preliminary study.
PG  - e33305
LID - 10.1097/MD.0000000000033305 [doi]
LID - e33305
AB  - To identify central metabolites and peripheral measures associated with 
      neuroinflammation in fibromyalgia (FM), we scanned [11C]-(R)-PK11195 positron 
      emission tomography and magnetic resonance spectroscopy in FM patients. We 
      measured associations between neurometabolite levels measured by magnetic 
      resonance spectroscopy and the extent of neuroinflammation inferred by the 
      distribution volume ratios of [11C]-(R)-PK11195 positron emission tomography in 
      12 FM patients and 13 healthy controls. We also examined the associations between 
      peripheral parameters, such as creatinine and C-reactive protein, and 
      neuroinflammation. In FM patients, we found negative correlations between 
      neuroinflammation and the creatine (Cr)/total creatine (tCr; Cr + 
      phosphocreatine) ratios in the right (r = -0.708, P = .015) and left thalamus (r 
      = -0.718, P = .008). In FM patients, negative correlations were apparent between 
      neuroinflammation and the glutamate/tCr ratio in the right insula (r = -0.746, P 
      = .005). In FM patients, we found negative correlations between neuroinflammation 
      in the left thalamus (r = -0.601, P = .039) and left insula (r = -0.598, P = 
      .040) and the blood creatinine levels. Additionally, we found significant 
      correlations of other peripheral measures with neuroinflammation in FM patients. 
      Our results suggest that both central metabolites, such as Cr and glutamate, and 
      peripheral creatinine and other parameters are associated with neuroinflammation 
      in patients with FM.
CI  - Copyright © 2023 the Author(s). Published by Wolters Kluwer Health, Inc.
FAU - Jung, Ye-Ha
AU  - Jung YH
AD  - Department of Psychiatry, Seoul National University Hospital, Seoul, Republic of 
      Korea.
FAU - Kim, Hyeonjin
AU  - Kim H
AD  - Department of Radiology, Seoul National University Hospital, Seoul, Republic of 
      Korea.
FAU - Seo, Seongho
AU  - Seo S
AD  - Department of Electronic Engineering, Pai Chai University, Daejeon, Republic of 
      Korea.
FAU - Lee, Dasom
AU  - Lee D
AD  - Department of Psychiatry, Seoul National University Hospital, Seoul, Republic of 
      Korea.
FAU - Lee, Jae-Yeon
AU  - Lee JY
AD  - Department of Psychiatry, Seoul National University Hospital, Seoul, Republic of 
      Korea.
FAU - Moon, Jee Youn
AU  - Moon JY
AD  - Department of Anesthesiology and Pain Medicine, Seoul National University 
      Hospital, Seoul, Republic of Korea.
FAU - Cheon, Gi Jeong
AU  - Cheon GJ
AD  - Department of Nuclear Medicine, Seoul National University College of Medicine, 
      Seoul, Republic of Korea.
FAU - Choi, Soo-Hee
AU  - Choi SH
AUID- ORCID: 0000-0003-4507-6108
AD  - Department of Psychiatry, Seoul National University Hospital, Seoul, Republic of 
      Korea.
AD  - Department of Psychiatry, Seoul National University College of Medicine and 
      Institute of Human Behavioral Medicine, SNU-MRC, Seoul, Republic of Korea.
FAU - Kang, Do-Hyung
AU  - Kang DH
AD  - Seoul Chung Psychiatry Clinic, Seoul, Republic of Korea.
LA  - eng
PT  - Journal Article
PL  - United States
TA  - Medicine (Baltimore)
JT  - Medicine
JID - 2985248R
RN  - 0 (Carbon-11)
RN  - MU72812GK0 (Creatine)
RN  - AYI8EX34EU (Creatinine)
RN  - 3KX376GY7L (Glutamic Acid)
RN  - 0 (Receptors, Antigen, T-Cell)
SB  - IM
MH  - Humans
MH  - *Fibromyalgia/diagnostic imaging
MH  - Neuroinflammatory Diseases
MH  - Creatine
MH  - Creatinine
MH  - Tomography, X-Ray Computed
MH  - Glutamic Acid/metabolism
MH  - Receptors, Antigen, T-Cell
PMC - PMC10063264
COIS- The authors declare that they have no conflict of interest.
EDAT- 2023/04/01 06:00
MHDA- 2023/04/04 06:42
PMCR- 2023/03/31
CRDT- 2023/03/31 10:23
PHST- 2023/04/04 06:42 [medline]
PHST- 2023/03/31 10:23 [entrez]
PHST- 2023/04/01 06:00 [pubmed]
PHST- 2023/03/31 00:00 [pmc-release]
AID - 00005792-202303310-00047 [pii]
AID - 10.1097/MD.0000000000033305 [doi]
PST - ppublish
SO  - Medicine (Baltimore). 2023 Mar 31;102(13):e33305. doi: 
      10.1097/MD.0000000000033305.

PMID- 36852676
OWN - NLM
STAT- MEDLINE
DCOM- 20230417
LR  - 20240229
IS  - 1525-3163 (Electronic)
IS  - 0021-8812 (Print)
IS  - 0021-8812 (Linking)
VI  - 101
DP  - 2023 Jan 3
TI  - One-carbon metabolism and related pathways in ruminal and small intestinal 
      epithelium of lactating dairy cows.
LID - 10.1093/jas/skad062 [doi]
LID - skad062
AB  - Physiological and environmental stresses such as the transition into lactation 
      and heat load contribute to gastrointestinal tract (GIT) dysfunction. The 
      nonruminant gastrointestinal tract has mechanisms to cope with pro-oxidant and 
      pro-inflammatory stressors arising from the gut lumen or within intestinal cells. 
      One-carbon metabolism (OCM) contributes to anti-oxidant capacity via the 
      production of glutathione (GSH) and taurine, and the synthesis of phospholipid, 
      creatine, and the osmolyte glycinebetaine among others. A multipronged approach 
      was used to assess the biological relevance of OCM and closely-related pathways 
      on GIT function in dairy cows. Ruminal papillae (Rum) and scrapings from duodenum 
      (Duo), jejunum (Jej), and ileum (Ile) were collected at slaughter from eight 
      multiparous Holstein cows averaging 128 ± 12 d in milk and producing 39 ± 5 kg/d. 
      A MIXED model ANOVA with preplanned orthogonal contrasts was used for statistical 
      analysis. Methionine adenosyl transferase 1 activity (MAT) was ~10-fold greater 
      (P < 0.01) and cystathionine β-synthase activity doubled in Rum vs. small 
      intestine. Total glutathione peroxidase (GPX) activity was greatest (P = 0.03) in 
      Ile, but similar to Rum. Activity and mRNA abundance of betaine-homocysteine 
      S-methyltransferase were undetectable. There was a 2.5-fold greater protein 
      abundance of GPX1 (P < 0.01) and a ~2-fold greater abundance of GPX3 (P < 0.01) 
      in Rum vs. small intestine. Among the various amino acids (AA) with roles in OCM 
      or closely-related pathways (e.g. creatine synthesis), concentrations of 
      arginine, aspartate, glutamine, methionine, and serine were lower (P < 0.01) in 
      Rum vs. small intestine. Unlike AA, concentrations of OCM-related intermediates 
      S-5'-adenosyl-homocysteine (SAH), glycinebetaine, carnitine, creatine (CRE), and 
      cysteinesulfinic acid were greater (P < 0.01) while taurine was lower in Rum vs. 
      small intestine. Intermediates of the folate cycle were undetectable. The fact 
      that S-adenosylmethionine (SAM) was undetectable while MAT activity and SAH were 
      greater in Rum suggested that availability of SAM (a methyl donor) is a key 
      determinant of flux through the folate and methionine cycles in the GIT. Except 
      for adenosine, concentrations of glutamate, glycine, α-ketoglutarate, 
      hypotaurine, and GSH were lowest in Ile. Together, the data underscored unique 
      differences in activity of one-carbon metabolism and related pathways across 
      sections of the GIT.
CI  - © The Author(s) 2023. Published by Oxford University Press on behalf of the 
      American Society of Animal Science. All rights reserved. For permissions, please 
      e-mail: journals.permissions@oup.com.
FAU - Jiang, Qianming
AU  - Jiang Q
AUID- ORCID: 0000-0001-9522-4856
AD  - Department of Animal Sciences, University of Illinois, Urbana 61801, IL, USA.
FAU - Sherlock, Danielle N
AU  - Sherlock DN
AD  - Department of Animal Sciences, University of Illinois, Urbana 61801, IL, USA.
FAU - Zhang, Huimin
AU  - Zhang H
AD  - College of Animal Science and Technology, Yangzhou University, Yangzhou 225009, 
      China.
FAU - Guyader, Jessie
AU  - Guyader J
AD  - Evonik Operations GmbH, Hanau-Wolfgang, 63457, Germany.
FAU - Pan, Yuan-Xiang
AU  - Pan YX
AUID- ORCID: 0000-0003-3219-4367
AD  - Department of Food Science and Human Nutrition, University of Illinois, Urbana 
      61801, IL, USA.
AD  - Division of Nutritional Sciences, University of Illinois, Urbana 61801, IL, USA.
FAU - Loor, Juan J
AU  - Loor JJ
AUID- ORCID: 0000-0003-1586-4365
AD  - Department of Animal Sciences, University of Illinois, Urbana 61801, IL, USA.
AD  - Division of Nutritional Sciences, University of Illinois, Urbana 61801, IL, USA.
LA  - eng
PT  - Journal Article
PL  - United States
TA  - J Anim Sci
JT  - Journal of animal science
JID - 8003002
RN  - MU72812GK0 (Creatine)
RN  - AE28F7PNPL (Methionine)
RN  - 3SCV180C9W (Betaine)
RN  - 0 (Antioxidants)
RN  - 0 (Amino Acids)
RN  - GAN16C9B8O (Glutathione)
RN  - 935E97BOY8 (Folic Acid)
RN  - 7440-44-0 (Carbon)
SB  - IM
MH  - Female
MH  - Cattle
MH  - Animals
MH  - *Lactation
MH  - *Diet/veterinary
MH  - Creatine/metabolism
MH  - Methionine/metabolism
MH  - Betaine
MH  - Antioxidants/metabolism
MH  - Milk/metabolism
MH  - Amino Acids/metabolism
MH  - Glutathione/metabolism
MH  - Duodenum/metabolism
MH  - Folic Acid/metabolism
MH  - Intestinal Mucosa/metabolism
MH  - Carbon/metabolism
MH  - Rumen/metabolism
PMC - PMC10103064
OAB - The gastrointestinal tract serves a number of essential functions in the animal 
      and exposure to physiological and environmental stressors can lead to disruption 
      of its barrier function and compromise nutrient absorption. In nonruminants, 
      mechanisms to cope with pro-oxidant and pro-inflammatory stressors are essential 
      for maintaining gut function. One-carbon metabolism contributes to anti-oxidant 
      capacity via the production of glutathione and taurine, synthesis of 
      phospholipids, energy-producing compounds, and the osmolyte glycinebetaine among 
      others. A multipronged approach was used to assess the biological relevance of 
      one-carbon metabolism and closely-related pathways in the rumen and small 
      intestine of lactating dairy cows. Enzyme activities, mRNA and protein abundance, 
      and metabolite profiling revealed unique patterns in the rumen versus small 
      intestine. Methyl donor synthesis, transsulfuration, glutathione synthesis, and 
      glutathione peroxidase activity are active mechanisms in ruminal tissue. Research 
      targeting the alteration of these pathways through specific nutrients during 
      stressful periods such as the transition into lactation, weaning, and heat load 
      is warranted.
OABL- eng
OTO - NOTNLM
OT  - anti-oxidant
OT  - inflammation
OT  - leaky gut
OT  - methyl donor
OT  - oxidative stress
COIS- The authors declare no real or perceived conflicts of interest.
EDAT- 2023/03/01 06:00
MHDA- 2023/04/17 06:41
PMCR- 2024/02/28
CRDT- 2023/02/28 05:04
PHST- 2022/11/12 00:00 [received]
PHST- 2023/02/23 00:00 [accepted]
PHST- 2023/04/17 06:41 [medline]
PHST- 2023/03/01 06:00 [pubmed]
PHST- 2023/02/28 05:04 [entrez]
PHST- 2024/02/28 00:00 [pmc-release]
AID - 7059461 [pii]
AID - skad062 [pii]
AID - 10.1093/jas/skad062 [doi]
PST - ppublish
SO  - J Anim Sci. 2023 Jan 3;101:skad062. doi: 10.1093/jas/skad062.

PMID- 36823351
OWN - NLM
STAT- MEDLINE
DCOM- 20230629
LR  - 20240214
IS  - 1552-4469 (Electronic)
IS  - 1552-4450 (Print)
IS  - 1552-4450 (Linking)
VI  - 19
IP  - 7
DP  - 2023 Jul
TI  - Depletion of creatine phosphagen energetics with a covalent creatine kinase 
      inhibitor.
PG  - 815-824
LID - 10.1038/s41589-023-01273-x [doi]
AB  - Creatine kinases (CKs) provide local ATP production in periods of elevated 
      energetic demand, such as during rapid anabolism and growth. Thus, creatine 
      energetics has emerged as a major metabolic liability in many rapidly 
      proliferating cancers. Whether CKs can be targeted therapeutically is unknown 
      because no potent or selective CK inhibitors have been developed. Here we 
      leverage an active site cysteine present in all CK isoforms to develop a 
      selective covalent inhibitor of creatine phosphagen energetics, CKi. Using deep 
      chemoproteomics, we discover that CKi selectively engages the active site 
      cysteine of CKs in cells. A co-crystal structure of CKi with creatine kinase B 
      indicates active site inhibition that prevents bidirectional phosphotransfer. In 
      cells, CKi and its analogs rapidly and selectively deplete creatine phosphate, 
      and drive toxicity selectively in CK-dependent acute myeloid leukemia. Finally, 
      we use CKi to uncover an essential role for CKs in the regulation of 
      proinflammatory cytokine production in macrophages.
CI  - © 2023. The Author(s), under exclusive licence to Springer Nature America, Inc.
FAU - Darabedian, Narek
AU  - Darabedian N
AD  - Department of Cancer Biology, Dana-Farber Cancer Institute, Boston, MA, USA.
AD  - Department of Cell Biology, Harvard Medical School, Boston, MA, USA.
FAU - Ji, Wenzhi
AU  - Ji W
AD  - Department of Chemical and Systems Biology, CHEM-H and SCI, Stanford Medical 
      School, Stanford University, Stanford, CA, USA.
FAU - Fan, Mengyang
AU  - Fan M
AD  - Department of Chemical and Systems Biology, CHEM-H and SCI, Stanford Medical 
      School, Stanford University, Stanford, CA, USA.
FAU - Lin, Shan
AU  - Lin S
AD  - Department of Pediatric Oncology, Dana-Farber Cancer Institute, Boston, MA, USA.
FAU - Seo, Hyuk-Soo
AU  - Seo HS
AUID- ORCID: 0000-0003-0646-2102
AD  - Department of Cancer Biology, Dana-Farber Cancer Institute, Boston, MA, USA.
AD  - Department of Biological Chemistry and Molecular Pharmacology, Harvard Medical 
      School, Boston, MA, USA.
FAU - Vinogradova, Ekaterina V
AU  - Vinogradova EV
AD  - Laboratory of Chemical Immunology and Proteomics, The Rockefeller University, New 
      York, NY, USA.
FAU - Yaron, Tomer M
AU  - Yaron TM
AD  - Meyer Cancer Center, Weill Cornell Medicine, New York, NY, USA.
AD  - Englander Institute for Precision Medicine, Institute for Computational 
      Biomedicine, Weill Cornell Medicine, New York, NY, USA.
AD  - Columbia University Vagelos College of Physicians and Surgeons, New York, NY, 
      USA.
FAU - Mills, Evanna L
AU  - Mills EL
AD  - Department of Cancer Biology, Dana-Farber Cancer Institute, Boston, MA, USA.
AD  - Department of Cell Biology, Harvard Medical School, Boston, MA, USA.
AD  - Department of Cancer Immunology and Virology, Dana-Farber Cancer Institute, 
      Boston, MA, USA.
AD  - Department of Immunology, Harvard Medical School, Boston, MA, USA.
FAU - Xiao, Haopeng
AU  - Xiao H
AD  - Department of Cancer Biology, Dana-Farber Cancer Institute, Boston, MA, USA.
AD  - Department of Cell Biology, Harvard Medical School, Boston, MA, USA.
FAU - Senkane, Kristine
AU  - Senkane K
AD  - Department of Chemistry, The Scripps Research Institute, La Jolla, CA, USA.
FAU - Huntsman, Emily M
AU  - Huntsman EM
AD  - Meyer Cancer Center, Weill Cornell Medicine, New York, NY, USA.
AD  - Englander Institute for Precision Medicine, Institute for Computational 
      Biomedicine, Weill Cornell Medicine, New York, NY, USA.
FAU - Johnson, Jared L
AU  - Johnson JL
AUID- ORCID: 0000-0003-1802-6527
AD  - Department of Cell Biology, Harvard Medical School, Boston, MA, USA.
AD  - Meyer Cancer Center, Weill Cornell Medicine, New York, NY, USA.
AD  - Dana-Farber Cancer Institute, Harvard Medical School, Boston, MA, USA.
FAU - Che, Jianwei
AU  - Che J
AUID- ORCID: 0000-0003-4956-4811
AD  - Department of Cancer Biology, Dana-Farber Cancer Institute, Boston, MA, USA.
FAU - Cantley, Lewis C
AU  - Cantley LC
AUID- ORCID: 0000-0002-1298-7653
AD  - Department of Cell Biology, Harvard Medical School, Boston, MA, USA.
AD  - Meyer Cancer Center, Weill Cornell Medicine, New York, NY, USA.
AD  - Dana-Farber Cancer Institute, Harvard Medical School, Boston, MA, USA.
FAU - Cravatt, Benjamin F
AU  - Cravatt BF
AUID- ORCID: 0000-0001-5330-3492
AD  - Department of Chemistry, The Scripps Research Institute, La Jolla, CA, USA.
FAU - Dhe-Paganon, Sirano
AU  - Dhe-Paganon S
AUID- ORCID: 0000-0003-0824-5929
AD  - Department of Cancer Biology, Dana-Farber Cancer Institute, Boston, MA, USA.
AD  - Department of Biological Chemistry and Molecular Pharmacology, Harvard Medical 
      School, Boston, MA, USA.
FAU - Stegmaier, Kimberly
AU  - Stegmaier K
AUID- ORCID: 0000-0003-0218-7895
AD  - Department of Pediatric Oncology, Dana-Farber Cancer Institute, Boston, MA, USA.
FAU - Zhang, Tinghu
AU  - Zhang T
AD  - Department of Chemical and Systems Biology, CHEM-H and SCI, Stanford Medical 
      School, Stanford University, Stanford, CA, USA.
FAU - Gray, Nathanael S
AU  - Gray NS
AUID- ORCID: 0000-0001-5354-7403
AD  - Department of Chemical and Systems Biology, CHEM-H and SCI, Stanford Medical 
      School, Stanford University, Stanford, CA, USA. nsgray01@stanford.edu.
FAU - Chouchani, Edward T
AU  - Chouchani ET
AUID- ORCID: 0000-0002-9776-8790
AD  - Department of Cancer Biology, Dana-Farber Cancer Institute, Boston, MA, USA. 
      edwardt_chouchani@dfci.harvard.edu.
AD  - Department of Cell Biology, Harvard Medical School, Boston, MA, USA. 
      edwardt_chouchani@dfci.harvard.edu.
LA  - eng
GR  - R56 AG071966/AG/NIA NIH HHS/United States
GR  - P50 CA206963/CA/NCI NIH HHS/United States
GR  - R21 CA259739/CA/NCI NIH HHS/United States
GR  - S10 OD021527/OD/NIH HHS/United States
GR  - P30 GM124165/GM/NIGMS NIH HHS/United States
GR  - R00 DK123321/DK/NIDDK NIH HHS/United States
GR  - K99 AG073461/AG/NIA NIH HHS/United States
GR  - T32 CA236754/CA/NCI NIH HHS/United States
GR  - R01 AG071966/AG/NIA NIH HHS/United States
GR  - P30 CA124435/CA/NCI NIH HHS/United States
GR  - R01 DK123095/DK/NIDDK NIH HHS/United States
GR  - K99 CA263161/CA/NCI NIH HHS/United States
GR  - R35 CA210030/CA/NCI NIH HHS/United States
GR  - R35 CA231991/CA/NCI NIH HHS/United States
PT  - Journal Article
PT  - Research Support, N.I.H., Extramural
PT  - Research Support, Non-U.S. Gov't
PT  - Research Support, U.S. Gov't, Non-P.H.S.
DEP - 20230223
PL  - United States
TA  - Nat Chem Biol
JT  - Nature chemical biology
JID - 101231976
RN  - EC 2.7.3.2 (Creatine Kinase)
RN  - MU72812GK0 (Creatine)
RN  - K848JZ4886 (Cysteine)
RN  - EC 2.7.- (Phosphotransferases)
RN  - 0 (Protein Isoforms)
SB  - IM
MH  - *Creatine Kinase/chemistry/metabolism
MH  - *Creatine/pharmacology
MH  - Cysteine
MH  - Phosphotransferases
MH  - Protein Isoforms
PMC - PMC10330000
MID - NIHMS1887492
COIS- Competing financial interests: N.S.G. is a founder, science advisory board member 
      (SAB) and equity holder in Syros, C4, Allorion, Jengu, B2S, Inception, 
      Matchpoint, CobroVentures, GSK, Larkspur (board member) and Soltego (board 
      member). The Gray lab receives or has received research funding from Novartis, 
      Takeda, Astellas, Taiho, Jansen, Kinogen, Arbella, Deerfield, Springworks, 
      Interline and Sanofi. E.T.C is a founder, board member and equity holder in 
      Matchpoint Therapeutics and Aevum Therapeutics. T. Z. and J.C. are founders, 
      equity holders and consultants in Matchpoint Therapeutics. J.C. is a scientific 
      co-founder M3 Bioinformatics & Technology Inc., and consultant and equity holder 
      for Soltego and Allorion. K.St. has funding from Novartis Institute of Biomedical 
      Research and Kronos Bio, consults for and has stock options in Auron Therapeutics 
      and previously consulted for Kronos Bio and AstraZeneca. T.M.Y. is a co-founder, 
      stockholder and on the board of directors of DESTROKE, Inc. T. Z. W.J. N.D. 
      N.S.G. and E T.C. are inventors on a patent for CK inhibitors WO 2022/087433 A8. 
      All other authors declare no potential conflict of interest.
EDAT- 2023/02/25 06:00
MHDA- 2023/06/29 06:43
PMCR- 2023/07/10
CRDT- 2023/02/24 00:13
PHST- 2022/04/18 00:00 [received]
PHST- 2023/01/30 00:00 [accepted]
PHST- 2023/06/29 06:43 [medline]
PHST- 2023/02/25 06:00 [pubmed]
PHST- 2023/02/24 00:13 [entrez]
PHST- 2023/07/10 00:00 [pmc-release]
AID - 10.1038/s41589-023-01273-x [pii]
AID - 10.1038/s41589-023-01273-x [doi]
PST - ppublish
SO  - Nat Chem Biol. 2023 Jul;19(7):815-824. doi: 10.1038/s41589-023-01273-x. Epub 2023 
      Feb 23.

PMID- 36597041
OWN - NLM
STAT- MEDLINE
DCOM- 20230105
LR  - 20230203
IS  - 1471-2369 (Electronic)
IS  - 1471-2369 (Linking)
VI  - 24
IP  - 1
DP  - 2023 Jan 3
TI  - Diagnostic accuracy and clinical usefulness of erythrocyte creatine content to 
      predict the improvement of anaemia in patients receiving maintenance 
      haemodialysis.
PG  - 1
LID - 10.1186/s12882-022-03055-4 [doi]
LID - 1
AB  - BACKGROUND: The improvement of anaemia over time by erythropoiesis stimulating 
      agent (ESA) is associated with better survival in haemodialysis patients. We 
      previously reported that erythrocyte creatine content, a marker of erythropoietic 
      capacity, was a reliable marker to estimate the effectiveness of ESA. The aim of 
      this study was to examine the accuracy and clinical usefulness of erythrocyte 
      creatine content to predict the improvement of anaemia in haemodialysis patients. 
      METHODS: ESA dose was fixed 3 months prior to the enrollment and was maintained 
      throughout the study period. Erythrocyte creatine content and haematologic 
      indices were measured at baseline in 92 patients receiving maintenance 
      haemodialysis. Haemoglobin was also measured 3 months after. Improvement of 
      anaemia was defined as ≥ 0.8 g/dL change in haemoglobin from baseline to 
      3 months. RESULTS: Erythrocyte creatine content was significantly higher in 32 
      patients with improvement of anaemia compared to 60 patients with no improvement 
      of anaemia (2.47 ± 0.74 vs. 1.57 ± 0.49 μmol/gHb, P = 0.0001). When 9 variables 
      (erythrocyte creatine content, ESA dose, reticulocyte, haptoglobin, haemoglobin 
      at baseline, serum calcium, intact parathyroid hormone, transferrin saturation 
      and serum ferritin) were used in the multivariate logistic regression analysis, 
      erythrocyte creatine emerged as the most important variable associated with the 
      improvement of anaemia (P = 0.0001). The optimal cut-off point of erythrocyte 
      creatine content to detect the improvement of anaemia was 1.78 μmol/gHb (Area 
      under the curve: 0.86). Sensitivity and specificity of erythrocyte creatine 
      content to detect the improvement of anaemia were 90.6% and 83.3%. CONCLUSION: 
      Erythrocyte creatine content is a reliable marker to predict the improvement of 
      anaemia 3 months ahead in patients receiving maintenance haemodialysis.
CI  - © 2023. The Author(s).
FAU - Hayashi, Ohki
AU  - Hayashi O
AD  - Department of Nephrology and Cardiology, Takarazuka Hospital, 2-1-2 Nogami, 
      Takarazuka, 665-0022, Hyogo, Japan.
FAU - Nakamura, Seishi
AU  - Nakamura S
AD  - Department of Nephrology and Cardiology, Takarazuka Hospital, 2-1-2 Nogami, 
      Takarazuka, 665-0022, Hyogo, Japan. rintaro@hcc6.bai.ne.jp.
FAU - Sugiura, Tetsuro
AU  - Sugiura T
AD  - Department of Internal Medicine II, Kansai Medical University, Osaka, Japan.
FAU - Hasegawa, Shun
AU  - Hasegawa S
AD  - Department of Nephrology and Cardiology, Takarazuka Hospital, 2-1-2 Nogami, 
      Takarazuka, 665-0022, Hyogo, Japan.
FAU - Tsuka, Yoshiaki
AU  - Tsuka Y
AD  - Department of Nephrology and Cardiology, Takarazuka Hospital, 2-1-2 Nogami, 
      Takarazuka, 665-0022, Hyogo, Japan.
FAU - Takahashi, Nobuyuki
AU  - Takahashi N
AD  - Department of Nephrology, Kansai Medical University Kori Hospital, Osaka, Japan.
FAU - Kikuchi, Sanae
AU  - Kikuchi S
AD  - Department of Internal Medicine II, Kansai Medical University, Osaka, Japan.
FAU - Matsumura, Koichiro
AU  - Matsumura K
AD  - Cardiovascular Medicine, Faculty of Medicine, Kindai University, Osaka, Japan.
FAU - Okumiya, Toshika
AU  - Okumiya T
AD  - Department of Medical Laboratory Science, Kochi Gakuen University, Kochi, Japan.
FAU - Baden, Masato
AU  - Baden M
AD  - Department of Nephrology and Cardiology, Takarazuka Hospital, 2-1-2 Nogami, 
      Takarazuka, 665-0022, Hyogo, Japan.
FAU - Shiojima, Ichiro
AU  - Shiojima I
AD  - Department of Internal Medicine II, Kansai Medical University, Osaka, Japan.
LA  - eng
PT  - Journal Article
DEP - 20230103
PL  - England
TA  - BMC Nephrol
JT  - BMC nephrology
JID - 100967793
RN  - MU72812GK0 (Creatine)
RN  - 7G33012534 (Sodium Oxybate)
RN  - 11096-26-7 (Erythropoietin)
RN  - 0 (Hematinics)
RN  - 0 (Hemoglobins)
SB  - IM
MH  - Humans
MH  - Creatine
MH  - *Sodium Oxybate
MH  - *Erythropoietin
MH  - *Anemia/diagnosis/etiology/therapy
MH  - Erythrocytes/chemistry
MH  - Renal Dialysis/adverse effects
MH  - *Hematinics/therapeutic use
MH  - Hemoglobins/analysis
PMC - PMC9808937
OTO - NOTNLM
OT  - Erythrocyte creatine content
OT  - Erythropoiesis stimulating agent
OT  - Erythropoietin resistance
OT  - Haemodialysis
OT  - Renal anaemia
COIS- The authors declare that they have no competing interests.
EDAT- 2023/01/04 06:00
MHDA- 2023/01/06 06:00
PMCR- 2023/01/03
CRDT- 2023/01/03 23:33
PHST- 2022/10/19 00:00 [received]
PHST- 2022/12/30 00:00 [accepted]
PHST- 2023/01/03 23:33 [entrez]
PHST- 2023/01/04 06:00 [pubmed]
PHST- 2023/01/06 06:00 [medline]
PHST- 2023/01/03 00:00 [pmc-release]
AID - 10.1186/s12882-022-03055-4 [pii]
AID - 3055 [pii]
AID - 10.1186/s12882-022-03055-4 [doi]
PST - epublish
SO  - BMC Nephrol. 2023 Jan 3;24(1):1. doi: 10.1186/s12882-022-03055-4.

PMID- 36513462
OWN - NLM
STAT- MEDLINE
DCOM- 20221215
LR  - 20250103
IS  - 2405-4577 (Electronic)
IS  - 2405-4577 (Linking)
VI  - 52
DP  - 2022 Dec
TI  - Creatine supplementation to improve the peripheral and central inflammatory 
      profile in cerebral palsy.
PG  - 254-256
LID - S2405-4577(22)01403-6 [pii]
LID - 10.1016/j.clnesp.2022.11.016 [doi]
AB  - This opinion paper presents a brief review on the potential use of Creatine (Cr) 
      to improve the inflammatory profile in individuals with Cerebral Palsy (CP). CP 
      is a condition that causes muscle atrophy followed by reduced strength and 
      altered muscle tone. The prevalence of chronic diseases is higher in people with 
      CP due to this, which are often associated with peripheral inflammation, but 
      there are no studies that have evaluated central inflammation in this condition. 
      Nevertheless, the anti-inflammatory action of Cr has already been observed in 
      different types of studies. Thus, the use of experimental models of CP to 
      evaluate the expression of the inflammatory markers, especially in the brain, as 
      well as approaches to reduce the impairments already observed becomes essential. 
      Results obtained in these preclinical studies may contribute to the quality of 
      therapeutic strategies offered to children suffering from CP, the most common 
      cause of chronic motor disability in childhood.
CI  - Copyright © 2022 European Society for Clinical Nutrition and Metabolism. 
      Published by Elsevier Ltd. All rights reserved.
FAU - Gouveia, Henrique J C B
AU  - Gouveia HJCB
AD  - Postgraduate Program in Nutrition, Health Sciences Center, Federal University of 
      Pernambuco, Recife, Pernambuco, Brazil; Studies in Nutrition and Phenotypic 
      Plasticity Unit, Department of Nutrition, Federal University of Pernambuco, 
      Recife, Pernambuco, Brazil.
FAU - Manhães-de-Castro, Raul
AU  - Manhães-de-Castro R
AD  - Postgraduate Program in Nutrition, Health Sciences Center, Federal University of 
      Pernambuco, Recife, Pernambuco, Brazil; Studies in Nutrition and Phenotypic 
      Plasticity Unit, Department of Nutrition, Federal University of Pernambuco, 
      Recife, Pernambuco, Brazil.
FAU - Lacerda, Diego Cabral
AU  - Lacerda DC
AD  - Studies in Nutrition and Phenotypic Plasticity Unit, Department of Nutrition, 
      Federal University of Pernambuco, Recife, Pernambuco, Brazil.
FAU - Toscano, Ana Elisa
AU  - Toscano AE
AD  - Postgraduate Program in Nutrition, Health Sciences Center, Federal University of 
      Pernambuco, Recife, Pernambuco, Brazil; Studies in Nutrition and Phenotypic 
      Plasticity Unit, Department of Nutrition, Federal University of Pernambuco, 
      Recife, Pernambuco, Brazil; Department of Nursing, CAV, Federal University of 
      Pernambuco, Vitória de Santo Antão, Pernambuco, Brazil. Electronic address: 
      aeltoscano@yahoo.com.br.
LA  - eng
PT  - Journal Article
PT  - Research Support, Non-U.S. Gov't
DEP - 20221124
PL  - England
TA  - Clin Nutr ESPEN
JT  - Clinical nutrition ESPEN
JID - 101654592
RN  - MU72812GK0 (Creatine)
SB  - IM
MH  - Child
MH  - Humans
MH  - *Cerebral Palsy/complications
MH  - Creatine/therapeutic use
MH  - *Persons with Disabilities
MH  - *Motor Disorders/complications
MH  - Inflammation/drug therapy/complications
MH  - Dietary Supplements
OTO - NOTNLM
OT  - Brain damage
OT  - Creatine
OT  - Developmental disabilities
OT  - Inflammation
OT  - Natural compounds
OT  - Neuroprotection
COIS- Declaration of competing interest None.
EDAT- 2022/12/14 06:00
MHDA- 2022/12/16 06:00
CRDT- 2022/12/13 21:03
PHST- 2022/10/19 00:00 [received]
PHST- 2022/11/19 00:00 [accepted]
PHST- 2022/12/13 21:03 [entrez]
PHST- 2022/12/14 06:00 [pubmed]
PHST- 2022/12/16 06:00 [medline]
AID - S2405-4577(22)01403-6 [pii]
AID - 10.1016/j.clnesp.2022.11.016 [doi]
PST - ppublish
SO  - Clin Nutr ESPEN. 2022 Dec;52:254-256. doi: 10.1016/j.clnesp.2022.11.016. Epub 
      2022 Nov 24.

PMID- 36318030
OWN - NLM
STAT- MEDLINE
DCOM- 20230223
LR  - 20240302
IS  - 1527-1315 (Electronic)
IS  - 0033-8419 (Print)
IS  - 0033-8419 (Linking)
VI  - 306
IP  - 3
DP  - 2023 Mar
TI  - Longitudinal Monitoring of Microstructural Alterations in Cerebral Ischemia with 
      in Vivo Diffusion-weighted MR Spectroscopy.
PG  - e220430
LID - 10.1148/radiol.220430 [doi]
LID - e220430
AB  - Background The time course of cellular damage after acute ischemic stroke (IS) is 
      currently not well known, and specific noninvasive markers of microstructural 
      alterations linked to inflammation are lacking, which hinders the monitoring of 
      anti-inflammatory treatment. Purpose To evaluate the temporal pattern of neuronal 
      and glial microstructural changes after stroke using in vivo single-voxel 
      diffusion-weighted MR spectroscopy. Materials and Methods In this prospective 
      longitudinal study, participants with IS and healthy volunteers (HVs) underwent 
      MRI at 3.0 T. In participants with IS, apparent diffusion coefficients (ADCs) and 
      concentrations of total N-acetyl-aspartate (tNAA), total creatine (tCr), and 
      total choline (tCho) were measured in volumes of interest (VOIs), including the 
      lesion VOI (VOI(les)) and the contralateral VOI (VOI(cl)) at 2 weeks, 1 month, 
      and 3 months after IS. HVs were examined once, with VOIs located in the same 
      brain regions as participants with IS. Within- and between-group differences and 
      longitudinal changes were examined using linear mixed-effects models. Results 
      Twenty participants with IS (mean age, 61 years ± 13 [SD]; 12 women) and 20 HVs 
      (mean age, 59 years ± 13; 12 women) were evaluated. No differences in ADCs or 
      concentrations were observed in VOI(cl) between HVs and participants with IS. In 
      participants with IS, the ADC of tCr was higher in VOI(les) than in VOI(cl) at 1 
      month (+14.4%, P = .004) and 3 months after IS (+19.0%, P < .001), while the ADC 
      of tCho was higher only at 1 month (+16.7%, P = .001). No difference in the ADC 
      of tNAA was observed between the two VOIs at any time point. tNAA and tCr 
      concentrations were lower in VOI(les) than in VOI(cl) and were stable over time 
      (approximately -50% and -30%, respectively; P < .001). Conclusion High 
      diffusivity of choline-containing compounds and total creatine (tCr) in the 
      ischemic lesion 1 month after ischemic stroke (IS) indicates glial morphologic 
      changes, suggesting that active inflammation is still ongoing at this time point. 
      High tCr diffusivity up to 3 months after IS likely reflects the presence of 
      astrogliosis at the chronic stage of cerebral ischemia. Clinical trial 
      registration no. NCT02833961 © RSNA, 2022 Online supplemental material is 
      available for this article.
FAU - Genovese, Guglielmo
AU  - Genovese G
AUID- ORCID: 0000-0001-9409-0120
AD  - From the Paris Brain Institute (Institut du Cerveau-ICM), Center for Neuroimaging 
      Research-CENIR, Hôpital Pitié-Salpêtrière, 47 Boulevard de l'Hôpital, CS 21414, 
      75646 Paris Cedex 13, France (G.G., L.Y.C., S.L., F.B.); Hopital 
      Pitié-Salpêtrière, ICM, Sorbonne Université, Inserm U 1127, CNRS UMR 7225, Paris, 
      France (G.G., F.X.L., L.Y.C., S.L., F.B., C.R.); APHP-Urgences 
      Cérébro-Vasculaires, Hôpital Pitié-Salpêtrière, Paris, France (B.D.F., C.R.); 
      Center for Magnetic Resonance Research, Department of Radiology, University of 
      Minnesota, Minneapolis, Minn (G.G., M.M.); Paris Brain Institute's Data Analysis 
      Core, Paris, France (F.X.L.); Clinical Imaging Sciences Centre, Brighton and 
      Sussex Medical School, Falmer, United Kingdom (I.R.); and STARE Team, iCRIN, 
      Institut du Cerveau et de la Moelle Épinière, ICM, Paris, France (C.R.).
FAU - Diaz-Fernandez, Belén
AU  - Diaz-Fernandez B
AUID- ORCID: 0000-0002-3731-2054
AD  - From the Paris Brain Institute (Institut du Cerveau-ICM), Center for Neuroimaging 
      Research-CENIR, Hôpital Pitié-Salpêtrière, 47 Boulevard de l'Hôpital, CS 21414, 
      75646 Paris Cedex 13, France (G.G., L.Y.C., S.L., F.B.); Hopital 
      Pitié-Salpêtrière, ICM, Sorbonne Université, Inserm U 1127, CNRS UMR 7225, Paris, 
      France (G.G., F.X.L., L.Y.C., S.L., F.B., C.R.); APHP-Urgences 
      Cérébro-Vasculaires, Hôpital Pitié-Salpêtrière, Paris, France (B.D.F., C.R.); 
      Center for Magnetic Resonance Research, Department of Radiology, University of 
      Minnesota, Minneapolis, Minn (G.G., M.M.); Paris Brain Institute's Data Analysis 
      Core, Paris, France (F.X.L.); Clinical Imaging Sciences Centre, Brighton and 
      Sussex Medical School, Falmer, United Kingdom (I.R.); and STARE Team, iCRIN, 
      Institut du Cerveau et de la Moelle Épinière, ICM, Paris, France (C.R.).
FAU - Lejeune, François-Xavier
AU  - Lejeune FX
AUID- ORCID: 0000-0002-6229-5364
AD  - From the Paris Brain Institute (Institut du Cerveau-ICM), Center for Neuroimaging 
      Research-CENIR, Hôpital Pitié-Salpêtrière, 47 Boulevard de l'Hôpital, CS 21414, 
      75646 Paris Cedex 13, France (G.G., L.Y.C., S.L., F.B.); Hopital 
      Pitié-Salpêtrière, ICM, Sorbonne Université, Inserm U 1127, CNRS UMR 7225, Paris, 
      France (G.G., F.X.L., L.Y.C., S.L., F.B., C.R.); APHP-Urgences 
      Cérébro-Vasculaires, Hôpital Pitié-Salpêtrière, Paris, France (B.D.F., C.R.); 
      Center for Magnetic Resonance Research, Department of Radiology, University of 
      Minnesota, Minneapolis, Minn (G.G., M.M.); Paris Brain Institute's Data Analysis 
      Core, Paris, France (F.X.L.); Clinical Imaging Sciences Centre, Brighton and 
      Sussex Medical School, Falmer, United Kingdom (I.R.); and STARE Team, iCRIN, 
      Institut du Cerveau et de la Moelle Épinière, ICM, Paris, France (C.R.).
FAU - Ronen, Itamar
AU  - Ronen I
AD  - From the Paris Brain Institute (Institut du Cerveau-ICM), Center for Neuroimaging 
      Research-CENIR, Hôpital Pitié-Salpêtrière, 47 Boulevard de l'Hôpital, CS 21414, 
      75646 Paris Cedex 13, France (G.G., L.Y.C., S.L., F.B.); Hopital 
      Pitié-Salpêtrière, ICM, Sorbonne Université, Inserm U 1127, CNRS UMR 7225, Paris, 
      France (G.G., F.X.L., L.Y.C., S.L., F.B., C.R.); APHP-Urgences 
      Cérébro-Vasculaires, Hôpital Pitié-Salpêtrière, Paris, France (B.D.F., C.R.); 
      Center for Magnetic Resonance Research, Department of Radiology, University of 
      Minnesota, Minneapolis, Minn (G.G., M.M.); Paris Brain Institute's Data Analysis 
      Core, Paris, France (F.X.L.); Clinical Imaging Sciences Centre, Brighton and 
      Sussex Medical School, Falmer, United Kingdom (I.R.); and STARE Team, iCRIN, 
      Institut du Cerveau et de la Moelle Épinière, ICM, Paris, France (C.R.).
FAU - Marjańska, Małgorzata
AU  - Marjańska M
AUID- ORCID: 0000-0002-4727-2447
AD  - From the Paris Brain Institute (Institut du Cerveau-ICM), Center for Neuroimaging 
      Research-CENIR, Hôpital Pitié-Salpêtrière, 47 Boulevard de l'Hôpital, CS 21414, 
      75646 Paris Cedex 13, France (G.G., L.Y.C., S.L., F.B.); Hopital 
      Pitié-Salpêtrière, ICM, Sorbonne Université, Inserm U 1127, CNRS UMR 7225, Paris, 
      France (G.G., F.X.L., L.Y.C., S.L., F.B., C.R.); APHP-Urgences 
      Cérébro-Vasculaires, Hôpital Pitié-Salpêtrière, Paris, France (B.D.F., C.R.); 
      Center for Magnetic Resonance Research, Department of Radiology, University of 
      Minnesota, Minneapolis, Minn (G.G., M.M.); Paris Brain Institute's Data Analysis 
      Core, Paris, France (F.X.L.); Clinical Imaging Sciences Centre, Brighton and 
      Sussex Medical School, Falmer, United Kingdom (I.R.); and STARE Team, iCRIN, 
      Institut du Cerveau et de la Moelle Épinière, ICM, Paris, France (C.R.).
FAU - Yahia-Cherif, Lydia
AU  - Yahia-Cherif L
AUID- ORCID: 0000-0002-7107-7588
AD  - From the Paris Brain Institute (Institut du Cerveau-ICM), Center for Neuroimaging 
      Research-CENIR, Hôpital Pitié-Salpêtrière, 47 Boulevard de l'Hôpital, CS 21414, 
      75646 Paris Cedex 13, France (G.G., L.Y.C., S.L., F.B.); Hopital 
      Pitié-Salpêtrière, ICM, Sorbonne Université, Inserm U 1127, CNRS UMR 7225, Paris, 
      France (G.G., F.X.L., L.Y.C., S.L., F.B., C.R.); APHP-Urgences 
      Cérébro-Vasculaires, Hôpital Pitié-Salpêtrière, Paris, France (B.D.F., C.R.); 
      Center for Magnetic Resonance Research, Department of Radiology, University of 
      Minnesota, Minneapolis, Minn (G.G., M.M.); Paris Brain Institute's Data Analysis 
      Core, Paris, France (F.X.L.); Clinical Imaging Sciences Centre, Brighton and 
      Sussex Medical School, Falmer, United Kingdom (I.R.); and STARE Team, iCRIN, 
      Institut du Cerveau et de la Moelle Épinière, ICM, Paris, France (C.R.).
FAU - Lehéricy, Stéphane
AU  - Lehéricy S
AUID- ORCID: 0000-0002-5802-3518
AD  - From the Paris Brain Institute (Institut du Cerveau-ICM), Center for Neuroimaging 
      Research-CENIR, Hôpital Pitié-Salpêtrière, 47 Boulevard de l'Hôpital, CS 21414, 
      75646 Paris Cedex 13, France (G.G., L.Y.C., S.L., F.B.); Hopital 
      Pitié-Salpêtrière, ICM, Sorbonne Université, Inserm U 1127, CNRS UMR 7225, Paris, 
      France (G.G., F.X.L., L.Y.C., S.L., F.B., C.R.); APHP-Urgences 
      Cérébro-Vasculaires, Hôpital Pitié-Salpêtrière, Paris, France (B.D.F., C.R.); 
      Center for Magnetic Resonance Research, Department of Radiology, University of 
      Minnesota, Minneapolis, Minn (G.G., M.M.); Paris Brain Institute's Data Analysis 
      Core, Paris, France (F.X.L.); Clinical Imaging Sciences Centre, Brighton and 
      Sussex Medical School, Falmer, United Kingdom (I.R.); and STARE Team, iCRIN, 
      Institut du Cerveau et de la Moelle Épinière, ICM, Paris, France (C.R.).
FAU - Branzoli, Francesca
AU  - Branzoli F
AUID- ORCID: 0000-0001-9792-0492
AD  - From the Paris Brain Institute (Institut du Cerveau-ICM), Center for Neuroimaging 
      Research-CENIR, Hôpital Pitié-Salpêtrière, 47 Boulevard de l'Hôpital, CS 21414, 
      75646 Paris Cedex 13, France (G.G., L.Y.C., S.L., F.B.); Hopital 
      Pitié-Salpêtrière, ICM, Sorbonne Université, Inserm U 1127, CNRS UMR 7225, Paris, 
      France (G.G., F.X.L., L.Y.C., S.L., F.B., C.R.); APHP-Urgences 
      Cérébro-Vasculaires, Hôpital Pitié-Salpêtrière, Paris, France (B.D.F., C.R.); 
      Center for Magnetic Resonance Research, Department of Radiology, University of 
      Minnesota, Minneapolis, Minn (G.G., M.M.); Paris Brain Institute's Data Analysis 
      Core, Paris, France (F.X.L.); Clinical Imaging Sciences Centre, Brighton and 
      Sussex Medical School, Falmer, United Kingdom (I.R.); and STARE Team, iCRIN, 
      Institut du Cerveau et de la Moelle Épinière, ICM, Paris, France (C.R.).
FAU - Rosso, Charlotte
AU  - Rosso C
AD  - From the Paris Brain Institute (Institut du Cerveau-ICM), Center for Neuroimaging 
      Research-CENIR, Hôpital Pitié-Salpêtrière, 47 Boulevard de l'Hôpital, CS 21414, 
      75646 Paris Cedex 13, France (G.G., L.Y.C., S.L., F.B.); Hopital 
      Pitié-Salpêtrière, ICM, Sorbonne Université, Inserm U 1127, CNRS UMR 7225, Paris, 
      France (G.G., F.X.L., L.Y.C., S.L., F.B., C.R.); APHP-Urgences 
      Cérébro-Vasculaires, Hôpital Pitié-Salpêtrière, Paris, France (B.D.F., C.R.); 
      Center for Magnetic Resonance Research, Department of Radiology, University of 
      Minnesota, Minneapolis, Minn (G.G., M.M.); Paris Brain Institute's Data Analysis 
      Core, Paris, France (F.X.L.); Clinical Imaging Sciences Centre, Brighton and 
      Sussex Medical School, Falmer, United Kingdom (I.R.); and STARE Team, iCRIN, 
      Institut du Cerveau et de la Moelle Épinière, ICM, Paris, France (C.R.).
LA  - eng
SI  - ClinicalTrials.gov/NCT02833961
GR  - P30 NS076408/NS/NINDS NIH HHS/United States
GR  - P41 EB027061/EB/NIBIB NIH HHS/United States
PT  - Journal Article
PT  - Research Support, N.I.H., Extramural
PT  - Research Support, Non-U.S. Gov't
DEP - 20221101
PL  - United States
TA  - Radiology
JT  - Radiology
JID - 0401260
RN  - MU72812GK0 (Creatine)
RN  - N91BDP6H0X (Choline)
RN  - 0 (Receptors, Antigen, T-Cell)
SB  - IM
MH  - Humans
MH  - Female
MH  - Middle Aged
MH  - Creatine
MH  - *Ischemic Stroke/diagnostic imaging
MH  - Longitudinal Studies
MH  - Prospective Studies
MH  - Magnetic Resonance Spectroscopy/methods
MH  - *Brain Ischemia/diagnostic imaging
MH  - Choline
MH  - Receptors, Antigen, T-Cell
PMC - PMC9968771
COIS- Disclosures of conflicts of interest: G.G. Support for attending meetings or 
      travel from the European Society for Magnetic Resonance in Medicine and Biology. 
      B.D.F. No relevant relationships. F.X.L. No relevant relationships. I.R. Grant to 
      institution (Leiden Medical Center) from the European Huntington’s Disease 
      Network; consulting fees for grant proposal review from Pfizer and Eli Lilly. 
      M.M. No relevant relationships. L.Y.C. No relevant relationships. S.L. Research 
      grant from Biogen; consulting fees from Hoffman La Roche. F.B. No relevant 
      relationships. C.R. No relevant relationships.
EDAT- 2022/11/02 06:00
MHDA- 2023/02/25 06:00
PMCR- 2024/03/01
CRDT- 2022/11/01 10:05
PHST- 2022/11/02 06:00 [pubmed]
PHST- 2023/02/25 06:00 [medline]
PHST- 2022/11/01 10:05 [entrez]
PHST- 2024/03/01 00:00 [pmc-release]
AID - 10.1148/radiol.220430 [doi]
PST - ppublish
SO  - Radiology. 2023 Mar;306(3):e220430. doi: 10.1148/radiol.220430. Epub 2022 Nov 1.

PMID- 36258765
OWN - NLM
STAT- PubMed-not-MEDLINE
LR  - 20221020
IS  - 2186-6953 (Print)
IS  - 2186-3342 (Electronic)
IS  - 2186-3342 (Linking)
VI  - 41
IP  - 4
DP  - 2022
TI  - Creatine supplementation enhances immunological function of neutrophils by 
      increasing cellular adenosine triphosphate.
PG  - 185-194
LID - 10.12938/bmfh.2022-018 [doi]
AB  - Creatine is an organic compound which is utilized in biological activities, 
      especially for adenosine triphosphate (ATP) production in the phosphocreatine 
      system. This is a well-known biochemical reaction that is generally recognized as 
      being mainly driven in specific parts of the body, such as the skeletal muscle 
      and brain. However, our report shows a novel aspect of creatine utilization and 
      ATP synthesis in innate immune cells. Creatine supplementation enhanced immune 
      responses in neutrophils, such as cytokine production, reactive oxygen species 
      (ROS) production, phagocytosis, and NETosis, which were characterized as 
      antibacterial activities. This creatine-induced functional upregulation of 
      neutrophils provided a protective effect in a murine bacterial sepsis model. The 
      mortality rate in mice challenged with Escherichia coli K-12 was decreased by 
      creatine supplementation compared with the control treatment. Corresponding to 
      this decrease in mortality, we found that creatine supplementation decreased 
      blood pro-inflammatory cytokine levels and bacterial colonization in organs. 
      Creatine supplementation significantly increased the cellular ATP level in 
      neutrophils compared with the control treatment. This ATP increase was due to the 
      phosphocreatine system in the creatine-treated neutrophils. In addition, 
      extracellular creatine was used in this ATP synthesis, as inhibition of creatine 
      uptake abolished the increase in ATP in the creatine-treated neutrophils. Thus, 
      creatine is an effective nutrient for modifying the immunological function of 
      neutrophils, which contributes to enhancement of antibacterial immunity.
CI  - ©2022 BMFH Press.
FAU - Saito, Suguru
AU  - Saito S
AD  - Division of Virology, Department of Infection and Immunology, Jichi Medical 
      University, 3311-1 Yakushiji, Shimotsuke, Tochigi 329-0431, Japan.
AD  - Biofluid Biomarker Center, Graduate School of Medical and Dental Sciences, 
      Niigata University, 757 Ichiban-cho, Ashahimachi-dori, Nishi-ku, Niigata, Niigata 
      951-8510, Japan.
AD  - Faculty of Medicine and Dentistry, University of Alberta, Edmonton, Alberta T6G 
      2R7, Canada.
FAU - Cao, Duo-Yao
AU  - Cao DY
AD  - College of Animal Science and Technology, Northwest A&F University, Taicheng Rd, 
      Yangling District, Xianyang, Shaanxi 712100, China.
AD  - Department of Biomedical Sciences, Cedars-Sinai Medical Center, Los Angeles, CA 
      90048, USA.
FAU - Okuno, Alato
AU  - Okuno A
AD  - Department of Health and Nutrition, Faculty of Human Design, Shibata Gakuen 
      University, Aomori 036-8530, Japan.
FAU - Li, Xiaomo
AU  - Li X
AD  - Pathology and Laboratory Medicine, Cedars-Sinai Medical Center, Los Angeles, CA 
      90048, USA.
FAU - Peng, Zhenzi
AU  - Peng Z
AD  - Institute of Medical Sciences, Xiangya Hospital, Central South University, 139 
      Renmin Middle Rd, Yuan Jia Ling Shang Quan, Furong District, Changsha, Hunan 
      410083, China.
FAU - Kelel, Musin
AU  - Kelel M
AD  - Department of Biotechnology, College of Biological and Chemical Engineering, 
      Addis Ababa Science and Technology University, Addis Ababa, Ethiopia.
FAU - Tsuji, Noriko M
AU  - Tsuji NM
AD  - Division of Microbiology, Department of Pathology and Microbiology, Nihon 
      University School of Medicine, 30-1 Oyaguchi-Kamimachi, Itabashi, Tokyo 173-8610, 
      Japan.
AD  - Department of Food Science, Jumonji University, 2-1-28 Sugasawa, Niiza, Saitama 
      352-8510, Japan.
LA  - eng
PT  - Journal Article
DEP - 20220617
PL  - Japan
TA  - Biosci Microbiota Food Health
JT  - Bioscience of microbiota, food and health
JID - 101578264
PMC - PMC9533032
OTO - NOTNLM
OT  - adenosine triphosphate (ATP)
OT  - antibacterial immunity
OT  - creatine
OT  - neutrophil extracellular traps (NETs)
OT  - neutrophils
OT  - reactive oxygen species (ROS)
OT  - sepsis
EDAT- 2022/10/20 06:00
MHDA- 2022/10/20 06:01
PMCR- 2022/01/01
CRDT- 2022/10/19 01:45
PHST- 2022/03/10 00:00 [received]
PHST- 2022/05/23 00:00 [accepted]
PHST- 2022/10/19 01:45 [entrez]
PHST- 2022/10/20 06:00 [pubmed]
PHST- 2022/10/20 06:01 [medline]
PHST- 2022/01/01 00:00 [pmc-release]
AID - 2022-018 [pii]
AID - 10.12938/bmfh.2022-018 [doi]
PST - ppublish
SO  - Biosci Microbiota Food Health. 2022;41(4):185-194. doi: 10.12938/bmfh.2022-018. 
      Epub 2022 Jun 17.

PMID- 36220368
OWN - NLM
STAT- MEDLINE
DCOM- 20221114
LR  - 20230113
IS  - 1879-0631 (Electronic)
IS  - 0024-3205 (Linking)
VI  - 310
DP  - 2022 Dec 1
TI  - Creatine supplementation protects against diet-induced non-alcoholic fatty liver 
      but exacerbates alcoholic fatty liver.
PG  - 121064
LID - S0024-3205(22)00764-0 [pii]
LID - 10.1016/j.lfs.2022.121064 [doi]
AB  - AIMS: This work investigated the effects of creatine supplementation on different 
      pathways related to the pathogenesis of non-alcoholic fatty liver disease and 
      alcoholic liver disease. MAIN METHODS: To induce alcoholic liver disease, male 
      Swiss mice were divided into three groups: control, ethanol and ethanol 
      supplemented with creatine. To induce non-alcoholic fatty liver disease, mice 
      were divided into three groups: control, high-fat diet and high-fat diet 
      supplemented with creatine. Each group consisted of eight animals. In both cases, 
      creatine monohydrate was added to the diets (1 %; weight/vol). KEY FINDINGS: 
      Creatine supplementation prevented high-fat diet-induced non-alcoholic fatty 
      liver disease progression, demonstrated by attenuated liver fat accumulation and 
      liver damage. On the other hand, when combined with ethanol, creatine 
      supplementation up-regulated key genes related to ethanol metabolism, oxidative 
      stress, inflammation and lipid synthesis, and exacerbated ethanol-induced liver 
      steatosis and damage, demonstrated by increased liver fat accumulation and 
      histopathological score, as well as elevated oxidative damage markers and 
      inflammatory mediators. SIGNIFICANCE: Our results clearly demonstrated creatine 
      supplementation exerts different outcomes in relation to non-alcoholic fatty 
      liver disease and alcoholic liver disease, namely it protects against high-fat 
      diet-induced non-alcoholic fatty liver disease but exacerbates ethanol-induced 
      alcoholic liver disease. The exacerbating effects of the creatine and ethanol 
      combination appear to be related to oxidative stress and inflammation-mediated 
      up-regulation of ethanol metabolism.
CI  - Copyright © 2022 Elsevier Inc. All rights reserved.
FAU - Marinello, Poliana C
AU  - Marinello PC
AD  - State University of Londrina, Department of Physical Education, Londrina, PR, 
      Brazil; State University of Londrina, Department of Pathological Sciences, 
      Londrina, PR, Brazil.
FAU - Cella, Paola S
AU  - Cella PS
AD  - State University of Londrina, Department of Physical Education, Londrina, PR, 
      Brazil.
FAU - Testa, Mayra T J
AU  - Testa MTJ
AD  - State University of Londrina, Department of Physical Education, Londrina, PR, 
      Brazil.
FAU - Guirro, Phillipe B
AU  - Guirro PB
AD  - State University of Londrina, Department of Physical Education, Londrina, PR, 
      Brazil.
FAU - da Silva Brito, Walison Augusto
AU  - da Silva Brito WA
AD  - State University of Londrina, Department of Pathological Sciences, Londrina, PR, 
      Brazil.
FAU - Padilha, Camila S
AU  - Padilha CS
AD  - State University of Londrina, Department of Physical Education, Londrina, PR, 
      Brazil.
FAU - Cecchini, Alessandra L
AU  - Cecchini AL
AD  - State University of Londrina, Department of Pathological Sciences, Londrina, PR, 
      Brazil.
FAU - da Silva, Robin P
AU  - da Silva RP
AD  - University of Manitoba, Department of Physiology & Pathophysiology, Winnipeg, 
      Canada.
FAU - Duarte, José Alberto R
AU  - Duarte JAR
AD  - University of Porto, CIAFEL, Faculty of Sport, Porto, Portugal.
FAU - Deminice, Rafael
AU  - Deminice R
AD  - State University of Londrina, Department of Physical Education, Londrina, PR, 
      Brazil. Electronic address: rdeminice@uel.br.
LA  - eng
PT  - Journal Article
DEP - 20221008
PL  - Netherlands
TA  - Life Sci
JT  - Life sciences
JID - 0375521
RN  - MU72812GK0 (Creatine)
RN  - 3K9958V90M (Ethanol)
SB  - IM
EIN - Life Sci. 2023 Feb 1;314:121342. doi: 10.1016/j.lfs.2022.121342. PMID: 36639285
MH  - Male
MH  - Mice
MH  - Animals
MH  - *Non-alcoholic Fatty Liver Disease/prevention & control/complications
MH  - Creatine/pharmacology
MH  - *Fatty Liver, Alcoholic/etiology/prevention & control
MH  - Liver/metabolism
MH  - Diet, High-Fat/adverse effects
MH  - Dietary Supplements
MH  - *Liver Diseases, Alcoholic/pathology
MH  - Ethanol/toxicity/metabolism
MH  - Oxidative Stress
MH  - Inflammation/pathology
OTO - NOTNLM
OT  - Alcoholic metabolism
OT  - Fatty liver
OT  - Inflammation
OT  - Oxidative stress
OT  - Steatosis
COIS- Declaration of competing interest None of the authors have a potential conflict 
      of interest to declare.
EDAT- 2022/10/12 06:00
MHDA- 2022/11/15 06:00
CRDT- 2022/10/11 21:44
PHST- 2022/08/09 00:00 [received]
PHST- 2022/09/26 00:00 [revised]
PHST- 2022/10/06 00:00 [accepted]
PHST- 2022/10/12 06:00 [pubmed]
PHST- 2022/11/15 06:00 [medline]
PHST- 2022/10/11 21:44 [entrez]
AID - S0024-3205(22)00764-0 [pii]
AID - 10.1016/j.lfs.2022.121064 [doi]
PST - ppublish
SO  - Life Sci. 2022 Dec 1;310:121064. doi: 10.1016/j.lfs.2022.121064. Epub 2022 Oct 8.

PMID- 36210589
OWN - NLM
STAT- MEDLINE
DCOM- 20221011
LR  - 20221215
IS  - 2174-2030 (Electronic)
IS  - 0870-2551 (Linking)
VI  - 41
IP  - 10
DP  - 2022 Oct
TI  - Alteration in serum oxidative stress balance in patients with different 
      circulating high-density lipoprotein cholesterol levels.
PG  - 833-839
LID - S0870-2551(22)00257-8 [pii]
LID - 10.1016/j.repc.2021.06.022 [doi]
AB  - INTRODUCTION AND OBJECTIVES: High-density lipoprotein cholesterol (HDL-C) is 
      known to be a key player in reverse cholesterol transport and this function is 
      associated with its atheroprotective role. Low HDL-C is a strong independent risk 
      factor for cardiovascular disease, premature atherosclerosis and increased 
      oxidative stress. However, the clinical benefit of high HDL-C through diet or 
      drug therapy is still controversial. METHODS: This study included 50 patients 
      with isolated low HDL-C (≤35 mg/dl), 52 patients with isolated high HDL-C (≥70 
      mg/dl), and 33 age- and gender-matched controls with normal HDL-C. 'Isolated' was 
      defined as excluding all clinical conditions associated with increased oxidative 
      stress and inflammation, which may affect the structural state of HDL-C. In 
      addition to arylesterase (ARES) activity and plasma thiol levels, laboratory 
      parameters associated with oxidative stress were also assessed. RESULTS: Levels 
      of ARES (758 [169-1150] vs. 945 [480-1215] and 821 U/l [266-1220]; p<0.01) and 
      total thiols (233±41 vs. 259±46 μmol/l; p=0.02) were markedly higher in patients 
      with high HDL-C. More importantly, total antioxidant capacity, oxidative stress 
      index, creatine and serum ARES levels were associated with changes in serum HDL-C 
      levels. CONCLUSION: In patients with isolated high HDL-C, we determined that 
      while serum ARES activity and plasma thiol concentrations were significantly 
      higher, the other markers associated with oxidative stress decreased markedly. 
      Additionally, the present study demonstrated that serum oxidative stress status 
      is very important to maintain the positive effects of HDL-C.
CI  - Copyright © 2022 Sociedade Portuguesa de Cardiologia. Publicado por Elsevier 
      España, S.L.U. All rights reserved.
FAU - Karabacak, Mustafa
AU  - Karabacak M
AD  - Department of Cardiology, Medical Faculty, Suleyman Demirel University, Isparta, 
      Turkey. Electronic address: mustafakarabacak@sdu.edu.tr.
FAU - Uysal, Bayram Ali
AU  - Uysal BA
AD  - Department of Cardiology, Medical Faculty, Suleyman Demirel University, Isparta, 
      Turkey.
FAU - Turkdogan, Ahmet Kenan
AU  - Turkdogan AK
AD  - Department of Emergency Medicine, University of Health Science, Bağcılar Training 
      and Research Hospital, İstanbul, Turkey.
LA  - eng
LA  - por
PT  - Journal Article
DEP - 20220719
PL  - Portugal
TA  - Rev Port Cardiol
JT  - Revista portuguesa de cardiologia : orgao oficial da Sociedade Portuguesa de 
      Cardiologia = Portuguese journal of cardiology : an official journal of the 
      Portuguese Society of Cardiology
JID - 8710716
RN  - 0 (Antioxidants)
RN  - 0 (Cholesterol, HDL)
RN  - 0 (Sulfhydryl Compounds)
RN  - MU72812GK0 (Creatine)
SB  - IM
CIN - Rev Port Cardiol. 2022 Oct;41(10):841-842. doi: 10.1016/j.repc.2022.06.006. PMID: 
      36210590
MH  - *Antioxidants
MH  - Cholesterol, HDL
MH  - *Creatine
MH  - Humans
MH  - Oxidative Stress
MH  - Sulfhydryl Compounds
OTO - NOTNLM
OT  - Arilesterase
OT  - Arylesterase
OT  - High-density lipoprotein
OT  - Lipoproteínas de alta densidade
OT  - Oxidative stress
OT  - Stress oxidativo
EDAT- 2022/10/11 06:00
MHDA- 2022/10/12 06:00
CRDT- 2022/10/10 02:07
PHST- 2021/01/04 00:00 [received]
PHST- 2021/06/11 00:00 [revised]
PHST- 2021/06/17 00:00 [accepted]
PHST- 2022/10/10 02:07 [entrez]
PHST- 2022/10/11 06:00 [pubmed]
PHST- 2022/10/12 06:00 [medline]
AID - S0870-2551(22)00257-8 [pii]
AID - 10.1016/j.repc.2021.06.022 [doi]
PST - ppublish
SO  - Rev Port Cardiol. 2022 Oct;41(10):833-839. doi: 10.1016/j.repc.2021.06.022. Epub 
      2022 Jul 19.

PMID- 36177049
OWN - NLM
STAT- MEDLINE
DCOM- 20221003
LR  - 20221003
IS  - 1664-3224 (Electronic)
IS  - 1664-3224 (Linking)
VI  - 13
DP  - 2022
TI  - Reprogramming alternative macrophage polarization by GATM-mediated endogenous 
      creatine synthesis: A potential target for HDM-induced asthma treatment.
PG  - 937331
LID - 10.3389/fimmu.2022.937331 [doi]
LID - 937331
AB  - Cellular energy metabolism plays a crucial role in the regulation of macrophage 
      polarization and in the execution of immune functions. A recent study showed that 
      Slc6a8-mediated creatine uptake from exogenous supplementation modulates 
      macrophage polarization, yet little is known about the role of the de novo 
      creatine de novobiosynthesis pathway in macrophage polarization. Here, we 
      observed that glycine amidinotransferase (GATM), the rate-limiting enzyme for 
      creatine synthesis, was upregulated in alternative (M2) polarized macrophages, 
      and was dependent on the transcriptional factor STAT6, whereas GATM expression 
      was suppressed in the classical polarized (M1) macrophage. Next, we revealed that 
      exogenous creatine supplementation enhanced IL-4-induced M2 polarization, 
      confirming recent work. Furthermore, we revealed that genetic ablation of GATM 
      did not affect expression of M1 marker genes (Nos2, IL1b, IL12b) or the 
      production of nitric oxide in both peritoneal macrophages (PMs) and bone 
      marrow-derived macrophages (BMDMs). By contrast, expression levels of M2 markers 
      (Arg1, Mrc1, Ccl17 and Retnla) were lower following GATM deletion. Moreover, we 
      found that deletion of GATM in resident alveolar macrophages (AMs) significantly 
      blocked M2 polarization but with no obvious effect on the number of cells in 
      knockout mice. Lastly, an upregulation of GATM was found in lung tissue and 
      bronchoalveolar lavage fluid macrophages from HDM-induced asthmatic mice. Our 
      study uncovers a previously uncharacterized role for the de novo creatine 
      biosynthesis enzyme GATM in M2 macrophage polarization, which may be involved in 
      the pathogenesis of related inflammatory diseases such as an T helper 2 
      (Th2)-associated allergic asthma.
CI  - Copyright © 2022 Yu, Wang, Hu, Ren, Qiu, Li, Zhou, Chen and Chen.
FAU - Yu, Li
AU  - Yu L
AD  - Department of Pulmonary and Critical Care Medicine, The First Affiliated Hospital 
      (Shenzhen People's Hospital) and School of Medicine, Southern University of 
      Science and Technology, Shenzhen, China.
FAU - Wang, Lingwei
AU  - Wang L
AD  - Department of Pulmonary and Critical Care Medicine, The First Affiliated Hospital 
      (Shenzhen People's Hospital) and School of Medicine, Southern University of 
      Science and Technology, Shenzhen, China.
FAU - Hu, Guang
AU  - Hu G
AD  - Department of Pulmonary and Critical Care Medicine, The First Affiliated Hospital 
      (Shenzhen People's Hospital) and School of Medicine, Southern University of 
      Science and Technology, Shenzhen, China.
FAU - Ren, Laibin
AU  - Ren L
AD  - Department of Pulmonary and Critical Care Medicine, The First Affiliated Hospital 
      (Shenzhen People's Hospital) and School of Medicine, Southern University of 
      Science and Technology, Shenzhen, China.
FAU - Qiu, Chen
AU  - Qiu C
AD  - Department of Pulmonary and Critical Care Medicine, The First Affiliated Hospital 
      (Shenzhen People's Hospital) and School of Medicine, Southern University of 
      Science and Technology, Shenzhen, China.
FAU - Li, Shun
AU  - Li S
AD  - Department of Animal Model, Shanghai Public Health Clinical Center, Fudan 
      University, Shanghai, China.
FAU - Zhou, Xiaohui
AU  - Zhou X
AD  - Department of Animal Model, Shanghai Public Health Clinical Center, Fudan 
      University, Shanghai, China.
FAU - Chen, Shanze
AU  - Chen S
AD  - Department of Pulmonary and Critical Care Medicine, The First Affiliated Hospital 
      (Shenzhen People's Hospital) and School of Medicine, Southern University of 
      Science and Technology, Shenzhen, China.
FAU - Chen, Rongchang
AU  - Chen R
AD  - Department of Pulmonary and Critical Care Medicine, The First Affiliated Hospital 
      (Shenzhen People's Hospital) and School of Medicine, Southern University of 
      Science and Technology, Shenzhen, China.
LA  - eng
PT  - Journal Article
PT  - Research Support, Non-U.S. Gov't
DEP - 20220913
PL  - Switzerland
TA  - Front Immunol
JT  - Frontiers in immunology
JID - 101560960
RN  - 207137-56-2 (Interleukin-4)
RN  - 31C4KY9ESH (Nitric Oxide)
RN  - EC 2.1.4.- (Amidinotransferases)
RN  - EC 2.1.4.1 (glycine amidinotransferase)
RN  - MU72812GK0 (Creatine)
SB  - IM
MH  - Amidinotransferases
MH  - Animals
MH  - *Asthma
MH  - *Creatine/metabolism
MH  - Interleukin-4/metabolism
MH  - Macrophages
MH  - Mice
MH  - Mice, Knockout
MH  - Nitric Oxide/metabolism
PMC - PMC9513582
OTO - NOTNLM
OT  - asthma
OT  - creatine
OT  - glycine amidinotransferase (GATM)
OT  - macrophage
OT  - polarization
COIS- The reviewer ZJ declared a shared parent affiliation with the authors, WZ, SL, to 
      the handling editor at the time of the review. The remaining authors declare that 
      the research was conducted in the absence of any commercial or financial 
      relationships that could be construed as a potential conflict of interest.
EDAT- 2022/10/01 06:00
MHDA- 2022/10/04 06:00
PMCR- 2022/01/01
CRDT- 2022/09/30 02:41
PHST- 2022/05/06 00:00 [received]
PHST- 2022/08/22 00:00 [accepted]
PHST- 2022/09/30 02:41 [entrez]
PHST- 2022/10/01 06:00 [pubmed]
PHST- 2022/10/04 06:00 [medline]
PHST- 2022/01/01 00:00 [pmc-release]
AID - 10.3389/fimmu.2022.937331 [doi]
PST - epublish
SO  - Front Immunol. 2022 Sep 13;13:937331. doi: 10.3389/fimmu.2022.937331. eCollection 
      2022.

PMID- 36155549
OWN - NLM
STAT- MEDLINE
DCOM- 20220928
LR  - 20240904
IS  - 1932-6203 (Electronic)
IS  - 1932-6203 (Linking)
VI  - 17
IP  - 9
DP  - 2022
TI  - Association between predialysis creatinine and mortality in acute kidney injury 
      patients requiring dialysis.
PG  - e0274883
LID - 10.1371/journal.pone.0274883 [doi]
LID - e0274883
AB  - BACKGROUND: Creatinine is widely used to estimate renal function, but this is not 
      practical in critical illness. Low creatinine has been associated with mortality 
      in many clinical settings. However, the associations between predialysis 
      creatinine level, Sepsis-related Organ Failure Assessment (SOFA) score, fluid 
      overload, and mortality in acute kidney injury patients receiving dialysis 
      therapy (AKI-D) has not been fully addressed. METHODS: We extracted data for 
      AKI-D patients in the eICU and MIMIC databases. We conducted a retrospective 
      observational cohort study using the eICU dataset. The study cohort was divided 
      into the high-creatine group and the low-creatinine group by the median value (4 
      mg/dL). The baseline patient information included demographic data, laboratory 
      tests, medications, and comorbid conditions. The independent association of 
      creatinine level with 30-day mortality was examined using multivariate logistic 
      regression analysis. In sensitivity analyses, the associations between 
      creatinine, SOFA score, and mortality were analyzed in patients with or without 
      fluid overload. We also carried out an external validity using the MIMIC dataset. 
      RESULTS: In all 1,600 eICU participants, the 30-day mortality rate was 34.2%. The 
      crude overall mortality rate in the low-creatinine group (44.9%) was 
      significantly higher than that in the high-creatinine group (21.9%; P < 0.001). 
      In the fully adjusted models, the low-creatinine group was associated with a 
      higher risk of 30-day mortality (odds ratio, 1.77; 95% confidence interval, 
      1.29-2.42; P < 0.001) compared with the high-creatinine group. The low-creatinine 
      group had higher SOFA and nonrenal SOFA scores. In sensitivity analyses, the 
      low-creatinine group had a higher 30-day mortality rate with regard to the BMI or 
      albumin level. Fluid overloaded patients were associated with a significantly 
      worse survival in the low-creatinine group. The results were consistent when 
      assessing the external validity using the MIMIC dataset. CONCLUSIONS: In patients 
      with AKI-D, lower predialysis creatinine was associated with increased mortality 
      risk. Moreover, the mortality rate was substantially higher in patients with 
      lower predialysis creatinine with concomitant elevation of fluid overload status.
FAU - Chang, Hsin-Hsiung
AU  - Chang HH
AUID- ORCID: 0000-0003-3180-5154
AD  - Division of Nephrology, Department of Internal Medicine, Antai Medical Care 
      Corporation Antai Tian-Sheng Memorial Hospital, Dongguan, Taiwan.
AD  - Division of Nephrology, Department of Internal Medicine, Paochien Hospital, 
      Pingtung, Taiwan.
AD  - Department of Computer Science and Information Engineering, National Cheng Kung 
      University, Tainan City, Taiwan.
FAU - Wu, Chia-Lin
AU  - Wu CL
AD  - Division of Nephrology, Department of Internal Medicine, Changhua Christian 
      Hospital, Changhua, Taiwan.
AD  - Institute of Clinical Medicine, National Yang-Ming University, Taipei, Taiwan.
FAU - Tsai, Chun-Chieh
AU  - Tsai CC
AD  - Division of Nephrology, Department of Internal Medicine, Changhua Christian 
      Hospital, Changhua, Taiwan.
FAU - Chiu, Ping-Fang
AU  - Chiu PF
AD  - Division of Nephrology, Department of Internal Medicine, Changhua Christian 
      Hospital, Changhua, Taiwan.
AD  - Department of Medicine, Chung Shan Medical University, Taichung, Taiwan.
AD  - Department of Hospitality Management, MingDao University, Changhua, Taiwan.
LA  - eng
PT  - Journal Article
PT  - Observational Study
DEP - 20220926
PL  - United States
TA  - PLoS One
JT  - PloS one
JID - 101285081
RN  - 0 (Albumins)
RN  - AYI8EX34EU (Creatinine)
RN  - MU72812GK0 (Creatine)
SB  - IM
MH  - *Acute Kidney Injury/etiology
MH  - Albumins
MH  - Creatine
MH  - Creatinine
MH  - Humans
MH  - Intensive Care Units
MH  - Prognosis
MH  - Renal Dialysis
MH  - Retrospective Studies
MH  - Risk Factors
MH  - *Sepsis/complications
PMC - PMC9512211
COIS- The authors have declared that no competing interests exist.
EDAT- 2022/09/27 06:00
MHDA- 2022/09/28 06:00
PMCR- 2022/09/26
CRDT- 2022/09/26 15:42
PHST- 2021/07/07 00:00 [received]
PHST- 2022/09/06 00:00 [accepted]
PHST- 2022/09/26 15:42 [entrez]
PHST- 2022/09/27 06:00 [pubmed]
PHST- 2022/09/28 06:00 [medline]
PHST- 2022/09/26 00:00 [pmc-release]
AID - PONE-D-21-22096 [pii]
AID - 10.1371/journal.pone.0274883 [doi]
PST - epublish
SO  - PLoS One. 2022 Sep 26;17(9):e0274883. doi: 10.1371/journal.pone.0274883. 
      eCollection 2022.

PMID- 36034698
OWN - NLM
STAT- MEDLINE
DCOM- 20220830
LR  - 20220906
IS  - 2235-2988 (Electronic)
IS  - 2235-2988 (Linking)
VI  - 12
DP  - 2022
TI  - Curcumin-driven reprogramming of the gut microbiota and metabolome ameliorates 
      motor deficits and neuroinflammation in a mouse model of Parkinson's disease.
PG  - 887407
LID - 10.3389/fcimb.2022.887407 [doi]
LID - 887407
AB  - BACKGROUND: Parkinson's disease (PD) is a common neurodegenerative disorder, 
      accompanied by motor deficits as well as gastrointestinal dysfunctions. Recent 
      studies have proved that the disturbance of gut microbiota and metabolism 
      contributes to the pathogenesis of PD; however, the mechanisms underlying these 
      effects have yet to be elucidated. Curcumin (CUR) has been reported to provide 
      neuroprotective effects on neurological disorders and modulate the gut flora in 
      intestinal-related diseases. Therefore, it is of significant interest to 
      investigate whether CUR could exert a protective effect on PD and whether the 
      effect of CUR is dependent on the intestinal flora and subsequent changes in 
      metabolites. METHODS: In this study, we investigated the neuroprotective effects 
      of CUR on a mouse model of PD induced by 
      1-methyl-4-phenyl-1,2,3,6-tetrahydropyridine (MPTP). 16S rRNA sequencing was 
      performed to explore the profile of the gut microbiota among controls, 
      MPTP-treated mice and CUR-treated mice. Then, antibiotic treatment (ABX) and 
      fecal microbiota transplantation (FMT) experiments were conducted to examine the 
      role of intestinal microbes on the protective effects of CUR in PD mice. 
      Furthermore, ultra-high-performance liquid chromatography-mass spectrometry 
      (UHPLC-MS)-based metabolomics analysis was used to identify the landscape of the 
      CUR-driven serum metabolome. Finally, Pearson's analysis was conducted to 
      investigate correlations between the gut flora-metabolite axis and CUR-driven 
      neuroprotection in PD. RESULTS: Our results showed that CUR intervention 
      effectively improved motor deficits, glial cell activation, and the aggregation 
      of α-synuclein (α-syn) in MPTP-treated mice. 16S rRNA sequencing showed elevated 
      abundances of Muribaculaceae, Lactobacillaceae, Lachnospiraceae and 
      Eggerthellaceae but depleted abundances of Aerococcaceae and Staphylococcaceae in 
      CUR-treated mice when compared with MPTP mice. ABX and FMT experiments further 
      confirmed that the gut microbiota was required for CUR-induced protection in PD 
      mice. Serum metabolomics analysis showed that CUR notably upregulated the levels 
      of tyrosine, methionine, sarcosine and creatine. Importantly, strong correlations 
      were identified among crucial taxa (Aerococcaceae, Staphylococcaceae, 
      Muribaculaceae, Lactobacillaceae, Lachnospiraceae and Eggerthellaceae), pivotal 
      metabolites (tyrosine, methionine, sarcosine and creatine) and the motor function 
      and pathological results of mice. CUR treatment led to a rapid increase in the 
      brain levels of tyrosine and levodopa (dopa) these changes were related to the 
      abundances of Lactobacillaceae and Aerococcaceae. CONCLUSIONS: CUR exerts a 
      protective effect on the progression of PD by modulating the gut 
      microbiota-metabolite axis. Lactobacillaceae and Aerococcaceae, along with key 
      metabolites such as tyrosine and dopa play a dominant role in CUR-associated 
      neuroprotection in PD mice. Our findings offer unique insights into the 
      pathogenesis and potential treatment of PD.
CI  - Copyright © 2022 Cui, Han, Li, Yu, Zhang and Li.
FAU - Cui, Can
AU  - Cui C
AD  - Department of Neurology, Shanghai East Hospital, School of Medicine, Tongji 
      University, Shanghai, China.
FAU - Han, Yingying
AU  - Han Y
AD  - Department of Neurology, Shanghai East Hospital, School of Medicine, Tongji 
      University, Shanghai, China.
FAU - Li, Hongxia
AU  - Li H
AD  - Department of Neurology, Shanghai East Hospital, School of Medicine, Tongji 
      University, Shanghai, China.
FAU - Yu, Hongxiang
AU  - Yu H
AD  - Department of Neurology, Shanghai East Hospital, School of Medicine, Tongji 
      University, Shanghai, China.
FAU - Zhang, Bei
AU  - Zhang B
AD  - Department of Neurology, Shanghai East Hospital, School of Medicine, Tongji 
      University, Shanghai, China.
FAU - Li, Gang
AU  - Li G
AD  - Department of Neurology, Shanghai East Hospital, School of Medicine, Tongji 
      University, Shanghai, China.
LA  - eng
PT  - Journal Article
PT  - Research Support, Non-U.S. Gov't
DEP - 20220810
PL  - Switzerland
TA  - Front Cell Infect Microbiol
JT  - Frontiers in cellular and infection microbiology
JID - 101585359
RN  - 0 (Neuroprotective Agents)
RN  - 0 (RNA, Ribosomal, 16S)
RN  - 46627O600J (Levodopa)
RN  - 9P21XSP91P (1-Methyl-4-phenyl-1,2,3,6-tetrahydropyridine)
RN  - AE28F7PNPL (Methionine)
RN  - IT942ZTH98 (Curcumin)
RN  - MU72812GK0 (Creatine)
RN  - Z711V88R5F (Sarcosine)
SB  - IM
MH  - 1-Methyl-4-phenyl-1,2,3,6-tetrahydropyridine
MH  - Animals
MH  - Creatine
MH  - *Curcumin
MH  - Disease Models, Animal
MH  - *Gastrointestinal Microbiome
MH  - Levodopa
MH  - Metabolome
MH  - Methionine
MH  - Mice
MH  - Mice, Inbred C57BL
MH  - Neuroinflammatory Diseases
MH  - *Neuroprotective Agents
MH  - *Parkinson Disease
MH  - RNA, Ribosomal, 16S
MH  - Sarcosine
PMC - PMC9400544
OTO - NOTNLM
OT  - Parkinson’s disease
OT  - curcumin
OT  - dopa
OT  - gut microbiota
OT  - tyrosine
COIS- The authors declare that the research was conducted in the absence of any 
      commercial or financial relationships that could be construed as a potential 
      conflict of interest.
EDAT- 2022/08/30 06:00
MHDA- 2022/08/31 06:00
PMCR- 2022/01/01
CRDT- 2022/08/29 05:13
PHST- 2022/03/01 00:00 [received]
PHST- 2022/07/06 00:00 [accepted]
PHST- 2022/08/29 05:13 [entrez]
PHST- 2022/08/30 06:00 [pubmed]
PHST- 2022/08/31 06:00 [medline]
PHST- 2022/01/01 00:00 [pmc-release]
AID - 10.3389/fcimb.2022.887407 [doi]
PST - epublish
SO  - Front Cell Infect Microbiol. 2022 Aug 10;12:887407. doi: 
      10.3389/fcimb.2022.887407. eCollection 2022.

PMID- 35838870
OWN - NLM
STAT- MEDLINE
DCOM- 20221028
LR  - 20231011
IS  - 1573-7365 (Electronic)
IS  - 0885-7490 (Linking)
VI  - 37
IP  - 7
DP  - 2022 Oct
TI  - Insights into the development of pentylenetetrazole-induced epileptic seizures 
      from dynamic metabolomic changes.
PG  - 2441-2455
LID - 10.1007/s11011-022-01018-0 [doi]
AB  - Epilepsy is often considered to be a progressive neurological disease, and the 
      nature of this progression remains unclear. Understanding the overall and common 
      metabolic changes of epileptic seizures can provide novel clues for their control 
      and prevention. Herein, a chronic kindling animal model was established to obtain 
      generalized tonic-clonic seizures via the repeated injections of 
      pentylenetetrazole (PTZ) at subconvulsive dose. Dynamic metabolomic changes in 
      plasma and urine from PTZ-kindled rats at the different kindling phases were 
      explored using NMR-based metabolomics, in combination with behavioral assessment, 
      brain neurotransmitter measurement, electroencephalography and histopathology. 
      The increased levels of glucose, lactate, glutamate, creatine and creatinine, 
      together with the decreased levels of pyruvate, citrate and succinate, ketone 
      bodies, asparagine, alanine, leucine, valine and isoleucine in plasma and/or 
      urine were involved in the development and progression of seizures. These altered 
      metabolites reflected the pathophysiological processes including the compromised 
      energy metabolism, the disturbed amino acid metabolism, the peripheral 
      inflammation and changes in gut microbiota functions. NMR-based metabolomics 
      could provide brain disease information by the dynamic plasma and urinary 
      metabolic changes during chronic epileptic seizures, yielding classification of 
      seizure stages and profound insights into controlling epilepsy via targeting 
      deficient energy metabolism.
CI  - © 2022. The Author(s), under exclusive licence to Springer Science+Business 
      Media, LLC, part of Springer Nature.
FAU - Zhao, Xue
AU  - Zhao X
AD  - The College of Life Sciences, Northwest University, 710069, Xi'an, PR China.
FAU - Cheng, Peixuan
AU  - Cheng P
AD  - The College of Life Sciences, Northwest University, 710069, Xi'an, PR China.
FAU - Xu, Ru
AU  - Xu R
AD  - The College of Life Sciences, Northwest University, 710069, Xi'an, PR China.
FAU - Meng, Kaili
AU  - Meng K
AD  - The College of Life Sciences, Northwest University, 710069, Xi'an, PR China.
FAU - Liao, Sha
AU  - Liao S
AD  - The College of Life Sciences, Northwest University, 710069, Xi'an, PR China.
FAU - Jia, Pu
AU  - Jia P
AD  - The College of Life Sciences, Northwest University, 710069, Xi'an, PR China.
FAU - Zheng, Xiaohui
AU  - Zheng X
AD  - The College of Life Sciences, Northwest University, 710069, Xi'an, PR China.
FAU - Xiao, Chaoni
AU  - Xiao C
AUID- ORCID: 0000-0002-1372-3414
AD  - The College of Life Sciences, Northwest University, 710069, Xi'an, PR China. 
      xiaochaoni@nwu.edu.cn.
LA  - eng
PT  - Journal Article
DEP - 20220715
PL  - United States
TA  - Metab Brain Dis
JT  - Metabolic brain disease
JID - 8610370
RN  - OF5P57N2ZX (Alanine)
RN  - 0 (Anticonvulsants)
RN  - 7006-34-0 (Asparagine)
RN  - 0 (Citrates)
RN  - MU72812GK0 (Creatine)
RN  - AYI8EX34EU (Creatinine)
RN  - IY9XDZ35W2 (Glucose)
RN  - 0 (Glutamates)
RN  - 04Y7590D77 (Isoleucine)
RN  - 0 (Ketone Bodies)
RN  - 0 (Lactates)
RN  - GMW67QNF9C (Leucine)
RN  - WM5Z385K7T (Pentylenetetrazole)
RN  - 0 (Pyruvates)
RN  - 0 (Succinates)
RN  - HG18B9YRS7 (Valine)
SB  - IM
MH  - Animals
MH  - Rats
MH  - Alanine
MH  - Anticonvulsants/therapeutic use
MH  - Asparagine
MH  - Citrates
MH  - Creatine/therapeutic use
MH  - Creatinine
MH  - Disease Models, Animal
MH  - *Epilepsy/drug therapy
MH  - Glucose
MH  - Glutamates
MH  - Isoleucine
MH  - Ketone Bodies
MH  - Lactates
MH  - Leucine
MH  - *Pentylenetetrazole/toxicity
MH  - Pyruvates
MH  - Seizures/drug therapy
MH  - Succinates
MH  - Valine
OTO - NOTNLM
OT  - Nuclear magnetic resonance (NMR)-based metabolomics
OT  - Pentylenetetrazole
OT  - Seizures
EDAT- 2022/07/16 06:00
MHDA- 2022/10/22 06:00
CRDT- 2022/07/15 12:01
PHST- 2022/02/25 00:00 [received]
PHST- 2022/05/26 00:00 [accepted]
PHST- 2022/07/16 06:00 [pubmed]
PHST- 2022/10/22 06:00 [medline]
PHST- 2022/07/15 12:01 [entrez]
AID - 10.1007/s11011-022-01018-0 [pii]
AID - 10.1007/s11011-022-01018-0 [doi]
PST - ppublish
SO  - Metab Brain Dis. 2022 Oct;37(7):2441-2455. doi: 10.1007/s11011-022-01018-0. Epub 
      2022 Jul 15.

PMID- 35754106
OWN - NLM
STAT- MEDLINE
DCOM- 20220628
LR  - 20241105
IS  - 1369-1600 (Electronic)
IS  - 1355-6215 (Print)
IS  - 1355-6215 (Linking)
VI  - 27
IP  - 4
DP  - 2022 Jul
TI  - Effects of ibudilast on central and peripheral markers of inflammation in alcohol 
      use disorder: A randomized clinical trial.
PG  - e13182
LID - 10.1111/adb.13182 [doi]
AB  - Ibudilast, a neuroimmune modulator, shows promise as a pharmacotherapy for 
      alcohol use disorder (AUD). In vivo administration of ibudilast reduces the 
      expression of pro-inflammatory cytokines in animal models, but its effects on 
      markers of inflammation in humans are unknown. This preliminary study examined 
      the effect of ibudilast on peripheral and potential central markers of 
      inflammation in individuals with AUD. This study also explored the predictive 
      relationship of neurometabolite markers with subsequent drinking in the trial. 
      Non-treatment-seeking individuals with an AUD (n = 52) were randomized to receive 
      oral ibudilast (n = 24) or placebo (n = 28) for 2 weeks. Plasma levels of 
      peripheral inflammatory markers were measured at baseline and after 1 and 2 weeks 
      of medication. At study mid-point, proton magnetic resonance spectroscopy was 
      performed to measure potential neurometabolite markers of inflammation: 
      choline-compounds (Cho), myo-inositol (MI) and creatine + phosphocreatine (Cr) in 
      frontal and cingulate cortices from 43 participants (ibudilast: n = 20; placebo: 
      n = 23). The treatment groups were compared on peripheral and central markers. 
      Ibudilast-treated participants had lower Cho in superior frontal white matter and 
      nominally lower MI in pregenual anterior cingulate cortex. Ibudilast-treated 
      participants had nominally lower C-reactive protein levels at visit 2 and 
      nominally lower TNF-α/IL-10 ratios, relative to placebo. C-reactive protein and 
      Cho levels were correlated, controlling for medication. Superior frontal white 
      matter Cho predicted drinking in the following week. Micro-longitudinal ibudilast 
      treatment may induce peripheral and putative central anti-inflammatory responses 
      in patients with AUD. The neurometabolite responses may be associated with 
      reduction in drinking, suggesting an anti-inflammatory component to the 
      therapeutic action of ibudilast.
CI  - © 2022 Society for the Study of Addiction.
FAU - Grodin, Erica N
AU  - Grodin EN
AUID- ORCID: 0000-0001-5528-4918
AD  - Department of Psychology, University of California at Los Angeles, Los Angeles, 
      California, USA.
FAU - Nieto, Steven J
AU  - Nieto SJ
AUID- ORCID: 0000-0003-1158-5211
AD  - Department of Psychology, University of California at Los Angeles, Los Angeles, 
      California, USA.
FAU - Meredith, Lindsay R
AU  - Meredith LR
AUID- ORCID: 0000-0001-7584-9488
AD  - Department of Psychology, University of California at Los Angeles, Los Angeles, 
      California, USA.
FAU - Burnette, Elizabeth
AU  - Burnette E
AUID- ORCID: 0000-0003-4005-5885
AD  - Department of Psychology, University of California at Los Angeles, Los Angeles, 
      California, USA.
AD  - Neuroscience Interdepartmental Program, University of California at Los Angeles, 
      Los Angeles, California, USA.
FAU - O'Neill, Joseph
AU  - O'Neill J
AD  - Jane and Terry Semel Institute for Neuroscience and Human Behavior, University of 
      California, Los Angeles, California, USA.
FAU - Alger, Jeffry
AU  - Alger J
AD  - Department of Neurology, University of California Los Angeles, Los Angeles, 
      California, USA.
FAU - London, Edythe D
AU  - London ED
AUID- ORCID: 0000-0003-3577-7808
AD  - Brain Research Institute, University of California, Los Angeles, California, USA.
AD  - Department of Molecular and Medical Pharmacology, University of California, Los 
      Angeles, California, USA.
FAU - Miotto, Karen
AU  - Miotto K
AUID- ORCID: 0000-0003-0252-6383
AD  - Department of Psychiatry and Biobehavioral Sciences, University of California at 
      Los Angeles, Los Angeles, California, USA.
FAU - Evans, Christopher J
AU  - Evans CJ
AUID- ORCID: 0000-0003-0940-8224
AD  - Brain Research Institute, University of California, Los Angeles, California, USA.
AD  - Department of Psychiatry and Biobehavioral Sciences, University of California at 
      Los Angeles, Los Angeles, California, USA.
FAU - Irwin, Michael R
AU  - Irwin MR
AUID- ORCID: 0000-0002-1502-8431
AD  - Department of Psychology, University of California at Los Angeles, Los Angeles, 
      California, USA.
AD  - Jane and Terry Semel Institute for Neuroscience and Human Behavior, University of 
      California, Los Angeles, California, USA.
AD  - Department of Psychiatry and Biobehavioral Sciences, University of California at 
      Los Angeles, Los Angeles, California, USA.
AD  - Cousins Center for Psychoneuroimmunology, University of California at Los 
      Angeles, Los Angeles, California, USA.
FAU - Ray, Lara A
AU  - Ray LA
AUID- ORCID: 0000-0002-5734-9444
AD  - Department of Psychology, University of California at Los Angeles, Los Angeles, 
      California, USA.
AD  - Brain Research Institute, University of California, Los Angeles, California, USA.
AD  - Department of Psychiatry and Biobehavioral Sciences, University of California at 
      Los Angeles, Los Angeles, California, USA.
LA  - eng
GR  - F32 AA027699/AA/NIAAA NIH HHS/United States
GR  - K24 AA025704/AA/NIAAA NIH HHS/United States
GR  - P50 DA005010/DA/NIDA NIH HHS/United States
GR  - T32 DA024635/DA/NIDA NIH HHS/United States
PT  - Journal Article
PT  - Randomized Controlled Trial
PT  - Research Support, N.I.H., Extramural
PL  - United States
TA  - Addict Biol
JT  - Addiction biology
JID - 9604935
RN  - 0 (Pyridines)
RN  - 30KYC7MIAI (Aspartic Acid)
RN  - 4L6452S749 (Inositol)
RN  - 9007-41-4 (C-Reactive Protein)
RN  - M0TTH61XC5 (ibudilast)
RN  - MU72812GK0 (Creatine)
RN  - N91BDP6H0X (Choline)
SB  - IM
MH  - Alcohol Drinking/metabolism
MH  - *Alcoholism/drug therapy/metabolism
MH  - Animals
MH  - Aspartic Acid
MH  - C-Reactive Protein
MH  - Choline/metabolism
MH  - Creatine/metabolism
MH  - Humans
MH  - Inflammation/drug therapy
MH  - Inositol/metabolism
MH  - Pyridines
PMC - PMC9888600
MID - NIHMS1802647
OTO - NOTNLM
OT  - alcohol use disorder
OT  - anti-inflammatory
OT  - choline
OT  - cytokine
OT  - ibudilast
OT  - magnetic resonance spectroscopy
EDAT- 2022/06/28 06:00
MHDA- 2022/06/29 06:00
PMCR- 2023/07/01
CRDT- 2022/06/27 00:12
PHST- 2022/04/14 00:00 [revised]
PHST- 2021/12/10 00:00 [received]
PHST- 2022/04/27 00:00 [accepted]
PHST- 2022/06/27 00:12 [entrez]
PHST- 2022/06/28 06:00 [pubmed]
PHST- 2022/06/29 06:00 [medline]
PHST- 2023/07/01 00:00 [pmc-release]
AID - 10.1111/adb.13182 [doi]
PST - ppublish
SO  - Addict Biol. 2022 Jul;27(4):e13182. doi: 10.1111/adb.13182.

PMID- 35611906
OWN - NLM
STAT- MEDLINE
DCOM- 20220526
LR  - 20220526
IS  - 1997-7298 (Print)
IS  - 1997-7298 (Linking)
VI  - 122
IP  - 5
DP  - 2022
TI  - [Blood pressure variability and brain neuroimaging in patients with type 2 
      diabetes].
PG  - 90-96
LID - 10.17116/jnevro202212205190 [doi]
AB  - OBJECTIVE: To analyse a role of BP (blood pressure) variability in shaping 
      neuroplasticity in patients with type 2 diabetes mellitus (DM). MATERIAL AND 
      METHODS: The study enrolled 100 patients with type 2 DM divided according to the 
      presence of cognitive impairment (CI) and 25 control subjects. Biochemical blood 
      count, plasma osteopontin, 24-hour self-blood pressure monitoring (SBPM) and 
      brain MRI were assessed. RESULTS: Patients with type 2 DM and CI had higher body 
      mass index as well as glycated hemoglobin (HbA1c), glucose, alanine 
      aminotransferase, osteopontin and hyperlipidemia (p≤0.05). There was a 
      significant difference in all standard indices, patients with type 2 DM were 
      classified as «non-dipper», and there were significantly higher values of the 
      index of time and area of stay in the state of suprathreshold BP and BP 
      variability at night, as well as the risk of latent arterial hypertension in CI. 
      Neuroimaging assessment revealed decreased blood flow according to contrast and 
      non-contrast perfusion in all parameters in cortical (especially the frontal 
      lobe) and subcortical structures (predominantly in the shell region), and was 
      associated with SMAD parameters. Mean systolic and diastolic BP during the day 
      and night, as well as the variability index, also influenced the integrity 
      between cortico-spinal tract, hook, inferior longitudinal and arcuate fascicles. 
      The same parameters altered hippocampal metabolism in terms of N-acetylaspartate 
      (NAA)/choline (Cho), NAA/creatine (Cr), Cho/Cr ratios. CONCLUSION: In patients 
      with type 2 DM, BP variability contributes to CI through a proinflammatory 
      mechanism (osteopontin) leading to brain neuroimaging abnormalities.
FAU - Matveeva, M V
AU  - Matveeva MV
AUID- ORCID: 0000-0001-9966-6686
AD  - Siberian State Medical University, Tomsk, Russia.
FAU - Samoilova, Yu G
AU  - Samoilova YG
AUID- ORCID: 0000-0002-2667-4842
AD  - Siberian State Medical University, Tomsk, Russia.
FAU - Kudlay, D A
AU  - Kudlay DA
AUID- ORCID: 0000-0003-1878-4467
AD  - First Moscow State Medical University (Sechenov University), Moscow, Russia.
AD  - NRC Institute of Immunology FMBA of Russia, Moscow, Russia.
LA  - rus
PT  - Journal Article
TT  - Variabel'nost' arterial'nogo davleniya i dannye neirovizualizatsii golovnogo 
      mozga u patsientov s sakharnym diabetom 2-go tipa.
PL  - Russia (Federation)
TA  - Zh Nevrol Psikhiatr Im S S Korsakova
JT  - Zhurnal nevrologii i psikhiatrii imeni S.S. Korsakova
JID - 9712194
RN  - 106441-73-0 (Osteopontin)
RN  - MU72812GK0 (Creatine)
RN  - N91BDP6H0X (Choline)
SB  - IM
MH  - Blood Pressure
MH  - Brain/diagnostic imaging/metabolism
MH  - *Brain Diseases/complications
MH  - Choline
MH  - Creatine/metabolism
MH  - *Diabetes Mellitus, Type 2/complications/diagnostic imaging
MH  - Humans
MH  - Neuroimaging
MH  - Osteopontin/metabolism
OTO - NOTNLM
OT  - arterial hypertension
OT  - magnetic resonance perfusion
OT  - magnetic resonance spectroscopy
OT  - osteopontin
OT  - tractography
OT  - type 2 diabetes mellitus
OT  - variability
EDAT- 2022/05/26 06:00
MHDA- 2022/05/27 06:00
CRDT- 2022/05/25 07:24
PHST- 2022/05/25 07:24 [entrez]
PHST- 2022/05/26 06:00 [pubmed]
PHST- 2022/05/27 06:00 [medline]
AID - 10.17116/jnevro202212205190 [doi]
PST - ppublish
SO  - Zh Nevrol Psikhiatr Im S S Korsakova. 2022;122(5):90-96. doi: 
      10.17116/jnevro202212205190.

PMID- 35594442
OWN - NLM
STAT- MEDLINE
DCOM- 20220524
LR  - 20230929
IS  - 1473-558X (Electronic)
IS  - 0959-4965 (Linking)
VI  - 33
IP  - 7
DP  - 2022 May 4
TI  - Magnetic resonance spectroscopy shows associations between neurometabolite levels 
      and perivascular space volume in Parkinson's disease: a pilot and feasibility 
      study.
PG  - 291-296
LID - 10.1097/WNR.0000000000001781 [doi]
AB  - OBJECTIVE: Higher volume fraction of perivascular space (PVS) has recently been 
      reported in Parkinson's disease (PD) and related disorders. Both elevated PVS and 
      altered levels of neurometabolites, assayed by proton magnetic resonance 
      spectroscopy (MRS), are suspected indicators of neuroinflammation, but no 
      published reports have concurrently examined PVS and MRS neurometabolites. 
      METHODS: In an exploratory pilot study, we acquired multivoxel 3-T MRS using a 
      semi-Localization by Adiabatic SElective Refocusing (sLASER) pulse-sequence 
      (repetition time/echo time = 2810/60 ms, voxels 10 × 10 × 10 mm3) from a 2D slab 
      sampling bilateral frontal white matter (FWM) and anterior middle cingulate 
      cortex (aMCC). PVS maps obtained from high-resolution (0.8 × 0.8 × 0.8 mm3) 
      T1-weighted MRI were co-registered with MRS. In each MRS voxel, PVS volume and 
      neurometabolite levels were measured. RESULTS: Linear regression accounting for 
      age, sex, and BMI found greater PVS volume for higher levels of 
      choline-containing compounds (Cho; P = 0.047) in FWM and lower PVS volume for 
      higher levels of N-acetyl compounds (NAA; P = 0.012) in aMCC. Since (putatively) 
      higher Cho is associated with inflammation while NAA has anti-inflammatory 
      properties, these observations add to evidence that higher PVS load is a sign of 
      inflammation. Additionally, lower Montreal Cognitive Assessment scores were 
      associated with lower NAA in aMCC (P = 0.002), suggesting that local neuronal 
      dysfunction and inflammation contribute to cognitive impairment in PD. 
      CONCLUSION: These exploratory findings indicate that co-analysis of PVS and MRS 
      is feasible and may help elucidate the cellular and metabolic substrates of 
      glymphatic and inflammatory processes in PD.
CI  - Copyright © 2022 Wolters Kluwer Health, Inc. All rights reserved.
FAU - Donahue, Erin K
AU  - Donahue EK
AD  - Department of Neurology, University of Southern California.
AD  - Neuroscience Graduate Program, University of Southern California, Los Angeles, 
      California.
FAU - Bui, Vy
AU  - Bui V
AD  - Department of Neurology, University of Southern California.
FAU - Foreman, Ryan P
AU  - Foreman RP
AD  - Department of Neurology, University of Southern California.
FAU - Duran, Jared J
AU  - Duran JJ
AD  - Department of Neurology, University of Southern California.
FAU - Venkadesh, Siva
AU  - Venkadesh S
AD  - Department of Psychology, University of Virginia, Charlottesville, Virginia.
FAU - Choupan, Jeiran
AU  - Choupan J
AD  - Laboratory of NeuroImaging, USC Stevens Neuroimaging and Informatics Institute, 
      University of Southern California, Los Angeles, California.
FAU - Van Horn, John D
AU  - Van Horn JD
AD  - Department of Psychology, University of Virginia, Charlottesville, Virginia.
AD  - School of Data Science, University of Virginia, Charlottesville, Virginia.
FAU - Alger, Jeffry R
AU  - Alger JR
AD  - Department of Neurology, University of California, Los Angeles.
FAU - Jakowec, Michael W
AU  - Jakowec MW
AD  - Department of Neurology, University of Southern California.
FAU - Petzinger, Giselle M
AU  - Petzinger GM
AD  - Department of Neurology, University of Southern California.
FAU - O'Neill, Joseph
AU  - O'Neill J
AD  - Division of Child Psychiatry, UCLA Semel Institute for Neuroscience, Los Angeles, 
      California, USA.
LA  - eng
GR  - R01 NS044327/NS/NINDS NIH HHS/United States
PT  - Journal Article
PT  - Research Support, Non-U.S. Gov't
PT  - Research Support, U.S. Gov't, Non-P.H.S.
DEP - 20220408
PL  - England
TA  - Neuroreport
JT  - Neuroreport
JID - 9100935
RN  - 30KYC7MIAI (Aspartic Acid)
RN  - MU72812GK0 (Creatine)
SB  - IM
MH  - Aspartic Acid/metabolism
MH  - Brain/diagnostic imaging/metabolism
MH  - Creatine/metabolism
MH  - Feasibility Studies
MH  - Humans
MH  - Inflammation/metabolism
MH  - Magnetic Resonance Imaging
MH  - Magnetic Resonance Spectroscopy/methods
MH  - *Parkinson Disease/metabolism
MH  - Pilot Projects
EDAT- 2022/05/21 06:00
MHDA- 2022/05/25 06:00
CRDT- 2022/05/20 15:12
PHST- 2022/05/20 15:12 [entrez]
PHST- 2022/05/21 06:00 [pubmed]
PHST- 2022/05/25 06:00 [medline]
AID - 00001756-202205010-00003 [pii]
AID - 10.1097/WNR.0000000000001781 [doi]
PST - ppublish
SO  - Neuroreport. 2022 May 4;33(7):291-296. doi: 10.1097/WNR.0000000000001781. Epub 
      2022 Apr 8.

PMID- 35484744
OWN - NLM
STAT- MEDLINE
DCOM- 20220502
LR  - 20220531
IS  - 1550-7033 (Print)
IS  - 1550-7033 (Linking)
VI  - 18
IP  - 2
DP  - 2022 Feb 1
TI  - Research on Mechanism of miR-106a Nanoparticles Carrying Dexmedetomidine in 
      Regulating Recovery and Metabolism of Nerve Cells in Hypoxia-Reoxygenation 
      Injury.
PG  - 343-351
LID - 10.1166/jbn.2022.3244 [doi]
AB  - We studied the mechanism of miR-106a nanoparticles carrying dexmedetomidine (DEX) 
      in regulating the recovery and metabolism of nerve cells in hypoxia-reoxygenation 
      injury. Hippocampus neuron model in hypoxia-reoxygenation injury was prepared in 
      vitro. Study groups were randomly divided into control set, ischemic reperfusion 
      (IR) set, dexmedetomidine (DEX) set, miR-106a-nanoparticles (NPs) set and set of 
      dexmedetomidine (DEX) and miR-106a-NPs. We studied miR-106a expression, 
      proliferative and apoptotic activity, secretion of IL-6 and tumor necrosis factor 
      (TNF)-α, quantity of Phosphocreatine (PCr), adenosine triphosphate (ATP) and 
      total adenine nucleotide, and also content of reactive oxygen species (ROS) and 
      superoxide dismutases (SOD). Expressions of of Bax, Bcl-2 and NF-κB were also 
      detected. Results showed that the expression of miR-106a in hippocampus neuron 
      was reduced, while proliferation was reduced and apoptotic activity was 
      increased. The secretions of IL-6 and TNF-α were increased, while the quantities 
      of Phosphocreatine (PCr), adenosine triphosphate (ATP) and total adenine 
      nucleotide were reduced. Bax expression was also increased and Bcl-2 expression 
      was reduced. Moreover, ROS content was increased and SOD activity was reduced, 
      while the NF-κB presentation was increased. The above-mentioned changes could be 
      reversed in IR set, DEX set and miR-106a-NPs set. The action was more notable in 
      the DEX and miR-106a-NPs sets. Finally, the proliferation in hippocampus neuron 
      in hypoxia-reoxygenation injury could be prompted and apoptosis could be 
      restrained by DEX and miR-106a-NPs. The secretion of inflammatory factors could 
      be restrained through restraining the inflammatory pathway and oxidative stress. 
      The energy metabolism could therefore be improved effectively and recovery of 
      nerve cells in HBI could be improved.
FAU - Yang, Shu
AU  - Yang S
AD  - Department of Neurology, The Affiliated Hospital of University of Electronic 
      Science and Technology, Sichuan Provincial People's Hospital, Chengdu, Sichuan, 
      610072, China.
FAU - Guo, Lei
AU  - Guo L
AD  - Department of Neurology, The Affiliated Hospital of University of Electronic 
      Science and Technology, Sichuan Provincial People's Hospital, Chengdu, Sichuan, 
      610072, China.
FAU - Wang, Duozi
AU  - Wang D
AD  - Department of Neurology, The Affiliated Hospital of University of Electronic 
      Science and Technology, Sichuan Provincial People's Hospital, Chengdu, Sichuan, 
      610072, China.
FAU - Yang, Yanwei
AU  - Yang Y
AD  - Department of Traditional Chinese Medicine, The Affiliated Hospital of University 
      of Electronic Science and Technology, Sichuan Provincial People's Hospital, 
      Chengdu, Sichuan, 610072, China.
FAU - Wang, Jianhong
AU  - Wang J
AD  - Department of Neurology, The Affiliated Hospital of University of Electronic 
      Science and Technology, Sichuan Provincial People's Hospital, Chengdu, Sichuan, 
      610072, China.
LA  - eng
PT  - Journal Article
PT  - Randomized Controlled Trial
PL  - United States
TA  - J Biomed Nanotechnol
JT  - Journal of biomedical nanotechnology
JID - 101230869
RN  - 0 (Interleukin-6)
RN  - 0 (MicroRNAs)
RN  - 0 (NF-kappa B)
RN  - 0 (Reactive Oxygen Species)
RN  - 0 (Tumor Necrosis Factor-alpha)
RN  - 0 (bcl-2-Associated X Protein)
RN  - 020IUV4N33 (Phosphocreatine)
RN  - 67VB76HONO (Dexmedetomidine)
RN  - 8L70Q75FXE (Adenosine Triphosphate)
RN  - EC 1.15.1.1 (Superoxide Dismutase)
SB  - IM
MH  - Adenosine Triphosphate
MH  - *Dexmedetomidine/pharmacology
MH  - Humans
MH  - Hypoxia
MH  - Interleukin-6
MH  - *MicroRNAs/genetics/metabolism
MH  - NF-kappa B
MH  - *Nanoparticles
MH  - Neurons/metabolism
MH  - Phosphocreatine
MH  - Reactive Oxygen Species
MH  - Superoxide Dismutase
MH  - Tumor Necrosis Factor-alpha
MH  - bcl-2-Associated X Protein
EDAT- 2022/04/30 06:00
MHDA- 2022/05/03 06:00
CRDT- 2022/04/29 00:33
PHST- 2022/04/29 00:33 [entrez]
PHST- 2022/04/30 06:00 [pubmed]
PHST- 2022/05/03 06:00 [medline]
AID - 10.1166/jbn.2022.3244 [doi]
PST - ppublish
SO  - J Biomed Nanotechnol. 2022 Feb 1;18(2):343-351. doi: 10.1166/jbn.2022.3244.

PMID- 35419007
OWN - NLM
STAT- MEDLINE
DCOM- 20220415
LR  - 20230315
IS  - 1664-3224 (Electronic)
IS  - 1664-3224 (Linking)
VI  - 13
DP  - 2022
TI  - A Neurometabolic Pattern of Elevated Myo-Inositol in Children Who Are HIV-Exposed 
      and Uninfected: A South African Birth Cohort Study.
PG  - 800273
LID - 10.3389/fimmu.2022.800273 [doi]
LID - 800273
AB  - INTRODUCTION: Exposure to maternal HIV in pregnancy may be a risk factor for 
      impaired child neurodevelopment during the first years of life. Altered 
      neurometabolites have been associated with HIV exposure in older children and may 
      help explain the mechanisms underlying this risk. For the first time, we explored 
      neurometabolic profiles of children who are HIV-exposed and uninfected (CHEU) 
      compared to children who are HIV-unexposed (CHU) at 2-3 years of age. METHODS: 
      The South African Drakenstein Child Health Study enrolled women during pregnancy 
      and is following mother-child pairs through childhood. MRI scans were acquired on 
      a sub-group of children at 2-3 years. We used single voxel magnetic resonance 
      spectroscopy to measure brain metabolite ratios to total creatine in the parietal 
      grey matter, and left and right parietal white matter of 83 children (36 CHEU; 47 
      CHU). Using factor analysis, we explored brain metabolite patterns in predefined 
      parietal voxels in these groups using logistic regression models. Differences in 
      relative concentrations of individual metabolites (n-acetyl-aspartate, 
      myo-inositol, total choline, and glutamate) to total creatine between CHEU and 
      CHU groups were also examined. RESULTS: Factor analysis revealed four different 
      metabolite patterns, each one characterized by covarying ratios of a single 
      metabolite in parietal grey and white matter. The cross-regional pattern 
      dominated by myo-inositol, a marker for glial reactivity and inflammation, was 
      associated with HIV exposure status (OR 1.63; 95% CI 1.11-2.50) which held after 
      adjusting for child age, sex, and maternal alcohol use during pregnancy (OR 1.59; 
      95% CI 1.07 -2.47). Additionally, higher relative concentrations of myo-inositol 
      to total creatine were found in left and right parietal white matter of CHEU 
      compared to CHU (p=0.025 and p=0.001 respectively). DISCUSSION: Increased ratios 
      of myo-inositol to total creatine in parietal brain regions at age 2-3 years in 
      CHEU are suggestive of early and ongoing neuroinflammatory processes. Altered 
      relative concentrations of neurometabolites were found predominantly in the white 
      matter, which is sensitive to neuroinflammation, and may contribute to 
      developmental risk in this population. Future work on the trajectory of 
      myo-inositol over time in CHEU, alongside markers of neurocognitive development, 
      and the potential for specific neurodevelopmental interventions will be useful.
CI  - Copyright © 2022 Bertran-Cobo, Wedderburn, Robertson, Subramoney, Narr, Joshi, 
      Roos, Rehman, Hoffman, Zar, Stein and Donald.
FAU - Bertran-Cobo, Cesc
AU  - Bertran-Cobo C
AD  - Department of Paediatrics and Child Health, Red Cross War Memorial Children's 
      Hospital, University of Cape Town, Cape Town, South Africa.
AD  - Research Master Brain and Cognitive Sciences, Faculty of Science, University of 
      Amsterdam, Amsterdam, Netherlands.
FAU - Wedderburn, Catherine J
AU  - Wedderburn CJ
AD  - Department of Paediatrics and Child Health, Red Cross War Memorial Children's 
      Hospital, University of Cape Town, Cape Town, South Africa.
AD  - Department of Clinical Research, London School of Hygiene & Tropical Medicine, 
      London, United Kingdom.
AD  - Neuroscience Institute, University of Cape Town, Cape Town, South Africa.
FAU - Robertson, Frances C
AU  - Robertson FC
AD  - Department of Human Biology, University of Cape Town, Cape Town, South Africa.
AD  - Cape Universities Body Imaging Centre (CUBIC), Cape Town, South Africa.
FAU - Subramoney, Sivenesi
AU  - Subramoney S
AD  - Department of Paediatrics and Child Health, Red Cross War Memorial Children's 
      Hospital, University of Cape Town, Cape Town, South Africa.
FAU - Narr, Katherine L
AU  - Narr KL
AD  - Departments of Neurology, Psychiatry and Biobehavioral Sciences, University of 
      California, Los Angeles, Los Angeles, CA, United States.
FAU - Joshi, Shantanu H
AU  - Joshi SH
AD  - Departments of Neurology, Psychiatry and Biobehavioral Sciences, University of 
      California, Los Angeles, Los Angeles, CA, United States.
FAU - Roos, Annerine
AU  - Roos A
AD  - Department of Paediatrics and Child Health, Red Cross War Memorial Children's 
      Hospital, University of Cape Town, Cape Town, South Africa.
AD  - Neuroscience Institute, University of Cape Town, Cape Town, South Africa.
AD  - SAMRC Unit on Risk and Resilience in Mental Disorders, Stellenbosch University, 
      Cape Town, South Africa.
FAU - Rehman, Andrea M
AU  - Rehman AM
AD  - MRC International Statistics & Epidemiology Group, London School of Hygiene & 
      Tropical Medicine, London, United Kingdom.
FAU - Hoffman, Nadia
AU  - Hoffman N
AD  - Department of Psychiatry and Mental Health, University of Cape Town, Cape Town, 
      South Africa.
FAU - Zar, Heather J
AU  - Zar HJ
AD  - Department of Paediatrics and Child Health, Red Cross War Memorial Children's 
      Hospital, University of Cape Town, Cape Town, South Africa.
AD  - SAMRC Unit on Child & Adolescent Health, University of Cape Town, Cape Town, 
      South Africa.
FAU - Stein, Dan J
AU  - Stein DJ
AD  - Neuroscience Institute, University of Cape Town, Cape Town, South Africa.
AD  - Department of Psychiatry and Mental Health, University of Cape Town, Cape Town, 
      South Africa.
AD  - SAMRC Unit on Risk and Resilience in Mental Disorders, University of Cape Town, 
      Cape Town, South Africa.
FAU - Donald, Kirsten A
AU  - Donald KA
AD  - Department of Paediatrics and Child Health, Red Cross War Memorial Children's 
      Hospital, University of Cape Town, Cape Town, South Africa.
AD  - Neuroscience Institute, University of Cape Town, Cape Town, South Africa.
LA  - eng
GR  - 203525/Z/16/Z/WT_/Wellcome Trust/United Kingdom
GR  - MR/R010161/1/MRC_/Medical Research Council/United Kingdom
PT  - Journal Article
DEP - 20220328
PL  - Switzerland
TA  - Front Immunol
JT  - Frontiers in immunology
JID - 101560960
RN  - 4L6452S749 (Inositol)
RN  - MU72812GK0 (Creatine)
SB  - IM
MH  - Birth Cohort
MH  - Child
MH  - Child, Preschool
MH  - Cohort Studies
MH  - *Creatine/metabolism
MH  - Female
MH  - *HIV Infections
MH  - Humans
MH  - Inositol
MH  - Pregnancy
MH  - South Africa/epidemiology
PMC - PMC8995436
OTO - NOTNLM
OT  - HIV exposure
OT  - brain development
OT  - magnetic resonance spectroscopy
OT  - myo-inositol
OT  - neuroinflammation
COIS- The authors declare that the research was conducted in the absence of any 
      commercial or financial relationships that could be construed as a potential 
      conflict of interest.
EDAT- 2022/04/15 06:00
MHDA- 2022/04/16 06:00
PMCR- 2022/01/01
CRDT- 2022/04/14 05:20
PHST- 2021/10/22 00:00 [received]
PHST- 2022/02/22 00:00 [accepted]
PHST- 2022/04/14 05:20 [entrez]
PHST- 2022/04/15 06:00 [pubmed]
PHST- 2022/04/16 06:00 [medline]
PHST- 2022/01/01 00:00 [pmc-release]
AID - 10.3389/fimmu.2022.800273 [doi]
PST - epublish
SO  - Front Immunol. 2022 Mar 28;13:800273. doi: 10.3389/fimmu.2022.800273. eCollection 
      2022.

PMID- 35394724
OWN - NLM
STAT- MEDLINE
DCOM- 20220412
LR  - 20220412
IS  - 1997-7298 (Print)
IS  - 1997-7298 (Linking)
VI  - 122
IP  - 3
DP  - 2022
TI  - [Blood pressure variability and neuroplasticity in patients with type 2 diabetes 
      mellitus].
PG  - 78-84
LID - 10.17116/jnevro202212203178 [doi]
AB  - OBJECTIVE: Analysis of the role of blood pressure (BP) variability in the 
      formation of neuroplasticity in patients with type 2 diabetes mellitus (DM). 
      MATERIAL AND METHODS: 100 patients with type 2 DM were examined, which were 
      divided into groups depending on the presence of cognitive impairment (CI), the 
      control group consisted of 25 people. All examined patients underwent a clinical 
      examination, a standard set of biochemical blood tests, plasma osteopontin 
      levels, 24-hour blood pressure monitoring (ABPM) for 24-26 h MRI of the brain 
      (dynamic contrast and arterial spin marks, proton spectroscopy, tractography). 
      RESULTS: Patients with type 2 diabetes and CI had higher body mass index, blood 
      levels of glycated hemoglobin, glucose, alanine aminotransferase, low-density 
      lipoprotein, triglycerides, total cholesterol, osteopontin, and lower levels of 
      high-density lipoprotein (p≤0.05). The level of osteopontin was higher in 
      patients with overweight, hyperglycemia, dyslipidemia, and in patients with CI in 
      patients with BP variability. When assessing 24-hour blood pressure monitoring 
      (ABPM), a significant difference was found in all standard indicators, while 
      patients with type 2 diabetes were referred to as «non-dipper», in the presence 
      of CI they noted significantly higher values of the index of time and area of 
      stay in the suprathreshold state. BP and variability in SBP and DBP at night, as 
      well as the risk of occult hypertension. A decrease in cerebral blood flow was 
      revealed according to the data of contrast and non-contrast assessment of 
      perfusion in cortical (especially in the frontal lobe) and subcortical (mainly in 
      the putamen) structures, associated with changes in ABPM parameters. Mean SBP and 
      DBP day and night, as well as the index of BP variability, also affect the 
      integrity of the corticospinal, uncinate, lower longitudinal tracts, and arcuate 
      fasciculus. The same parameters change the metabolism of the hippocampus in terms 
      of choline (Cho), creatine (Cr), creatine phosphate (Cr2), as well as the ratio 
      of N-acetylaspartate (NAA)/Cho, NAA/Cr, Cho/Cr. CONCLUSION: In patients with type 
      2 diabetes, BP variability contributes to the formation of CI through a 
      pro-inflammatory mechanism (osteopontin), leading to impaired brain 
      vascularization in general, white matter structure, and hippocampal metabolism.
FAU - Matveeva, M V
AU  - Matveeva MV
AUID- ORCID: 0000-0001-9966-6686
AD  - Siberian State Medical University, Tomsk, Russia.
FAU - Samoilova, Y G
AU  - Samoilova YG
AUID- ORCID: 0000-0002-2667-4842
AD  - Siberian State Medical University, Tomsk, Russia.
FAU - Kudlay, D A
AU  - Kudlay DA
AUID- ORCID: 0000-0003-1878-4467
AD  - Sechenov First Moscow State Medical University (Sechenov University), Moscow, 
      Russia.
AD  - NRC Institute of Immunology FMBA of Russia, Moscow, Russia.
LA  - rus
PT  - Journal Article
TT  - Variabel'nost' arterial'nogo davleniya i neiroplastichnost' u bol'nykh sakharnym 
      diabetom 2-go tipa.
PL  - Russia (Federation)
TA  - Zh Nevrol Psikhiatr Im S S Korsakova
JT  - Zhurnal nevrologii i psikhiatrii imeni S.S. Korsakova
JID - 9712194
RN  - 106441-73-0 (Osteopontin)
RN  - MU72812GK0 (Creatine)
RN  - N91BDP6H0X (Choline)
SB  - IM
MH  - Blood Pressure
MH  - Blood Pressure Monitoring, Ambulatory
MH  - Choline
MH  - Creatine/metabolism
MH  - *Diabetes Mellitus, Type 2/complications
MH  - Humans
MH  - *Hypertension/diagnosis
MH  - Neuronal Plasticity
MH  - Osteopontin
OTO - NOTNLM
OT  - arterial hypertension
OT  - magnetic resonance perfusion
OT  - magnetic resonance spectroscopy
OT  - osteopontin
OT  - tractography
OT  - type 2 diabetes mellitus
OT  - variability
EDAT- 2022/04/09 06:00
MHDA- 2022/04/13 06:00
CRDT- 2022/04/08 12:49
PHST- 2022/04/08 12:49 [entrez]
PHST- 2022/04/09 06:00 [pubmed]
PHST- 2022/04/13 06:00 [medline]
AID - 10.17116/jnevro202212203178 [doi]
PST - ppublish
SO  - Zh Nevrol Psikhiatr Im S S Korsakova. 2022;122(3):78-84. doi: 
      10.17116/jnevro202212203178.

PMID- 35369768
OWN - NLM
STAT- MEDLINE
DCOM- 20220707
LR  - 20221202
IS  - 1535-3699 (Electronic)
IS  - 1535-3702 (Print)
IS  - 1535-3699 (Linking)
VI  - 247
IP  - 12
DP  - 2022 Jun
TI  - Melatonin pretreatment modulates anti-inflammatory, antioxidant, YKL-40, and 
      matrix metalloproteinases in endotoxemic rat lung tissue.
PG  - 1080-1089
LID - 10.1177/15353702221084933 [doi]
AB  - We aimed to investigate the effects of melatonin administered before and during 
      endotoxemia on the lung tissue of rats, cytokine, YKL-40, matrix 
      metalloproteinase (MMP) and inhibitor levels, oxidative stress parameters, and 
      energy balance. Sepsis was induced with lipopolysaccharide (LPS), the cell wall 
      molecule of gram negative bacteria. Rats were divided into four groups, Control, 
      LPS (Escherichia coli O127:B8, 20 mg/kg), melatonin (10 mg/kg), and melatonin+LPS 
      (M+LPS). After injections, lung tissues samples were taken for experimental 
      analyses. YKL-40, thiobarbituric acid reactive substances (TBARS), glutathione 
      reductase (GR), glutathione peroxidase (GSH-Px), superoxide dismutase (SOD) 
      enzymes levels were measured, high-energy components were analyzed; tumor 
      necrosis factor-alpha (TNF-α), MMP-2, YKL-40, MMP-9, myeloperoxidase (MPO), 
      tissue inhibitors of matrix metalloproteinase (TIMP)-1, and interleukin (IL)-10 
      immunoreactivities were investigated. In LPS group, YKL-40, creatine phosphate 
      (both, p < 0.05), SOD, GR, adenosine mono-phophate (AMP), adenosine tri-phosphate 
      (ATP) (for all, p < 0.01) were significantly decreased, while TBARS and adenosine 
      di-phosphate (ADP) levels were increased (p < 0.01, p < 0.05; respectively) 
      compared to other groups. MMP-2 and -9, TIMP-1, TNF-α, IL-10, and MPO 
      immunoreactivity were investigated in LPS group. On the contrary, in M+LPS group, 
      MMP-9, TIMP-1 immunoreactivities were not found and IL-10 and MMP-2 
      immunoreactivities were found with little involvement. In M+LPS group, YKL-40, 
      GR, AMP, ATP, creatine phosphate (for all, p < 0.05), and SOD (p < 0.01) levels 
      were significantly increased and TBARS levels were decreased (p < 0.05). In our 
      study, we suggest that melatonin exerts a protective and curative effect by 
      reducing the matrix metalloproteinase levels responsible for tissue damage 
      balance, stimulating the release of antioxidant enzymes, regulating cytokines and 
      energy balance during endotoxemia.
FAU - Ates, Gulten
AU  - Ates G
AUID- ORCID: 0000-0001-8675-9031
AD  - Department of Physiology, Faculty of Medicine, Istanbul Yeni Yuzyil University, 
      Istanbul 34010, Turkey.
FAU - Tamer, Sule
AU  - Tamer S
AD  - Department of Physiology, Istanbul Medical Faculty, Istanbul University, Istanbul 
      34093, Turkey.
FAU - Yorulmaz, Hatice
AU  - Yorulmaz H
AD  - Faculty of Health Sciences, Halic University, Istanbul 34445, Turkey.
FAU - Mutlu, Sevcihan
AU  - Mutlu S
AD  - Department of Clinical Oncological, Institute of Oncology, Istanbul University, 
      Istanbul 34093, Turkey.
FAU - Olgac, Vakur
AU  - Olgac V
AD  - Department of Pathology, Institute of Oncology, Istanbul University, Istanbul 
      34093, Turkey.
FAU - Aksu, Abdullah
AU  - Aksu A
AD  - Department of Chemical Oceanography, Institute of Marine Sciences and Management, 
      Istanbul University, Istanbul 34134, Turkey.
FAU - Caglar, Nuray Balkis
AU  - Caglar NB
AD  - Department of Chemical Oceanography, Institute of Marine Sciences and Management, 
      Istanbul University, Istanbul 34134, Turkey.
FAU - Özkök, Elif
AU  - Özkök E
AD  - Department of Neuroscience, Aziz Sancar Institute of Experimental Medicine, 
      Istanbul University, Istanbul 34093, Turkey.
LA  - eng
PT  - Journal Article
PT  - Research Support, Non-U.S. Gov't
DEP - 20220402
PL  - Switzerland
TA  - Exp Biol Med (Maywood)
JT  - Experimental biology and medicine (Maywood, N.J.)
JID - 100973463
RN  - 0 (Anti-Inflammatory Agents)
RN  - 0 (Antioxidants)
RN  - 0 (Chitinase-3-Like Protein 1)
RN  - 0 (Lipopolysaccharides)
RN  - 0 (Phosphates)
RN  - 0 (Thiobarbituric Acid Reactive Substances)
RN  - 0 (Tissue Inhibitor of Metalloproteinase-1)
RN  - 0 (Tumor Necrosis Factor-alpha)
RN  - 020IUV4N33 (Phosphocreatine)
RN  - 130068-27-8 (Interleukin-10)
RN  - 415SHH325A (Adenosine Monophosphate)
RN  - 8L70Q75FXE (Adenosine Triphosphate)
RN  - EC 1.15.1.1 (Superoxide Dismutase)
RN  - EC 1.8.1.7 (Glutathione Reductase)
RN  - EC 3.4.24.- (Matrix Metalloproteinases)
RN  - EC 3.4.24.24 (Matrix Metalloproteinase 2)
RN  - EC 3.4.24.35 (Matrix Metalloproteinase 9)
RN  - JL5DK93RCL (Melatonin)
RN  - K72T3FS567 (Adenosine)
SB  - IM
MH  - Adenosine
MH  - Adenosine Monophosphate/therapeutic use
MH  - Adenosine Triphosphate
MH  - Animals
MH  - Anti-Inflammatory Agents/therapeutic use
MH  - Antioxidants/pharmacology/therapeutic use
MH  - Chitinase-3-Like Protein 1
MH  - *Endotoxemia/drug therapy/pathology
MH  - Glutathione Reductase
MH  - Interleukin-10
MH  - Lipopolysaccharides
MH  - Lung/pathology
MH  - Matrix Metalloproteinase 2
MH  - Matrix Metalloproteinase 9
MH  - Matrix Metalloproteinases
MH  - *Melatonin/pharmacology/therapeutic use
MH  - Phosphates
MH  - Phosphocreatine/therapeutic use
MH  - Rats
MH  - Superoxide Dismutase
MH  - Thiobarbituric Acid Reactive Substances
MH  - Tissue Inhibitor of Metalloproteinase-1
MH  - Tumor Necrosis Factor-alpha/therapeutic use
PMC - PMC9265525
OTO - NOTNLM
OT  - Melatonin
OT  - YKL-40
OT  - cytokines
OT  - lipopolysaccharide
OT  - matrix metalloproteinases
OT  - oxidative stress
COIS- Declaration of conflicting interests: The author(s) declared no potential 
      conflicts of interest with respect to the research, authorship, and/or 
      publication of this article.
EDAT- 2022/04/05 06:00
MHDA- 2022/07/08 06:00
PMCR- 2022/12/01
CRDT- 2022/04/04 05:23
PHST- 2022/04/05 06:00 [pubmed]
PHST- 2022/07/08 06:00 [medline]
PHST- 2022/04/04 05:23 [entrez]
PHST- 2022/12/01 00:00 [pmc-release]
AID - 10.1177_15353702221084933 [pii]
AID - 10.1177/15353702221084933 [doi]
PST - ppublish
SO  - Exp Biol Med (Maywood). 2022 Jun;247(12):1080-1089. doi: 
      10.1177/15353702221084933. Epub 2022 Apr 2.

PMID- 35345256
OWN - NLM
STAT- MEDLINE
DCOM- 20220418
LR  - 20220531
IS  - 2153-8174 (Electronic)
IS  - 1530-6550 (Linking)
VI  - 23
IP  - 3
DP  - 2022 Mar 9
TI  - Protection of Exogenous Phosphocreatine for Myocardium in Percutaneous Coronary 
      Intervention Related to Inflammation.
PG  - 89
LID - 10.31083/j.rcm2303089 [doi]
AB  - OBJECTIVES: Although injury of myocardium after percutaneous coronary 
      intervention (PCI) has been reported, the mechanism and effect of exogenous 
      phosphocreatine (PCr) supplementation on the injury are yet to be elucidated. 
      Biomarkers, such as interleukin-6 (IL-6) and variations in white blood cells for 
      inflammation, and serum cardiac troponin I (cTnI) for myocardial injury are 
      examined. METHODS: A total of 105 patients undergoing PCI were included and 
      randomly divided into two groups: control (treated with routine hydration 
      therapy) and PCr (treated with additional intravenous infusion of exogenous PCr). 
      The serum levels of biomarkers were detected at administration and 4, 12, 24, and 
      48 h after PCI, with natural logarithmic (loge) transformation of data when 
      modeling assumptions were not fulfilled. RESULTS: The level of loge-transformed 
      IL-6 increased in both groups, especially at 12 and 24 h after the operation, and 
      that of PCr group was less than the control group at 48 h. The content of 
      loge-transformed cTnI was significantly increased in both groups, while that of 
      the PCr group was markedly lower than the control group at all time points after 
      PCI. Moreover, the ratio of neutrophils was elevated at all time points after 
      PCI, while that of the PCr group was lower at 48 h, and the variations in the 
      ratio of lymphocytes showed opposite results. CONCLUSIONS: Exogenous 
      phosphocreatine reduces stent implantation, triggers inflammation manifested as 
      decreased serum levels of IL-6 and the aggregation of neutrophils, and protects 
      the myocardium of the patients undergoing PCI. These findings provided the 
      potential mechanism and treatment for myocardial injury associated with PCI.
CI  - © 2022 The Author(s). Published by IMR Press.
FAU - Ling, Ming-Ying
AU  - Ling MY
AD  - Department of Geriatric Medicine, Key Laboratory of Cardiovascular Proteomics of 
      Shandong Province, Qilu Hospital of Shandong University, 250012 Jinan, Shandong, 
      China.
FAU - Song, Yi-Ping
AU  - Song YP
AD  - Department of Geriatric Medicine, Key Laboratory of Cardiovascular Proteomics of 
      Shandong Province, Qilu Hospital of Shandong University, 250012 Jinan, Shandong, 
      China.
FAU - Liu, Chun
AU  - Liu C
AD  - Department of Geriatric Medicine, Key Laboratory of Cardiovascular Proteomics of 
      Shandong Province, Qilu Hospital of Shandong University, 250012 Jinan, Shandong, 
      China.
AD  - The Forth Hospital of Jinan, 250000 Jinan, Shandong, China.
FAU - Wang, Zhi-Hao
AU  - Wang ZH
AD  - Department of Geriatric Medicine, Key Laboratory of Cardiovascular Proteomics of 
      Shandong Province, Qilu Hospital of Shandong University, 250012 Jinan, Shandong, 
      China.
FAU - Wang, Yan
AU  - Wang Y
AD  - Department of Geriatric Medicine, Key Laboratory of Cardiovascular Proteomics of 
      Shandong Province, Qilu Hospital of Shandong University, 250012 Jinan, Shandong, 
      China.
FAU - Li, Xue-Hui
AU  - Li XH
AD  - Department of Geriatric Medicine, Key Laboratory of Cardiovascular Proteomics of 
      Shandong Province, Qilu Hospital of Shandong University, 250012 Jinan, Shandong, 
      China.
FAU - Zhang, Zhen
AU  - Zhang Z
AD  - Department of Geriatric Medicine, Key Laboratory of Cardiovascular Proteomics of 
      Shandong Province, Qilu Hospital of Shandong University, 250012 Jinan, Shandong, 
      China.
FAU - Zhou, Rong-Xiang
AU  - Zhou RX
AD  - Department of Geriatric Medicine, Key Laboratory of Cardiovascular Proteomics of 
      Shandong Province, Qilu Hospital of Shandong University, 250012 Jinan, Shandong, 
      China.
FAU - Qie, Liang-Yi
AU  - Qie LY
AD  - Department of Geriatric Medicine, Key Laboratory of Cardiovascular Proteomics of 
      Shandong Province, Qilu Hospital of Shandong University, 250012 Jinan, Shandong, 
      China.
FAU - Li, Man
AU  - Li M
AD  - Department of Geriatric Medicine, Key Laboratory of Cardiovascular Proteomics of 
      Shandong Province, Qilu Hospital of Shandong University, 250012 Jinan, Shandong, 
      China.
FAU - Xiao, Yun-Ling
AU  - Xiao YL
AD  - Department of Geriatric Medicine, Key Laboratory of Cardiovascular Proteomics of 
      Shandong Province, Qilu Hospital of Shandong University, 250012 Jinan, Shandong, 
      China.
FAU - Chen, Huan-Qin
AU  - Chen HQ
AD  - Department of Geriatric Medicine, Key Laboratory of Cardiovascular Proteomics of 
      Shandong Province, Qilu Hospital of Shandong University, 250012 Jinan, Shandong, 
      China.
FAU - Xing, Yan-Qiu
AU  - Xing YQ
AD  - Department of Geriatric Medicine, Key Laboratory of Cardiovascular Proteomics of 
      Shandong Province, Qilu Hospital of Shandong University, 250012 Jinan, Shandong, 
      China.
LA  - eng
PT  - Journal Article
PT  - Randomized Controlled Trial
PL  - Singapore
TA  - Rev Cardiovasc Med
JT  - Reviews in cardiovascular medicine
JID - 100960007
RN  - 0 (Biomarkers)
RN  - 0 (Interleukin-6)
RN  - 0 (Troponin I)
RN  - 020IUV4N33 (Phosphocreatine)
SB  - IM
MH  - Biomarkers
MH  - Humans
MH  - *Inflammation/prevention & control
MH  - Interleukin-6
MH  - Myocardium
MH  - *Percutaneous Coronary Intervention/adverse effects
MH  - *Phosphocreatine/therapeutic use
MH  - Troponin I
OTO - NOTNLM
OT  - exogenous phosphocreatine
OT  - inflammation
OT  - interleukin-6
OT  - myocardial injury
OT  - percutaneous coronary intervention
COIS- The authors declare no conflict of interest.
EDAT- 2022/03/30 06:00
MHDA- 2022/04/19 06:00
CRDT- 2022/03/29 01:40
PHST- 2021/12/15 00:00 [received]
PHST- 2022/02/10 00:00 [revised]
PHST- 2022/02/21 00:00 [accepted]
PHST- 2022/03/29 01:40 [entrez]
PHST- 2022/03/30 06:00 [pubmed]
PHST- 2022/04/19 06:00 [medline]
AID - S1530-6550(22)00412-4 [pii]
AID - 10.31083/j.rcm2303089 [doi]
PST - ppublish
SO  - Rev Cardiovasc Med. 2022 Mar 9;23(3):89. doi: 10.31083/j.rcm2303089.

PMID- 35276903
OWN - NLM
STAT- MEDLINE
DCOM- 20220315
LR  - 20220315
IS  - 2072-6643 (Electronic)
IS  - 2072-6643 (Linking)
VI  - 14
IP  - 3
DP  - 2022 Jan 27
TI  - Anti-Inflammatory and Anti-Catabolic Effects of Creatine Supplementation: A Brief 
      Review.
LID - 10.3390/nu14030544 [doi]
LID - 544
AB  - It is well established that creatine supplementation, primarily when combined 
      with resistance training, significantly increases measures of muscle mass and 
      performance (primarily strength). Emerging research also indicates that creatine 
      supplementation may have favorable effects on measures of bone biology. These 
      anabolic adaptations may be related to creatine influencing cellular hydration 
      status, high-energy phosphate metabolism, growth factors, muscle protein 
      kinetics, and the bone remodeling process. Accumulating research also suggests 
      that creatine supplementation has anti-inflammatory and anti-catabolic 
      properties, which may help create a favorable environment for muscle and bone 
      accretion and recovery from exercise. Creatine supplementation has the ability to 
      decrease markers of inflammation and possibly attenuate cancerous tumor growth 
      progression. From a musculoskeletal perspective, there is some evidence to show 
      that creatine supplementation reduces measures of muscle protein catabolism 
      (primarily in males) and bone resorption when combined with resistance training. 
      The purpose of this brief review is to summarize the current body of literature 
      examining the potential anti-inflammatory and anti-catabolic effects of creatine 
      supplementation across various research populations.
FAU - Cordingley, Dean M
AU  - Cordingley DM
AD  - Applied Health Sciences, University of Manitoba, Winnipeg, MB R3T 2N2, Canada.
AD  - Pan Am Clinic Foundation, 75 Poseidon Bay, Winnipeg, MB R3M 3E4, Canada.
FAU - Cornish, Stephen M
AU  - Cornish SM
AD  - Applied Health Sciences, University of Manitoba, Winnipeg, MB R3T 2N2, Canada.
AD  - Faculty of Kinesiology and Recreation Management, University of Manitoba, 
      Winnipeg, MB R3T 2N2, Canada.
AD  - Centre for Aging, University of Manitoba, Winnipeg, MB R3T 2N2, Canada.
FAU - Candow, Darren G
AU  - Candow DG
AD  - Faculty of Kinesiology and Health Studies, University of Regina, Regina, SK S4S 
      0A2, Canada.
LA  - eng
PT  - Journal Article
PT  - Review
DEP - 20220127
PL  - Switzerland
TA  - Nutrients
JT  - Nutrients
JID - 101521595
RN  - 0 (Anti-Inflammatory Agents)
RN  - MU72812GK0 (Creatine)
SB  - IM
MH  - Anti-Inflammatory Agents/metabolism/pharmacology/therapeutic use
MH  - *Creatine/metabolism/pharmacology/therapeutic use
MH  - Dietary Supplements
MH  - Humans
MH  - Male
MH  - Muscle, Skeletal/metabolism
MH  - *Resistance Training
PMC - PMC8839648
OTO - NOTNLM
OT  - bone catabolism
OT  - cancer
OT  - cytokines
OT  - muscle protein
OT  - oxidative stress
COIS- D.G.C. has conducted industry sponsored research involving creatine 
      supplementation and received creatine donations for scientific studies and travel 
      support for presentations involving creatine supplementation at scientific 
      conferences. In addition, D.G.C. serves on the Scientific Advisory Board for 
      Alzchem(Alzchem Group AG, Trostberg, Germany) (a company that manufactures 
      creatine) and as an expert witness/consultant in legal cases involving creatine 
      supplementation. D.M.C is affiliated with the Pan Am Clinic Foundation which 
      receives general education and research support from ConMed Linvatec, Ossur, 
      Zimmer Biomet, and Arthrex. S.M.C. declares no conflict of interest.
EDAT- 2022/03/13 06:00
MHDA- 2022/03/16 06:00
PMCR- 2022/01/27
CRDT- 2022/03/12 01:01
PHST- 2022/01/07 00:00 [received]
PHST- 2022/01/19 00:00 [revised]
PHST- 2022/01/25 00:00 [accepted]
PHST- 2022/03/12 01:01 [entrez]
PHST- 2022/03/13 06:00 [pubmed]
PHST- 2022/03/16 06:00 [medline]
PHST- 2022/01/27 00:00 [pmc-release]
AID - nu14030544 [pii]
AID - nutrients-14-00544 [pii]
AID - 10.3390/nu14030544 [doi]
PST - epublish
SO  - Nutrients. 2022 Jan 27;14(3):544. doi: 10.3390/nu14030544.

PMID- 35218552
OWN - NLM
STAT- MEDLINE
DCOM- 20220623
LR  - 20221101
IS  - 1179-2035 (Electronic)
IS  - 0112-1642 (Print)
IS  - 0112-1642 (Linking)
VI  - 52
IP  - 7
DP  - 2022 Jul
TI  - The Paradoxical Effect of Creatine Monohydrate on Muscle Damage Markers: A 
      Systematic Review and Meta-Analysis.
PG  - 1623-1645
LID - 10.1007/s40279-022-01640-z [doi]
AB  - BACKGROUND: Several studies have examined the effect of creatine monohydrate 
      (CrM) on indirect muscle damage markers and muscle performance, although pooled 
      data from several studies indicate that the benefits of CrM on recovery dynamics 
      are limited. OBJECTIVE: This systematic review and meta-analysis determined 
      whether the ergogenic effects of CrM ameliorated markers of muscle damage and 
      performance following muscle-damaging exercises. METHODS: In total, 23 studies 
      were included, consisting of 240 participants in the CrM group (age 
      23.9 ± 10.4 years, height 178 ± 5 cm, body mass 76.9 ± 7.6 kg, females 10.4%) and 
      229 participants in the placebo group (age 23.7 ± 8.5 years, height 177 ± 5 cm, 
      body mass 77.0 ± 6.6 kg, females 10.0%). These studies were rated as fair to 
      excellent following the PEDro scale. The outcome measures were compared between 
      the CrM and placebo groups at 24-36 h and 48-90 h following muscle-damaging 
      exercises, using standardised mean differences (SMDs) and associated p-values via 
      forest plots. Furthermore, sub-group analyses were conducted by separating 
      studies into those that examined the effects of CrM as an acute training response 
      (i.e., after one muscle-damaging exercise bout) and those that examined the 
      chronic training response (i.e., examining the acute response after the last 
      training session following several weeks of training). RESULTS: According to the 
      meta-analysis, the CrM group exhibited significantly lower indirect muscle damage 
      markers (i.e., creatine kinase, lactate dehydrogenase, and/or myoglobin) at 
      48-90 h post-exercise for the acute training response (SMD - 1.09; p = 0.03). 
      However, indirect muscle damage markers were significantly greater in the CrM 
      group at 24 h post-exercise (SMD 0.95; p = 0.04) for the chronic training 
      response. Although not significant, a large difference in indirect muscle damage 
      markers was also found at 48 h post-exercise (SMD 1.24) for the chronic training 
      response. The CrM group also showed lower inflammation for the acute training 
      response at 24-36 h post-exercise and 48-90 h post-exercise with a large effect 
      size (SMD - 1.38 ≤ d ≤  - 1.79). Similarly, the oxidative stress markers were 
      lower for the acute training response in the CrM group at 24-36 h post-exercise 
      and 90 h post-exercise, with a large effect size (SMD - 1.37 and - 1.36, 
      respectively). For delayed-onset muscle soreness (DOMS), the measures were lower 
      for the CrM group at 24 h post-exercise with a moderate effect size (SMD - 0.66) 
      as an acute training response. However, the inter-group differences for 
      inflammation, oxidative stress, and DOMS were not statistically significant 
      (p > 0.05). CONCLUSION: Overall, our meta-analysis demonstrated a paradoxical 
      effect of CrM supplementation post-exercise, where CrM appears to minimise 
      exercise-induced muscle damage as an acute training response, although this trend 
      is reversed as a chronic training response. Thus, CrM may be effective in 
      reducing the level of exercise-induced muscle damage following a single bout of 
      strenuous exercises, although training-induced stress could be exacerbated 
      following long-term supplementation of CrM. Although long-term usage of CrM is 
      known to enhance training adaptations, whether the increased level of 
      exercise-induced muscle damage as a chronic training response may provide 
      potential mechanisms to enhance chronic training adaptations with CrM 
      supplementation remains to be confirmed.
CI  - © 2022. The Author(s).
FAU - Doma, Kenji
AU  - Doma K
AUID- ORCID: 0000-0002-8903-0067
AD  - James Cook Drive, Rehabilitation Sciences Building, College of Healthcare 
      Sciences, Sports and Exercise Science, James Cook University, Douglas, QLD, 
      QLD481, Australia. kenji.doma@jcu.edu.au.
FAU - Ramachandran, Akhilesh Kumar
AU  - Ramachandran AK
AD  - Sports Dynamix Private Limited, Chennai, India.
FAU - Boullosa, Daniel
AU  - Boullosa D
AD  - James Cook Drive, Rehabilitation Sciences Building, College of Healthcare 
      Sciences, Sports and Exercise Science, James Cook University, Douglas, QLD, 
      QLD481, Australia.
AD  - Federal University of Mato Grosso, Mato Grosso, Brazil.
FAU - Connor, Jonathan
AU  - Connor J
AD  - James Cook Drive, Rehabilitation Sciences Building, College of Healthcare 
      Sciences, Sports and Exercise Science, James Cook University, Douglas, QLD, 
      QLD481, Australia.
LA  - eng
PT  - Journal Article
PT  - Meta-Analysis
PT  - Systematic Review
DEP - 20220226
PL  - New Zealand
TA  - Sports Med
JT  - Sports medicine (Auckland, N.Z.)
JID - 8412297
RN  - 0 (Biomarkers)
RN  - MU72812GK0 (Creatine)
SB  - IM
MH  - Adolescent
MH  - Adult
MH  - Biomarkers
MH  - *Creatine/pharmacology
MH  - *Dietary Supplements
MH  - Female
MH  - Humans
MH  - Inflammation
MH  - Muscle, Skeletal/physiology
MH  - Muscles
MH  - Myalgia
MH  - Young Adult
PMC - PMC9213373
COIS- Kenji Doma, Akhilesh Kumar Ramachandran, Daniel Boullosa, and Jonathan Connor 
      have no conflicts of interest that are directly relevant to the content of this 
      article.
EDAT- 2022/02/27 06:00
MHDA- 2022/06/24 06:00
PMCR- 2022/02/26
CRDT- 2022/02/26 12:08
PHST- 2022/01/02 00:00 [accepted]
PHST- 2022/02/27 06:00 [pubmed]
PHST- 2022/06/24 06:00 [medline]
PHST- 2022/02/26 12:08 [entrez]
PHST- 2022/02/26 00:00 [pmc-release]
AID - 10.1007/s40279-022-01640-z [pii]
AID - 1640 [pii]
AID - 10.1007/s40279-022-01640-z [doi]
PST - ppublish
SO  - Sports Med. 2022 Jul;52(7):1623-1645. doi: 10.1007/s40279-022-01640-z. Epub 2022 
      Feb 26.

PMID- 35217795
OWN - NLM
STAT- MEDLINE
DCOM- 20220415
LR  - 20220608
IS  - 1759-5037 (Electronic)
IS  - 1759-5029 (Linking)
VI  - 18
IP  - 5
DP  - 2022 May
TI  - A role for phosphocreatine in adipose inflammation.
PG  - 266
LID - 10.1038/s41574-022-00654-x [doi]
FAU - Kriebs, Anna
AU  - Kriebs A
AD  - Nature Reviews Endocrinology, . nrendo@nature.com.
LA  - eng
PT  - Comment
PT  - Journal Article
PL  - England
TA  - Nat Rev Endocrinol
JT  - Nature reviews. Endocrinology
JID - 101500078
RN  - 020IUV4N33 (Phosphocreatine)
SB  - IM
CON - Nat Metab. 2022 Feb;4(2):190-202. doi: 10.1038/s42255-022-00525-9. PMID: 35165448
MH  - *Adipose Tissue/metabolism
MH  - *Energy Metabolism
MH  - Humans
MH  - Inflammation/metabolism
MH  - Phosphocreatine/metabolism
EDAT- 2022/02/27 06:00
MHDA- 2022/04/16 06:00
CRDT- 2022/02/26 05:43
PHST- 2022/02/27 06:00 [pubmed]
PHST- 2022/04/16 06:00 [medline]
PHST- 2022/02/26 05:43 [entrez]
AID - 10.1038/s41574-022-00654-x [pii]
AID - 10.1038/s41574-022-00654-x [doi]
PST - ppublish
SO  - Nat Rev Endocrinol. 2022 May;18(5):266. doi: 10.1038/s41574-022-00654-x.

PMID- 35165448
OWN - NLM
STAT- MEDLINE
DCOM- 20220419
LR  - 20221109
IS  - 2522-5812 (Electronic)
IS  - 2522-5812 (Linking)
VI  - 4
IP  - 2
DP  - 2022 Feb
TI  - Impaired phosphocreatine metabolism in white adipocytes promotes inflammation.
PG  - 190-202
LID - 10.1038/s42255-022-00525-9 [doi]
AB  - The mechanisms promoting disturbed white adipocyte function in obesity remain 
      largely unclear. Herein, we integrate white adipose tissue (WAT) metabolomic and 
      transcriptomic data from clinical cohorts and find that the WAT 
      phosphocreatine/creatine ratio is increased and creatine kinase-B expression and 
      activity is decreased in the obese state. In human in vitro and murine in vivo 
      models, we demonstrate that decreased phosphocreatine metabolism in white 
      adipocytes alters adenosine monophosphate-activated protein kinase activity via 
      effects on adenosine triphosphate/adenosine diphosphate levels, independently of 
      WAT beigeing. This disturbance promotes a pro-inflammatory profile characterized, 
      in part, by increased chemokine (C-C motif) ligand 2 (CCL2) production. These 
      data suggest that the phosphocreatine/creatine system links cellular energy 
      shuttling with pro-inflammatory responses in human and murine white adipocytes. 
      Our findings provide unexpected perspectives on the mechanisms driving WAT 
      inflammation in obesity and may present avenues to target adipocyte dysfunction.
CI  - © 2022. The Author(s).
FAU - Maqdasy, Salwan
AU  - Maqdasy S
AUID- ORCID: 0000-0001-5164-9879
AD  - Department of Medicine (H7), Karolinska Institutet, Karolinska University 
      Hospital Huddinge, Huddinge, Sweden.
AD  - CHU Clermont-Ferrand, Service d'endocrinologie, diabétologie et maladies 
      métaboliques, Clermont-Ferrand, France.
AD  - Laboratoire GReD, Université Clermont Auvergne, Faculté de Médecine, Clermont 
      Ferrand, France.
FAU - Lecoutre, Simon
AU  - Lecoutre S
AUID- ORCID: 0000-0002-2536-6119
AD  - Department of Medicine (H7), Karolinska Institutet, Karolinska University 
      Hospital Huddinge, Huddinge, Sweden.
FAU - Renzi, Gianluca
AU  - Renzi G
AD  - Department of Medicine (H7), Karolinska Institutet, Karolinska University 
      Hospital Huddinge, Huddinge, Sweden.
FAU - Frendo-Cumbo, Scott
AU  - Frendo-Cumbo S
AUID- ORCID: 0000-0002-9047-4650
AD  - Department of Medicine (H7), Karolinska Institutet, Karolinska University 
      Hospital Huddinge, Huddinge, Sweden.
FAU - Rizo-Roca, David
AU  - Rizo-Roca D
AD  - Department of Molecular Medicine and Surgery, Karolinska Institutet, Stockholm, 
      Sweden.
FAU - Moritz, Thomas
AU  - Moritz T
AUID- ORCID: 0000-0002-4258-3190
AD  - Swedish Metabolomics Centre, Department of Forest Genetics and Plant Physiology, 
      Swedish University of Agricultural Sciences, Umeå, Sweden.
AD  - The NovoNordisk Foundation Centre for Basic Metabolic Research, Faculty of Health 
      and Medical Sciences, University of Copenhagen, Copenhagen, Denmark.
FAU - Juvany, Marta
AU  - Juvany M
AD  - Swedish Metabolomics Centre, Department of Forest Genetics and Plant Physiology, 
      Swedish University of Agricultural Sciences, Umeå, Sweden.
FAU - Hodek, Ondrej
AU  - Hodek O
AD  - Swedish Metabolomics Centre, Department of Forest Genetics and Plant Physiology, 
      Swedish University of Agricultural Sciences, Umeå, Sweden.
FAU - Gao, Hui
AU  - Gao H
AUID- ORCID: 0000-0002-7306-7471
AD  - Department of Biosciences and Nutrition, Karolinska Institutet, Huddinge, Sweden.
FAU - Couchet, Morgane
AU  - Couchet M
AD  - Department of Medicine (H7), Karolinska Institutet, Karolinska University 
      Hospital Huddinge, Huddinge, Sweden.
FAU - Witting, Michael
AU  - Witting M
AUID- ORCID: 0000-0002-1462-4426
AD  - Metabolomics and proteomics core (MPC), Helmholtz Zentrum München, Neuherberg, 
      Germany.
AD  - Research Unit Analytical BioGeoChemistry, Helmholtz Zentrum München, Neuherberg, 
      Germany.
AD  - Chair of Analytical Food Chemistry, TUM School of Life Sciences, Freising, 
      Germany.
FAU - Kerr, Alastair
AU  - Kerr A
AUID- ORCID: 0000-0003-2085-1542
AD  - Department of Medicine (H7), Karolinska Institutet, Karolinska University 
      Hospital Huddinge, Huddinge, Sweden.
FAU - Bergo, Martin O
AU  - Bergo MO
AD  - Department of Biosciences and Nutrition, Karolinska Comprehensive Cancer Center, 
      Karolinska Institutet, Huddinge, Sweden.
FAU - Choudhury, Robin P
AU  - Choudhury RP
AD  - Radcliffe Department of Medicine, University of Oxford, Oxford, UK.
FAU - Aouadi, Myriam
AU  - Aouadi M
AUID- ORCID: 0000-0001-6256-7107
AD  - Department of Medicine (H7), Karolinska Institutet, Karolinska University 
      Hospital Huddinge, Huddinge, Sweden.
FAU - Zierath, Juleen R
AU  - Zierath JR
AUID- ORCID: 0000-0001-6891-7497
AD  - Department of Molecular Medicine and Surgery, Karolinska Institutet, Stockholm, 
      Sweden.
AD  - Department of Physiology and Pharmacology, Karolinska Institutet, Stockholm, 
      Sweden.
FAU - Krook, Anna
AU  - Krook A
AUID- ORCID: 0000-0002-0891-0258
AD  - Department of Physiology and Pharmacology, Karolinska Institutet, Stockholm, 
      Sweden.
FAU - Mejhert, Niklas
AU  - Mejhert N
AUID- ORCID: 0000-0003-1785-833X
AD  - Department of Medicine (H7), Karolinska Institutet, Karolinska University 
      Hospital Huddinge, Huddinge, Sweden. niklas.mejhert@ki.se.
FAU - Rydén, Mikael
AU  - Rydén M
AUID- ORCID: 0000-0003-4785-1876
AD  - Department of Medicine (H7), Karolinska Institutet, Karolinska University 
      Hospital Huddinge, Huddinge, Sweden. mikael.ryden@ki.se.
LA  - eng
PT  - Journal Article
PT  - Research Support, Non-U.S. Gov't
DEP - 20220214
PL  - Germany
TA  - Nat Metab
JT  - Nature metabolism
JID - 101736592
RN  - 020IUV4N33 (Phosphocreatine)
RN  - MU72812GK0 (Creatine)
SB  - IM
CIN - Nat Rev Endocrinol. 2022 May;18(5):266. doi: 10.1038/s41574-022-00654-x. PMID: 
      35217795
MH  - *Adipocytes, White/metabolism
MH  - Animals
MH  - *Creatine
MH  - Humans
MH  - Inflammation/metabolism
MH  - Mice
MH  - Obesity/metabolism
MH  - Phosphocreatine
PMC - PMC8885409
COIS- The authors declare no competing interests.
EDAT- 2022/02/16 06:00
MHDA- 2022/04/20 06:00
PMCR- 2022/02/14
CRDT- 2022/02/15 05:36
PHST- 2021/04/30 00:00 [received]
PHST- 2022/01/05 00:00 [accepted]
PHST- 2022/02/16 06:00 [pubmed]
PHST- 2022/04/20 06:00 [medline]
PHST- 2022/02/15 05:36 [entrez]
PHST- 2022/02/14 00:00 [pmc-release]
AID - 10.1038/s42255-022-00525-9 [pii]
AID - 525 [pii]
AID - 10.1038/s42255-022-00525-9 [doi]
PST - ppublish
SO  - Nat Metab. 2022 Feb;4(2):190-202. doi: 10.1038/s42255-022-00525-9. Epub 2022 Feb 
      14.

PMID- 35148670
OWN - NLM
STAT- MEDLINE
DCOM- 20220408
LR  - 20220408
IS  - 2165-5987 (Electronic)
IS  - 2165-5979 (Print)
IS  - 2165-5979 (Linking)
VI  - 13
IP  - 3
DP  - 2022 Mar
TI  - Magnetic resonance imaging features of hippocampus and mechanism of 
      neurocognitive dysfunction for antiepileptic drugs in treatment of depression 
      rats.
PG  - 4646-4657
LID - 10.1080/21655979.2021.2018537 [doi]
AB  - To explore the effects of antiepileptic drug sodium valproate on magnetic 
      resonance imaging (MRI) images, neurological cognition, and JAK1/STAT3 pathway in 
      hippocampus of rats with depression, 30 Sprague Dawley (SD) rats were included. 
      The depression model (DM) was prepared through the chronic stress restraint test. 
      Some model rats were injected with 10 mg/kg sodium valproate into abdominal 
      cavity before modeling (RT group)), and healthy rats were selected as controls 
      (healthy control (HC) group). Depth of split brain was greatly increased in DM 
      group, and nitrogen-acetyl aspartic acid (NAA)/creatine (Cr), glutamic acid 
      (Glu)/Cr, and choline (Cho)/Cr ratios were greatly reduced (P < 0.05). Behavioral 
      test results showed that sugar water preference rate, escape latency, and 
      divergence index in DM group were greatly reduced (P < 0.05), and cumulative 
      immobility time, target quadrant stay time, and number of crossings in forced 
      swimming and tail suspension were prolonged dramatically (P < 0.05), with no 
      difference between the two groups (P > 0.05). Expression levels of interleukin 1β 
      (IL-1β) and interleukin 6 (IL-6) in hippocampus of DM group were obviously 
      increased (P < 0.05), and expression levels of JAK1 and STAT3 were decreased 
      visibly (P < 0.05), with no difference between the two (P > 0.05). In summary, 
      anti-epileptic drug sodium valproate effectively improves hippocampal volume 
      characteristics and memory and neurocognitive dysfunction of depression models.
FAU - Xie, Tuxiu
AU  - Xie T
AD  - Department of General Practice, Renmin Hospital of Wuhan University, Wuhan, Hubei 
      Province, China.
FAU - Li, Ran
AU  - Li R
AD  - School of Basic Medical Sciences, North China University of Science and 
      Technology, Tangshan, Hebei Province, China.
FAU - Long, Xiaobing
AU  - Long X
AD  - Department of Emergency, the Center of Emergency and Critical Care Medicine, 
      Renmin Hospital of Wuhan University, Wuhan, Hubei Province, China.
FAU - Chen, Jun
AU  - Chen J
AD  - Department of Radiology, Renmin Hospital of Wuhan University, Wuhan, Hubei 
      Province, China.
FAU - Ye, Lu
AU  - Ye L
AD  - Department of Emergency, the Center of Emergency and Critical Care Medicine, 
      Renmin Hospital of Wuhan University, Wuhan, Hubei Province, China.
FAU - Wang, Jing
AU  - Wang J
AD  - Department of Emergency, the Center of Emergency and Critical Care Medicine, 
      Renmin Hospital of Wuhan University, Wuhan, Hubei Province, China.
FAU - Jiang, Guijun
AU  - Jiang G
AD  - Department of Emergency, the Center of Emergency and Critical Care Medicine, 
      Renmin Hospital of Wuhan University, Wuhan, Hubei Province, China.
FAU - Lv, Jingjun
AU  - Lv J
AD  - Department of Emergency, the Center of Emergency and Critical Care Medicine, 
      Renmin Hospital of Wuhan University, Wuhan, Hubei Province, China.
LA  - eng
PT  - Journal Article
PT  - Research Support, Non-U.S. Gov't
PL  - United States
TA  - Bioengineered
JT  - Bioengineered
JID - 101581063
RN  - 0 (Anticonvulsants)
RN  - 30KYC7MIAI (Aspartic Acid)
RN  - 614OI1Z5WI (Valproic Acid)
RN  - MU72812GK0 (Creatine)
SB  - IM
MH  - Animals
MH  - *Anticonvulsants/metabolism/pharmacology/therapeutic use
MH  - Aspartic Acid/metabolism
MH  - Creatine/metabolism
MH  - *Depression/drug therapy
MH  - Hippocampus/diagnostic imaging/metabolism
MH  - Magnetic Resonance Imaging
MH  - Rats
MH  - Rats, Sprague-Dawley
MH  - Valproic Acid/metabolism
PMC - PMC8973768
OTO - NOTNLM
OT  - JAK1/STAT3 pathway
OT  - Sodium valproate
OT  - cognitive function
OT  - inflammatory factors
OT  - magnetic resonance imaging images
OT  - neurometabolites
COIS- No potential conflict of interest was reported by the author(s).
EDAT- 2022/02/13 06:00
MHDA- 2022/04/09 06:00
PMCR- 2022/02/11
CRDT- 2022/02/12 05:25
PHST- 2022/02/12 05:25 [entrez]
PHST- 2022/02/13 06:00 [pubmed]
PHST- 2022/04/09 06:00 [medline]
PHST- 2022/02/11 00:00 [pmc-release]
AID - 2018537 [pii]
AID - 10.1080/21655979.2021.2018537 [doi]
PST - ppublish
SO  - Bioengineered. 2022 Mar;13(3):4646-4657. doi: 10.1080/21655979.2021.2018537.

PMID- 35033088
OWN - NLM
STAT- MEDLINE
DCOM- 20220303
LR  - 20220303
IS  - 1746-6148 (Electronic)
IS  - 1746-6148 (Linking)
VI  - 18
IP  - 1
DP  - 2022 Jan 15
TI  - Effects of rumen-protected creatine pyruvate on blood biochemical parameters and 
      rumen fluid characteristics in transported beef cattle.
PG  - 35
LID - 10.1186/s12917-021-03134-y [doi]
LID - 35
AB  - BACKGROUND: The fasting and stress associated with road transportation 
      contributes to a lack of energy and a decline in the immune system of beef 
      cattle. Therefore, it is essential for beef cattle to enhance energy reserves 
      before transportation. Creatine pyruvate (CrPyr) is a new multifunctional 
      nutrient that can provide both pyruvate and creatine, which are two intermediate 
      products of energy metabolism. To investigate the effects of transport and 
      rumen-protected (RP)-CrPyr on the blood biochemical parameters and rumen fluid 
      characteristics of beef cattle, twenty male Simmental crossbred cattle 
      (659 ± 16 kg) aged 18 months were randomly allocated to four groups (n = 5) using 
      a 2 × 2 factorial arrangement with two RP-CrPyr supplemental levels (0 or 
      140 g/d) and two transport treatments (5 min or 12 h): T_CrPyr140, T_CrPyr0, 
      NT_CrPyr140, and NT_CrPyr0. After feeding for 30 days, three cattle per treatment 
      were slaughtered. RESULTS: Compared with nontransport, transport decreased the 
      total antioxidant capacity, catalase activity, contents of IgA, interferon γ, 
      interleukin-1β (IL-1β), and IL-6 in serum, and the amounts of total volatile 
      fatty acids (TVFA), acetate, and butyrate in rumen (P < 0.05); increased the 
      serum lipopolysaccharide (LPS) level, contents of rumen LPS and ammonia nitrogen 
      (P < 0.05). RP-CrPyr supplementation decreased the levels of cortisol and LPS in 
      serum and the butyrate concentration in the rumen of beef cattle compared with 
      those in the unsupplemented groups (P < 0.05). RP-CrPyr and transport interaction 
      had a significant effect on the contents of serum tumour necrosis factor-α, IL-6, 
      LPS, ruminal pH, acetate content, and acetate/propionate (P < 0.05). In terms of 
      ruminal bacterial composition, group T_CrPyr0 increased the Prevotella genus 
      abundance compared with group NT_CrPyr0 (P < 0.05), while group T_CrPyr140 
      increased Firmicutes phylum abundance and decreased Bacteroidetes phylum and 
      genus Prevotella abundance compared with group T_CrPyr0 (P < 0.05). Moreover, 
      Bacteroidetes was positively correlated with serum LPS. CONCLUSIONS: These 
      results indicated that dietary supplementation with RP-CrPyr might be beneficial 
      to alleviate transport stress by decreasing serum cortisol and LPS levels and 
      promoting the restoration of the rumen natural flora.
CI  - © 2022. The Author(s).
FAU - Mao, Kang
AU  - Mao K
AD  - Jiangxi Province Key Laboratory of Animal Nutrition, College of Animal Science 
      and Technology, Jiangxi Agricultural University, Nanchang, China.
FAU - Lu, Guwei
AU  - Lu G
AD  - Jiangxi Province Key Laboratory of Animal Nutrition, College of Animal Science 
      and Technology, Jiangxi Agricultural University, Nanchang, China.
FAU - Li, Yanjiao
AU  - Li Y
AD  - Jiangxi Province Key Laboratory of Animal Nutrition/Animal Nutrition and Feed 
      Safety Innovation Team, College of Animal Science and Technology, Jiangxi 
      Agricultural University, Nanchang, China. yanjiaoli221@163.com.
FAU - Zang, Yitian
AU  - Zang Y
AD  - College of Animal Science and Technology, Jiangxi Agricultural University, 
      Nanchang, China.
FAU - Zhao, Xianghui
AU  - Zhao X
AD  - Jiangxi Province Key Laboratory of Animal Nutrition/Animal Nutrition and Feed 
      Safety Innovation Team, College of Animal Science and Technology, Jiangxi 
      Agricultural University, Nanchang, China.
FAU - Qiu, Qinghua
AU  - Qiu Q
AD  - Jiangxi Province Key Laboratory of Animal Nutrition/Animal Nutrition and Feed 
      Safety Innovation Team, College of Animal Science and Technology, Jiangxi 
      Agricultural University, Nanchang, China.
FAU - Qu, Mingren
AU  - Qu M
AD  - Jiangxi Province Key Laboratory of Animal Nutrition, College of Animal Science 
      and Technology, Jiangxi Agricultural University, Nanchang, China.
FAU - Ouyang, Kehui
AU  - Ouyang K
AD  - Jiangxi Province Key Laboratory of Animal Nutrition/Animal Nutrition and Feed 
      Safety Innovation Team, College of Animal Science and Technology, Jiangxi 
      Agricultural University, Nanchang, China.
LA  - eng
PT  - Journal Article
DEP - 20220115
PL  - England
TA  - BMC Vet Res
JT  - BMC veterinary research
JID - 101249759
RN  - 0 (Acetates)
RN  - 0 (Butyrates)
RN  - 0 (Interleukin-6)
RN  - 0 (Lipopolysaccharides)
RN  - 8558G7RUTR (Pyruvic Acid)
RN  - MU72812GK0 (Creatine)
RN  - WI4X0X7BPJ (Hydrocortisone)
SB  - IM
MH  - Acetates
MH  - Animal Feed/analysis
MH  - Animals
MH  - Butyrates
MH  - Cattle
MH  - *Creatine/administration & dosage
MH  - Diet/veterinary
MH  - *Dietary Supplements
MH  - Fermentation
MH  - Hydrocortisone/metabolism
MH  - Interleukin-6/metabolism
MH  - Lipopolysaccharides/metabolism
MH  - Male
MH  - Prevotella
MH  - *Pyruvic Acid/administration & dosage
MH  - *Rumen/metabolism
PMC - PMC8760677
OTO - NOTNLM
OT  - Antioxidant activity
OT  - Beef cattle
OT  - Creatine pyruvate
OT  - Rumen fermentation transport stress
COIS- The authors declare that they have no competing interests.
EDAT- 2022/01/17 06:00
MHDA- 2022/03/04 06:00
PMCR- 2022/01/15
CRDT- 2022/01/16 20:31
PHST- 2021/11/12 00:00 [received]
PHST- 2021/12/29 00:00 [accepted]
PHST- 2022/01/16 20:31 [entrez]
PHST- 2022/01/17 06:00 [pubmed]
PHST- 2022/03/04 06:00 [medline]
PHST- 2022/01/15 00:00 [pmc-release]
AID - 10.1186/s12917-021-03134-y [pii]
AID - 3134 [pii]
AID - 10.1186/s12917-021-03134-y [doi]
PST - epublish
SO  - BMC Vet Res. 2022 Jan 15;18(1):35. doi: 10.1186/s12917-021-03134-y.

PMID- 34895154
OWN - NLM
STAT- MEDLINE
DCOM- 20220310
LR  - 20220310
IS  - 1471-2369 (Electronic)
IS  - 1471-2369 (Linking)
VI  - 22
IP  - 1
DP  - 2021 Dec 12
TI  - Evaluation of recombinant human erythropoietin responsiveness by measuring 
      erythrocyte creatine content in haemodialysis patients.
PG  - 413
LID - 10.1186/s12882-021-02623-4 [doi]
LID - 413
AB  - BACKGROUND: One of the main causes of anaemia in patients with end-stage renal 
      disease is relative deficiency in erythropoietin production. Eythropoiesis 
      stimulating agent (ESA), a potent haematopoietic growth factor, is used to treat 
      anaemia in haemodialysis patients. The effect of ESA is usually assessed by 
      haematological indices such as red blood cell count, haemoglobin concentration 
      and haematocrit, but erythrocyte indices do not provide information of the rapid 
      change in erythropoietic activity. As erythrocyte creatine directly assess 
      erythropoiesis, the aim of this study was to evaluate the effect of ESA in 
      haemodialysis patients by measuring the erythrocyte creatine content. METHODS: 
      ESA dose was fixed 3 months prior to the enrollment and was maintained throughout 
      the entire study period. Erythrocyte creatine was measured with haematologic 
      indices in 83 haemodialysis patients. Haemoglobin was also measured 3 months 
      after. RESULTS: ESA dose (152.4 ± 62.9 vs. 82.2 ± 45.5 units/kg/week, P = 0.0001) 
      and erythrocyte creatine (2.07 ± 0.73 vs. 1.60 ± 0.41 μmol/gHb, p = 0.0003) were 
      significantly higher in 27 patients with haemoglobin <10 g/dL compared to 56 
      patients with haemoglobin ≥10 g/dL. There was a fair correlation between ESA dose 
      and the concentration of creatine in the erythrocytes (r = 0.55, P < 0.0001). 
      Increase in haemoglobin (>0.1 g/dL) was observed in 37 patients, whereas 
      haemoglobin did not increase in 46 patients. Erythrocyte creatine levels were 
      significantly higher in those patients with an increase in haemoglobin compared 
      to those without (2.04 ± 0.64 vs. 1.52 ± 0.39 μmol/gHb, p < 0.0001). When 8 
      variables (ESA dose, erythropoietin resistance index, C-reactive protein, intact 
      parathyroid hormone, iron supplementation, presence of anaemia, erythrocyte 
      creatine and reticulocyte) were used in the multivariate logistic analysis, 
      erythrocyte creatine levels emerged as the most important variable associated 
      with increase in haemoglobin (Chi-square = 6.19, P = 0.01). CONCLUSION: 
      Erythrocyte creatine, a useful marker of erythropoietic capacity, is a reliable 
      marker to estimate ameliorative effectiveness of ESA in haemodialysis patients.
CI  - © 2021. The Author(s).
FAU - Hasegawa, Shun
AU  - Hasegawa S
AD  - Department of Nephrology and Cardiology, Takarazuka Hospital, 2-1-2 Nogami, 
      Takarazuka, Hyogo, 665-0022, Japan.
FAU - Nakamura, Seishi
AU  - Nakamura S
AD  - Department of Nephrology and Cardiology, Takarazuka Hospital, 2-1-2 Nogami, 
      Takarazuka, Hyogo, 665-0022, Japan. rintaro@hcc6.bai.ne.jp.
FAU - Sugiura, Tetsuro
AU  - Sugiura T
AD  - The Second Department of Internal Medicine, Kansai Medical University, Osaka, 
      Japan.
FAU - Tsuka, Yoshiaki
AU  - Tsuka Y
AD  - Department of Nephrology and Cardiology, Takarazuka Hospital, 2-1-2 Nogami, 
      Takarazuka, Hyogo, 665-0022, Japan.
FAU - Takahashi, Nobuyuki
AU  - Takahashi N
AD  - Department of Nephrology, Kansai Medical University Kori Hospital, Osaka, Japan.
FAU - Matsumura, Koichiro
AU  - Matsumura K
AD  - The Second Department of Internal Medicine, Kansai Medical University, Osaka, 
      Japan.
FAU - Okumiya, Toshika
AU  - Okumiya T
AD  - Graduate School of Health Sciences, Kumamoto University, Kumamoto, Japan.
FAU - Baden, Masato
AU  - Baden M
AD  - Department of Nephrology and Cardiology, Takarazuka Hospital, 2-1-2 Nogami, 
      Takarazuka, Hyogo, 665-0022, Japan.
FAU - Shiojima, Ichiro
AU  - Shiojima I
AD  - The Second Department of Internal Medicine, Kansai Medical University, Osaka, 
      Japan.
LA  - eng
PT  - Journal Article
DEP - 20211212
PL  - England
TA  - BMC Nephrol
JT  - BMC nephrology
JID - 100967793
RN  - 0 (EPO protein, human)
RN  - 0 (Recombinant Proteins)
RN  - 11096-26-7 (Erythropoietin)
RN  - MU72812GK0 (Creatine)
SB  - IM
MH  - Aged
MH  - Aged, 80 and over
MH  - Anemia/blood/*drug therapy
MH  - Creatine/*analysis
MH  - Erythrocytes/*chemistry
MH  - Erythropoietin/*therapeutic use
MH  - Female
MH  - Humans
MH  - Male
MH  - Middle Aged
MH  - Recombinant Proteins/therapeutic use
MH  - *Renal Dialysis
MH  - Treatment Outcome
PMC - PMC8666014
OTO - NOTNLM
OT  - Erythrocyte creatine
OT  - Erythropoiesis
OT  - Erythropoiesis stimulating agent
OT  - Haemodialysis
OT  - Renal anaemia
COIS- The authors declare that they have no competing interests.
EDAT- 2021/12/14 06:00
MHDA- 2022/03/11 06:00
PMCR- 2021/12/12
CRDT- 2021/12/13 11:37
PHST- 2021/08/08 00:00 [received]
PHST- 2021/11/26 00:00 [accepted]
PHST- 2021/12/13 11:37 [entrez]
PHST- 2021/12/14 06:00 [pubmed]
PHST- 2022/03/11 06:00 [medline]
PHST- 2021/12/12 00:00 [pmc-release]
AID - 10.1186/s12882-021-02623-4 [pii]
AID - 2623 [pii]
AID - 10.1186/s12882-021-02623-4 [doi]
PST - epublish
SO  - BMC Nephrol. 2021 Dec 12;22(1):413. doi: 10.1186/s12882-021-02623-4.

PMID- 34888674
OWN - NLM
STAT- MEDLINE
DCOM- 20220426
LR  - 20230216
IS  - 1541-6100 (Electronic)
IS  - 0022-3166 (Print)
IS  - 0022-3166 (Linking)
VI  - 152
IP  - 3
DP  - 2022 Mar 3
TI  - Inverse Association Between Hypothalamic N-Acetyl Aspartate/Creatine Ratio and 
      Indices of Body Mass in Adolescents with Obesity.
PG  - 663-670
LID - 10.1093/jn/nxab415 [doi]
AB  - BACKGROUND: Approximately 10% of adolescents worldwide are overweight or obese, 
      hence the urgent and universal need to elucidate possible mechanisms that lead to 
      obesity in the adolescent population. OBJECTIVES: We examined the hypothalamic 
      metabolism and its relationship with physical development in obese and eutrophic 
      adolescents. METHODS: We performed a case-control study with 115 adolescents 
      between 11 and 18 years of age, to compare obese (BMI z-score ≥ 2) and nonobese 
      individuals (eutrophic controls; BMI z-score ≤ 1). The following hypothalamic 
      metabolite ratios were examined as primary outcomes: glutamate/creatine (Cr), the 
      sum of glutamate and glutamine/Cr, N-acetylaspartate (NAA)/Cr, myoinositol/Cr, 
      and total choline/Cr (glycerophosphocholine +  phosphocholine/Cr), quantified by 
      magnetic resonance spectroscopy. BMI z-scores, pubertal status, and scores on the 
      Yale Food Addiction Scale, the Binge Eating Scale, and the Child Depression 
      Inventory were assessed as secondary outcomes. Pearson coefficients (r) or 
      nonparametric Spearman correlation (rho) analyses were performed between 
      hypothalamic metabolite ratios and other parameters, such as BMI z-scores, 
      physical development, food habits, depression symptoms, and serum protein 
      concentrations (cytokines, hormones, and neuropeptides). RESULTS: Adolescents 
      with obesity showed a lower hypothalamic NAA/Cr ratio (0.70 ± 0.19) compared to 
      their eutrophic counterparts (0.84 ± 0.20; P = 0.004). The NAA/Cr ratio was 
      negatively correlated with BMI z-scores (r = -0.25; P = 0.03) and serum insulin 
      (rho = -0.27; P = 0.04), C-peptide (rho = -0.26; P = 0.04), amylin (r = -0.27; 
      P = 0.04), ghrelin (rho = -0.30; P = 0.02), and neuropeptide Y (r = -0.27; 
      P = 0.04). Also, the NAA/Cr ratio was positively correlated with circulating IL-8 
      levels (rho = 0.26; P = 0.04). CONCLUSIONS: High BMI z-scores are associated with 
      lower hypothalamic NAA/Cr ratios. The negative correlations found between the 
      NAA/Cr ratio and serum cytokines, hormones, and neuropeptides suggest a broad 
      cross-talk linking hormonal imbalances, neurohumoral alterations, and 
      hypothalamic functions in adolescents with obesity.
CI  - © The Author(s) 2021. Published by Oxford University Press on behalf of the 
      American Society for Nutrition.
FAU - Neves, Thaysa Mara Gazzotto
AU  - Neves TMG
AD  - Mental Health Department, Santa Casa de Sao Paulo School of Medical Sciences, São 
      Paulo, Brazil.
FAU - Simoes, Estefania
AU  - Simoes E
AUID- ORCID: 0000-0002-2842-5030
AD  - Cancer Metabolism Research Group, University of São Paulo, São Paulo, Brazil.
FAU - Otaduy, Maria Concepcíon García
AU  - Otaduy MCG
AD  - Department of Radiology (LIM-44), Faculty of Medicine, University of São Paulo, 
      São Paulo, Brazil.
FAU - Calfat, Elie Leal de Barros
AU  - Calfat ELB
AD  - Mental Health Department, Santa Casa de Sao Paulo School of Medical Sciences, São 
      Paulo, Brazil.
FAU - Bertolazzi, Pâmela
AU  - Bertolazzi P
AD  - Mental Health Department, Santa Casa de Sao Paulo School of Medical Sciences, São 
      Paulo, Brazil.
FAU - da Costa, Naomi Antunes
AU  - da Costa NA
AD  - Neuroimaging Laboratory (LIM-21), Institute Psychiatry, University of São Paulo, 
      São Paulo, Brazil.
FAU - Duran, Fábio Luís de Souza
AU  - Duran FLS
AD  - Neuroimaging Laboratory (LIM-21), Institute Psychiatry, University of São Paulo, 
      São Paulo, Brazil.
FAU - Correia-Lima, Joanna
AU  - Correia-Lima J
AD  - Cancer Metabolism Research Group, University of São Paulo, São Paulo, Brazil.
FAU - Martin, Maria da Graça Morais
AU  - Martin MDGM
AD  - Department of Radiology (LIM-44), Faculty of Medicine, University of São Paulo, 
      São Paulo, Brazil.
FAU - Seelander, Marília Cerqueira Leite
AU  - Seelander MCL
AD  - Cancer Metabolism Research Group, University of São Paulo, São Paulo, Brazil.
AD  - Department of Surgery and LIM 26, Hospital das Clínicas, University of São Paulo, 
      São Paulo, Brazil.
FAU - Otani, Victor Henrique Oyamada
AU  - Otani VHO
AD  - Mental Health Department, Santa Casa de Sao Paulo School of Medical Sciences, São 
      Paulo, Brazil.
FAU - Otani, Thais Zélia Dos Santos
AU  - Otani TZDS
AD  - Mental Health Department, Santa Casa de Sao Paulo School of Medical Sciences, São 
      Paulo, Brazil.
FAU - Vasques, Daniel Augusto Corrêa
AU  - Vasques DAC
AD  - Mental Health Department, Santa Casa de Sao Paulo School of Medical Sciences, São 
      Paulo, Brazil.
FAU - Filho, Geraldo Busatto
AU  - Filho GB
AD  - Neuroimaging Laboratory (LIM-21), Institute Psychiatry, University of São Paulo, 
      São Paulo, Brazil.
FAU - Kochi, Cristiane
AU  - Kochi C
AD  - Pediatrics Department, Santa Casa de Sao Paulo School of Medical Sciences, São 
      Paulo, Brazil.
FAU - Uchida, Ricardo Riyoiti
AU  - Uchida RR
AD  - Mental Health Department, Santa Casa de Sao Paulo School of Medical Sciences, São 
      Paulo, Brazil.
LA  - eng
PT  - Journal Article
PT  - Research Support, Non-U.S. Gov't
PL  - United States
TA  - J Nutr
JT  - The Journal of nutrition
JID - 0404243
RN  - 0 (Cytokines)
RN  - 0 (Hormones)
RN  - 30KYC7MIAI (Aspartic Acid)
RN  - 3KX376GY7L (Glutamic Acid)
RN  - 997-55-7 (N-acetylaspartate)
RN  - MU72812GK0 (Creatine)
RN  - N91BDP6H0X (Choline)
SB  - IM
MH  - Adolescent
MH  - Aspartic Acid/analogs & derivatives
MH  - Case-Control Studies
MH  - Child
MH  - Choline/metabolism
MH  - *Creatine/metabolism
MH  - Cytokines
MH  - Glutamic Acid/metabolism
MH  - Hormones
MH  - Humans
MH  - *Pediatric Obesity
PMC - PMC8891176
OTO - NOTNLM
OT  - adolescent obesity
OT  - brain damage
OT  - hypothalamus
OT  - neuroimaging
OT  - spectroscopy
EDAT- 2021/12/11 06:00
MHDA- 2022/04/27 06:00
PMCR- 2021/12/09
CRDT- 2021/12/10 06:56
PHST- 2021/07/26 00:00 [received]
PHST- 2021/10/06 00:00 [revised]
PHST- 2021/12/03 00:00 [accepted]
PHST- 2021/12/11 06:00 [pubmed]
PHST- 2022/04/27 06:00 [medline]
PHST- 2021/12/10 06:56 [entrez]
PHST- 2021/12/09 00:00 [pmc-release]
AID - S0022-3166(22)00585-5 [pii]
AID - nxab415 [pii]
AID - 10.1093/jn/nxab415 [doi]
PST - ppublish
SO  - J Nutr. 2022 Mar 3;152(3):663-670. doi: 10.1093/jn/nxab415.

PMID- 34841594
OWN - NLM
STAT- MEDLINE
DCOM- 20220328
LR  - 20240923
IS  - 1099-1492 (Electronic)
IS  - 0952-3480 (Print)
IS  - 0952-3480 (Linking)
VI  - 35
IP  - 3
DP  - 2022 Mar
TI  - Effects of muscle damage on (31) phosphorus magnetic resonance spectroscopy 
      indices of energetic status and sarcolemma integrity in young mdx mice.
PG  - e4659
LID - 10.1002/nbm.4659 [doi]
AB  - (31) Phosphorus magnetic resonance spectroscopy ((31) P-MRS) has been shown to 
      detect altered energetic status (e.g. the ratio of inorganic phosphate to 
      phosphocreatine: Pi/PCr), intracellular acid-base status, and free intracellular 
      magnesium ([Mg(2+) ]) in dystrophic muscle compared with unaffected muscle; 
      however, the causes of these differences are not well understood. The purposes of 
      this study were to examine (31) P-MRS indices of energetic status and sarcolemma 
      integrity in young mdx mice compared with wild-type and to evaluate the effects 
      of downhill running to induce muscle damage on (31) P-MRS indices in dystrophic 
      muscle. In vivo (31) P-MRS spectra were acquired from the posterior hindlimb 
      muscles in young (4-10 weeks of age) mdx (C57BL/10ScSn-DMDmdx) and wild-type 
      (C57BL/10ScSnJ) mice using an 11.1-T MR system. The flux of phosphate from PCr to 
      ATP was estimated by (31) P-MRS saturation transfer experiments. Relative 
      concentrations of high-energy phosphates were measured, and intracellular pH and 
      [Mg(2+) ] were calculated. (1) H(2) O-T(2) was measured using single-voxel (1) 
      H-MRS from the gastrocnemius and soleus using a 4.7-T MR system. Downhill 
      treadmill running was performed in a subset of mice. Young mdx mice were 
      characterized by elevated (1) H(2) O-T(2) (p < 0.01)(,) Pi/PCr (p = 0.02), PCr to 
      ATP flux (p = 0.04) and histological inflammatory markers (p < 0.05) and reduced 
      (p < 0.01) [Mg(2+) ] compared with wild-type. Furthermore, 24 h after downhill 
      running, an increase (p = 0.02) in Pi/PCr was observed in mdx and wild-type mice 
      compared with baseline, and a decrease (p < 0.001) in [Mg(2+) ] and a lower 
      (p = 0.048) intracellular [H(+) ] in damaged muscle regions of mdx mice were 
      observed, consistent with impaired sarcolemma integrity. Overall, our findings 
      demonstrate that (31) P-MRS markers of energetic status and sarcolemma integrity 
      are altered in young mdx compared with wild-type mice, and these indices are 
      exacerbated following downhill running.
CI  - © 2021 John Wiley & Sons, Ltd.
FAU - Lopez, Christopher
AU  - Lopez C
AD  - Department of Physical Therapy, University of Florida, Gainesville, Florida, USA.
FAU - Batra, Abhinandan
AU  - Batra A
AD  - Department of Physical Therapy, University of Florida, Gainesville, Florida, USA.
FAU - Moslemi, Zahra
AU  - Moslemi Z
AD  - Department of Physical Therapy, University of Florida, Gainesville, Florida, USA.
FAU - Rennick, Andrew
AU  - Rennick A
AD  - Department of Physical Therapy, University of Florida, Gainesville, Florida, USA.
FAU - Guice, Kimberly
AU  - Guice K
AD  - Department of Physical Therapy, University of Florida, Gainesville, Florida, USA.
FAU - Zeng, Huadong
AU  - Zeng H
AD  - Advanced Magnetic Resonance Imaging and Spectroscopy Facility, McKnight Brain 
      Institute, University of Florida, Gainesville, Florida, USA.
FAU - Walter, Glenn A
AU  - Walter GA
AD  - Department of Physiology and Functional Genomics, University of Florida, 
      Gainesville, Florida, USA.
FAU - Forbes, Sean C
AU  - Forbes SC
AD  - Department of Physical Therapy, University of Florida, Gainesville, Florida, USA.
LA  - eng
GR  - R01 AR070101/AR/NIAMS NIH HHS/United States
GR  - S10 RR025671/RR/NCRR NIH HHS/United States
PT  - Journal Article
PT  - Research Support, N.I.H., Extramural
PT  - Research Support, Non-U.S. Gov't
PT  - Research Support, U.S. Gov't, Non-P.H.S.
DEP - 20211128
PL  - England
TA  - NMR Biomed
JT  - NMR in biomedicine
JID - 8915233
RN  - 020IUV4N33 (Phosphocreatine)
RN  - 27YLU75U4W (Phosphorus)
RN  - 8L70Q75FXE (Adenosine Triphosphate)
SB  - IM
MH  - Adenosine Triphosphate/metabolism
MH  - Animals
MH  - *Energy Metabolism
MH  - Magnetic Resonance Spectroscopy/methods
MH  - Mice
MH  - Mice, Inbred C57BL
MH  - Mice, Inbred mdx
MH  - Muscular Dystrophy, Animal/*metabolism
MH  - Phosphocreatine/metabolism
MH  - Phosphorus
MH  - Physical Conditioning, Animal
MH  - Sarcolemma/*metabolism
PMC - PMC9804208
MID - NIHMS1855525
OTO - NOTNLM
OT  - downhill running
OT  - energetics
OT  - inflammation
OT  - mdx
OT  - muscle damage
OT  - muscular dystrophy
EDAT- 2021/11/30 06:00
MHDA- 2022/03/29 06:00
PMCR- 2022/12/31
CRDT- 2021/11/29 06:48
PHST- 2021/10/09 00:00 [revised]
PHST- 2021/05/23 00:00 [received]
PHST- 2021/11/09 00:00 [accepted]
PHST- 2021/11/30 06:00 [pubmed]
PHST- 2022/03/29 06:00 [medline]
PHST- 2021/11/29 06:48 [entrez]
PHST- 2022/12/31 00:00 [pmc-release]
AID - 10.1002/nbm.4659 [doi]
PST - ppublish
SO  - NMR Biomed. 2022 Mar;35(3):e4659. doi: 10.1002/nbm.4659. Epub 2021 Nov 28.

PMID- 34836359
OWN - NLM
STAT- MEDLINE
DCOM- 20211209
LR  - 20240726
IS  - 2072-6643 (Electronic)
IS  - 2072-6643 (Linking)
VI  - 13
IP  - 11
DP  - 2021 Nov 16
TI  - Creatine and Nicotinamide Prevent Oxidant-Induced Senescence in Human 
      Fibroblasts.
LID - 10.3390/nu13114102 [doi]
LID - 4102
AB  - Dermal fibroblasts provide structural support by producing collagen and other 
      structural/support proteins beneath the epidermis. Fibroblasts also produce 
      insulin-like growth factor-1 (IGF-1), which binds to the IGF-1 receptors 
      (IGF-1Rs) on keratinocytes to activate signaling pathways that regulate cell 
      proliferation and cellular responses to genotoxic stressors like ultraviolet B 
      radiation. Our group has determined that the lack of IGF-1 expression due to 
      fibroblast senescence in the dermis of geriatric individuals is correlated with 
      an increased incidence of skin cancer. The present studies tested the hypothesis 
      that pro-energetics creatine monohydrate (Cr) and nicotinamide (NAM) can protect 
      normal dermal human fibroblasts (DHF) against experimentally induced senescence. 
      To that end, we used an experimental model of senescence in which primary DHF are 
      treated with hydrogen peroxide (H(2)O(2)) in vitro, with senescence measured by 
      staining for beta-galactosidase activity, p21 protein expression, and senescence 
      associated secretory phenotype cytokine mRNA levels. We also determined the 
      effect of H(2)O(2) on IGF-1 mRNA and protein expression. Our studies indicate 
      that pretreatment with Cr or NAM protects DHF from the H(2)O(2)-induced cell 
      senescence. Treatment with pro-energetics post-H(2)O(2) had no effect. Moreover, 
      these agents also inhibited reactive oxygen species generation from H(2)O(2) 
      treatment. These studies suggest a potential strategy for protecting fibroblasts 
      in geriatric skin from undergoing stress-induced senescence, which may maintain 
      IGF-1 levels and therefore limit carcinogenesis in epidermal keratinocytes.
FAU - Mahajan, Avinash S
AU  - Mahajan AS
AUID- ORCID: 0000-0003-3450-0305
AD  - Department of Pharmacology & Toxicology, Boonshoft School of Medicine at Wright 
      State University, Dayton Ohio, OH 45435, USA.
FAU - Arikatla, Venkata S
AU  - Arikatla VS
AD  - Department of Pharmacology & Toxicology, Boonshoft School of Medicine at Wright 
      State University, Dayton Ohio, OH 45435, USA.
FAU - Thyagarajan, Anita
AU  - Thyagarajan A
AD  - Department of Pharmacology & Toxicology, Boonshoft School of Medicine at Wright 
      State University, Dayton Ohio, OH 45435, USA.
FAU - Zhelay, Tetyana
AU  - Zhelay T
AD  - Department of Pharmacology & Toxicology, Boonshoft School of Medicine at Wright 
      State University, Dayton Ohio, OH 45435, USA.
FAU - Sahu, Ravi P
AU  - Sahu RP
AD  - Department of Pharmacology & Toxicology, Boonshoft School of Medicine at Wright 
      State University, Dayton Ohio, OH 45435, USA.
FAU - Kemp, Michael G
AU  - Kemp MG
AUID- ORCID: 0000-0001-8203-0745
AD  - Department of Pharmacology & Toxicology, Boonshoft School of Medicine at Wright 
      State University, Dayton Ohio, OH 45435, USA.
AD  - Dayton Veterans Administration Medical Center, Dayton Ohio, OH 45428, USA.
FAU - Spandau, Dan F
AU  - Spandau DF
AD  - Departments of Dermatology and Biochemistry & Molecular Biology, Indiana 
      University School of Medicine, Indianapolis, IN 46223, USA.
AD  - Richard L. Roudebush Veterans Administration Medical Center, Indianapolis, IN 
      46202, USA.
FAU - Travers, Jeffrey B
AU  - Travers JB
AUID- ORCID: 0000-0001-7232-1039
AD  - Department of Pharmacology & Toxicology, Boonshoft School of Medicine at Wright 
      State University, Dayton Ohio, OH 45435, USA.
AD  - Dayton Veterans Administration Medical Center, Dayton Ohio, OH 45428, USA.
LA  - eng
GR  - I01 CX002241/CX/CSRD VA/United States
GR  - I01 BX000853/BX/BLRD VA/United States
GR  - R01 AG048946/NH/NIH HHS/United States
GR  - R01 GM130583/GM/NIGMS NIH HHS/United States
GR  - I01 CX001904/CX/CSRD VA/United States
GR  - R01 AG048946/AG/NIA NIH HHS/United States
GR  - I01 CX001956/CX/CSRD VA/United States
GR  - HL062996/NH/NIH HHS/United States
PT  - Journal Article
DEP - 20211116
PL  - Switzerland
TA  - Nutrients
JT  - Nutrients
JID - 101521595
RN  - 0 (IGF1 protein, human)
RN  - 0 (Oxidants)
RN  - 0 (RNA, Messenger)
RN  - 25X51I8RD4 (Niacinamide)
RN  - 67763-96-6 (Insulin-Like Growth Factor I)
RN  - BBX060AN9V (Hydrogen Peroxide)
RN  - MU72812GK0 (Creatine)
SB  - IM
MH  - Aged
MH  - Cellular Senescence/*drug effects
MH  - Creatine/*pharmacology
MH  - Dermis/cytology
MH  - Fibroblasts/drug effects
MH  - Humans
MH  - Hydrogen Peroxide/*adverse effects
MH  - Insulin-Like Growth Factor I/metabolism
MH  - Niacinamide/*pharmacology
MH  - Oxidants/*adverse effects
MH  - RNA, Messenger/metabolism
MH  - Senescence-Associated Secretory Phenotype
MH  - Skin Aging/drug effects
PMC - PMC8622652
OTO - NOTNLM
OT  - Cr
OT  - NAM
OT  - fibroblast
OT  - insulin-like growth factor-1
OT  - reactive oxygen species
OT  - senescence
COIS- The authors declare no conflict of interest.
EDAT- 2021/11/28 06:00
MHDA- 2021/12/15 06:00
PMCR- 2021/11/16
CRDT- 2021/11/27 01:30
PHST- 2021/10/04 00:00 [received]
PHST- 2021/11/15 00:00 [revised]
PHST- 2021/11/15 00:00 [accepted]
PHST- 2021/11/27 01:30 [entrez]
PHST- 2021/11/28 06:00 [pubmed]
PHST- 2021/12/15 06:00 [medline]
PHST- 2021/11/16 00:00 [pmc-release]
AID - nu13114102 [pii]
AID - nutrients-13-04102 [pii]
AID - 10.3390/nu13114102 [doi]
PST - epublish
SO  - Nutrients. 2021 Nov 16;13(11):4102. doi: 10.3390/nu13114102.

PMID- 34663207
OWN - NLM
STAT- MEDLINE
DCOM- 20211103
LR  - 20211103
IS  - 1528-3658 (Electronic)
IS  - 1076-1551 (Print)
IS  - 1076-1551 (Linking)
VI  - 27
IP  - 1
DP  - 2021 Oct 18
TI  - CXCL10 levels at hospital admission predict COVID-19 outcome: hierarchical 
      assessment of 53 putative inflammatory biomarkers in an observational study.
PG  - 129
LID - 10.1186/s10020-021-00390-4 [doi]
LID - 129
AB  - BACKGROUND: Host inflammation contributes to determine whether SARS-CoV-2 
      infection causes mild or life-threatening disease. Tools are needed for early 
      risk assessment. METHODS: We studied in 111 COVID-19 patients prospectively 
      followed at a single reference Hospital fifty-three potential biomarkers 
      including alarmins, cytokines, adipocytokines and growth factors, humoral innate 
      immune and neuroendocrine molecules and regulators of iron metabolism. Biomarkers 
      at hospital admission together with age, degree of hypoxia, neutrophil to 
      lymphocyte ratio (NLR), lactate dehydrogenase (LDH), C-reactive protein (CRP) and 
      creatinine were analysed within a data-driven approach to classify patients with 
      respect to survival and ICU outcomes. Classification and regression tree (CART) 
      models were used to identify prognostic biomarkers. RESULTS: Among the 
      fifty-three potential biomarkers, the classification tree analysis selected 
      CXCL10 at hospital admission, in combination with NLR and time from onset, as the 
      best predictor of ICU transfer (AUC [95% CI] = 0.8374 [0.6233-0.8435]), while it 
      was selected alone to predict death (AUC [95% CI] = 0.7334 [0.7547-0.9201]). 
      CXCL10 concentration abated in COVID-19 survivors after healing and discharge 
      from the hospital. CONCLUSIONS: CXCL10 results from a data-driven analysis, that 
      accounts for presence of confounding factors, as the most robust predictive 
      biomarker of patient outcome in COVID-19.
CI  - © 2021. The Author(s).
FAU - Lorè, Nicola I
AU  - Lorè NI
AUID- ORCID: 0000-0001-9159-1632
AD  - Division of Immunology, Transplantation and Infectious Diseases, IRCCS San 
      Raffaele Scientific Institute, Via Olgettina 60, 20132, Milano, Italy. 
      lore.nicolaivan@hsr.it.
AD  - Emerging Bacterial Pathogens Unit, IRCCS San Raffaele Scientific Institute, 
      Milano, Italy. lore.nicolaivan@hsr.it.
FAU - De Lorenzo, Rebecca
AU  - De Lorenzo R
AD  - Division of Immunology, Transplantation and Infectious Diseases, IRCCS San 
      Raffaele Scientific Institute, Via Olgettina 60, 20132, Milano, Italy.
AD  - Vita-Salute San Raffaele University, Milano, Italy.
FAU - Rancoita, Paola M V
AU  - Rancoita PMV
AD  - University Centre for Statistics in the Biomedical Sciences (CUSSB), Vita-Salute 
      San Raffaele University, Milan, Italy.
FAU - Cugnata, Federica
AU  - Cugnata F
AD  - University Centre for Statistics in the Biomedical Sciences (CUSSB), Vita-Salute 
      San Raffaele University, Milan, Italy.
FAU - Agresti, Alessandra
AU  - Agresti A
AD  - Division of Genetics and Cell Biology, IRCCS San Raffaele Scientific Institute, 
      Milano, Italy.
FAU - Benedetti, Francesco
AU  - Benedetti F
AD  - Vita-Salute San Raffaele University, Milano, Italy.
AD  - Division of Neuroscience, IRCCS San Raffaele Scientific Institute, Milano, Italy.
FAU - Bianchi, Marco E
AU  - Bianchi ME
AD  - Vita-Salute San Raffaele University, Milano, Italy.
AD  - Division of Genetics and Cell Biology, IRCCS San Raffaele Scientific Institute, 
      Milano, Italy.
FAU - Bonini, Chiara
AU  - Bonini C
AD  - Division of Immunology, Transplantation and Infectious Diseases, IRCCS San 
      Raffaele Scientific Institute, Via Olgettina 60, 20132, Milano, Italy.
AD  - Vita-Salute San Raffaele University, Milano, Italy.
FAU - Capobianco, Annalisa
AU  - Capobianco A
AD  - Division of Immunology, Transplantation and Infectious Diseases, IRCCS San 
      Raffaele Scientific Institute, Via Olgettina 60, 20132, Milano, Italy.
FAU - Conte, Caterina
AU  - Conte C
AD  - Division of Immunology, Transplantation and Infectious Diseases, IRCCS San 
      Raffaele Scientific Institute, Via Olgettina 60, 20132, Milano, Italy.
AD  - Vita-Salute San Raffaele University, Milano, Italy.
FAU - Corti, Angelo
AU  - Corti A
AD  - Vita-Salute San Raffaele University, Milano, Italy.
AD  - Division of Experimental Oncology, IRCCS San Raffaele Scientific Institute, 
      Milano, Italy.
FAU - Furlan, Roberto
AU  - Furlan R
AD  - Division of Neuroscience, IRCCS San Raffaele Scientific Institute, Milano, Italy.
FAU - Mantegani, Paola
AU  - Mantegani P
AD  - Division of Immunology, Transplantation and Infectious Diseases, IRCCS San 
      Raffaele Scientific Institute, Via Olgettina 60, 20132, Milano, Italy.
AD  - Emerging Bacterial Pathogens Unit, IRCCS San Raffaele Scientific Institute, 
      Milano, Italy.
FAU - Maugeri, Norma
AU  - Maugeri N
AD  - Division of Immunology, Transplantation and Infectious Diseases, IRCCS San 
      Raffaele Scientific Institute, Via Olgettina 60, 20132, Milano, Italy.
AD  - Vita-Salute San Raffaele University, Milano, Italy.
FAU - Sciorati, Clara
AU  - Sciorati C
AD  - Division of Immunology, Transplantation and Infectious Diseases, IRCCS San 
      Raffaele Scientific Institute, Via Olgettina 60, 20132, Milano, Italy.
FAU - Saliu, Fabio
AU  - Saliu F
AD  - Division of Immunology, Transplantation and Infectious Diseases, IRCCS San 
      Raffaele Scientific Institute, Via Olgettina 60, 20132, Milano, Italy.
AD  - Emerging Bacterial Pathogens Unit, IRCCS San Raffaele Scientific Institute, 
      Milano, Italy.
FAU - Silvestri, Laura
AU  - Silvestri L
AD  - Division of Genetics and Cell Biology, IRCCS San Raffaele Scientific Institute, 
      Milano, Italy.
FAU - Tresoldi, Cristina
AU  - Tresoldi C
AD  - Hematology and Bone Marrow Transplant, IRCCS San Raffaele Scientific Institute, 
      Milano, Italy.
CN  - Bio Angels for COVID-BioB Study Group
FAU - Ciceri, Fabio
AU  - Ciceri F
AD  - Vita-Salute San Raffaele University, Milano, Italy.
AD  - Hematology and Bone Marrow Transplant, IRCCS San Raffaele Scientific Institute, 
      Milano, Italy.
FAU - Rovere-Querini, Patrizia
AU  - Rovere-Querini P
AD  - Division of Immunology, Transplantation and Infectious Diseases, IRCCS San 
      Raffaele Scientific Institute, Via Olgettina 60, 20132, Milano, Italy.
AD  - Vita-Salute San Raffaele University, Milano, Italy.
FAU - Di Serio, Clelia
AU  - Di Serio C
AD  - Vita-Salute San Raffaele University, Milano, Italy.
AD  - University Centre for Statistics in the Biomedical Sciences (CUSSB), Vita-Salute 
      San Raffaele University, Milan, Italy.
AD  - Faculty of Biomedical Sciences, Swiss University, Lugano, Switzerland.
FAU - Cirillo, Daniela M
AU  - Cirillo DM
AD  - Division of Immunology, Transplantation and Infectious Diseases, IRCCS San 
      Raffaele Scientific Institute, Via Olgettina 60, 20132, Milano, Italy.
AD  - Emerging Bacterial Pathogens Unit, IRCCS San Raffaele Scientific Institute, 
      Milano, Italy.
FAU - Manfredi, Angelo A
AU  - Manfredi AA
AD  - Division of Immunology, Transplantation and Infectious Diseases, IRCCS San 
      Raffaele Scientific Institute, Via Olgettina 60, 20132, Milano, Italy.
AD  - Vita-Salute San Raffaele University, Milano, Italy.
LA  - eng
GR  - COVID-2020-12371617/Ministero della Salute/
PT  - Journal Article
PT  - Observational Study
PT  - Research Support, Non-U.S. Gov't
DEP - 20211018
PL  - England
TA  - Mol Med
JT  - Molecular medicine (Cambridge, Mass.)
JID - 9501023
RN  - 0 (Biomarkers)
RN  - 0 (CXCL10 protein, human)
RN  - 0 (Chemokine CXCL10)
RN  - 9007-41-4 (C-Reactive Protein)
RN  - EC 1.1.1.27 (L-Lactate Dehydrogenase)
RN  - MU72812GK0 (Creatine)
SB  - IM
MH  - Biomarkers/blood
MH  - C-Reactive Protein/metabolism
MH  - COVID-19/blood/*diagnosis/immunology/mortality
MH  - Chemokine CXCL10/*blood
MH  - Comorbidity
MH  - Coronary Artery Disease/blood/*diagnosis/immunology/mortality
MH  - Creatine/blood
MH  - Diabetes Mellitus/blood/*diagnosis/immunology/mortality
MH  - Female
MH  - Hospitalization
MH  - Humans
MH  - Hypertension/blood/*diagnosis/immunology/mortality
MH  - Immunity, Humoral
MH  - Immunity, Innate
MH  - Inflammation
MH  - Intensive Care Units
MH  - L-Lactate Dehydrogenase/blood
MH  - Leukocyte Count
MH  - Lymphocytes/immunology/pathology
MH  - Male
MH  - Middle Aged
MH  - Neutrophils/immunology/pathology
MH  - Prognosis
MH  - Prospective Studies
MH  - Retrospective Studies
MH  - SARS-CoV-2
MH  - Severity of Illness Index
MH  - Survival Analysis
PMC - PMC8521494
OTO - NOTNLM
OT  - Biomarkers
OT  - COVID-19 severity predictors
OT  - CXCL10
OT  - Decision tree
COIS- The authors declare that they have no competing interests.
FIR - Farina, Nicola
IR  - Farina N
FIR - De Filippo, Luigi
IR  - De Filippo L
FIR - Battista, Marco
IR  - Battista M
FIR - Grosso, Domenico
IR  - Grosso D
FIR - Gorgoni, Francesca
IR  - Gorgoni F
FIR - Di Biase, Carlo
IR  - Di Biase C
FIR - Moretti, Alessio Grazioli
IR  - Moretti AG
FIR - Granata, Lucio
IR  - Granata L
FIR - Bonaldi, Filippo
IR  - Bonaldi F
FIR - Bettinelli, Giulia
IR  - Bettinelli G
FIR - Delmastro, Elena
IR  - Delmastro E
FIR - Salvato, Damiano
IR  - Salvato D
FIR - Magni, Giulia
IR  - Magni G
FIR - Avino, Monica
IR  - Avino M
FIR - Betti, Paolo
IR  - Betti P
FIR - Bucci, Romina
IR  - Bucci R
FIR - Dumoa, Iulia
IR  - Dumoa I
FIR - Bossolasco, Simona
IR  - Bossolasco S
FIR - Morselli, Federica
IR  - Morselli F
EDAT- 2021/10/20 06:00
MHDA- 2021/11/04 06:00
PMCR- 2021/10/18
CRDT- 2021/10/19 05:33
PHST- 2021/06/07 00:00 [received]
PHST- 2021/10/02 00:00 [accepted]
PHST- 2021/10/19 05:33 [entrez]
PHST- 2021/10/20 06:00 [pubmed]
PHST- 2021/11/04 06:00 [medline]
PHST- 2021/10/18 00:00 [pmc-release]
AID - 10.1186/s10020-021-00390-4 [pii]
AID - 390 [pii]
AID - 10.1186/s10020-021-00390-4 [doi]
PST - epublish
SO  - Mol Med. 2021 Oct 18;27(1):129. doi: 10.1186/s10020-021-00390-4.

PMID- 34570274
OWN - NLM
STAT- MEDLINE
DCOM- 20230112
LR  - 20230112
IS  - 1435-1250 (Electronic)
IS  - 0340-1855 (Linking)
VI  - 82
IP  - Suppl 1
DP  - 2023 Jan
TI  - Variation of homocysteine levels in rheumatoid arthritis patients: relationship 
      to inflammation, cardiovascular risk factors, and methotrexate.
PG  - 38-43
LID - 10.1007/s00393-021-01092-2 [doi]
AB  - BACKGROUND: The aim of this study was to evaluate the variation of homocysteine 
      (Hcy) levels in patients with rheumatoid arthritis (RA) and to analyze the 
      relationship to inflammatory parameters, cardiovascular risk, and methotrexate 
      (MTX). METHODS: This cross-sectional study assessed disease activity and 
      treatment in RA patients. The European League Against Rheumatism (EULAR) 2015 
      HeartSCORE was performed for cardiovascular (CV) risk estimation and levels of 
      plasma Hcy, serum folate concentrations, vitamin B12, and erythrocyte 
      sedimentation rate (ESR) were measured. RESULTS: A total of 103 participants with 
      mean age 53 ± 10 years and mean disease duration 10.55 ± 7.34 years were 
      included. Patients were treated with MTX in 69.9% of cases and corticosteroid in 
      80.5% of cases. Of all patients, 13% had a cardiovascular inheritance, 25% were 
      hypertensive, and 18% had diabetes. The EULAR 2015 HeartSCORE was high and very 
      high (≥5%) in 35% of cases. Mean Hcy level was 12.54 ± 4.2 µmol/L [6.89-32.92] 
      and hyperhomocysteinemia was noted in 20.4% of patients. Analytic study 
      demonstrated that hyperhomocysteinemia was associated with male gender 
      (p = 0.01), MTX use (p = 0.01), smoking (p = 0.008), renal failure (p = 0.04), 
      and high disease activity (p = 0.05), but there was no association with the 
      HeartSCORE (p = 0.23). Hcy level was negatively correlated with folate 
      (p = 0.009) and vitamin B12 level (p = 0.02) and positively with age (p = 0.01), 
      C‑reactive protein (CRP; p = 0.05), and Simplified Disease Activity Index (SDAI; 
      p = 0.03). In multivariate logistic regression analysis, current MTX use, levels 
      of vitamin B12 and creatine, and Clinical Disease Activity Index (CDAI) appeared 
      to be independent factors associated with hyperhomocysteinemia. CONCLUSION: MTX 
      use, CDAI, and the levels of vitamin B12 and creatine are independent factors 
      associated with hyperhomocysteinemia.
CI  - © 2021. Springer Medizin Verlag GmbH, ein Teil von Springer Nature.
FAU - Tekaya, Rawdha
AU  - Tekaya R
AD  - Medicine University Tunis EL Manar, Tunis, Tunisia.
AD  - Department of rheumatology, Charles Nicolle Hospital, Tunis, Tunisia.
FAU - Rouached, Leila
AU  - Rouached L
AUID- ORCID: 0000-0002-4623-6284
AD  - Medicine University Tunis EL Manar, Tunis, Tunisia. leila_rouached@hotmail.com.
AD  - Department of rheumatology, Charles Nicolle Hospital, Tunis, Tunisia. 
      leila_rouached@hotmail.com.
FAU - Ben Ahmed, Habib
AU  - Ben Ahmed H
AD  - Medicine University Tunis EL Manar, Tunis, Tunisia.
AD  - Department of cardiology, Charles Nicolle Hospital, Tunis, Tunisia.
FAU - Ben Tekaya, Aicha
AU  - Ben Tekaya A
AD  - Medicine University Tunis EL Manar, Tunis, Tunisia.
AD  - Department of rheumatology, Charles Nicolle Hospital, Tunis, Tunisia.
FAU - Bouden, Selma
AU  - Bouden S
AD  - Medicine University Tunis EL Manar, Tunis, Tunisia.
AD  - Department of rheumatology, Charles Nicolle Hospital, Tunis, Tunisia.
FAU - Saidane, Olfa
AU  - Saidane O
AD  - Medicine University Tunis EL Manar, Tunis, Tunisia.
AD  - Department of rheumatology, Charles Nicolle Hospital, Tunis, Tunisia.
FAU - Bouzid, Kahena
AU  - Bouzid K
AD  - Medicine University Tunis EL Manar, Tunis, Tunisia.
AD  - Department of biochemistry, Charles Nicolle Hospital, Tunis, Tunisia.
FAU - Mahmoud, Ines
AU  - Mahmoud I
AD  - Medicine University Tunis EL Manar, Tunis, Tunisia.
AD  - Department of rheumatology, Charles Nicolle Hospital, Tunis, Tunisia.
FAU - Abdelmoula, Leila
AU  - Abdelmoula L
AD  - Medicine University Tunis EL Manar, Tunis, Tunisia.
AD  - Department of rheumatology, Charles Nicolle Hospital, Tunis, Tunisia.
LA  - eng
PT  - Journal Article
TT  - Unterschiede der Homocysteinwerte bei Patienten mit rheumatoider Arthritis: 
      Zusammenhang mit Entzündung, kardiovaskulären Risikofaktoren und Methotrexat.
DEP - 20210927
PL  - Germany
TA  - Z Rheumatol
JT  - Zeitschrift fur Rheumatologie
JID - 0414162
RN  - YL5FZ2Y5U1 (Methotrexate)
RN  - MU72812GK0 (Creatine)
RN  - 935E97BOY8 (Folic Acid)
RN  - P6YC3EG204 (Vitamin B 12)
RN  - 0LVT1QZ0BA (Homocysteine)
SB  - IM
MH  - Humans
MH  - Male
MH  - Adult
MH  - Middle Aged
MH  - Methotrexate/therapeutic use
MH  - *Cardiovascular Diseases/diagnosis/epidemiology
MH  - Cross-Sectional Studies
MH  - Creatine/therapeutic use
MH  - Risk Factors
MH  - *Arthritis, Rheumatoid/drug therapy/epidemiology
MH  - Folic Acid/therapeutic use
MH  - Vitamin B 12/therapeutic use
MH  - Inflammation
MH  - Heart Disease Risk Factors
MH  - Homocysteine/therapeutic use
OTO - NOTNLM
OT  - Autoimmune diseases
OT  - Cardiovascular disease
OT  - Disease-modifying anti-rheumatic drugs
OT  - Hyperhomocysteinemia
OT  - Inflammation
EDAT- 2021/09/28 06:00
MHDA- 2023/01/13 06:00
CRDT- 2021/09/27 12:31
PHST- 2021/08/27 00:00 [accepted]
PHST- 2021/09/28 06:00 [pubmed]
PHST- 2023/01/13 06:00 [medline]
PHST- 2021/09/27 12:31 [entrez]
AID - 10.1007/s00393-021-01092-2 [pii]
AID - 10.1007/s00393-021-01092-2 [doi]
PST - ppublish
SO  - Z Rheumatol. 2023 Jan;82(Suppl 1):38-43. doi: 10.1007/s00393-021-01092-2. Epub 
      2021 Sep 27.

PMID- 34238117
OWN - NLM
STAT- MEDLINE
DCOM- 20210726
LR  - 20220424
IS  - 1525-6049 (Electronic)
IS  - 0886-022X (Print)
IS  - 0886-022X (Linking)
VI  - 43
IP  - 1
DP  - 2021 Dec
TI  - Divergence between serum creatine and cystatin C in estimating glomerular 
      filtration rate of critically ill COVID-19 patients.
PG  - 1104-1114
LID - 10.1080/0886022X.2021.1948428 [doi]
AB  - BACKGROUND: The clinical use of serum creatine (sCr) and cystatin C (CysC) in 
      kidney function evaluation of critically ill patients has been in continuous 
      discussion. The difference between estimated glomerular filtration rate 
      calculated by sCr (eGFRcr) and CysC (eGFRcysc) of critically ill COVID-19 
      patients were investigated in this study. METHODS: This is a retrospective, 
      single-center study of critically ill patients with COVID-19 admitted in 
      intensive care unit (ICU) at Wuhan, China. Control cases were moderate COVID-19 
      patients matched in age and sex at a ratio of 1:1. The eGFRcr and eGFRcysc were 
      compared. The association between eGFR and death were analyzed in critically ill 
      cases. The potential factors influencing the divergence between eGFRcr and 
      eGFRcysc were explored. RESULTS: A total of 76 critically ill COVID-19 patients 
      were concluded. The mean age was 64.5 ± 9.3 years. The eGFRcr (85.45 (IQR 
      60.58-99.23) ml/min/1.73m(2)) were much higher than eGFRcysc (60.6 (IQR 
      34.75-79.06) ml/min/1.73m(2)) at ICU admission. About 50 % of them showed 
      eGFRcysc < 60 ml/min/1.73 m(2) while 25% showed eGFRcr < 60 ml/min/1.73 m(2) 
      (χ(2) = 10.133, p = 0.001). This divergence was not observed in moderate group. 
      The potential factors influencing the divergence included serum interleukin-6 
      (IL-6), tumor necrosis factor (TNF-α) level as well as APACHEII, SOFA scores. 
      Reduced eGFRcr (<60 mL/min/1.73 m(2)) was associated with death (HR = 1.939, 
      95%CI 1.078-3.489, p = 0.027). CONCLUSIONS: The eGFRcr was generally higher than 
      eGFRcysc in critically ill COVID-19 cases with severe inflammatory state. The 
      divergence might be affected by inflammatory condition and illness severity. 
      Reduced eGFRcr predicted in-hospital death. In these patients, we advocate for 
      caution when using eGFRcysc.
FAU - Liu, Yanan
AU  - Liu Y
AD  - Department of Nephrology, Peking Union Medical College Hospital, Chinese Academy 
      of Medical Sciences, Beijing, China.
FAU - Xia, Peng
AU  - Xia P
AD  - Department of Nephrology, Peking Union Medical College Hospital, Chinese Academy 
      of Medical Sciences, Beijing, China.
FAU - Cao, Wei
AU  - Cao W
AD  - Department of Infectious Disease, Peking Union Medical College Hospital, Chinese 
      Academy of Medical Sciences, Beijing, China.
FAU - Liu, Zhengyin
AU  - Liu Z
AD  - Department of Infectious Disease, Peking Union Medical College Hospital, Chinese 
      Academy of Medical Sciences, Beijing, China.
FAU - Ma, Jie
AU  - Ma J
AD  - Department of Nephrology, Peking Union Medical College Hospital, Chinese Academy 
      of Medical Sciences, Beijing, China.
FAU - Zheng, Ke
AU  - Zheng K
AD  - Department of Nephrology, Peking Union Medical College Hospital, Chinese Academy 
      of Medical Sciences, Beijing, China.
FAU - Chen, Limeng
AU  - Chen L
AD  - Department of Nephrology, Peking Union Medical College Hospital, Chinese Academy 
      of Medical Sciences, Beijing, China.
FAU - Li, Xuewang
AU  - Li X
AD  - Department of Nephrology, Peking Union Medical College Hospital, Chinese Academy 
      of Medical Sciences, Beijing, China.
FAU - Qin, Yan
AU  - Qin Y
AD  - Department of Nephrology, Peking Union Medical College Hospital, Chinese Academy 
      of Medical Sciences, Beijing, China.
FAU - Li, Xuemei
AU  - Li X
AD  - Department of Nephrology, Peking Union Medical College Hospital, Chinese Academy 
      of Medical Sciences, Beijing, China.
LA  - eng
PT  - Journal Article
PL  - England
TA  - Ren Fail
JT  - Renal failure
JID - 8701128
RN  - 0 (Biomarkers)
RN  - 0 (Cystatin C)
RN  - MU72812GK0 (Creatine)
SB  - IM
MH  - Aged
MH  - Biomarkers/blood
MH  - COVID-19/complications/mortality/*physiopathology
MH  - China/epidemiology
MH  - Creatine/*blood
MH  - Critical Illness/therapy
MH  - Cystatin C/*blood
MH  - Female
MH  - *Glomerular Filtration Rate
MH  - Hospital Mortality
MH  - Humans
MH  - Kidney Function Tests
MH  - Male
MH  - Middle Aged
MH  - Renal Insufficiency, Chronic/blood/*diagnosis/etiology
MH  - Retrospective Studies
MH  - Survival Analysis
PMC - PMC8274508
OTO - NOTNLM
OT  - COVID-19
OT  - CysC
OT  - SCr
OT  - critically ill
OT  - eGFR
COIS- All authors declared no competing financial interests.
EDAT- 2021/07/10 06:00
MHDA- 2021/07/27 06:00
PMCR- 2021/07/08
CRDT- 2021/07/09 05:37
PHST- 2021/07/09 05:37 [entrez]
PHST- 2021/07/10 06:00 [pubmed]
PHST- 2021/07/27 06:00 [medline]
PHST- 2021/07/08 00:00 [pmc-release]
AID - 1948428 [pii]
AID - 10.1080/0886022X.2021.1948428 [doi]
PST - ppublish
SO  - Ren Fail. 2021 Dec;43(1):1104-1114. doi: 10.1080/0886022X.2021.1948428.

PMID- 34195678
OWN - NLM
STAT- MEDLINE
DCOM- 20220304
LR  - 20220304
IS  - 2666-3791 (Electronic)
IS  - 2666-3791 (Linking)
VI  - 2
IP  - 6
DP  - 2021 Jun 15
TI  - A muscle fatigue-like contractile decline was recapitulated using skeletal 
      myotubes from Duchenne muscular dystrophy patient-derived iPSCs.
PG  - 100298
LID - 10.1016/j.xcrm.2021.100298 [doi]
LID - 100298
AB  - Duchenne muscular dystrophy (DMD) is a muscle degenerating disease caused by 
      dystrophin deficiency, for which therapeutic options are limited. To facilitate 
      drug development, it is desirable to develop in vitro disease models that enable 
      the evaluation of DMD declines in contractile performance. Here, we show 
      MYOD1-induced differentiation of hiPSCs into functional skeletal myotubes 
      in vitro with collagen gel and electrical field stimulation (EFS). Long-term EFS 
      training (0.5 Hz, 20 V, 2 ms, continuous for 2 weeks) mimicking muscle overuse 
      recapitulates declines in contractile performance in dystrophic myotubes. A 
      screening of clinically relevant drugs using this model detects three compounds 
      that ameliorate this decline. Furthermore, we validate the feasibility of 
      adapting the model to a 96-well culture system using optogenetic technology for 
      large-scale screening. Our results support a disease model using patient-derived 
      iPSCs that allows for the recapitulation of the contractile pathogenesis of DMD 
      and a screening strategy for drug development.
CI  - © 2021 The Author(s).
FAU - Uchimura, Tomoya
AU  - Uchimura T
AD  - Center for iPS Cell Research and Application (CiRA), Kyoto University, 53 Shogoin 
      Kawahara-cho, Sakyo-ku, Kyoto 606-8507, Japan.
AD  - Takeda-CiRA Joint Program, Fujisawa, Kanagawa 251-8555, Japan.
FAU - Asano, Toshifumi
AU  - Asano T
AD  - Department of Cell Biology, Graduate School of Medical and Dental Science, Tokyo 
      Medical and Dental University, Tokyo 113-8510, Japan.
AD  - The Center for Brain Integration Research, Tokyo Medical and Dental University, 
      Tokyo 113-8510, Japan.
FAU - Nakata, Takao
AU  - Nakata T
AD  - Department of Cell Biology, Graduate School of Medical and Dental Science, Tokyo 
      Medical and Dental University, Tokyo 113-8510, Japan.
AD  - The Center for Brain Integration Research, Tokyo Medical and Dental University, 
      Tokyo 113-8510, Japan.
FAU - Hotta, Akitsu
AU  - Hotta A
AD  - Center for iPS Cell Research and Application (CiRA), Kyoto University, 53 Shogoin 
      Kawahara-cho, Sakyo-ku, Kyoto 606-8507, Japan.
AD  - Takeda-CiRA Joint Program, Fujisawa, Kanagawa 251-8555, Japan.
FAU - Sakurai, Hidetoshi
AU  - Sakurai H
AD  - Center for iPS Cell Research and Application (CiRA), Kyoto University, 53 Shogoin 
      Kawahara-cho, Sakyo-ku, Kyoto 606-8507, Japan.
AD  - Takeda-CiRA Joint Program, Fujisawa, Kanagawa 251-8555, Japan.
LA  - eng
PT  - Journal Article
PT  - Research Support, Non-U.S. Gov't
DEP - 20210604
PL  - United States
TA  - Cell Rep Med
JT  - Cell reports. Medicine
JID - 101766894
RN  - 0 (Boron Compounds)
RN  - 0 (DMD protein, human)
RN  - 0 (Dystrophin)
RN  - 0 (Gels)
RN  - 0 (IL1B protein, human)
RN  - 0 (IL6 protein, human)
RN  - 0 (Interleukin-1beta)
RN  - 0 (Interleukin-6)
RN  - 0 (Tumor Necrosis Factor-alpha)
RN  - 9007-34-5 (Collagen)
RN  - E4ES684O93 (2-aminoethoxydiphenyl borate)
RN  - F64QU97QCR (Dantrolene)
RN  - MU72812GK0 (Creatine)
MH  - Boron Compounds/pharmacology
MH  - CRISPR-Cas Systems
MH  - Cell Differentiation
MH  - Collagen/chemistry
MH  - Creatine/pharmacology
MH  - Dantrolene/pharmacology
MH  - Dystrophin/deficiency/*genetics
MH  - Electric Stimulation/*methods
MH  - Gels
MH  - Gene Expression
MH  - Humans
MH  - Induced Pluripotent Stem Cells/cytology/*metabolism
MH  - Interleukin-1beta/genetics/metabolism
MH  - Interleukin-6/genetics/metabolism
MH  - Models, Biological
MH  - Muscle Contraction/drug effects
MH  - Muscle Fibers, Skeletal/cytology/drug effects/*metabolism
MH  - Muscular Dystrophy, Duchenne/*genetics/metabolism/pathology
MH  - Optogenetics
MH  - Primary Cell Culture
MH  - Tumor Necrosis Factor-alpha/genetics/metabolism
PMC - PMC8233665
OTO - NOTNLM
OT  - Duchenne muscular dystrophy
OT  - EFS training
OT  - contractile dysfunction
OT  - high-throughput
OT  - induced pluripotent stem cells
OT  - mature myotube differentiation model
OT  - muscle overuse
OT  - optogenetics
OT  - skeletal muscle cells
COIS- The authors declare that the modified replating method with collagen gel and EFS 
      culture protocol was patented in Japan (2018–204358). A culture protocol for the 
      screening platform using OS has a patent pending in Japan (2020–212997). The 
      authors also declare that T.U., A.H., and H.S. received research funding from 
      Takeda Pharmaceutical Company Limited. The other authors declare no competing 
      interests.
EDAT- 2021/07/02 06:00
MHDA- 2021/07/02 06:01
PMCR- 2021/06/04
CRDT- 2021/07/01 07:08
PHST- 2020/04/22 00:00 [received]
PHST- 2021/01/28 00:00 [revised]
PHST- 2021/05/10 00:00 [accepted]
PHST- 2021/07/01 07:08 [entrez]
PHST- 2021/07/02 06:00 [pubmed]
PHST- 2021/07/02 06:01 [medline]
PHST- 2021/06/04 00:00 [pmc-release]
AID - S2666-3791(21)00131-2 [pii]
AID - 100298 [pii]
AID - 10.1016/j.xcrm.2021.100298 [doi]
PST - epublish
SO  - Cell Rep Med. 2021 Jun 4;2(6):100298. doi: 10.1016/j.xcrm.2021.100298. 
      eCollection 2021 Jun 15.

PMID- 34030798
OWN - NLM
STAT- MEDLINE
DCOM- 20211025
LR  - 20240226
IS  - 1347-8648 (Electronic)
IS  - 1347-8613 (Linking)
VI  - 146
IP  - 3
DP  - 2021 Jul
TI  - Acetic acid treatment causes renal inflammation and chronic kidney disease in 
      mice.
PG  - 160-168
LID - S1347-8613(21)00035-9 [pii]
LID - 10.1016/j.jphs.2021.04.002 [doi]
AB  - We established a novel mouse model of chronic kidney disease (CKD) using acetic 
      acid and compared it with the 5/6-nephrectomized mouse model. In our novel model, 
      significant increases were observed in blood biochemical values and urinary 
      parameters. Moreover, a decrease in creatinine clearance (Ccr) was observed. This 
      model also demonstrated a higher survival rate than the 5/6-nephrectomized model. 
      Observed histological changes in our model included cell infiltration in the 
      renal interstitium, tubular dilation, regenerated tubules, and 
      glomerulosclerosis. Inflammation of the renal interstitium was particularly 
      remarkable. TNF-α, IL-1β, and ICAM-1 mRNA expression were up-regulated prior to 
      elevation of mean blood pressure and prior to changes in blood biochemical values 
      and urinary parameters. Up-regulation of TGF-β mRNA and down-regulation of 
      nephrin mRNA were also observed at 12 weeks after acetic acid treatment. However, 
      no correlation between the progression of CKD and the decrease in renal blood 
      flow was observed. Finally, repeated losartan administration attenuated the 
      effects of acetic acid-induced renal injury. Our findings suggest that chronic 
      kidney conditions associated with this model may be triggered by interstitial 
      inflammation. Moreover, we suggest that this model is useful for understanding 
      the pathophysiological mechanisms of CKD, and for evaluating the effects of 
      therapeutic agents.
CI  - Copyright © 2021 The Authors. Production and hosting by Elsevier B.V. All rights 
      reserved.
FAU - Hashimoto, Terumasa
AU  - Hashimoto T
AD  - School of Pharmacy, Pharmacology Research Center, Showa University, 1-5-8 
      Hatanodai, Shinagawa-ku, Tokyo, 142 Japan. Electronic address: 
      t-hashi@pharm.showa-u.ac.jp.
FAU - Shibata, Keita
AU  - Shibata K
AD  - School of Pharmacy, Pharmacology Research Center, Showa University, 1-5-8 
      Hatanodai, Shinagawa-ku, Tokyo, 142 Japan.
FAU - Honda, Kazuo
AU  - Honda K
AD  - School of Pharmacy, Pharmacology Research Center, Showa University, 1-5-8 
      Hatanodai, Shinagawa-ku, Tokyo, 142 Japan.
FAU - Nobe, Koji
AU  - Nobe K
AD  - School of Pharmacy, Pharmacology Research Center, Showa University, 1-5-8 
      Hatanodai, Shinagawa-ku, Tokyo, 142 Japan.
LA  - eng
PT  - Comparative Study
PT  - Journal Article
DEP - 20210416
PL  - Japan
TA  - J Pharmacol Sci
JT  - Journal of pharmacological sciences
JID - 101167001
RN  - 0 (IL1B protein, mouse)
RN  - 0 (Interleukin-1beta)
RN  - 0 (Membrane Proteins)
RN  - 0 (Transforming Growth Factor beta)
RN  - 0 (Tumor Necrosis Factor-alpha)
RN  - 0 (nephrin)
RN  - JMS50MPO89 (Losartan)
RN  - MU72812GK0 (Creatine)
RN  - Q40Q9N063P (Acetic Acid)
SB  - IM
MH  - Acetic Acid/*adverse effects
MH  - Animals
MH  - Creatine/metabolism
MH  - *Disease Models, Animal
MH  - Gene Expression
MH  - Interleukin-1beta/genetics/metabolism
MH  - Kidney/pathology
MH  - Losartan/therapeutic use
MH  - Male
MH  - Membrane Proteins/genetics/metabolism
MH  - Metabolic Clearance Rate
MH  - Mice, Inbred Strains
MH  - Nephrectomy/adverse effects
MH  - Renal Insufficiency, Chronic/drug therapy/*etiology/metabolism/pathology
MH  - Transforming Growth Factor beta/genetics/metabolism
MH  - Tumor Necrosis Factor-alpha/genetics/metabolism
MH  - Mice
OTO - NOTNLM
OT  - Acetic acid
OT  - Chronic kidney disease
OT  - Losartan
OT  - Mice
COIS- Declaration of competing interest The authors declare that they have no conflict 
      of interest.
EDAT- 2021/05/26 06:00
MHDA- 2021/10/26 06:00
CRDT- 2021/05/25 05:55
PHST- 2020/09/09 00:00 [received]
PHST- 2021/03/02 00:00 [revised]
PHST- 2021/04/12 00:00 [accepted]
PHST- 2021/05/25 05:55 [entrez]
PHST- 2021/05/26 06:00 [pubmed]
PHST- 2021/10/26 06:00 [medline]
AID - S1347-8613(21)00035-9 [pii]
AID - 10.1016/j.jphs.2021.04.002 [doi]
PST - ppublish
SO  - J Pharmacol Sci. 2021 Jul;146(3):160-168. doi: 10.1016/j.jphs.2021.04.002. Epub 
      2021 Apr 16.

PMID- 33862551
OWN - NLM
STAT- MEDLINE
DCOM- 20211208
LR  - 20231213
IS  - 1878-1705 (Electronic)
IS  - 1567-5769 (Linking)
VI  - 96
DP  - 2021 Jul
TI  - 5-aminolevulinic acid combined with sodium ferrous citrate ameliorated lupus 
      nephritis in a mouse chronic graft-versus-host disease model.
PG  - 107626
LID - S1567-5769(21)00262-9 [pii]
LID - 10.1016/j.intimp.2021.107626 [doi]
AB  - Systemic lupus erythematosus (SLE) is a systemic autoimmune disease characterized 
      by the abnormal activation of immune cells and hypersecretion of autoantibodies 
      and causes irreversible chronic damage, such as lupus nephritis. Chronic 
      graft-versus-host-disease (cGvHD) in mice induced by the injection of parental 
      mouse lymphocytes into F1 hybrids leads to a disease similar to SLE. 
      5-aminolevulinic acid (5-ALA) is a key progenitor of heme, and its combination 
      with sodium ferrous citrate (SFC) can up-regulate the heme oxygenase (HO-1) 
      expression, resulting in an anti-inflammatory effect. While HO-1 had been 
      reported to be involved in T cell activation and can limit immune-based tissue 
      damage through Treg suppression, which promotes effector response. Thus, we 
      hypothesized that treatment with 5-ALA/SFC could ameliorate lupus nephritis in a 
      mouse cGvHD model. Our results showed that 5-ALA/SFC-treatment significantly 
      decreased the anti-double-stranded DNA (ds-DNA) autoantibodies, blood urea 
      nitrogen (BUN) and creatinine (Cre) levels, reduced kidney inflammatory dendritic 
      cells (DCs) and B cell activation, and increased the regulatory T cells (Tregs) 
      at nine weeks. Furthermore, 5-ALA/SFC suppressed mRNA expression of TNF-α, IL-1β, 
      IFN-γ and markers on DCs. In addition, we also found that 5-ALA/SFC treatment 
      increased the HO-1 expression on donor-derived DCs and Tregs concurrently, 
      increased the number of Tregs, and reduced the population of activated DCs, B 
      cells and CD8(+) T cells at three weeks (early stage of the disease). We thus 
      identified a novel role of 5-ALA/SFC for therapeutically improving the symptoms 
      of lupus nephritis in a mouse cGvHD model and expanded the current understanding 
      of how this immunoregulatory agent can be used to generate beneficial immune 
      responses and treat autoimmune disease.
CI  - Copyright © 2021 Elsevier B.V. All rights reserved.
FAU - Liu, Chi
AU  - Liu C
AD  - Division of Transplantation Immunology, National Research Institute for Child 
      Health and Development, Tokyo, Japan.
FAU - Wang, Zhidan
AU  - Wang Z
AD  - Division of Transplantation Immunology, National Research Institute for Child 
      Health and Development, Tokyo, Japan.
FAU - Hu, Xin
AU  - Hu X
AD  - Division of Transplantation Immunology, National Research Institute for Child 
      Health and Development, Tokyo, Japan.
FAU - Ito, Hidenori
AU  - Ito H
AD  - SBI Pharmaceuticals Co., Ltd, Tokyo, Japan.
FAU - Takahashi, Kiwamu
AU  - Takahashi K
AD  - SBI Pharmaceuticals Co., Ltd, Tokyo, Japan.
FAU - Nakajima, Motowo
AU  - Nakajima M
AD  - SBI Pharmaceuticals Co., Ltd, Tokyo, Japan.
FAU - Tanaka, Tohru
AU  - Tanaka T
AD  - SBI Pharmaceuticals Co., Ltd, Tokyo, Japan.
FAU - Zhu, Ping
AU  - Zhu P
AD  - Guangdong Cardiovascular Institute, Guangdong General Hospital, Guangdong Academy 
      of Medical Sciences, Guangzhou, China.
FAU - Li, Xiao-Kang
AU  - Li XK
AD  - Division of Transplantation Immunology, National Research Institute for Child 
      Health and Development, Tokyo, Japan; Department of Hepatobiliary and Pancreatic 
      Surgery, The First Affiliated Hospital of Zhengzhou University, Zhengzhou, China. 
      Electronic address: ri-k@ncchd.go.jp.
LA  - eng
PT  - Journal Article
DEP - 20210413
PL  - Netherlands
TA  - Int Immunopharmacol
JT  - International immunopharmacology
JID - 100965259
RN  - 0 (Cytokines)
RN  - 0 (Ferrous Compounds)
RN  - 0 (Levulinic Acids)
RN  - 0 (Membrane Proteins)
RN  - 2968PHW8QP (Citric Acid)
RN  - 33KM3X4QQW (ferrous citrate)
RN  - EC 1.14.14.18 (Heme Oxygenase-1)
RN  - EC 1.14.14.18 (Hmox1 protein, mouse)
RN  - MU72812GK0 (Creatine)
SB  - IM
MH  - Animals
MH  - B-Lymphocytes/drug effects
MH  - Blood Urea Nitrogen
MH  - Body Weight/drug effects
MH  - CD8-Positive T-Lymphocytes/drug effects
MH  - Citric Acid/*pharmacology/therapeutic use
MH  - Creatine/blood
MH  - Cytokines/genetics/metabolism
MH  - Disease Models, Animal
MH  - Drug Therapy, Combination
MH  - Female
MH  - Ferrous Compounds/*pharmacology/therapeutic use
MH  - Fibrosis/metabolism/prevention & control
MH  - Graft vs Host Disease/complications/*drug therapy
MH  - Heme Oxygenase-1/genetics/metabolism
MH  - Levulinic Acids/*pharmacology/therapeutic use
MH  - Lupus Nephritis/etiology/pathology/*prevention & control
MH  - Lymphocyte Activation/drug effects
MH  - Membrane Proteins/genetics/metabolism
MH  - Mice
MH  - Spleen/drug effects/immunology
MH  - T-Lymphocytes, Regulatory/drug effects
MH  - Aminolevulinic Acid
OTO - NOTNLM
OT  - 5-aminolevulinic acid
OT  - CD8(+) T cell
OT  - Chronic graft-versus-host-disease
OT  - Sodium ferrous citrate
OT  - Systemic lupus erythematosus
EDAT- 2021/04/17 06:00
MHDA- 2021/12/15 06:00
CRDT- 2021/04/16 20:28
PHST- 2021/01/27 00:00 [received]
PHST- 2021/03/11 00:00 [revised]
PHST- 2021/03/28 00:00 [accepted]
PHST- 2021/04/17 06:00 [pubmed]
PHST- 2021/12/15 06:00 [medline]
PHST- 2021/04/16 20:28 [entrez]
AID - S1567-5769(21)00262-9 [pii]
AID - 10.1016/j.intimp.2021.107626 [doi]
PST - ppublish
[truncated: 1,522,698 more chars]
