# Supplementary material for: Impact of creatine supplementation on inflammation: evidence from a systematic review and meta-analysis of randomized double-blind placebo trials
Source: Front Immunol. 2026 Feb 19;17:1743603. doi: 10.3389/fimmu.2026.1743603 (PMC12961398; doi:10.3389/fimmu.2026.1743603)
Supplement: Supplementary file 2 [file SupplementaryFile1.zip › SR Creatine inflammatory markers (Kell Doutorado). /Supplementary Files/All references/scopus (1).ris]

TY  - JOUR
AU  - Candow, D.G.
AU  - Forbes, S.C.
AU  - Chilibeck, P.D.
AU  - Cornish, S.M.
AU  - Antonio, J.
AU  - Kreider, R.B.
TI  - Effectiveness of creatine supplementation on aging muscle and bone: Focus on falls prevention and inflammation
PY  - 2019
T2  - Journal of Clinical Medicine
VL  - 8
IS  - 4
C7  - 488
DO  - 10.3390/jcm8040488
UR  - https://www.scopus.com/inward/record.uri?eid=2-s2.0-85068984087&doi=10.3390%2fjcm8040488&partnerID=40&md5=4f385b1ef2083fa1bb3d964892b35058
AD  - Faculty of Kinesiology and Health Studies, University of Regina, Regina, S4S 0A2, SK, Canada
AD  - Department of Physical Education, Brandon University, Brandon, R7A 6A9, MB, Canada
AD  - College of Kinesiology, University of Saskatchewan, Saskatoon, S7N 5B2, SK, Canada
AD  - Faculty of Kinesiology and Recreation Management, University of Manitoba, Winnipeg, R3T 2N2, MB, Canada
AD  - Department of Health and Human Performance, Nova Southeastern University, Davie, 33314, FL, United States
AD  - Department of Health and Kinesiology, Texas A&M University, College Station, 77843-4253, TX, United States
AB  - Sarcopenia, defined as the age-related decrease in muscle mass, strength and physical performance, is associated with reduced bone mass and elevated low-grade inflammation. From a healthy aging perspective, interventions which overcome sarcopenia are clinically relevant. Accumulating evidence suggests that exogenous creatine supplementation has the potential to increase aging muscle mass, muscle performance, and decrease the risk of falls and possibly attenuate inflammation and loss of bone mineral. Therefore, the purpose of this review is to: (1) summarize the effects of creatine supplementation, with and without resistance training, in aging adults and discuss possible mechanisms of action, (2) examine the effects of creatine on bone biology and risk of falls, (3) evaluate the potential anti-inflammatory effects of creatine and (4) determine the safety of creatine supplementation in aging adults. © 2019 by the authors. Licensee MDPI, Basel, Switzerland.
KW  - Dynapenia
KW  - Exercise
KW  - Functionality
KW  - Mechanisms
KW  - Safety
KW  - Sarcopenia
KW  - alanine aminotransferase
KW  - creatine
KW  - creatine kinase
KW  - creatinine
KW  - gamma glutamyltransferase
KW  - muscle protein
KW  - placebo
KW  - tumor necrosis factor
KW  - aerobic exercise
KW  - aged
KW  - albuminuria
KW  - bone densitometry
KW  - bone mass
KW  - bone metabolism
KW  - bone mineral
KW  - bone remodeling
KW  - bone stress
KW  - bone turnover
KW  - cell swelling
KW  - creatinine clearance
KW  - diet supplementation
KW  - dual energy X ray absorptiometry
KW  - endurance
KW  - falling
KW  - Fourier transform spectroscopy
KW  - fracture
KW  - healthy aging
KW  - human
KW  - inflammation
KW  - mechanotransduction
KW  - menopause
KW  - muscle fatigue
KW  - muscle function
KW  - muscle mass
KW  - muscle strength
KW  - muscle thickness
KW  - osteoblast
KW  - osteoclast
KW  - osteolysis
KW  - ovariectomy
KW  - oxidative stress
KW  - Parkinson disease
KW  - physical performance
KW  - protein expression
KW  - protein synthesis
KW  - Raman spectrometry
KW  - resistance training
KW  - Review
KW  - sarcopenia
PB  - MDPI
SN  - 20770383 (ISSN)
LA  - English
J2  - J. Clin. Med.
M3  - Review
DB  - Scopus
N1  - Export Date: 19 April 2025; Cited By: 92; Correspondence Address: D.G. Candow; Faculty of Kinesiology and Health Studies, University of Regina, Regina, S4S 0A2, Canada; email: Darren.Candow@uregina.ca
ER  -

TY  - JOUR
AU  - Santos, R.V.T.
AU  - Bassit, R.A.
AU  - Caperuto, E.C.
AU  - Costa Rosa, L.F.B.P.
TI  - The effect of creatine supplementation upon inflammatory and muscle soreness markers after a 30km race
PY  - 2004
T2  - Life Sciences
VL  - 75
IS  - 16
SP  - 1917
EP  - 1924
DO  - 10.1016/j.lfs.2003.11.036
UR  - https://www.scopus.com/inward/record.uri?eid=2-s2.0-4143061535&doi=10.1016%2fj.lfs.2003.11.036&partnerID=40&md5=193678d62c7bf6aed06295aac0b70674
AD  - Laboratory of Metabolism, Institute of Biomedical Sciences, University of São Paulo, Brazil
AD  - Depto. de Histologia e Embriologia, Inst. de Cienciasncias Biomed. I, Universidade de São Paulo, 05508-900, Butantan, São Paulo, Av. Lineu Prestes, 1524, Brazil
AB  - We have evaluated the effect of a creatine supplementation protocol upon inflammatory and muscle soreness markers: creatine kinase (CK), lactate dehydrogenase (LDH), prostaglandin E2 (PGE2) and tumor necrosis factor-alpha (TNF-α) after running 30km. Runners with previously experience in running marathons, with their personal best between 2.5-3h were supplemented for 5 days prior to the 30km race with 4 doses of 5g of creatine and 15g of maltodextrine per day while the control group received the same amount of maltodextrine. Pre-race blood samples were collected immediately before running the 30km, and 24h after the end of the test (the post-race samples). After the test, athletes from the control group presented an increase in plasma CK (4.4-fold), LDH (43%), PGE2 6.6-fold) and TNF-α (2.34-fold) concentrations, indicating a high level of cell injury and inflammation. Creatine supplementation attenuated the changes observed for CK (by 19%), PGE2 and TNF-α (by 60.9% and 33.7%, respectively, p<0.05) and abolished the increase in LDH plasma concentration observed after running 30km, The athletes did not present any side effects such as cramping, dehydration or diarrhea, neither during the period of supplementation, nor during the 30km race. All the athletes finished the race in a time equivalent to their personal best ± 5.8%. These results indicate that creatine supplementation reduced cell damage and inflammation after an exhaustive intense race. © 2004 Elsevier Inc. All rights reserved.
KW  - Creatine supplementation
KW  - Inflammation
KW  - Long distance running
KW  - Muscle soreness
KW  - PGE2
KW  - Adult
KW  - Analysis of Variance
KW  - Creatine
KW  - Creatine Kinase
KW  - Dietary Supplements
KW  - Dinoprostone
KW  - Humans
KW  - L-Lactate Dehydrogenase
KW  - Male
KW  - Muscle Fatigue
KW  - Muscle, Skeletal
KW  - Myositis
KW  - Running
KW  - Tumor Necrosis Factor-alpha
KW  - Elagatis
KW  - creatine kinase
KW  - creatinine
KW  - lactate dehydrogenase
KW  - prostaglandin E2
KW  - tumor necrosis factor alpha
KW  - article
KW  - athlete
KW  - cell damage
KW  - cell death
KW  - concentration response
KW  - dehydration
KW  - diarrhea
KW  - human
KW  - inflammation
KW  - information processing
KW  - marathon runner
KW  - medical assessment
KW  - race
KW  - running
KW  - sampling
KW  - supplementation
SN  - 00243205 (ISSN)
C2  - 15306159
LA  - English
J2  - Life Sci.
M3  - Article
DB  - Scopus
N1  - Export Date: 19 April 2025; Cited By: 123; Correspondence Address: L.F.B.P. Costa Rosa; Depto. de Histologia e Embriologia, Inst. de Cienciasncias Biomed. I, Universidade de São Paulo, 05508-900, Butantan, São Paulo, Av. Lineu Prestes, 1524, Brazil; email: ggrosa@icb.usp.br; CODEN: LIFSA
ER  -

TY  - JOUR
AU  - Tran, N.T.
AU  - Ellery, S.J.
AU  - Kelly, S.B.
AU  - Sévigny, J.
AU  - Chatton, M.
AU  - Lu, H.
AU  - Polglase, G.R.
AU  - Snow, R.J.
AU  - Walker, D.W.
AU  - Galinsky, R.
TI  - Prophylactic Fetal Creatine Supplementation Improves Post-Asphyxial EEG Recovery and Reduces Seizures in Fetal Sheep: Implications for Hypoxic–Ischemic Encephalopathy
PY  - 2025
T2  - Annals of Neurology
VL  - 97
IS  - 4
SP  - 673
EP  - 687
DO  - 10.1002/ana.27150
UR  - https://www.scopus.com/inward/record.uri?eid=2-s2.0-85211165826&doi=10.1002%2fana.27150&partnerID=40&md5=4bf5ff3c10798152bd43ec8ce1932a67
AD  - The Ritchie Centre, Hudson Institute of Medical Research, Melbourne, VIC, Australia
AD  - Department of Obstetrics and Gynecology, Monash University, Melbourne, VIC, Australia
AD  - University of Sherbrooke, QC, Canada
AD  - Department of Pediatrics, Monash University, Melbourne, VIC, Australia
AD  - Institute for Physical Activity and Nutrition, Deakin University, Melbourne, VIC, Australia
AB  - Objective: Hypoxic–ischemic encephalopathy (HIE) is a major cause of perinatal brain injury. Creatine is a dietary supplement that can increase intracellular phosphocreatine to improve the provision of intracellular adenosine triphosphate (ATP) to meet the increase in metabolic demand of oxygen deprivation. Here, we assessed prophylactic fetal creatine supplementation in reducing acute asphyxia-induced seizures, disordered electroencephalography (EEG) activity and cerebral inflammation and cell death histopathology. Methods: Fetal sheep (118 ± 1 days’ gestational age [dGA]; 0.8 gestation) were implanted with electrodes to continuously record EEG and nuchal electromyogram activity. At 121 dGA, fetuses were randomly assigned to sham control (i.v. saline infusion without umbilical cord occlusion [UCO]; SalCon), continuous i.v. creatine infusion (6 mg/kg/h; CrUCO) or isovolumetric saline (SalUCO) followed by UCO at 128 ± 2 dGA that lasted until the mean arterial blood pressure reached 19 mmHg. Brain tissue was collected for histopathology after 72 hours of recovery. Results: Creatine supplementation had no effects on basal systemic or neurological physiology. UCO duration did not differ between CrUCO and SalUCO. After reperfusion, CrUCO fetuses had improved EEG power and frequency recovery and reduced electrographic seizure incidence (SalUCO, 86% vs CrUCO, 29%) and burden. At 72 hours after UCO, cell death in the cerebral cortex and astrogliosis in the periventricular white matter were reduced in CrUCO fetuses compared with SalUCO. Interpretation: Creatine supplementation reduced post-asphyxial seizures and improved EEG recovery. Improvements in functional recovery with creatine were associated with regional reductions in cell death and astrogliosis. Prophylactic creatine treatment has the potential to mitigate functional indices of HIE in the late gestation fetal brain. ANN NEUROL 2025;97:673–687. © 2024 The Author(s). Annals of Neurology published by Wiley Periodicals LLC on behalf of American Neurological Association.
KW  - Animals
KW  - Asphyxia
KW  - Brain
KW  - Creatine
KW  - Dietary Supplements
KW  - Electroencephalography
KW  - Female
KW  - Fetus
KW  - Hypoxia-Ischemia, Brain
KW  - Pregnancy
KW  - Seizures
KW  - Sheep
KW  - ampicillin
KW  - bone wax
KW  - creatine
KW  - cyanoacrylate
KW  - engemycin 100
KW  - glial fibrillary acidic protein
KW  - isoflurane
KW  - lethabarb
KW  - oxytetracycline
KW  - pentobarbital
KW  - sodium chloride
KW  - thiopental
KW  - creatine
KW  - anesthesia
KW  - animal experiment
KW  - animal model
KW  - animal tissue
KW  - arterial pressure
KW  - Article
KW  - asphyxia
KW  - astrocytosis
KW  - autopsy
KW  - bradycardia
KW  - brain cortex
KW  - brain tissue
KW  - cell death
KW  - clinical feature
KW  - comparative study
KW  - continuous infusion
KW  - controlled study
KW  - electroencephalography
KW  - electrographic seizures
KW  - electromyography
KW  - ewe
KW  - fetus
KW  - fetus heart rate
KW  - fetus hypoxia
KW  - gestational age
KW  - histopathology
KW  - hypercapnia
KW  - hypoxic ischemic encephalopathy
KW  - immunohistochemistry
KW  - laparotomy
KW  - mean arterial pressure
KW  - microglia
KW  - neuropathology
KW  - nonhuman
KW  - oxygen saturation
KW  - prophylaxis
KW  - reference electrode
KW  - right hemisphere
KW  - seizure duration
KW  - supplementation
KW  - temporal analysis
KW  - TUNEL assay
KW  - white matter
KW  - animal
KW  - asphyxia
KW  - brain
KW  - complication
KW  - dietary supplement
KW  - drug effect
KW  - drug therapy
KW  - etiology
KW  - female
KW  - hypoxic ischemic encephalopathy
KW  - pathology
KW  - pregnancy
KW  - prevention and control
KW  - seizure
KW  - sheep
PB  - John Wiley and Sons Inc
SN  - 03645134 (ISSN)
C2  - 39644170
LA  - English
J2  - Ann. Neurol.
M3  - Article
DB  - Scopus
N1  - Export Date: 19 April 2025; Cited By: 0; Correspondence Address: N.T. Tran; Address correspondence to Dr ao, Hudson Institute of Medical Research, Melbourne, The Ritchie Centre, Australia; email: nhi.tran@hudson.org.au; D.W. Walker; Hudson Institute of Medical Research, Melbourne, Dr lker, The Ritchie Centre, Australia; email: david.walker@hudson.org.au; R. Galinsky; The Ritchie Centre, Hudson Institute of Medical Research, Melbourne, Australia; email: robert.galinsky@hudson.org.au; CODEN: ANNED
ER  -

TY  - JOUR
AU  - Cornish, S.M.
AU  - Peeler, J.D.
TI  - No effect of creatine monohydrate supplementation on inflammatory and cartilage degradation biomarkers in individuals with knee osteoarthritis
PY  - 2018
T2  - Nutrition Research
VL  - 51
SP  - 57
EP  - 66
DO  - 10.1016/j.nutres.2017.12.010
UR  - https://www.scopus.com/inward/record.uri?eid=2-s2.0-85041669821&doi=10.1016%2fj.nutres.2017.12.010&partnerID=40&md5=5c3bc81127c7e3bba64ee8e5f95cc811
AD  - Faculty of Kinesiology and Recreation Management, University of Manitoba, Winnipeg, Canada
AD  - Health, Leisure, and Human Performance Research Institute, University of Manitoba, Winnipeg, Canada
AD  - Department of Human Anatomy and Cell Sciences, University of Manitoba, Winnipeg, Canada
AD  - Pan Am Clinic, Winnipeg, Canada
AB  - The study purpose was to evaluate the effectiveness of creatine monohydrate supplementation (20 grams/day for 1 week and then 5 grams/day for 11 weeks) on inflammation (C-reactive protein, interleukin-1β interleukin-6, s100 A8/A9, and tumor necrosis factor-α) and cartilage degradation (serum cartilage oligomeric matrix protein) in patients with knee osteoarthritis. We hypothesized that supplementing with creatine monohydrate for 12 weeks would lower biomarkers of inflammation and cartilage degradation in patients with knee osteoarthritis when compared to placebo. A total of 18 patients with mild to moderate knee osteoarthritis were recruited and randomized in a double blind fashion to either a creatine supplementation group (N = 9) or a placebo (N = 9). At baseline and after 12 weeks of supplementation patients had inflammatory and cartilage degradation biomarkers measured in the systemic blood. Further, patients completed the Knee injury and Osteoarthritis Outcome (KOOS) questionnaire as well as had their isometric thigh strength evaluated using an isokinetic dynamometer at both time points. Results indicated that there was no difference between the creatine and placebo groups at 12 week follow up in the inflammatory biomarkers measured nor was there any difference between the groups for cartilage degradation (all P >.05). No statistical differences were noted for the KOOS questionnaire subscales or total score (all P >.05). Muscle strength testing indicated a main effect of time for both groups where isometric thigh strength at 0° of knee flexion was lowered significantly (P =.047). No other significant differences were found in the strength data. We conclude that 12 weeks of supplementation with creatine monohydrate does not affect inflammatory biomarkers, cartilage degradation, KOOS scores, or muscle strength in patients with mild to moderate knee osteoarthritis. © 2018
KW  - Creatine monohydrate
KW  - Cytokines
KW  - Double-blind
KW  - Inflammation
KW  - Knee osteoarthritis
KW  - Aged
KW  - Biomarkers
KW  - C-Reactive Protein
KW  - Calgranulin A
KW  - Cartilage
KW  - Cartilage Oligomeric Matrix Protein
KW  - Creatine
KW  - Dietary Supplements
KW  - Double-Blind Method
KW  - Female
KW  - Humans
KW  - Inflammation
KW  - Interleukin-1beta
KW  - Interleukin-6
KW  - Knee Joint
KW  - Male
KW  - Middle Aged
KW  - Osteoarthritis, Knee
KW  - Tumor Necrosis Factor-alpha
KW  - biological marker
KW  - C reactive protein
KW  - calgranulin A
KW  - calgranulin B
KW  - cartilage oligomeric matrix protein
KW  - creapure
KW  - creatine
KW  - interleukin 1beta
KW  - interleukin 6
KW  - placebo
KW  - protein S 100
KW  - tumor necrosis factor
KW  - biological marker
KW  - C reactive protein
KW  - calgranulin A
KW  - cartilage oligomeric matrix protein
KW  - COMP protein, human
KW  - creatine
KW  - interleukin 1beta
KW  - interleukin 6
KW  - tumor necrosis factor
KW  - adult
KW  - aged
KW  - Article
KW  - cartilage degeneration
KW  - clinical article
KW  - clinical effectiveness
KW  - clinical evaluation
KW  - controlled study
KW  - double blind procedure
KW  - drug efficacy
KW  - female
KW  - human
KW  - knee function
KW  - knee osteoarthritis
KW  - male
KW  - muscle isometric contraction
KW  - muscle strength
KW  - priority journal
KW  - protein blood level
KW  - randomized controlled trial
KW  - treatment duration
KW  - treatment outcome
KW  - treatment planning
KW  - blood
KW  - cartilage
KW  - dietary supplement
KW  - drug effect
KW  - inflammation
KW  - knee
KW  - knee osteoarthritis
KW  - metabolism
KW  - middle aged
KW  - pathology
PB  - Elsevier Inc.
SN  - 02715317 (ISSN)
C2  - 29673544
LA  - English
J2  - Nutr. Res.
M3  - Article
DB  - Scopus
N1  - Export Date: 19 April 2025; Cited By: 12; Correspondence Address: S.M. Cornish; 117 Frank Kennedy Centre, Faculty of Kinesiology and Recreation Management, University of Manitoba, Winnipeg, R3T 2N2, Canada; email: Stephen.Cornish@umanitoba.ca; CODEN: NTRSD
ER  -

TY  - JOUR
AU  - Iqbal, S.
AU  - Ali, M.
AU  - Iqbal, F.
TI  - Effect of creatine monohydrate supplementation on relative serum level of IL-6 and IL-18 following neonatal hypoxia ischemia in male albino mouse
PY  - 2015
T2  - Pakistan Journal of Pharmaceutical Sciences
VL  - 28
IS  - 6
SP  - 2141
EP  - 2145
UR  - https://www.scopus.com/inward/record.uri?eid=2-s2.0-84947908059&partnerID=40&md5=1d1d06d62a8d229d13522f4ace3c051d
AD  - Institute of Pure and Applied Biology, Zoology Division, Bahauddin Zakariya University, Multan, Pakistan
AD  - Institute of Molecular Biology and Biotechnology, Bahauddin Zakariya University, Multan, Pakistan
AB  - IL-6 has been reported to have neuroprotective effects against cerebral ischemia while IL-8 is a pro inflammatory cytokine structurally related to interleukin-1 family. In the present study, we tried to determine whether 2% Creatine monohydrate supplementation for variable duration influence the IL-6 and 18 concentrations in the serum of male albino mouse following right common carotid artery ligation and hypoxia (8% oxygen) for 25 minutes. Our result revealed that serum concentration of IL6 (P=0.0001) as well as IL-18 (P=0.003) were significantly higher in mice supplemented with creatine monohydrate for 15 weeks than in male albino mice on normal rodent diet following hypoxic ischemic insult indicating that long term creatine monohydrate supplementation up regulates the IL-6 and IL-18 concentrations triggering the neuroinflammatory and neuroprotective responses.
KW  - Creatine
KW  - Hypoxia ischemia
KW  - Interleukin 18
KW  - Interleukin 6
KW  - Animals
KW  - Animals, Newborn
KW  - Asphyxia Neonatorum
KW  - Biomarkers
KW  - Creatine
KW  - Dietary Supplements
KW  - Disease Models, Animal
KW  - Hypoxia-Ischemia, Brain
KW  - Inflammation Mediators
KW  - Interleukin-18
KW  - Interleukin-6
KW  - Male
KW  - Mice
KW  - Neuroprotective Agents
KW  - Time Factors
KW  - Up-Regulation
KW  - creatine
KW  - interleukin 6
KW  - interleukin 8
KW  - oxygen
KW  - autacoid
KW  - biological marker
KW  - creatine
KW  - interleukin 18
KW  - interleukin 6
KW  - interleukin-6, mouse
KW  - neuroprotective agent
KW  - albino mouse
KW  - animal experiment
KW  - animal model
KW  - animal tissue
KW  - Article
KW  - carotid artery ligation
KW  - controlled study
KW  - diet supplementation
KW  - drug effect
KW  - hypoxic ischemic encephalopathy
KW  - male
KW  - mouse
KW  - nervous system inflammation
KW  - neuroprotection
KW  - newborn
KW  - newborn hypoxia
KW  - nonhuman
KW  - protein blood level
KW  - right common carotid artery
KW  - animal
KW  - Asphyxia Neonatorum
KW  - blood
KW  - dietary supplement
KW  - disease model
KW  - Hypoxia-Ischemia, Brain
KW  - immunology
KW  - time factor
KW  - upregulation
PB  - Pakistan Journal of Pharmaceutical Sciences
SN  - 1011601X (ISSN)
C2  - 26639507
LA  - English
J2  - Pak. J. Pharma. Sci.
M3  - Article
DB  - Scopus
N1  - Export Date: 19 April 2025; Cited By: 3; Correspondence Address: F. Iqbal; Institute of Pure and Applied Biology, Zoology Division, Bahauddin Zakariya University, Multan, Pakistan; email: furhan.iqbal@bzu.edu.pk
ER  -

TY  - JOUR
AU  - Laskou, F.
AU  - Dennison, E.
TI  - Interaction of nutrition and exercise on bone and muscle
PY  - 2019
T2  - European Endocrinology
VL  - 15
IS  - 1
SP  - 11
EP  - 12
DO  - 10.17925/EE.2019.15.1.11
UR  - https://www.scopus.com/inward/record.uri?eid=2-s2.0-85074292573&doi=10.17925%2fEE.2019.15.1.11&partnerID=40&md5=47fb4abcb51364c5eb985a531ebda206
AD  - MRC Lifecourse Epidemiology Unit, University of Southampton, Southampton General Hospital, Southampton, SO16 6YD, United Kingdom
AB  - Physical activity and nutritional factors, such as calcium and vitamin D intake, have been shown in numerous studies to be beneficial to musculoskeletal health at different points in the lifecourse. However, the evidence that physical activity and nutrition may act synergistically for benefit is far more sparce; the best data come from studies that consider calcium, vitamin D or creatine supplementation in combination with physical activity interventions to promote better musculoskeletal health. Some observational data also suggest that a 'healthier' lifestyle, characterised by a more 'prudent' diet and higher reported levels of physical activity is also associated with better musculoskeletal health in late adulthood. Given the public health burden of osteoporosis and sarcopenia in our aging population, well designed randomised controlled trials are now timely and much needed. © 2019 Societa Editrice Universo. All rights reserved.
KW  - Activity
KW  - Bone
KW  - Lifecourse
KW  - Muscle
KW  - Nutrition
KW  - calcium
KW  - cytokine
KW  - growth factor
KW  - hormone
KW  - aging
KW  - body composition
KW  - bone
KW  - calcium intake
KW  - dietary pattern
KW  - dietary supplement
KW  - endurance training
KW  - exercise
KW  - human
KW  - muscle function
KW  - muscle mass
KW  - muscle strength
KW  - nutrition
KW  - osteoporosis
KW  - physical activity
KW  - physical performance
KW  - resistance training
KW  - Review
KW  - sarcopenia
PB  - Touch Briefings
SN  - 17583772 (ISSN)
LA  - English
J2  - Eur. Endocrinol.
M3  - Review
DB  - Scopus
N1  - Export Date: 19 April 2025; Cited By: 9; Correspondence Address: E. Dennison; MRC Lifecourse Epidemiology Unit, University of Southampton, Southampton General Hospital, Southampton, SO16 6YD, United Kingdom; email: emd@mrc.soton.ac.uk
ER  -

TY  - JOUR
AU  - Cella, P.S.
AU  - de Matos, R.L.N.
AU  - Marinello, P.C.
AU  - Guimarães, T.A.S.
AU  - Nunes, J.H.C.
AU  - Moura, F.A.
AU  - Bracarense, A.P.F.R.L.
AU  - Chimin, P.
AU  - Deminice, R.
TI  - Creatine Supplementation Mitigates Doxorubicin-Induced Skeletal Muscle Dysfunction but Not Cardiotoxicity
PY  - 2025
T2  - Nutrition and Cancer
VL  - 77
IS  - 4-5
SP  - 506
EP  - 517
DO  - 10.1080/01635581.2025.2461257
UR  - https://www.scopus.com/inward/record.uri?eid=2-s2.0-85217028346&doi=10.1080%2f01635581.2025.2461257&partnerID=40&md5=f8a4f184acbd6a62f9322cfa56f3e106
AD  - Department of Physical Education, State University of Londrina, PR, Londrina, Brazil
AD  - Department of Chemistry, State University of Londrina, PR, Londrina, Brazil
AD  - The University of Texas MD Anderson Cancer Center, Houston, TX, United States
AD  - Laboratory of Applied Biomechanics State University of Londrina, Londrina, Paraná, Brazil
AD  - State University of Londrina, Laboratory of Animal Pathology, Paraná, Brazil
AB  - Creatine has demosntrated protective effects against muscle dysfunction, but its potential protection against doxorubicin-induced cardio and skeletal muscle toxicity remains poorly understood. We aimed to investigate the protective effects of creatine supplementation against doxorubicin-induced cardio and skeletal muscle myotoxicity. This study analyzed twenty male C57BL/6J mice, divided into three groups: Control (C; n = 6), Dox (n = 7) which received weekly doxorubicin injections (16 mg/kg i.p. in 20 days) and DoxCr (n = 7) with both doxorubicin and creatine supplementation (4%). Doxorubicin administration induced skeletal muscle atrophy in extensor digitorum longus (EDL) (-28%) and soleus muscles (-17%), accompanied by a decline in muscle strength. This atrophic response was concomitant with increased oxidative stress and elevated levels of IL-6. Cardiotoxic effects of doxorubicin were marked by a 15% reduction in cardiac mass and a significant 21% decrease in cardiomyocyte diameter, alongside a substantial 58% rise in IL-6 levels. On the opposite creatine supplementation mitigated doxorubicin-induced oxidative stress (elevated MDA and IL-6, and reduced GSH/GSSG ratio) and prevented skeletal muscle atrophy in both the EDL and soleus muscles, while also enhancing muscle strength. However, protective effects were not observed in cardiac muscle. Creatine protects skeletal, but not cardiac muscle against doxorubicin-induced toxicity, atrophy and strength loss. © 2025 Taylor & Francis Group, LLC.
KW  - Animals
KW  - Cardiotoxicity
KW  - Creatine
KW  - Dietary Supplements
KW  - Doxorubicin
KW  - Interleukin-6
KW  - Male
KW  - Mice
KW  - Mice, Inbred C57BL
KW  - Muscle Strength
KW  - Muscle, Skeletal
KW  - Muscular Atrophy
KW  - Myocardium
KW  - Oxidative Stress
KW  - creatine
KW  - doxorubicin
KW  - glutathione
KW  - glutathione disulfide
KW  - interleukin 6
KW  - malonaldehyde
KW  - creatine
KW  - doxorubicin
KW  - interleukin 6
KW  - animal experiment
KW  - animal model
KW  - animal tissue
KW  - Article
KW  - cardiotoxicity
KW  - controlled study
KW  - diet supplementation
KW  - extensor digitorum longus muscle
KW  - frailty
KW  - longitudinal study
KW  - male
KW  - mouse
KW  - muscle atrophy
KW  - muscle strength
KW  - muscle toxicity
KW  - nonhuman
KW  - oxidative stress
KW  - soleus muscle
KW  - animal
KW  - C57BL mouse
KW  - cardiac muscle
KW  - cardiotoxicity
KW  - dietary supplement
KW  - drug effect
KW  - metabolism
KW  - muscle atrophy
KW  - oxidative stress
KW  - pathology
KW  - prevention and control
KW  - skeletal muscle
PB  - Taylor and Francis Ltd.
SN  - 01635581 (ISSN)
C2  - 39907272
LA  - English
J2  - Nutr. Cancer
M3  - Article
DB  - Scopus
N1  - Export Date: 19 April 2025; Cited By: 0; Correspondence Address: P.S. Cella; Department of Physical Education, Faculty of Physical Education and Sport - State University of Londrina, Londrina, Rodovia Celso Garcia Cid | Pr 445 Km 380 | Campus Universitário, Paraná, Brazil; email: paola.sanches.cella@uel.br; CODEN: NUCAD
ER  -

TY  - JOUR
AU  - Leem, Y.-H.
AU  - Park, J.-S.
AU  - Park, J.-E.
AU  - Kim, D.-Y.
AU  - Kim, H.-S.
TI  - Creatine supplementation with exercise reduces α-synuclein oligomerization and necroptosis in Parkinson's disease mouse model
PY  - 2024
T2  - Journal of Nutritional Biochemistry
VL  - 126
C7  - 109586
DO  - 10.1016/j.jnutbio.2024.109586
UR  - https://www.scopus.com/inward/record.uri?eid=2-s2.0-85184796153&doi=10.1016%2fj.jnutbio.2024.109586&partnerID=40&md5=db15a812cee00a07b5f7a6fe2699d4fa
AD  - Department of Molecular Medicine, Inflammation-Cancer Microenvironment Research Center, School of Medicine, Ewha Womans University, Seoul, South Korea
AD  - Department of Brain & Cognitive Sciences, Ewha Womans University, Seoul, South Korea
AB  - Parkinson's disease (PD) is an incurable neurological disorder that causes typical motor deficits. In this study, we investigated the effects of creatine supplementation and exercise in the subacute 1-methyl-4-phenyl-1,2,3,6-tetrahydropyridine (MPTP) mouse model of PD. We found that 2% creatine supplementation and/or exercise intervention for 4 weeks elicited neurobehavioral recovery and neuroprotective effects regarding dopaminergic cell loss in MPTP-treated mice; this effect implies functional preservation of dopaminergic cells in the substantia nigra, as reflected by tyrosine hydroxylase expression recovery. Creatine and exercise reduced necroptotic activity in dopaminergic cells by lowering mixed lineage kinase domain-like protein (MLKL) modification to active phenotypes (phosphorylation at Ser345 and oligomerization) and phosphorylated receptor-interacting protein kinase 1 (RIPK1) (Ser166-p) and RIPK3 (Ser232-p) levels. In addition, creatine and exercise reduced the MPTP-induced increase in pathogenic α-synuclein forms, such as Ser129 phosphorylation and oligomerization. Furthermore, creatine and exercise had anti-inflammatory and antioxidative effects in MPTP mice, as evidenced by a decrease in microglia activation, NF-κB-dependent pro-inflammatory molecule expression, and increase in antioxidant enzyme expression. These phenotypic changes were associated with the exercise/creatine-induced AMP-activated protein kinase (AMPK)/nuclear factor erythroid 2-related factor 2 (Nrf2) and sirtuin 3 (SIRT3)/forkhead box O3 (FoxO3a) signaling pathways. In all experiments, combining creatine with exercise resulted in considerable improvement over either treatment alone. Consequently, these findings suggest that creatine supplementation with exercise has anti-inflammatory, antioxidative, and anti-α-synucleinopathy effects, thereby reducing necroptotic cell death in a PD mouse model. © 2024 Elsevier Inc.
KW  - creatine
KW  - exercise
KW  - neuroinflammation
KW  - oxidative stress
KW  - Parkinson's disease
KW  - α-synucleinopathy
KW  - 1-Methyl-4-phenyl-1,2,3,6-tetrahydropyridine
KW  - alpha-Synuclein
KW  - Animals
KW  - Anti-Inflammatory Agents
KW  - Creatine
KW  - Dietary Supplements
KW  - Disease Models, Animal
KW  - Dopaminergic Neurons
KW  - Mice
KW  - Mice, Inbred C57BL
KW  - Necroptosis
KW  - Neuroprotective Agents
KW  - Parkinson Disease
KW  - 1,2,3,6 tetrahydro 1 methyl 4 phenylpyridine
KW  - alpha synuclein
KW  - creatine
KW  - heme oxygenase 1
KW  - hydroxymethylglutaryl coenzyme A reductase kinase
KW  - immunoglobulin enhancer binding protein
KW  - inducible nitric oxide synthase
KW  - interleukin 1beta
KW  - manganese superoxide dismutase
KW  - mixed lineage kinase
KW  - protein kinase
KW  - reduced nicotinamide adenine dinucleotide (phosphate) dehydrogenase (quinone)
KW  - sirtuin 3
KW  - transcription factor FKHRL1
KW  - transcription factor Nrf2
KW  - tumor necrosis factor
KW  - 1,2,3,6 tetrahydro 1 methyl 4 phenylpyridine
KW  - alpha synuclein
KW  - antiinflammatory agent
KW  - creatine
KW  - neuroprotective agent
KW  - adult
KW  - animal experiment
KW  - animal model
KW  - animal tissue
KW  - antiinflammatory activity
KW  - antioxidant activity
KW  - Article
KW  - cell activation
KW  - cell loss
KW  - controlled study
KW  - dopaminergic nerve cell
KW  - enzyme phosphorylation
KW  - exercise
KW  - human
KW  - human cell
KW  - male
KW  - microglia
KW  - mouse
KW  - mouse model
KW  - necroptosis
KW  - neuroprotection
KW  - nonhuman
KW  - oligomerization
KW  - Parkinson disease
KW  - phenotype
KW  - preservation
KW  - protein expression
KW  - signal transduction
KW  - substantia nigra
KW  - supplementation
KW  - animal
KW  - C57BL mouse
KW  - dietary supplement
KW  - disease model
KW  - metabolism
KW  - necroptosis
KW  - Parkinson disease
PB  - Elsevier Inc.
SN  - 09552863 (ISSN)
C2  - 38262563
LA  - English
J2  - J. Nutr. Biochem.
M3  - Article
DB  - Scopus
N1  - Export Date: 19 April 2025; Cited By: 9; Correspondence Address: H.-S. Kim; Gangseo-gu, 808-1 Magok-dong, Seoul, 07804, South Korea; email: hskimp@ewha.ac.kr; CODEN: JNBIE
ER  -

TY  - JOUR
AU  - Costa Godinho, L.R.L.
AU  - Cella, P.S.
AU  - Guimarães, T.A.S.
AU  - Palma, G.H.D.
AU  - Nunes, J.H.C.
AU  - Deminice, R.
TI  - Creatine Supplementation Potentiates Exercise Protective Effects against Doxorubicin-Induced Hepatotoxicity in Mice
PY  - 2023
T2  - Antioxidants
VL  - 12
IS  - 4
C7  - 823
DO  - 10.3390/antiox12040823
UR  - https://www.scopus.com/inward/record.uri?eid=2-s2.0-85156228096&doi=10.3390%2fantiox12040823&partnerID=40&md5=131b737130050114e5d03ced99e9b61b
AD  - Physical Education and Sports Institute, State University of Londrina, PR, Londrina, 86057-970, Brazil
AB  - We tested the hypothesis that creatine supplementation may potentiate exercise’s protective effects against doxorubicin-induced hepatotoxicity. Thirty-eight Swiss mice were randomly allocated into five groups: control (C, n = 7), exercised (Ex, n = 7), treated with doxorubicin (Dox, n = 8), treated with doxorubicin and exercised (DoxEx, n = 8), and treated with doxorubicin, exercised, and supplemented with creatine (DoxExCr, n = 8). Doxorubicin was administered weekly (i.p.) for a total dose of 12 mg/kg. Creatine supplementation (2% added to the diet) and strength training (climbing stairs, 3 times a week) were performed for a total of 5 weeks. The results demonstrated that doxorubicin caused hepatotoxicity, which was evidenced by increased (p < 0.05) hepatic markers of inflammation (i.e., TNF-α and IL-6) and oxidative damage, while the redox status (GSH/GSSG) was reduced. The plasma concentrations of liver transaminases were also significantly (p < 0.05) elevated. Furthermore, doxorubicin-treated animals presented hepatic fibrosis and histopathological alterations such as cellular degeneration and the infiltration of interstitial inflammatory cells. Exercise alone partly prevented doxorubicin-induced hepatotoxicity; thus, when combined with creatine supplementation, exercise was able to attenuate inflammation and oxidative stress, morphological alterations, and fibrosis. In conclusion, creatine supplementation potentiates the protective effects of exercise against doxorubicin-induced hepatotoxicity in mice. © 2023 by the authors.
KW  - cancer
KW  - chemotherapy
KW  - food supplement
KW  - liver toxicity
KW  - strength training
PB  - MDPI
SN  - 20763921 (ISSN)
LA  - English
J2  - Antioxidants
M3  - Article
DB  - Scopus
N1  - Export Date: 19 April 2025; Cited By: 10; Correspondence Address: R. Deminice; Physical Education and Sports Institute, State University of Londrina, Londrina, PR, 86057-970, Brazil; email: rdeminice@uel.br
ER  -

TY  - JOUR
AU  - Northeast, B.
AU  - Clifford, T.
TI  - The effect of creatine supplementation on markers of exercise-induced muscle damage: A systematic review and meta-analysis of human intervention trials
PY  - 2021
T2  - International Journal of Sport Nutrition and Exercise Metabolism
VL  - 31
IS  - 3
SP  - 276
EP  - 291
DO  - 10.1123/IJSNEM.2020-0282
UR  - https://www.scopus.com/inward/record.uri?eid=2-s2.0-85105248722&doi=10.1123%2fIJSNEM.2020-0282&partnerID=40&md5=476ffd80b61e9b5ce408b878f71ca280
AD  - Loughborough University, United Kingdom
AB  - This systematic review and meta-analysis examined the effects of creatine supplementation on recovery from exercise-induced muscle damage, and is reported according to the PRISMA guidelines. MEDLINE and SPORTDiscus were searched for articles from inception until April 2020. Inclusion criteria were adult participants (≥18 years); creatine provided before and/or after exercise versus a noncreatine comparator; measurement of muscle function recovery, muscle soreness, inflammation, myocellular protein efflux, oxidative stress; range of motion; randomized controlled trials in humans. Thirteen studies (totaling 278 participants; 235 males and 43 females; age range 20–60 years) were deemed eligible for analysis. Data extraction was performed independently by both authors. The Cochrane Collaboration Risk of Bias Tool was used to critically appraise the studies; forest plots were generated with random-effects model and standardized mean differences. Creatine supplementation did not alter muscle strength, muscle soreness, range of motion, or inflammation at each of the five follow-up times after exercise (<30 min, 24, 48, 72, and 96 hr; p > .05). Creatine attenuated creatine kinase activity at 48-hr postexercise (standardized mean difference: -1.06; 95% confidence interval [-1.97, -0.14]; p = .02) but at no other time points. High (I2; >75%) and significant (Chi2; p < .01) heterogeneity was identified for all outcome measures at various follow-up times. In conclusion, creatine supplementation does not accelerate recovery following exercise-induced muscle damage; however, well-controlled studies with higher sample sizes are warranted to verify these conclusions. © 2021 Human Kinetics, Inc.
KW  - Antioxidants
KW  - Exercise recovery
KW  - Nutrition
KW  - Oxidative stress
KW  - Phosphocreatine
KW  - Adult
KW  - Biomarkers
KW  - Chi-Square Distribution
KW  - Confidence Intervals
KW  - Creatine
KW  - Creatine Kinase
KW  - Dietary Supplements
KW  - Exercise
KW  - Female
KW  - Humans
KW  - L-Lactate Dehydrogenase
KW  - Male
KW  - Middle Aged
KW  - Muscle Proteins
KW  - Muscle Strength
KW  - Myalgia
KW  - Myositis
KW  - Oxidative Stress
KW  - Performance-Enhancing Substances
KW  - Publication Bias
KW  - Randomized Controlled Trials as Topic
KW  - Range of Motion, Articular
KW  - Recovery of Function
KW  - Time Factors
KW  - Young Adult
KW  - atorvastatin
KW  - carbohydrate
KW  - carboxymethylcellulose
KW  - creatine
KW  - creatine kinase
KW  - glucose
KW  - lactate dehydrogenase
KW  - maltodextrin
KW  - muscle protein
KW  - myocellular protein
KW  - unclassified drug
KW  - biological marker
KW  - creatine
KW  - creatine kinase
KW  - lactate dehydrogenase
KW  - muscle protein
KW  - performance enhancing substance
KW  - adult
KW  - athlete
KW  - diet supplementation
KW  - enzyme activity
KW  - exercise
KW  - exercise induced muscle damage
KW  - female
KW  - follow up
KW  - human
KW  - loading drug dose
KW  - maintenance therapy
KW  - male
KW  - meta analysis
KW  - middle aged
KW  - muscle function
KW  - muscle injury
KW  - muscle strength
KW  - myalgia
KW  - myositis
KW  - oxidative stress
KW  - protein transport
KW  - randomized controlled trial (topic)
KW  - range of motion
KW  - Review
KW  - systematic review
KW  - treatment duration
KW  - young adult
KW  - chi square distribution
KW  - confidence interval
KW  - convalescence
KW  - dietary supplement
KW  - drug effect
KW  - joint characteristics and functions
KW  - metabolism
KW  - myalgia
KW  - physiology
KW  - publishing
KW  - time factor
PB  - Human Kinetics Publishers Inc.
SN  - 1526484X (ISSN)
C2  - 33631721
LA  - English
J2  - Int. J. Sport Nutr. Exer. Metabol.
M3  - Review
DB  - Scopus
N1  - Export Date: 19 April 2025; Cited By: 17; Correspondence Address: T. Clifford; Loughborough University, United Kingdom; email: t.clifford@lboro.ac.uk; CODEN: IJSNA
ER  -

TY  - JOUR
AU  - Hayward, S.
AU  - Wilborn, C.D.
AU  - Taylor, L.W.
AU  - Urbina, S.L.
AU  - Outlaw, J.J.
AU  - Foster, C.A.
AU  - Roberts, M.D.
TI  - Effects of a high protein and omega-3-enriched diet with or without creatine supplementation on markers of soreness and inflammation during 5 consecutive days of high volume resistance exercise in females
PY  - 2016
T2  - Journal of Sports Science and Medicine
VL  - 15
IS  - 4
SP  - 704
EP  - 714
UR  - https://www.scopus.com/inward/record.uri?eid=2-s2.0-84996561851&partnerID=40&md5=b45bb2961a14100546fe83ba4522416d
AD  - Department of Physical Therapy, Graduate School, University of Mary Hardin-Baylor, Belton, TX, United States
AD  - Human Performance Laboratory, Exercise and Sport Sciences Department, University of Mary Hardin-Baylor, Belton, TX, United States
AD  - Molecular and Applied Sciences Laboratory, School of Kinesiology, Auburn University, Auburn, AL, United States
AD  - Department of Physiology and Cellular Biology, Edward Via College of Osteopathic Medicine – Auburn Campus, Auburn, AL, United States
AB  - We examined if two different dietary interventions affected markers of soreness and inflammation over a 5-day high-volume resistance training protocol in females that resistance-trained 8 weeks prior. Twenty-eight females (age: 20 ± 1 yr; body mass: 63.5 ± 1.6 kg, height: 1.67 ± 0.01 m) completed 4 weeks of pre-training (weeks 1-4) followed by a subsequent 4-week training period along with a dietary intervention (weeks 5-8). Dietary interventions from weeks 5-8 included: a) no intervention (CTL, n = 10) b) a higher-protein diet supplemented with hydrolyzed whey protein (50 g/d) and omega-3 fatty acids (900 mg/d) (DI, n = 8), and c) the DI condition as well as creatine monohydrate (5 g/d) (DI+C, n = 10). During week 9, participants resistance-trained for five consecutive days whereby 8 sets of 10 target repetitions at 70% one repetition maximum (1RM) were performed each day for bench press, back squat, deadlift, and hip-thrusters with the intent of eliciting muscle soreness and inflammation. Prior to and 24 h following each of the 5 bouts muscle soreness (DOMS) was assessed via questionnaire, and fasting blood was obtained and analyzed for serum cortisol, interleukin-6 (IL-6) and C-reactive protein (CRP). No group*time (G*T) or time effects were observed for training volume over the 5-d overreaching protocol. Furthermore, no group*time (G*T) or time effects were observed for serum cortisol, IL-6 or CRP, and DOMS actually decreased in all groups 24 h following the fifth day training bout. This study demonstrates that, regardless of protein, omega-3 fatty acid and/or creatine supplementation, 5 days of consecutive resistance training does not alter perceived muscle soreness, training volume, and/or markers of inflammation in novice resistance-trained females. © Journal of Sports Science and Medicine.
KW  - Creatine monohydrate
KW  - Inflammation
KW  - Muscle soreness
KW  - Whey protein
PB  - Journal of Sport Science and Medicine
SN  - 13032968 (ISSN)
LA  - English
J2  - J. Sports Sci. Med.
M3  - Article
DB  - Scopus
N1  - Export Date: 19 April 2025; Cited By: 13; Correspondence Address: C.D. Wilborn; The University of Mary Hardin-Baylor UMHB, Human Performance Laboratory, Belton, Box 8010, 76513, United States; email: cwilborn@umhb.edu
ER  -

TY  - JOUR
AU  - Solis, M.Y.
AU  - Hayashi, A.P.
AU  - Artioli, G.G.
AU  - Roschel, H.
AU  - Sapienza, M.T.
AU  - Otaduy, M.C.
AU  - De Sã Pinto, A.L.
AU  - Silva, C.A.
AU  - Sallum, A.M.E.
AU  - Pereira, R.M.R.
AU  - Gualano, B.
TI  - Efficacy and safety of creatine supplementation in juvenile dermatomyositis: A randomized, double-blind, placebo-controlled crossover trial
PY  - 2016
T2  - Muscle and Nerve
VL  - 53
IS  - 1
SP  - 58
EP  - 66
DO  - 10.1002/mus.24681
UR  - https://www.scopus.com/inward/record.uri?eid=2-s2.0-84954375732&doi=10.1002%2fmus.24681&partnerID=40&md5=c8ad54ef99b5cf48b6a2c4c4785bf1ae
AD  - School of Medicine, University of São Paulo, Brazil
AD  - School of Physical Education and Sport, University of São Paulo, Brazil
AB  - Introduction: It has been suggested that creatine supplementation is safe and effective for treating idiopathic inflammatory myopathies, but no pediatric study has been conducted to date. The objective of this study was to examine the efficacy and safety of creatine supplementation in juvenile dermatomyositis (JDM) patients. Methods: In this study, JDM patients received placebo or creatine supplementation (0.1 g/kg/day) in a randomized, crossover, double-blind design. Subjects were assessed at baseline and after 12 weeks. The primary outcome was muscle function. Secondary outcomes included body composition, aerobic conditioning, health-related quality of life, and muscle phosphocreatine (PCr) content. Safety was assessed by laboratory parameters and kidney function measurements. Results: Creatine supplementation did not affect muscle function, intramuscular PCr content, or any other secondary outcome. Kidney function was not affected, and no side effects were reported. Conclusions: Twelve weeks of creatine supplementation in JDM patients were well-tolerated and free of adverse effects, but treatment did not affect muscle function, intramuscular PCr, or any other parameter. © 2016 Wiley Periodicals, Inc.
KW  - Creatine supplementation
KW  - Juvenile dermatomyositis
KW  - Muscle metabolism
KW  - Phosphocreatine
KW  - Physical function
KW  - Adolescent
KW  - Body Composition
KW  - Bone Density
KW  - Child
KW  - Creatine
KW  - Cross-Over Studies
KW  - Cytokines
KW  - Dermatomyositis
KW  - Dietary Supplements
KW  - Double-Blind Method
KW  - Eating
KW  - Exercise
KW  - Female
KW  - Humans
KW  - Magnetic Resonance Imaging
KW  - Magnetic Resonance Spectroscopy
KW  - Male
KW  - Muscle, Skeletal
KW  - Phosphocreatine
KW  - Quality of Life
KW  - Sensitivity and Specificity
KW  - Surveys and Questionnaires
KW  - Visual Analog Scale
KW  - Young Adult
KW  - creatine
KW  - creatine phosphate
KW  - cytokine
KW  - placebo
KW  - prednisone
KW  - creatine
KW  - creatine phosphate
KW  - cytokine
KW  - adolescent
KW  - adult
KW  - aerobic conditioning
KW  - Article
KW  - body composition
KW  - bone density
KW  - child
KW  - clinical article
KW  - conditioning
KW  - controlled study
KW  - crossover procedure
KW  - double blind procedure
KW  - drug efficacy
KW  - drug safety
KW  - female
KW  - food intake
KW  - human
KW  - juvenile dermatomyositis
KW  - kidney function
KW  - laboratory test
KW  - male
KW  - muscle function
KW  - muscle level
KW  - priority journal
KW  - quality of life
KW  - randomized controlled trial
KW  - school child
KW  - sensitivity analysis
KW  - supplementation
KW  - treatment outcome
KW  - blood
KW  - clinical trial
KW  - dermatomyositis
KW  - diet therapy
KW  - dietary supplement
KW  - eating
KW  - exercise
KW  - metabolism
KW  - nuclear magnetic resonance imaging
KW  - nuclear magnetic resonance spectroscopy
KW  - pathology
KW  - physiology
KW  - questionnaire
KW  - sensitivity and specificity
KW  - skeletal muscle
KW  - visual analog scale
KW  - young adult
PB  - John Wiley and Sons Inc.
SN  - 0148639X (ISSN)
C2  - 25899989
LA  - English
J2  - Muscle Nerve
M3  - Article
DB  - Scopus
N1  - Export Date: 19 April 2025; Cited By: 16; Correspondence Address: B. Gualano; Universidade de São Paulo, Divisão de Reumatologia, São Paulo, 3 andar, sala 3105 Avenida Dr. Arnaldo 455 Cerqueira Cesar, SP 01246-903, Brazil; email: gualano@usp.br; CODEN: MUNED
ER  -

TY  - JOUR
AU  - Aron, A.
AU  - Landrum, E.J.
AU  - Schneider, A.D.
AU  - Via, M.
AU  - Evans, L.
AU  - Rawson, E.S.
TI  - Effects of acute creatine supplementation on cardiac and vascular responses in older men; a randomized controlled trial
PY  - 2024
T2  - Clinical Nutrition ESPEN
VL  - 63
SP  - 557
EP  - 563
DO  - 10.1016/j.clnesp.2024.07.008
UR  - https://www.scopus.com/inward/record.uri?eid=2-s2.0-85199497086&doi=10.1016%2fj.clnesp.2024.07.008&partnerID=40&md5=96a454c4a00c6bff5b526aea8998f725
AD  - Department of Physical Therapy, Waldron College of Health and Human Services, Radford University, Radford, VA, United States
AD  - Department of Health, Nutrition, and Exercise Science, Messiah University, Mechanicsburg, PA, United States
AB  - Background and aims: In the recent years creatine has been shown promising results in patients with neurodegenerative diseases, myopathies and dystrophies. Cardiovascular diseases could be another pathology that can benefit from creatine supplementation, considering the influence on the risk factors associated with the development of cardiovascular diseases including reduction in chronic inflammation, and improved control of hyperglycemia and dyslipidemia The aim of the present study was to investigate the impact of short-term creatine supplementation on cardiac and vascular health in older adults. Methods: Males between the ages of 55–80 were randomly assigned to three groups: creatine, placebo and control. Creatine or placebo was provided for 7-day supplementation, at a dose of 20 g/day. Testing was performed at the same time of the day at baseline and on the eighth day. Vascular responses were assessed using an arterial pulse wave velocity equipment, while cardiac assessment was performed using an impedance cardiography device. Results: The placebo group was older (71.1 ± 8.2 yr) compared to creatine (61.4 ± 5.2 yr) and control (62.5 ± 7.1 yr). Cardio-ankle vascular index improved just in the creatine group (8.7 ± 0.5 to 8.2 ± 0.5, p = 0.03). While the upstroke time of the placebo and control groups did not change after 7 days, the creatine group had a nonsignificant reduction, 178.9 ± 26.5 ms to 158.4 ± 28.6 ms, p = 0.07. Similar tendency was seen with the systolic blood pressures, while the placebo and control did not change, the creatine group showed nonsignificant improvement, especially on the right, 144.0 ± 12.7 mmHg to 136.1 ± 13.4 mmHg, p = 0.08. All three groups had similar responses in stroke volume (p = 0.61), contractility index (p = 0.64) and ejection fraction (p = 0.72). Conclusions: In older adults, acute creatine supplementation can positively affect vascular parameters of arterial stiffness and atherosclerosis. Creatine supplementation has the potential to serve as a potent adjuvant in the management of CVD for older adults. Clinical trial registration: clinicaltrials.gov; ID: NCT05329480. © 2024
KW  - Cardiac
KW  - Creatine supplementation
KW  - Older adults
KW  - Vascular
KW  - Aged
KW  - Aged, 80 and over
KW  - Blood Pressure
KW  - Cardiovascular Diseases
KW  - Creatine
KW  - Dietary Supplements
KW  - Double-Blind Method
KW  - Heart
KW  - Humans
KW  - Male
KW  - Middle Aged
KW  - Pulse Wave Analysis
KW  - Vascular Stiffness
KW  - creatine
KW  - maltodextrin
KW  - creatine
KW  - adult
KW  - aged
KW  - ankle brachial index
KW  - arterial pulse wave velocity
KW  - arterial stiffness
KW  - Article
KW  - atherosclerosis
KW  - bioelectrical impedance analysis
KW  - blood pressure
KW  - blood vessel reactivity
KW  - cardio-ankle vascular index
KW  - cardiovascular response
KW  - clinical article
KW  - controlled study
KW  - diet supplementation
KW  - disease severity
KW  - double blind procedure
KW  - echocardiography
KW  - geriatrics
KW  - heart ejection fraction
KW  - heart function
KW  - heart muscle contractility
KW  - heart rate
KW  - heart stroke volume
KW  - human
KW  - human experiment
KW  - impedance cardiography
KW  - male
KW  - normal human
KW  - oscillometry
KW  - physical activity
KW  - randomized controlled trial
KW  - rapid assessment of physical activity
KW  - smoking
KW  - systolic blood pressure
KW  - cardiovascular disease
KW  - dietary supplement
KW  - drug effect
KW  - heart
KW  - middle aged
KW  - pulse wave
KW  - very elderly
PB  - Elsevier Ltd
SN  - 24054577 (ISSN)
C2  - 39047868
LA  - English
J2  - Clin. Nutr. ESPEN
M3  - Article
DB  - Scopus
N1  - Export Date: 19 April 2025; Cited By: 1; Correspondence Address: A. Aron; Department of Physical Therapy, Radford University, Roanoke, 101 Elm Ave, Room 837, 24013, United States; email: aronady@yahoo.com
ER  -

TY  - JOUR
AU  - Sims, S.T.
AU  - Kerksick, C.M.
AU  - Smith-Ryan, A.E.
AU  - Janse de Jonge, X.A.K.
AU  - Hirsch, K.R.
AU  - Arent, S.M.
AU  - Hewlings, S.J.
AU  - Kleiner, S.M.
AU  - Bustillo, E.
AU  - Tartar, J.L.
AU  - Starratt, V.G.
AU  - Kreider, R.B.
AU  - Greenwalt, C.
AU  - Rentería, L.I.
AU  - Ormsbee, M.J.
AU  - VanDusseldorp, T.A.
AU  - Campbell, B.I.
AU  - Kalman, D.S.
AU  - Antonio, J.
TI  - International society of sports nutrition position stand: nutritional concerns of the female athlete
PY  - 2023
T2  - Journal of the International Society of Sports Nutrition
VL  - 20
IS  - 1
C7  - 2204066
DO  - 10.1080/15502783.2023.2204066
UR  - https://www.scopus.com/inward/record.uri?eid=2-s2.0-85159966404&doi=10.1080%2f15502783.2023.2204066&partnerID=40&md5=618f6bf102776408a26419a45ed24c9a
AD  - Auckland University of Technology, SPRINZ, Auckland, New Zealand
AD  - Lindenwood University, Exercise and Performance Nutrition Laboratory, St Charles, MO, United States
AD  - University of North Carolina Chapel Hill, Department of Exercise and Sport Science, Chapel Hill, NC, United States
AD  - University of Newcastle, Exercise and Sport Science, Newcastle, NSW, Australia
AD  - University of South Carolina, Department of Exercise Science, Arnold School of Public Health, Columbia, United States
AD  - Nutrasource, Guelph, ON, Canada
AD  - High Performance Nutrition LLC Mercer, Island, WA, United States
AD  - Erik Bustillo Consulting, Miami, FL, United States
AD  - Nova Southeastern University, Department of Psychology and Neuroscience, Fort Lauderdale, FL, United States
AD  - Texas A & M University, Department of Kinesiology and Sport Management, College Station, TX, United States
AD  - Florida State University, Institute of Sports Sciences and Medicine, Nutrition and Integrative Physiology, Tallahassee, FL, United States
AD  - LLC p/b JDS Therapeutics, Bonafide Health, Harrison, NY, United States
AD  - Jacksonville University, Department of Health and Exercise Sciences, Jacksonville, FL, United States
AD  - University of South Florida, Exercise Science Program, Performance & Physique Enhancement Laboratory, Tampa, FL, United States
AD  - Nova Southeastern University, Dr. Kiran C Patel College of Osteopathic Medicine, Department of Nutrition, Davie, FL, United States
AD  - Nova Southeastern University, Dr. Kiran C Patel College of Healthcare Sciences, Department of Health and Human Performance, Davie, FL, United States
AB  - Based on a comprehensive review and critical analysis of the literature regarding the nutritional concerns of female athletes, conducted by experts in the field and selected members of the International Society of Sports Nutrition (ISSN), the following conclusions represent the official Position of the Society: 1. Female athletes have unique and unpredictable hormone profiles, which influence their physiology and nutritional needs across their lifespan. To understand how perturbations in these hormones affect the individual, we recommend that female athletes of reproductive age should track their hormonal status (natural, hormone driven) against training and recovery to determine their individual patterns and needs and peri and post-menopausal athletes should track against training and recovery metrics to determine the individuals’ unique patterns. 2. The primary nutritional consideration for all athletes, and in particular, female athletes, should be achieving adequate energy intake to meet their energy requirements and to achieve an optimal energy availability (EA); with a focus on the timing of meals in relation to exercise to improve training adaptations, performance, and athlete health. 3. Significant sex differences and sex hormone influences on carbohydrate and lipid metabolism are apparent, therefore we recommend first ensuring athletes meet their carbohydrate needs across all phases of the menstrual cycle. Secondly, tailoring carbohydrate intake to hormonal status with an emphasis on greater carbohydrate intake and availability during the active pill weeks of oral contraceptive users and during the luteal phase of the menstrual cycle where there is a greater effect of sex hormone suppression on gluconogenesis output during exercise. 4. Based upon the limited research available, we recommend that pre-menopausal, eumenorrheic, and oral contraceptives using female athletes should aim to consume a source of high-quality protein as close to beginning and/or after completion of exercise as possible to reduce exercise-induced amino acid oxidative losses and initiate muscle protein remodeling and repair at a dose of 0.32–0.38 g·kg−1. For eumenorrheic women, ingestion during the luteal phase should aim for the upper end of the range due to the catabolic actions of progesterone and greater need for amino acids. 5. Close to the beginning and/or after completion of exercise, peri- and post-menopausal athletes should aim for a bolus of high EAA-containing (~10 g) intact protein sources or supplements to overcome anabolic resistance. 6. Daily protein intake should fall within the mid- to upper ranges of current sport nutrition guidelines (1.4–2.2 g·kg−1·day−1) for women at all stages of menstrual function (pre-, peri-, post-menopausal, and contraceptive users) with protein doses evenly distributed, every 3-4 h, across the day. Eumenorrheic athletes in the luteal phase and peri/post-menopausal athletes, regardless of sport, should aim for the upper end of the range. 7. Female sex hormones affect fluid dynamics and electrolyte handling. A greater predisposition to hyponatremia occurs in times of elevated progesterone, and in menopausal women, who are slower to excrete water. Additionally, females have less absolute and relative fluid available to lose via sweating than males, making the physiological consequences of fluid loss more severe, particularly in the luteal phase. 8. Evidence for sex-specific supplementation is lacking due to the paucity of female-specific research and any differential effects in females. Caffeine, iron, and creatine have the most evidence for use in females. Both iron and creatine are highly efficacious for female athletes. Creatine supplementation of 3 to 5 g per day is recommended for the mechanistic support of creatine supplementation with regard to muscle protein kinetics, growth factors, satellite cells, myogenic transcription factors, glycogen and calcium regulation, oxidative stress, and inflammation. Post-menopausal females benefit from bone health, mental health, and skeletal muscle size and function when consuming higher doses of creatine (0.3 g·kg−1·d−1). 9. To foster and promote high-quality research investigations involving female athletes, researchers are first encouraged to stop excluding females unless the primary endpoints are directly influenced by sex-specific mechanisms. In all investigative scenarios, researchers across the globe are encouraged to inquire and report upon more detailed information surrounding the athlete’s hormonal status, including menstrual status (days since menses, length of period, duration of cycle, etc.) and/or hormonal contraceptive details and/or menopausal status. © 2023 The Author(s). Published by Informa UK Limited, trading as Taylor & Francis Group.
KW  - Exercise
KW  - Female athlete
KW  - Hormonal contraceptive
KW  - Menopause
KW  - Menstrual cycle
KW  - Nutrition
KW  - Amino Acids
KW  - Athletes
KW  - Creatine
KW  - Female
KW  - Humans
KW  - Male
KW  - Progesterone
KW  - Sports
KW  - amino acid
KW  - creatine
KW  - progesterone
KW  - athlete
KW  - female
KW  - human
KW  - male
KW  - sport
PB  - Taylor and Francis Ltd.
SN  - 15502783 (ISSN)
C2  - 37221858
LA  - English
J2  - J. Int. Soc. Sports Nutr.
M3  - Article
DB  - Scopus
N1  - Export Date: 19 April 2025; Cited By: 37; Correspondence Address: S.T. Sims; Auckland University of Technology, SPRINZ, Auckland, New Zealand; email: stacy@drstacysims.com; C.M. Kerksick; Lindenwood University, Exercise and Performance Nutrition Laboratory, St Charles, United States; email: ckerksick@lindenwood.edu; A.E. Smith-Ryan; University of North Carolina Chapel Hill, Department of Exercise and Sport Science, Chapel Hill, United States; email: abbsmith@email.unc.edu
ER  -

TY  - JOUR
AU  - Cella, P.S.
AU  - Marinello, P.C.
AU  - Borges, F.H.
AU  - Ribeiro, D.F.
AU  - Chimin, P.
AU  - Testa, M.T.J.
AU  - Guirro, P.B.
AU  - Duarte, J.A.
AU  - Cecchini, R.
AU  - Guarnier, F.A.
AU  - Deminice, R.
TI  - Creatine supplementation in Walker-256 tumor-bearing rats prevents skeletal muscle atrophy by attenuating systemic inflammation and protein degradation signaling
PY  - 2020
T2  - European Journal of Nutrition
VL  - 59
IS  - 2
SP  - 661
EP  - 669
DO  - 10.1007/s00394-019-01933-6
UR  - https://www.scopus.com/inward/record.uri?eid=2-s2.0-85062465780&doi=10.1007%2fs00394-019-01933-6&partnerID=40&md5=cf9916f72f4f0625c62ba2698b213556
AD  - Department of Physical Education, Faculty of Physical Education and Sport, State University of Londrina, Rodovia Celso Garcia Cid, Pr 445 Km 380, Campus Universitário, Londrina, Paraná, Brazil
AD  - Department of General Pathology, State University of Londrina, Londrina, PR, Brazil
AD  - University of Porto, CIAFEL, Faculty of Sport, Porto, Portugal
AB  - Purpose: The aim of this study was to investigate the effects of creatine supplementation on muscle wasting in Walker-256 tumor-bearing rats. Methods: Wistar rats were randomly assigned into three groups (n = 10/group): control (C), tumor bearing (T), and tumor bearing supplemented with creatine (TCr). Creatine was provided in drinking water for a total of 21 days. After 11 days of supplementation, tumor cells were implanted subcutaneously into T and TCr groups. The animals’ weight, food and water intake were evaluated along the experimental protocol. After 10 days of tumor implantation (21 total), animals were euthanized for inflammatory state and skeletal muscle cross-sectional area measurements. Skeletal muscle components of ubiquitin–proteasome pathways were also evaluated using real-time PCR and immunoblotting. Results: The results showed that creatine supplementation protected tumor-bearing rats against body weight loss and skeletal muscle atrophy. Creatine intake promoted lower levels of plasma TNF-α and IL-6 and smaller spleen morphology changes such as reduced size of white pulp and lymphoid follicle compared to tumor-bearing rats. In addition, creatine prevented increased levels of skeletal muscle Atrogin-1 and MuRF-1, key regulators of muscle atrophy. Conclusion: Creatine supplementation prevents skeletal muscle atrophy by attenuating tumor-induced pro-inflammatory environment, a condition that minimizes Atrogin-1 and MuRF-1-dependent proteolysis. © 2019, Springer-Verlag GmbH Germany, part of Springer Nature.
KW  - Cachexia
KW  - Cancer
KW  - Muscle loss
KW  - Oxidative stress
KW  - Proteolysis
KW  - Animals
KW  - Carcinoma 256, Walker
KW  - Creatine
KW  - Dietary Supplements
KW  - Disease Models, Animal
KW  - Inflammation
KW  - Male
KW  - Muscle, Skeletal
KW  - Muscular Atrophy
KW  - Proteolysis
KW  - Rats
KW  - Rats, Wistar
KW  - Signal Transduction
KW  - atrogin 1
KW  - creatine
KW  - interleukin 6
KW  - muscle RING finger 1 protein
KW  - tumor necrosis factor
KW  - creatine
KW  - animal experiment
KW  - animal model
KW  - animal tissue
KW  - Article
KW  - body weight
KW  - body weight loss
KW  - cancer transplantation
KW  - comparative study
KW  - controlled study
KW  - cross-sectional study
KW  - gene expression
KW  - immunoblotting
KW  - lipid peroxidation
KW  - male
KW  - muscle atrophy
KW  - nonhuman
KW  - protein degradation
KW  - rat
KW  - real time polymerase chain reaction
KW  - signal transduction
KW  - skeletal muscle
KW  - supplementation
KW  - tissue preparation
KW  - treatment duration
KW  - tumor growth
KW  - Walker carcinoma
KW  - animal
KW  - dietary supplement
KW  - disease model
KW  - drug effect
KW  - inflammation
KW  - metabolism
KW  - muscle atrophy
KW  - protein degradation
KW  - signal transduction
KW  - Walker carcinoma
KW  - Wistar rat
PB  - Springer
SN  - 14366207 (ISSN)
C2  - 30806774
LA  - English
J2  - Eur. J. Nutr.
M3  - Article
DB  - Scopus
N1  - Export Date: 19 April 2025; Cited By: 37; Correspondence Address: R. Deminice; Department of Physical Education, Faculty of Physical Education and Sport, State University of Londrina, Londrina, Rodovia Celso Garcia Cid, Pr 445 Km 380, Campus Universitário, Brazil; email: rdeminice@uel.br; CODEN: EJNUF
ER  -

TY  - JOUR
AU  - Royes, L.F.F.
AU  - Cassol, G.
TI  - The effects of creatine supplementation and physical exercise on traumatic brain injury
PY  - 2016
T2  - Mini-Reviews in Medicinal Chemistry
VL  - 16
IS  - 1
SP  - 29
EP  - 39
DO  - 10.2174/1389557515666150722101926
UR  - https://www.scopus.com/inward/record.uri?eid=2-s2.0-84961349809&doi=10.2174%2f1389557515666150722101926&partnerID=40&md5=76a6e136d69ca46e6e1eef2bfcb0fd87
AD  - Exercise Biochemistry Laboratory, Center of Physical Education and Sports, Federal University of Santa Maria – UFSM, Santa Maria, RS, Brazil
AB  - Traumatic brain injury (TBI) is a devastating disease frequently followed by significant behavioral disabilities and long-term medical complications that include a wide range of behavioral and emotional problems. TBI is characterized by a combination of immediate mechanical dysfunction of brain tissue and secondary damage developed over a longer period of time following the injury. The early inflammatory response after tissue injury can be triggered by several factors such as extravasated blood products and reactive oxygen species (ROS). It is important to note that energy generation and mitochondrial function are closely related to and interconnected with delayed secondary manifestations of brain injury, including early neuromotor dysfunction, cognitive impairment and post-traumatic epilepsy (PTE). Given the extent of post-traumatic changes in neuronal function and the possibility of amplifying secondary cascades, different therapies designed to minimize damage and retain/restore cellular function after TBI are currently being studied. In this context, the present review covers the preclinical and clinical literature investigating the role of inflammation and free radicals in secondary damage generated by several models of TBI. Furthermore, the present review aims to discuss the role of creatine, a guanidine compound popularly used as a performance-enhancing supplement for high-intensity athletic performance, in secondary damage induced by TBI. In this narrative review, we also discuss the beneficial effect of exercise performed in animal models of TBI and how the results from animal studies can be applied to clinical settings. © 2016 Bentham Science Publishers.
KW  - Creatine
KW  - Free radical generation
KW  - Mitochondria
KW  - Physical exercise
KW  - Traumatic brain injury
KW  - Animals
KW  - Brain Injuries
KW  - Creatine
KW  - Disease Models, Animal
KW  - Exercise
KW  - Humans
KW  - creatine
KW  - creatine kinase
KW  - guanidinoacetate methyltransferase
KW  - myeloperoxidase
KW  - reactive oxygen metabolite
KW  - s adenosylmethionine
KW  - creatine
KW  - cognition
KW  - diet supplementation
KW  - diffusion tensor imaging
KW  - energy metabolism
KW  - exercise
KW  - human
KW  - lifestyle modification
KW  - neuroprotection
KW  - nonhuman
KW  - nuclear magnetic resonance spectroscopy
KW  - perfusion weighted imaging
KW  - Review
KW  - task performance
KW  - traumatic brain injury
KW  - traumatic epilepsy
KW  - animal
KW  - Brain Injuries
KW  - disease model
PB  - Bentham Science Publishers
SN  - 13895575 (ISSN)
C2  - 26202200
LA  - English
J2  - Mini-Rev. Med. Chem.
M3  - Review
DB  - Scopus
N1  - Export Date: 19 April 2025; Cited By: 13; Correspondence Address: L.F.F. Royes; Exercise Biochemistry Laboratory, Center of Physical Education and Sports, Federal University of Santa Maria – UFSM, Santa Maria, Brazil; email: nandoroyes@yahoo.com.br; CODEN: MMCIA
ER  -

TY  - JOUR
AU  - Silva, L.A.
AU  - Tromm, C.B.
AU  - Da Rosa, G.
AU  - Bom, K.
AU  - Luciano, T.F.
AU  - Tuon, T.
AU  - de Souza, C.T.
AU  - Pinho, R.A.
TI  - Creatine supplementation does not decrease oxidative stress and inflammation in skeletal muscle after eccentric exercise
PY  - 2013
T2  - Journal of Sports Sciences
VL  - 31
IS  - 11
SP  - 1164
EP  - 1176
DO  - 10.1080/02640414.2013.773403
UR  - https://www.scopus.com/inward/record.uri?eid=2-s2.0-84878810925&doi=10.1080%2f02640414.2013.773403&partnerID=40&md5=1ea4fd82b9e94cc002a714ab23ae995e
AD  - Exercise Biochemistry and Physiology Laboratory, Health Sciences Unit, Universidade do Extremo Sul Catarinense, 88806-000, Criciúma, SC, Brazil
AB  - Thirty-six male rats were used; divided into 6 groups (n = 6): saline; creatine (Cr); eccentric exercise (EE) plus saline 24 h (saline + 24 h); eccentric exercise plus Cr 24 h (Cr + 24 h); eccentric exercise plus saline 48 h (saline + 48 h); and eccentric exercise plus Cr 48 h (Cr + 48h). Cr supplementation was administered as a solution of 300 mg · kg body weight-1 · day-1 in 1 mL water, for two weeks, before the eccentric exercise. The animals were submitted to one downhill run session at 1.0 km · h-1 until exhaustion. Twenty-four and forty-eight hours after the exercise, the animals were killed, and the quadriceps were removed. Creatine kinase levels, superoxide production, thiobarbituric acid reactive substances (TBARS) level, carbonyl content, total thiol content, superoxide dismutase, catalase, glutathione peroxidase, interleukin-1b (IL-1β), nuclear factor kappa B (NF-kb), and tumour necrosis factor (TNF) were analysed. Cr supplementation neither decreases Cr kinase, superoxide production, lipoperoxidation, carbonylation, total thiol, IL-1β, NF-kb, or TNF nor alters the enzyme activity of superoxide dismutase, catalase, and glutathione peroxides in relation to the saline group, respectively (P < 0.05). There are positive correlations between Cr kinase and TBARS and TNF-α 48 hours after eccentric exercise. The present study suggests that Cr supplementation does not decrease oxidative stress and inflammation after eccentric contraction. © 2013 Taylor & Francis.
KW  - Creatine supplementation
KW  - Eccentric exercise
KW  - Inflammation
KW  - Oxidative stress
KW  - Skeletal muscle
KW  - Animals
KW  - Antioxidants
KW  - Creatine
KW  - Creatine Kinase
KW  - Dietary Supplements
KW  - Inflammation
KW  - Male
KW  - Oxidative Stress
KW  - Physical Conditioning, Animal
KW  - Physical Endurance
KW  - Quadriceps Muscle
KW  - Rats
KW  - Running
KW  - Thiobarbituric Acid Reactive Substances
KW  - Tumor Necrosis Factor-alpha
KW  - antioxidant
KW  - creatine
KW  - creatine kinase
KW  - thiobarbituric acid reactive substance
KW  - tumor necrosis factor alpha
KW  - creatine
KW  - animal
KW  - animal experiment
KW  - diet supplementation
KW  - drug effects
KW  - endurance
KW  - inflammation
KW  - male
KW  - metabolism
KW  - oxidative stress
KW  - pathology
KW  - physiology
KW  - quadriceps femoris muscle
KW  - rat
KW  - running
KW  - article
KW  - drug effect
KW  - endurance
KW  - oxidative stress
KW  - quadriceps femoris muscle
KW  - running
SN  - 1466447X (ISSN)
C2  - 23560674
LA  - English
J2  - J. Sports Sci.
M3  - Article
DB  - Scopus
N1  - Export Date: 19 April 2025; Cited By: 21; Correspondence Address: L. A. Silva; Exercise Biochemistry and Physiology Laboratory, Health Sciences Unit, Universidade do Extremo Sul Catarinense, 88806-000, Criciúma, SC, Brazil; email: luciano_acordi@yahoo.com.br; CODEN: JSSCE
ER  -

TY  - JOUR
AU  - Ferreira, S.C.
AU  - Toledo, A.C.
AU  - Hage, M.
AU  - Santos, A.B.G.
AU  - Medeiros, M.C.R.
AU  - Martins, M.A.
AU  - Carvalho, C.R.F.
AU  - Dolhnikoff, M.
AU  - Vieira, R.P.
TI  - Creatine activates airway epithelium in asthma
PY  - 2010
T2  - International Journal of Sports Medicine
VL  - 31
IS  - 12
SP  - 906
EP  - 912
DO  - 10.1055/s-0030-1267160
UR  - https://www.scopus.com/inward/record.uri?eid=2-s2.0-78650478313&doi=10.1055%2fs-0030-1267160&partnerID=40&md5=a83614a35d2a2a891736eb01fa23e2f4
AD  - University of Sao Paulo, Pathology (LIM 05), Sao Paulo, Brazil
AD  - University of Sao Paulo, Clinical Medicine (LIM 20), Sao Paulo, Brazil
AD  - University of São Paulo, Physical Therapy, Sao Paulo, Brazil
AD  - School of Medicine, Sao Paulo University, Pathology, Sao Paulo, Brazil
AD  - Albert-Ludwigs University of Freiburg, Pneumology, 79106 Freiburg, Breisacher Straße 5, Germany
AB  - Airway epithelium plays important roles in the pathophysiology of asthma. Creatine supplementation (Cr) was shown to increase asthma features in a murine model of allergic asthma; however, the role of the airway epithelium in this inflammatory response is not known. BALB/c mice were divided into control, creatine supplementation, ovalbumin-sensitized (OVA) and OVA plus creatine supplementation groups. OVA sensitization occurred on days 0, 14, 28 and 42, and ovalbumin challenge from days 21-53. Cr was also given on days 21-53. Total and differential cells counts in BALF were evaluated. Quantitative epithelial expression of interleukin (IL)-4, IL-5, IL-13, CCL11, CCL5, CCL2, iNOS, VCAM-1, ICAM-1, NF-κB, VEGF, TGF-β, IGF-1, EGFR, TIMP-1, TIMP-2, MMP-9, MMP-12 and arginase II were performed. Cr increased the number of total cells and eosinophils in BALF, the epithelial content of goblet cells and the epithelial expression of IL-5, CCL2, iNOS, ICAM-1, NF-κB, TGF-β, TIMP-1 and MMP-9 when compared to the control group (p<0.05). Creatine supplementation also exacerbated goblet cell proliferation, and IL-5 and iNOS expression by epithelial cells compared to the OVA group (p<0.01). Creatine up-regulates the pro-inflammatory cascade and remodelling process in this asthma model by modulating the expression of inflammatory mediators by epithelial cells. © Georg Thieme Verlag KG Stuttgart - New York.
KW  - airway epithelium
KW  - allergy
KW  - creatine monohydrate
KW  - cytokines
KW  - growth factors
KW  - Animals
KW  - Asthma
KW  - Bronchoalveolar Lavage Fluid
KW  - Cell Proliferation
KW  - Creatine
KW  - Disease Models, Animal
KW  - Epithelial Cells
KW  - Gene Expression Regulation
KW  - Goblet Cells
KW  - Inflammation Mediators
KW  - Male
KW  - Mice
KW  - Mice, Inbred BALB C
KW  - Ovalbumin
KW  - Time Factors
KW  - autacoid
KW  - creatine
KW  - ovalbumin
KW  - animal
KW  - article
KW  - asthma
KW  - Bagg albino mouse
KW  - cell proliferation
KW  - chemistry
KW  - disease model
KW  - drug effect
KW  - epithelium cell
KW  - gene expression regulation
KW  - goblet cell
KW  - lung lavage
KW  - male
KW  - metabolism
KW  - mouse
KW  - pathophysiology
KW  - time
SN  - 14393964 (ISSN)
C2  - 21072743
LA  - English
J2  - Int. J. Sports Med.
M3  - Article
DB  - Scopus
N1  - Export Date: 19 April 2025; Cited By: 19; Correspondence Address: R. P. Vieira; Albert-Ludwigs University of Freiburg, Pneumology, 79106 Freiburg, Breisacher Straße 5, Germany; email: rodrelena@yahoo.com.br; CODEN: IJSMD
ER  -

TY  - JOUR
AU  - de Sousa, M.V.
AU  - da Silva Soares, D.B.
AU  - Caraça, E.R.
AU  - Cardoso, R.
TI  - Highlight article: Dietary protein and exercise for preservation of lean mass and perspectives on type 2 diabetes prevention
PY  - 2019
T2  - Experimental Biology and Medicine
VL  - 244
IS  - 12
SP  - 992
EP  - 1004
DO  - 10.1177/1535370219861910
UR  - https://www.scopus.com/inward/record.uri?eid=2-s2.0-85069891374&doi=10.1177%2f1535370219861910&partnerID=40&md5=07d04da335dde7cb271e9249a3646b55
AD  - Endocrinology Division, School of Medicine, University of São Paulo, São Paulo, 01246-903, Brazil
AD  - Organização Social de Saúde, Santa Marcelina de Itaquaquecetuba, 08599-280, SP, Brazil
AB  - Sedentary lifestyle and aging favor the increasing prevalence of obesity and type 2 diabetes and their comorbidities. The loss of lean body mass reduces muscle strength, resulting in impaired functional capacity and leading to increased risks of chronic diseases with advancing age. Besides aging, conditions such as inappetence, social isolation, and inadequate dietary intake cause the loss of lean body mass and increased abdominal fatty mass, resulting in sarcopenic obesity and predisposition to type 2 diabetes. Compared to younger people, this condition is more common in the elderly owing to natural changes in body composition associated with aging. Lifestyle changes such as increased physical activity and improved dietary behaviors are effective for preventing the occurrence of comorbidities. Regarding muscle nutrition, besides caloric adequacy, meeting the requirements for the consumption of dietary amino acids and proteins is important for treating sarcopenia and sarcopenic obesity because muscle tissue mainly consists of proteins and is, therefore, the largest reservoir of amino acids in the body. Thus, this review discusses the effects of dietary protein on the preservation of lean body mass, improvements in the functional capacity of muscle tissue, and prevention of chronic diseases such as type 2 diabetes. In addition, we address the effects of regular physical training associated with dietary protein strategies on lean body mass, body fat loss, and muscle strength in the elderly at a risk for type 2 diabetes development. Impact statement: Diabetes mellitus is a worldwide health problem associated with obesity and sedentary lifestyle, which predisposes affected individuals to mortality and morbidity. Additionally, aging and unhealthy lifestyle behaviors increase inflammation and insulin resistance, contributing to the reduction of cytokines related to muscle nutrition and the suppression of lipogenesis, resulting in the development of sarcopenic obesity. One strategy for the prevention of T2D is the avoidance of secondary aging by participating in healthy action programs, including exercise and nutritional interventions. This minireview of several studies demonstrates the impact of physical activity and nutritional interventions on gaining or preserving muscle mass and on the functional aspects of muscles with aging. It provides information on the effect of protein, leucine, β-hydroxy-β-methylbutyrate (HMB), and creatine supplementation on muscle mass, strength, and volume gain and on the prevention of the progressive decrease in muscle mass with aging in combination with maintaining regular physical activity. © 2019 by the Society for Experimental Biology and Medicine.
KW  - acid leucine
KW  - aging
KW  - creatine
KW  - Diabetes
KW  - elderly
KW  - frailty
KW  - obesity
KW  - protein
KW  - sarcopenia
KW  - supplements
KW  - vitamin D
KW  - β-hydroxy β-methylbutyrate
KW  - Aging
KW  - Body Weight
KW  - Diabetes Mellitus, Type 2
KW  - Dietary Proteins
KW  - Exercise
KW  - Humans
KW  - Obesity
KW  - Sarcopenia
KW  - arginine
KW  - branched chain amino acid
KW  - carnitine
KW  - casein
KW  - creatine
KW  - creatine phosphate
KW  - glucose transporter 4
KW  - hemoglobin A1c
KW  - isoleucine
KW  - leucine
KW  - mammalian target of rapamycin
KW  - mammalian target of rapamycin complex 1
KW  - protein
KW  - soybean protein
KW  - vitamin D
KW  - whey protein
KW  - abdominal fat
KW  - aging
KW  - body composition
KW  - cachexia
KW  - caloric intake
KW  - cardiovascular disease
KW  - chronic obstructive lung disease
KW  - comorbidity
KW  - dietary reference intake
KW  - disease predisposition
KW  - exercise
KW  - frailty
KW  - grip strength
KW  - human
KW  - immobility
KW  - lean body weight
KW  - muscle atrophy
KW  - muscle strength
KW  - muscle weakness
KW  - neoplasm
KW  - non insulin dependent diabetes mellitus
KW  - nutrition
KW  - nutritional support
KW  - physical activity
KW  - prevalence
KW  - protein intake
KW  - Review
KW  - rheumatoid arthritis
KW  - sarcopenia
KW  - sarcopenic obesity
KW  - sedentary lifestyle
KW  - social isolation
KW  - training
KW  - aging
KW  - body weight
KW  - drug therapy
KW  - non insulin dependent diabetes mellitus
KW  - obesity
KW  - pathophysiology
KW  - protein intake
KW  - sarcopenia
PB  - SAGE Publications Inc.
SN  - 15353702 (ISSN)
C2  - 31307203
LA  - English
J2  - Exp. Biol. Med.
M3  - Review
DB  - Scopus
N1  - Export Date: 19 April 2025; Cited By: 7; Correspondence Address: M.V. de Sousa; Endocrinology Division, School of Medicine, University of São Paulo, São Paulo, 01246-903, Brazil; email: maysavsousa@gmail.com; CODEN: EBMMB
ER  -

TY  - JOUR
AU  - Gouveia, H.J.C.B.
AU  - Manhães-de-Castro, R.
AU  - Lacerda, D.C.
AU  - Toscano, A.E.
TI  - Creatine supplementation to improve the peripheral and central inflammatory profile in cerebral palsy
PY  - 2022
T2  - Clinical Nutrition ESPEN
VL  - 52
SP  - 254
EP  - 256
DO  - 10.1016/j.clnesp.2022.11.016
UR  - https://www.scopus.com/inward/record.uri?eid=2-s2.0-85144150104&doi=10.1016%2fj.clnesp.2022.11.016&partnerID=40&md5=6f81da5a3234ad07cfaa25a3e344b7e6
AD  - Postgraduate Program in Nutrition, Health Sciences Center, Federal University of Pernambuco, Pernambuco, Recife, Brazil
AD  - Studies in Nutrition and Phenotypic Plasticity Unit, Department of Nutrition, Federal University of Pernambuco, Pernambuco, Recife, Brazil
AD  - Department of Nursing, CAV, Federal University of Pernambuco, Vitória de Santo Antão, Pernambuco, Brazil
AB  - This opinion paper presents a brief review on the potential use of Creatine (Cr) to improve the inflammatory profile in individuals with Cerebral Palsy (CP). CP is a condition that causes muscle atrophy followed by reduced strength and altered muscle tone. The prevalence of chronic diseases is higher in people with CP due to this, which are often associated with peripheral inflammation, but there are no studies that have evaluated central inflammation in this condition. Nevertheless, the anti-inflammatory action of Cr has already been observed in different types of studies. Thus, the use of experimental models of CP to evaluate the expression of the inflammatory markers, especially in the brain, as well as approaches to reduce the impairments already observed becomes essential. Results obtained in these preclinical studies may contribute to the quality of therapeutic strategies offered to children suffering from CP, the most common cause of chronic motor disability in childhood. © 2022 European Society for Clinical Nutrition and Metabolism
KW  - Brain damage
KW  - Creatine
KW  - Developmental disabilities
KW  - Inflammation
KW  - Natural compounds
KW  - Neuroprotection
KW  - Cerebral Palsy
KW  - Child
KW  - Creatine
KW  - Dietary Supplements
KW  - Disabled Persons
KW  - Humans
KW  - Inflammation
KW  - Motor Disorders
KW  - creatine
KW  - E3 ubiquitin protein ligase TRIM63
KW  - interleukin 1beta
KW  - interleukin 6
KW  - interleukin 8
KW  - muscle atrophy atrogin 1
KW  - prostaglandin E2
KW  - tumor necrosis factor inhibitor
KW  - unclassified drug
KW  - creatine
KW  - antiinflammatory activity
KW  - Article
KW  - cerebral palsy
KW  - controlled study
KW  - cytokine production
KW  - developmental disorder
KW  - grip strength
KW  - human
KW  - inflammation
KW  - intervention study
KW  - locomotion
KW  - motor dysfunction
KW  - muscle atrophy
KW  - muscle development
KW  - muscle strength
KW  - muscle stretching
KW  - muscle tone
KW  - neuroprotection
KW  - neurorehabilitation
KW  - nonhuman
KW  - oxidative stress
KW  - pharmacology
KW  - physical activity
KW  - prevalence
KW  - protein synthesis
KW  - quality of life
KW  - somatosensory cortex
KW  - child
KW  - complication
KW  - dietary supplement
KW  - disabled person
KW  - inflammation
KW  - motor dysfunction
PB  - Elsevier Ltd
SN  - 24054577 (ISSN)
C2  - 36513462
LA  - English
J2  - Clin. Nutr. ESPEN
M3  - Article
DB  - Scopus
N1  - Export Date: 19 April 2025; Cited By: 1; Correspondence Address: A.E. Toscano; Department of Nursing, CAV, Federal University of Pernambuco (UFPE) - Rua do Alto do Reservatório s/n, Vitória de Santo Antão, Bela Vista, PE, 55608-680, Brazil; email: aeltoscano@yahoo.com.br
ER  -

TY  - JOUR
AU  - Li, B.
AU  - Yang, L.
TI  - Creatine in t cell antitumor immunity and cancer immunotherapy
PY  - 2021
T2  - Nutrients
VL  - 13
IS  - 5
C7  - 1633
DO  - 10.3390/nu13051633
UR  - https://www.scopus.com/inward/record.uri?eid=2-s2.0-85104525689&doi=10.3390%2fnu13051633&partnerID=40&md5=a4f99e83b9eb3beaa13be5d2478d9ac7
AD  - Department of Microbiology, Immunology & Molecular Genetics, University of California, Los Angeles, Los Angeles, 90095, CA, United States
AD  - Eli and Edythe Broad Center of Regenerative Medicine and Stem Cell Research, University of California, Los Angeles, Los Angeles, 90095, CA, United States
AD  - Jonsson Comprehensive Cancer Center, The David Geffen School of Medicine, University of California, Los Angeles, Los Angeles, 90095, CA, United States
AD  - Molecular Biology Institute, University of California, Los Angeles, Los Angeles, 90095, CA, United States
AB  - Creatine is a broadly used dietary supplement that has been extensively studied for its benefit on the musculoskeletal system. Yet, there is limited knowledge regarding the metabolic regulation of creatine in cells beyond the muscle. New insights concerning various regulatory functions for creatine in other physiological systems are developing. Here, we highlight the latest advances in understanding creatine regulation of T cell antitumor immunity, a topic that has previously gained little attention in the creatine research field. Creatine has been identified as an important metabolic regulator conserving bioenergy to power CD8 T cell antitumor reactivity in a tumor microenviron-ment; creatine supplementation has been shown to enhance antitumor T cell immunity in multiple preclinical mouse tumor models and, importantly, to synergize with other cancer immunotherapy modalities, such as the PD-1/PD-L1 blockade therapy, to improve antitumor efficacy. The potential application of creatine supplementation for cancer immunotherapy and the relevant considerations are discussed. © 2021 by the authors. Licensee MDPI, Basel, Switzerland.
KW  - Cancer immunotherapy
KW  - Creatine
KW  - Metabolic regulator
KW  - T cell antitumor immunity
KW  - Animals
KW  - CD8-Positive T-Lymphocytes
KW  - Creatinine
KW  - Humans
KW  - Immunotherapy
KW  - Neoplasms
KW  - adenosine phosphate
KW  - adenosine triphosphate
KW  - antineoplastic agent
KW  - ascorbic acid
KW  - creatine
KW  - cyclocreatine
KW  - cytokine
KW  - gamma interferon
KW  - interleukin 4
KW  - lapatinib
KW  - methylglyoxal
KW  - programmed death 1 ligand 1
KW  - programmed death 1 receptor
KW  - short hairpin RNA
KW  - T lymphocyte receptor
KW  - trastuzumab
KW  - creatinine
KW  - acute myeloid leukemia
KW  - antineoplastic activity
KW  - apoptosis
KW  - bioenergy
KW  - body weight loss
KW  - brain cell
KW  - breast tumor
KW  - cancer immunotherapy
KW  - cancer model
KW  - cancer patient
KW  - cancer therapy
KW  - CD8+ T lymphocyte
KW  - colon adenocarcinoma
KW  - colon cancer
KW  - cytokine response
KW  - diet supplementation
KW  - dietary supplement
KW  - drug cytotoxicity
KW  - drug efficacy
KW  - drug potentiation
KW  - ecotropic virus
KW  - fish
KW  - growth inhibition
KW  - hepatitis
KW  - human
KW  - human epidermal growth factor receptor 2 positive breast cancer
KW  - meat
KW  - melanoma
KW  - metabolic regulation
KW  - metastasis
KW  - metastatic colorectal cancer
KW  - muscle atrophy
KW  - muscle cell
KW  - muscle function
KW  - muscle mass
KW  - neuroblastoma
KW  - nonhuman
KW  - poultry
KW  - preclinical study
KW  - primary tumor
KW  - Review
KW  - sarcoma
KW  - tumor growth
KW  - tumor immunity
KW  - animal
KW  - CD8+ T lymphocyte
KW  - immunology
KW  - immunotherapy
KW  - metabolism
KW  - neoplasm
KW  - procedures
PB  - MDPI AG
SN  - 20726643 (ISSN)
C2  - 34067957
LA  - English
J2  - Nutrients
M3  - Review
DB  - Scopus
N1  - Export Date: 19 April 2025; Cited By: 18; Correspondence Address: B. Li; Department of Microbiology, Immunology & Molecular Genetics, University of California, Los Angeles, Los Angeles, 90095, United States; email: bo.li@ucla.edu; L. Yang; Department of Microbiology, Immunology & Molecular Genetics, University of California, Los Angeles, Los Angeles, 90095, United States; email: liliyang@ucla.edu
ER  -

TY  - JOUR
AU  - Irandoust, K.
AU  - Ben Saad, H.
AU  - Mohammadgholiha, F.
AU  - Taheri, M.
AU  - Dergaa, I.
TI  - Effectsofdrycuppingtherapyandcreatinesupplementationoninflammatory and cardiovascular responses to the Wingate test in handball players
ST  - Effets de la thérapie par ventouses sèches et de la supplémentation en créatine sur les réponses inflammatoires et cardiovasculaires après le test Wingate chez des handballeurs
PY  - 2022
T2  - Tunisie Medicale
VL  - 100
IS  - 3
SP  - 262
EP  - 269
UR  - https://www.scopus.com/inward/record.uri?eid=2-s2.0-85136236226&partnerID=40&md5=00cc7923d0758f9e91e3afeb7f62da6d
AD  - Imam Khomeini International University, Qazvin, Iran
AD  - University of Sousse, Faculty of Medicine of Sousse, Hospital Farhat HACHED, Research laboratory “Heart failure, LR12SP09”, Sousse, Tunisia
AD  - Primary Health Care Corporation (PHCC), Doha, Qatar
AB  - Aim: To evaluate the effects of dry cupping therapy (DCT) and creatine supplementation (CS) on cardiovascular and inflammatory responses to the Wingate test. Methods: In this quasi-experimental study, 12 male handball young players were selected in a crossover design. Players were studied in four conditions: DCT; CS; CS+DCT, control. In all conditions, blood pressure, heart-rate, and body composition were measured pre- and post- Wingate test. Players were assessed by the Wingate test in two 30-second phases with a 1-minute break between the phases. Blood [lactate-dehydrogenase (LDH), creatine phosphokinase (CK)] was drawn pre- and immediately post- the Wingate test. In players with CS condition, 60 g of creatine was consumed per day in three consecutive days prior to the study (3 meals of 20 g in morning, noon, and night). The DCT was performed after Wingate test to consider its possible effects for alleviating the muscle injury markers. Data were evaluated using analysis of covariance followed by a post-hoc Bonferoni test. Results: The heart-rate’ means in DCT, CS and CS+DCT conditions were lower compared to the control-condition (p<0.05). The CK’ means in DCT and CS+DCT conditions were lower compared to the control-condition (p<0.05). The mean systolic and diastolic blood pressure and LDH in the four conditions were similar (p>0.05). Conclusion: DCT and CS lead to beneficial effects on cardiovascular function, including changes in heart-rate as well as blood biomarkers among handball players following the Wingate test. © 2022 Maison du Medicine. All rights reserved.
KW  - Al-hijama
KW  - Alternative Medicine
KW  - Anaerobic Test
KW  - Complementary Medicine
KW  - Creatine Complement
KW  - Lactic Acid
KW  - Traditional Medicine
KW  - Body Composition
KW  - Creatine
KW  - Cupping Therapy
KW  - Dietary Supplements
KW  - Humans
KW  - Male
KW  - Sports
KW  - creatine
KW  - creatine kinase
KW  - lactate dehydrogenase
KW  - creatine
KW  - analysis of covariance
KW  - Article
KW  - blood pressure
KW  - body composition
KW  - body fat
KW  - body weight
KW  - cardiovascular response
KW  - diastolic blood pressure
KW  - dry cupping
KW  - enzyme linked immunosorbent assay
KW  - exercise
KW  - heart rate
KW  - human
KW  - infection
KW  - inflammation
KW  - Iran
KW  - muscle injury
KW  - physical performance
KW  - quasi experimental study
KW  - questionnaire
KW  - systolic blood pressure
KW  - traditional medicine
KW  - dietary supplement
KW  - male
KW  - sport
PB  - Societe Tunisienne des Sciences Medicales
SN  - 00414131 (ISSN)
C2  - 36005919
LA  - English
J2  - Tunis. Med.
M3  - Article
DB  - Scopus
N1  - Export Date: 19 April 2025; Cited By: 4; Correspondence Address: K. Irandoust; Imam Khomeini International University, Qazvin, Iran; email: Irandoust@soc.ikiu.ac.ir; CODEN: TUMEA
ER  -

TY  - JOUR
AU  - Yu, L.
AU  - Wang, L.
AU  - Hu, G.
AU  - Ren, L.
AU  - Qiu, C.
AU  - Li, S.
AU  - Zhou, X.
AU  - Chen, S.
AU  - Chen, R.
TI  - Reprogramming alternative macrophage polarization by GATM-mediated endogenous creatine synthesis: A potential target for HDM-induced asthma treatment
PY  - 2022
T2  - Frontiers in Immunology
VL  - 13
C7  - 937331
DO  - 10.3389/fimmu.2022.937331
UR  - https://www.scopus.com/inward/record.uri?eid=2-s2.0-85138985461&doi=10.3389%2ffimmu.2022.937331&partnerID=40&md5=dfa6a8aa4058de683ca23c4eb70e3c21
AD  - Department of Pulmonary and Critical Care Medicine, The First Affiliated Hospital (Shenzhen People’s Hospital), School of Medicine, Southern University of Science and Technology, Shenzhen, China
AD  - Department of Animal Model, Shanghai Public Health Clinical Center, Fudan University, Shanghai, China
AB  - Cellular energy metabolism plays a crucial role in the regulation of macrophage polarization and in the execution of immune functions. A recent study showed that Slc6a8-mediated creatine uptake from exogenous supplementation modulates macrophage polarization, yet little is known about the role of the de novo creatine de novobiosynthesis pathway in macrophage polarization. Here, we observed that glycine amidinotransferase (GATM), the rate-limiting enzyme for creatine synthesis, was upregulated in alternative (M2) polarized macrophages, and was dependent on the transcriptional factor STAT6, whereas GATM expression was suppressed in the classical polarized (M1) macrophage. Next, we revealed that exogenous creatine supplementation enhanced IL-4-induced M2 polarization, confirming recent work. Furthermore, we revealed that genetic ablation of GATM did not affect expression of M1 marker genes (Nos2, IL1b, IL12b) or the production of nitric oxide in both peritoneal macrophages (PMs) and bone marrow-derived macrophages (BMDMs). By contrast, expression levels of M2 markers (Arg1, Mrc1, Ccl17 and Retnla) were lower following GATM deletion. Moreover, we found that deletion of GATM in resident alveolar macrophages (AMs) significantly blocked M2 polarization but with no obvious effect on the number of cells in knockout mice. Lastly, an upregulation of GATM was found in lung tissue and bronchoalveolar lavage fluid macrophages from HDM-induced asthmatic mice. Our study uncovers a previously uncharacterized role for the de novo creatine biosynthesis enzyme GATM in M2 macrophage polarization, which may be involved in the pathogenesis of related inflammatory diseases such as an T helper 2 (Th2)-associated allergic asthma. Copyright © 2022 Yu, Wang, Hu, Ren, Qiu, Li, Zhou, Chen and Chen.
KW  - asthma
KW  - creatine
KW  - glycine amidinotransferase (GATM)
KW  - macrophage
KW  - polarization
KW  - Amidinotransferases
KW  - Animals
KW  - Asthma
KW  - Creatine
KW  - Interleukin-4
KW  - Macrophages
KW  - Mice
KW  - Mice, Knockout
KW  - Nitric Oxide
KW  - creatinine
KW  - CRISPR associated endonuclease Cas9
KW  - glycine amidinotransferase
KW  - immunoglobulin E
KW  - inducible nitric oxide synthase
KW  - interleukin 10
KW  - interleukin 1beta
KW  - nitric oxide
KW  - amidinotransferase
KW  - creatine
KW  - glycine amidinotransferase
KW  - interleukin 4
KW  - nitric oxide
KW  - animal cell
KW  - animal experiment
KW  - animal model
KW  - animal tissue
KW  - Article
KW  - asthma
KW  - bone marrow derived macrophage
KW  - bronchoalveolar lavage fluid
KW  - calorimetry
KW  - CD4+ T lymphocyte
KW  - cell culture
KW  - cell isolation
KW  - cell metabolism
KW  - cell reprogramming technique
KW  - coculture
KW  - Dermatophagoides
KW  - enzyme linked immunosorbent assay
KW  - flow cytometry
KW  - gene expression
KW  - gene sequence
KW  - genotype
KW  - histopathology
KW  - immunofluorescence
KW  - immunohistochemistry
KW  - lung function
KW  - M1 macrophage
KW  - M2 macrophage
KW  - mouse
KW  - nonhuman
KW  - protein expression
KW  - protein function
KW  - real time polymerase chain reaction
KW  - respiratory tract allergy
KW  - RNA interference
KW  - RNA isolation
KW  - RNA sequence
KW  - Sanger sequencing
KW  - Western blotting
KW  - animal
KW  - knockout mouse
KW  - macrophage
KW  - metabolism
PB  - Frontiers Media S.A.
SN  - 16643224 (ISSN)
C2  - 36177049
LA  - English
J2  - Front. Immunol.
M3  - Article
DB  - Scopus
N1  - Export Date: 19 April 2025; Cited By: 15; Correspondence Address: S. Chen; Department of Pulmonary and Critical Care Medicine, The First Affiliated Hospital (Shenzhen People’s Hospital, School of Medicine, Southern University of Science and Technology, Shenzhen, China; email: chenshanze@mail.sustech.edu.cn; R. Chen; Department of Pulmonary and Critical Care Medicine, The First Affiliated Hospital (Shenzhen People’s Hospital), School of Medicine, Southern University of Science and Technology, Shenzhen, China; email: chenrc@vip.163.com; S. Li; Department of Animal Model, Shanghai Public Health Clinical Center, Fudan University, Shanghai, China; email: lishun86@126.com; X. Zhou; Department of Animal Model, Shanghai Public Health Clinical Center, Fudan University, Shanghai, China; email: zhouxiaohui@fudan.edu.cn
ER  -

TY  - JOUR
AU  - Yu, H.
AU  - Nie, Y.
AU  - Zhang, B.
AU  - Xue, J.
AU  - Xue, K.
AU  - Huang, X.
AU  - Zhang, X.
TI  - Creatine supplementation in largemouth bass (Micropterus salmoides) diets: Improving intestinal health and alleviating enteritis
PY  - 2025
T2  - Fish and Shellfish Immunology
VL  - 159
C7  - 110164
DO  - 10.1016/j.fsi.2025.110164
UR  - https://www.scopus.com/inward/record.uri?eid=2-s2.0-85217705346&doi=10.1016%2fj.fsi.2025.110164&partnerID=40&md5=51104bf92ab71c6a907ebd726de46a7e
AD  - College of Fisheries, Huazhong Agricultural University, Engineering Research Center of Green Development for Conventional Aquatic Biological Industry in the Yangtze River Economic Belt, Ministry of Education, Hubei Provincial Engineering Laboratory for Pond Aquaculture, Wuhan, 430070, China
AD  - Hubei Hongshan Laboratory, Wuhan, 430070, China
AD  - Research Institute of Huanong-Tianchen, Wuhan, 430070, China
AB  - Creatine plays an important role in regulating intestinal epithelial cell energy metabolism, epithelial integrity, and intestinal barrier function. In this study, three feeds with varying creatine concentrations (0 %, 0.5 %, and 4 %, labeled CR0, CR0.5, and CR4, respectively) were formulated and administered to juvenile largemouth bass (Micropterus salmoides) for 8 weeks. Creatine-containing diets significantly improved growth performance and intestinal villus height. Microbiota analysis revealed that creatine-containing diets changed the beta diversity of gut microbes and increased the relative proportion of Cetobacterium. Enteritis was induced for 7 days using the corresponding feeds containing creatine and 2 % DSS (labeled CR0, DCR0, DCR0.5, and DCR4). Enteritis resulted in an increase in hif1α expression in the DCR0.5 and DCR4 groups and a significant increase expression of creatine transporter SLC6A8. QPCR and Western blotting of intestinal barrier-related genes (e.g., Claudin1, Claudin4, and ZO1), MUC2 immunohistochemistry, and PAS mucus staining were used to show intestinal barrier status, these results suggest that dietary creatine attenuates the extent of intestinal barrier damage. After TUNEL and KI67 immunofluorescence analyses of the intestine and detection of the expression of relevant genes at the protein and transcript levels, the results showed that dietary addition of creatine significantly alleviated intestinal apoptosis and cellular inflammatory responses due to DSS-induced enteritis. These findings indicate long-term dietary supplementation with creatine modulated the microbial composition of the intestinal lumen of juvenile largemouth bass, promoted intestinal health, and improved anti-inflammatory properties following enteritis induction. This study provides a theoretical foundation for largemouth bass feed formulation optimization and fish enteritis control. © 2025
KW  - Creatine
KW  - Enteritis
KW  - Intestinal barrier
KW  - Largemouth bass
KW  - Microbiota
KW  - Animal Feed
KW  - Animals
KW  - Bass
KW  - Creatine
KW  - Diet
KW  - Dietary Supplements
KW  - Dose-Response Relationship, Drug
KW  - Enteritis
KW  - Fish Diseases
KW  - Gastrointestinal Microbiome
KW  - Intestines
KW  - Random Allocation
KW  - claudin 1
KW  - claudin 4
KW  - creatine
KW  - dextran sulfate
KW  - heat shock protein
KW  - hypoxia inducible factor 1alpha
KW  - Ki 67 antigen
KW  - mucin 2
KW  - protein
KW  - protein ZO1
KW  - solute carrier family 6 member 8
KW  - unclassified drug
KW  - creatine
KW  - animal experiment
KW  - animal model
KW  - animal tissue
KW  - apoptosis
KW  - Article
KW  - bacterium
KW  - body growth
KW  - cell proliferation
KW  - Cetobacterium
KW  - chemical composition
KW  - concentration (parameter)
KW  - controlled study
KW  - diet supplementation
KW  - enteritis
KW  - experimental diet
KW  - gene expression
KW  - height
KW  - histopathology
KW  - immunofluorescence assay
KW  - immunohistochemistry
KW  - inflammation
KW  - intestinal barrier function
KW  - intestine flora
KW  - intestine function
KW  - intestine villus
KW  - juvenile
KW  - largemouth bass
KW  - metabolism
KW  - microbial diversity
KW  - mucus
KW  - nonhuman
KW  - periodic acid Schiff stain
KW  - protein expression
KW  - TUNEL assay
KW  - Western blotting
KW  - animal
KW  - animal food
KW  - bass
KW  - diet
KW  - dietary supplement
KW  - dose response
KW  - drug effect
KW  - enteritis
KW  - fish disease
KW  - immunology
KW  - intestine
KW  - randomization
KW  - veterinary medicine
PB  - Academic Press
SN  - 10504648 (ISSN)
C2  - 39894092
LA  - English
J2  - Fish Shellfish Immunol.
M3  - Article
DB  - Scopus
N1  - Export Date: 19 April 2025; Cited By: 0; Correspondence Address: X. Zhang; College of Fisheries, Huazhong Agricultural University, Wuhan, Shizishan Street 1, 430070, China; email: xuezhen@mail.hzau.edu.cn; CODEN: FSIME
ER  -

TY  - JOUR
AU  - Peng, Z.
AU  - Saito, S.
TI  - Creatine supplementation enhances anti-tumor immunity by promoting adenosine triphosphate production in macrophages
PY  - 2023
T2  - Frontiers in Immunology
VL  - 14
C7  - 1176956
DO  - 10.3389/fimmu.2023.1176956
UR  - https://www.scopus.com/inward/record.uri?eid=2-s2.0-85169554507&doi=10.3389%2ffimmu.2023.1176956&partnerID=40&md5=7ef62804b5635a3cae653f56d11cb902
AD  - Department of Cell Biology and Genetics, School of Basic Medical Sciences, Hengyang Medical School, University of South China, Hunan, Hengyang, China
AD  - Division of Virology, Department of Infection and Immunity, Jichi Medical University, Shimotsuke, Japan
AD  - Biofluid Biomarker Center, Graduate School of Medical and Dental Sciences, Niigata University, Niigata, Japan
AB  - Creatine is an indispensable organic compound utilized in physiological environments; however, its role in immunity is still poorly understood. Here, we show that creatine supplementation enhances anti-tumor immunity through the functional upregulation of macrophages by increasing adenosine triphosphate (ATP) production. Creatine supplementation significantly suppressed B16-F10-originated tumor growth in mice compared with the control treatment. Under these conditions, intratumor macrophages polarized towards the M1 phenotype rather than the M2 phenotype, and there was an increase in tumor antigen-specific CD8+ T cells in the mice. The cytokine production and antigen-presenting activity in the macrophages were enhanced by creatine supplementation, resulting in a substantial increase in tumor antigen-specific CD8+ T cells. ATP upregulation was achieved through the cytosolic phosphocreatine (PCr) system via extracellular creatine uptake, rather than through glycolysis and mitochondrial oxidative phosphorylation in the macrophages. Blockade of the creatine transporter (CrT) failed to upregulate ATP and enhance the immunological activity of macrophages in creatine supplementation, which also impaired CD8+ T cell activity. Consequently, CrT blockade failed to suppress tumor growth in the creatine-supplemented mice. Thus, creatine is an important nutrient that promotes macrophage function by increasing ATP levels, ultimately contributing to enhanced anti-tumor immunity orchestrated by CD8+ T cells. Copyright © 2023 Peng and Saito.
KW  - anti-tumor immunity
KW  - ATP
KW  - CD8+ T cells
KW  - creatine
KW  - macrophages
KW  - Adenosine Triphosphate
KW  - Animals
KW  - Antigens, Neoplasm
KW  - Creatine
KW  - Dietary Supplements
KW  - Macrophages
KW  - Mice
KW  - adenosine
KW  - adenosine triphosphate
KW  - arginase 1
KW  - creatine
KW  - creatine phosphate
KW  - granzyme B
KW  - inducible nitric oxide synthase
KW  - interleukin 13
KW  - interleukin 4
KW  - lactate dehydrogenase
KW  - monophenol monooxygenase
KW  - ompenaclid
KW  - reactive oxygen metabolite
KW  - tumor antigen
KW  - adenosine triphosphate
KW  - creatine
KW  - tumor antigen
KW  - Ag presentation assay
KW  - animal cell
KW  - animal experiment
KW  - animal model
KW  - Antigen uptake assay
KW  - antineoplastic activity
KW  - Article
KW  - B16-F10 cell line
KW  - CD8+ T lymphocyte
KW  - cell activity
KW  - controlled study
KW  - cytokine production
KW  - cytotoxicity
KW  - cytotoxicity assay
KW  - enzyme activity
KW  - enzyme linked immunosorbent assay
KW  - flow cytometry
KW  - glucose transport
KW  - glycolysis
KW  - immune response
KW  - immunological tolerance
KW  - macrophage
KW  - macrophage function
KW  - Macrophage stimulation assay
KW  - melanoma
KW  - mouse
KW  - nonhuman
KW  - oxidative phosphorylation
KW  - phenotype
KW  - protein phosphorylation
KW  - tumor associated leukocyte
KW  - tumor growth
KW  - tumor immunity
KW  - tumor microenvironment
KW  - tumor volume
KW  - animal
KW  - dietary supplement
KW  - macrophage
PB  - Frontiers Media SA
SN  - 16643224 (ISSN)
C2  - 37662917
LA  - English
J2  - Front. Immunol.
M3  - Article
DB  - Scopus
N1  - Export Date: 19 April 2025; Cited By: 11; Correspondence Address: S. Saito; Division of Virology, Department of Infection and Immunity, Jichi Medical University, Shimotsuke, Japan; email: Suguru.Saito@cshs.org
ER  -

TY  - CHAP
AU  - Loell, I.
AU  - Lundberg, I.
TI  - Nutrition and Polymyositis and Dermatomyositis
PY  - 2008
T2  - Nutrition and Health (United Kingdom)
VL  - Part F3873
SP  - 195
EP  - 213
DO  - 10.1007/978-1-59745-403-2_12
UR  - https://www.scopus.com/inward/record.uri?eid=2-s2.0-85203128759&doi=10.1007%2f978-1-59745-403-2_12&partnerID=40&md5=e64ad05b170608349010b3437a21e483
AB  - • Chronic muscle inflammation in polymyositis or dermatomyositis causes muscle weakness and fatigue. • The chronic inflammation could lead to a catabolic state and additional loss of muscle mass. • The chronic muscle inflammation could induce a metabolic myopathy. • Body weight may not be reliable to measure muscle loss, rather measurement of body composition is recommended. •For patients with polymyositis or dermatomyositis it is important to provide the body with the right amount of macronutrients and trace elements for maintenance and improvement of body functions. • One recommendation is supplementation with calcium and vitamin D. • Another recommendation is regular physical exercise that during limited periods can be combined with supplements such as creatine, if done under the care of a physician. © Humana Press, Totowa, NJ 2008.
KW  - Creatine supplement
KW  - dermatomyositis
KW  - exercise
KW  - glutamine
KW  - inflammatory myopathies
KW  - polymyositis
KW  - vitamin D
PB  - Palgrave Macmillan
SN  - 2628197X (ISSN)
LA  - English
J2  - Nutr. Health
M3  - Book chapter
DB  - Scopus
N1  - Export Date: 19 April 2025; Cited By: 1
ER  -

TY  - JOUR
AU  - Alexanderson, H.
TI  - Exercise effects in patients with adult idiopathic inflammatory myopathies
PY  - 2009
T2  - Current Opinion in Rheumatology
VL  - 21
IS  - 2
SP  - 158
EP  - 163
DO  - 10.1097/BOR.0b013e328324e700
UR  - https://www.scopus.com/inward/record.uri?eid=2-s2.0-62349140495&doi=10.1097%2fBOR.0b013e328324e700&partnerID=40&md5=47b82eb6ae5fe93bd9f2c98baca4a4ce
AD  - Department of Physical Therapy, Rheumatology Unit, Karolinska University Hospital, Stockholm, Sweden
AD  - Rheumatology Unit, Department of Medicine, Karolinska Institutet, Stockholm, Sweden
AD  - Rheumatology Unit, Department of Medicine, Karolinska University Hospital, Solna, SE-171 76 Stockholm, Sweden
AB  - Purpose of review To give an update on recent findings on effects of exercise in patients with adult inflammatory myopathies. Recent findings Although responding to treatment, a majority of patients with polymyositis and dermatomyositis develop sustained disability. The reason for this is not clear. However, a recent study further supports the hypothesis of hypoxia in muscle tissue as a contributor to muscle weakness. The percentage of type I oxygen-dependent muscle fibers increased after a 12-week submaximal home exercise program along with improved muscle endurance in patients with chronic polymyositis or dermatomyositis. Creatine supplements in addition to the same home exercise program are more beneficial than exercise alone in patients with chronic polymyositis or dermatomyositis. Patients with chronic disease tolerate intensive resistance training resulting in improved muscle strength and muscle endurance. This 7-week exercise study also reported reduced disease activity and possibly even reduced muscle inflammation. Summary These recent studies are in line with earlier ones further supporting safety and efficacy of exercise in patients with polymyositis or dermatomyositis. There is an urgent need for larger randomized controlled trials also including patients with inclusion body myositis to further increase knowledge of disease mechanisms causing disability, exercise effects, and what exercise program is most efficient in patients with different entities of idiopathic inflammatory myopathies. © 2009 Wolters Kluwer Health|Lippincott Williams & Wilkins.
KW  - Creatine
KW  - Exercise
KW  - Inflammatory myopathies
KW  - Adult
KW  - Creatine
KW  - Dermatomyositis
KW  - Exercise Therapy
KW  - Humans
KW  - Muscle Fibers, Skeletal
KW  - Muscle Strength
KW  - Myositis
KW  - Myositis, Inclusion Body
KW  - Physical Endurance
KW  - Polymyositis
KW  - Resistance Training
KW  - creatine
KW  - clinical trial
KW  - dermatomyositis
KW  - disability
KW  - disease activity
KW  - endurance
KW  - exercise
KW  - human
KW  - hypoxia
KW  - idiopathic disease
KW  - inclusion body myositis
KW  - loading drug dose
KW  - multiple cycle treatment
KW  - muscle strength
KW  - muscle weakness
KW  - patient safety
KW  - polymyositis
KW  - priority journal
KW  - review
KW  - training
KW  - treatment response
SN  - 10408711 (ISSN)
C2  - 19339927
LA  - English
J2  - Curr. Opin. Rheumatol.
M3  - Review
DB  - Scopus
N1  - Export Date: 19 April 2025; Cited By: 31; Correspondence Address: H. Alexanderson; Rheumatology Unit, Department of Medicine, Karolinska University Hospital, Solna, SE-171 76 Stockholm, Sweden; email: helene.alexanderson@karolinska.se; CODEN: CORHE
ER  -

TY  - JOUR
AU  - Souza, J.T.
AU  - Minicucci, M.F.
AU  - Ferreira, N.C.
AU  - Polegato, B.F.
AU  - Okoshi, M.P.
AU  - Modolo, G.P.
AU  - Leal-Pereira, F.W.
AU  - Phillips, B.E.
AU  - Atherton, P.J.
AU  - Smith, K.
AU  - Wilkinson, D.J.
AU  - Gordon, A.L.
AU  - Tanni, S.E.
AU  - Costa, V.E.
AU  - Fernandes, M.F.
AU  - Bazan, S.G.
AU  - Zornoff, L.M.
AU  - Paiva, S.R.
AU  - Bazan, R.
AU  - Azevedo, P.S.
TI  - Influence of CReatine Supplementation on mUScle Mass and Strength After Stroke (ICaRUS Stroke Trial): A Randomized Controlled Trial
PY  - 2024
T2  - Nutrients 
VL  - 16
IS  - 23
C7  - 4148
DO  - 10.3390/nu16234148
UR  - https://www.scopus.com/inward/record.uri?eid=2-s2.0-85212192333&doi=10.3390%2fnu16234148&partnerID=40&md5=f7053f1532ec2bd7a9a6217f289deacd
AD  - Department of Internal Medicine, Medical School, São Paulo State University (UNESP), SP, Botucatu, 18618-970, Brazil
AD  - Department of Neuroscience and Mental Health, Medical School, São Paulo State University (UNESP), SP, Botucatu, 18618-970, Brazil
AD  - MRC-Versus Arthritis Centre for Musculoskeletal Ageing Research (CMAR) & NIHR Nottingham Biomedical Research Centre, University of Nottingham Medical School, Derby Uttoxeter Road, Derby, DE22 3DT, United Kingdom
AD  - Wolfson Institute of Public Health, Queen Mary University of London, E1, London, 4NS, United Kingdom
AD  - Academic Centre for Healthy Ageing, Whipps Cross Hospital, Barts Health NHS Trust, E1, London, 1BB, United Kingdom
AD  - Stable Isotopes Center, São Paulo State University (UNESP), Institute of Biosciences, SP, Botucatu, 18618-970, Brazil
AB  - Background/Objectives: The acute phase of stroke is marked by inflammation and mobility changes that can compromise nutritional status. This study was a randomized, double-blind, placebo-controlled trial evaluating the effectiveness of creatine supplementation for older people during seven days of hospitalization for stroke compared to usual care. Method: The primary outcome measures were changes in functional capacity, strength, muscle mass, and muscle degradation. The secondary outcomes were changes in serum biomarkers related to inflammation, fibrosis, anabolism, and muscle synthesis. In addition, a follow-up 90 days after the stroke verified functional capacity, strength, quality of life, and mortality. Following admission for an acute stroke, participants received either creatine (10 g) or a visually identical placebo (10 g) orally twice daily. Both groups received supplementation with protein to achieve the goal of 1.5 g of protein/kg of body weight/day and underwent daily mobility training during seven days of hospitalization. Results: Thirty older people were included in two similar groups concerning baseline attributes (15—treatment/15—placebo). Conclusions: Creatine supplementation did not influence functional capacity, strength, or muscle mass during the first 7 days or outcomes 90 days after stroke. There were no serious adverse events associated with creatine supplementation. However, it decreased progranulin levels, raising a new possibility of creatine action. This finding needs further exploration to understand the biological significance of creatine–progranulin interaction. © 2024 by the authors.
KW  - creatine
KW  - muscle mass
KW  - older people
KW  - progranulin
KW  - sarcopenia
KW  - stroke
KW  - Aged
KW  - Aged, 80 and over
KW  - Biomarkers
KW  - Creatine
KW  - Dietary Supplements
KW  - Double-Blind Method
KW  - Female
KW  - Humans
KW  - Male
KW  - Muscle Strength
KW  - Muscle, Skeletal
KW  - Quality of Life
KW  - Stroke
KW  - Stroke Rehabilitation
KW  - Treatment Outcome
KW  - biochemical marker
KW  - biological marker
KW  - creatine
KW  - creatinine
KW  - gelatinase A
KW  - gelatinase B
KW  - growth differentiation factor 15
KW  - hydroxymethylglutaryl coenzyme A reductase inhibitor
KW  - insulin
KW  - interleukin 6
KW  - maltodextrin
KW  - progranulin
KW  - somatomedin C
KW  - biological marker
KW  - creatine
KW  - adult
KW  - aged
KW  - anterior circulation stroke
KW  - appendicular skeleton
KW  - Article
KW  - biceps brachii muscle
KW  - biosynthesis
KW  - clinical article
KW  - clinical outcome
KW  - controlled study
KW  - creatinine blood level
KW  - diarrhea
KW  - double blind procedure
KW  - epigastric fullness
KW  - fat free mass
KW  - female
KW  - follow up
KW  - functional status
KW  - hand grip
KW  - hospital admission
KW  - hospitalization
KW  - human
KW  - inflammation
KW  - ischemic stroke
KW  - lacunar stroke
KW  - male
KW  - mortality
KW  - muscle mass
KW  - muscle metabolism
KW  - muscle strength
KW  - myofibrosis
KW  - parallel design
KW  - posterior circulation stroke
KW  - postprandial state
KW  - protein intake
KW  - quality of life
KW  - randomized controlled trial
KW  - Rankin scale
KW  - rectus femoris muscle
KW  - stroke patient
KW  - supplementation
KW  - timed up and go test
KW  - blood
KW  - cerebrovascular accident
KW  - dietary supplement
KW  - drug effect
KW  - drug therapy
KW  - metabolism
KW  - procedures
KW  - skeletal muscle
KW  - stroke rehabilitation
KW  - treatment outcome
KW  - very elderly
PB  - Multidisciplinary Digital Publishing Institute (MDPI)
SN  - 20726643 (ISSN)
C2  - 39683542
LA  - English
J2  - Nutrients
M3  - Article
DB  - Scopus
N1  - Export Date: 19 April 2025; Cited By: 0; Correspondence Address: J.T. Souza; Department of Internal Medicine, Medical School, São Paulo State University (UNESP), Botucatu, SP, 18618-970, Brazil; email: jtsouz@yahoo.com.br
ER  -

TY  - JOUR
AU  - Clarke, H.
AU  - Hickner, R.C.
AU  - Ormsbee, M.J.
TI  - The potential role of creatine in vascular health
PY  - 2021
T2  - Nutrients
VL  - 13
IS  - 3
C7  - 857
SP  - 1
EP  - 28
DO  - 10.3390/nu13030857
UR  - https://www.scopus.com/inward/record.uri?eid=2-s2.0-85102003971&doi=10.3390%2fnu13030857&partnerID=40&md5=c60668c89173fc23b48e7899bea58649
AD  - Department of Nutrition, Food and Exercise Sciences, Florida State University, Tallahassee, 32306, FL, United States
AD  - Department of Biokenetics, Exercise and Leisure Sciences, School of Health Science, University of KwaZulu-Natal, Westville, 4041, South Africa
AD  - Institute of Sports Sciences and Medicine, Florida State University, 1104 Spirit Way, Tallahassee, 32306, FL, United States
AB  - Creatine is an organic compound, consumed exogenously in the diet and synthesized endogenously via an intricate inter-organ process. Functioning in conjunction with creatine kinase, creatine has long been known for its pivotal role in cellular energy provision and energy shuttling. In addition to the abundance of evidence supporting the ergogenic benefits of creatine supplemen-tation, recent evidence suggests a far broader application for creatine within various myopathies, neurodegenerative diseases, and other pathologies. Furthermore, creatine has been found to exhibit non-energy related properties, contributing as a possible direct and in-direct antioxidant and eliciting anti-inflammatory effects. In spite of the new clinical success of supplemental creatine, there is little scientific insight into the potential effects of creatine on cardiovascular disease (CVD), the leading cause of mortality. Taking into consideration the non-energy related actions of creatine, highlighted in this review, it can be speculated that creatine supplementation may serve as an adjuvant therapy for the management of vascular health in at-risk populations. This review, therefore, not only aims to summarize the current literature surrounding creatine and vascular health, but to also shed light onto the potential mechanisms in which creatine may be able to serve as a beneficial supplement capable of imparting vascular-protective properties and promoting vascular health. © 2021 by the authors. Licensee MDPI, Basel, Switzerland.
KW  - Cardiovascular disease
KW  - Creatine
KW  - Oxidative stress
KW  - Vascular health
KW  - Vascular pathology
KW  - Cardiovascular Agents
KW  - Cardiovascular Diseases
KW  - Cardiovascular Physiological Phenomena
KW  - Creatine
KW  - Dietary Supplements
KW  - Heart Disease Risk Factors
KW  - Humans
KW  - creatine
KW  - DNA
KW  - nitric oxide
KW  - RNA
KW  - cardiovascular agent
KW  - creatine
KW  - bioavailability
KW  - cardiovascular disease
KW  - diet supplementation
KW  - drug mechanism
KW  - endothelium cell
KW  - health promotion
KW  - human
KW  - hyperpolarization
KW  - inflammation
KW  - macrovasculature
KW  - macrovasculaturization
KW  - microvasculature
KW  - oxidative stress
KW  - pathogenesis
KW  - peripheral vascular system
KW  - protein function
KW  - Review
KW  - vascular endothelium
KW  - cardiovascular disease
KW  - cardiovascular function
KW  - dietary supplement
KW  - drug effect
PB  - MDPI AG
SN  - 20726643 (ISSN)
C2  - 33807747
LA  - English
J2  - Nutrients
M3  - Review
DB  - Scopus
N1  - Export Date: 19 April 2025; Cited By: 22; Correspondence Address: M.J. Ormsbee; Department of Nutrition, Food and Exercise Sciences, Florida State University, Tallahassee, 32306, United States; email: mormsbee@fsu.edu; M.J. Ormsbee; Department of Biokenetics, Exercise and Leisure Sciences, School of Health Science, University of KwaZulu-Natal, Westville, 4041, South Africa; email: mormsbee@fsu.edu; M.J. Ormsbee; Institute of Sports Sciences and Medicine, Florida State University, Tallahassee, 1104 Spirit Way, 32306, United States; email: mormsbee@fsu.edu
ER  -

TY  - JOUR
AU  - Simpson, A.J.
AU  - Horne, S.
AU  - Sharp, P.
AU  - Sharps, R.
AU  - Kippelen, P.
TI  - Effect of Creatine Supplementation on the Airways of Youth Elite Soccer Players
PY  - 2019
T2  - Medicine and Science in Sports and Exercise
VL  - 51
IS  - 8
SP  - 1582
EP  - 1590
DO  - 10.1249/MSS.0000000000001979
UR  - https://www.scopus.com/inward/record.uri?eid=2-s2.0-85068845634&doi=10.1249%2fMSS.0000000000001979&partnerID=40&md5=d6b8813398db45e54e2cc4e12aee6933
AD  - Centre for Human Performance, Exercise and Rehabilitation, College of Health and Life Sciences, Brunel University London, Kingston Lane, Uxbridge, Middlese, UB8 3PH, United Kingdom
AD  - Division of Sport, Health and Exercise Sciences, Department of Life Sciences, Brunel University London, Uxbridge, United Kingdom
AD  - Watford Football Club, Watford, United Kingdom
AB  - Introduction Owing to its well-established ergogenic potential, creatine is a highly popular food supplement in sports. As an oral supplement, creatine is considered safe and ethical. However, no data exist on the safety of creatine on lung function in athletes. The aim of this project was to evaluate the effects of a standard course of creatine on the airways of youth elite athletes. Methods Nineteen elite soccer players, 16-21 yr old, completed a stratified, randomized, double-blind, placebo-controlled, parallel-group trial. The creatine group (n = 9) ingested 0.3 g·kg-1⋅d-1 of creatine monohydrate (CM) for 1 wk (loading phase) and 5 g·d-1 for 7 wk (maintenance phase), and the placebo group (n = 10) received the same dosages of maltodextrin. Airway inflammation (assessed by exhaled nitric oxide, FENO) and airway responsiveness (to dry air hyperpnoea) were measured pre- and postsupplementation. Results Mild, unfavorable changes in FENO were noticed by trend over the supplementation period in the CM group only (P = 0.056 for interaction, η2 = 0.199), with a mean group change of 9 ± 13 ppb in the CM group versus -5 ± 16 ppb in the placebo group (P = 0.056, d = 0.695). Further, the maximum fall in forced expiratory volume in 1 s after dry air hyperpnoea was larger by trend postsupplementation in the CM group compared with the placebo group: 9.7% ± 7.5% vs 4.4% ± 1.4%, respectively (P = 0.070, d = 0.975). These adverse effects were more pronounced when atopic players only (n = 15) were considered. Conclusion On the basis of the observed trends and medium to large effect sizes, we cannot exclude that creatine supplementation has an adverse effect on the airways of elite athletes, particularly in those with allergic sensitization. Further safety profiling of the ergogenic food supplement is warranted. © Lippincott Williams & Wilkins.
KW  - airway hyperresponsiveness
KW  - airway inflammation
KW  - creatine monohydrate
KW  - eucapnic voluntary hyperpnoea
KW  - exhaled nitric oxide
KW  - football
KW  - Adolescent
KW  - Biomarkers
KW  - Breath Tests
KW  - Creatine
KW  - Dietary Supplements
KW  - Double-Blind Method
KW  - Forced Expiratory Flow Rates
KW  - Humans
KW  - Hypersensitivity, Immediate
KW  - Inflammation
KW  - Lung
KW  - Lung Volume Measurements
KW  - Male
KW  - Nitric Oxide
KW  - Performance-Enhancing Substances
KW  - Physical Conditioning, Human
KW  - Pulmonary Ventilation
KW  - Soccer
KW  - biological marker
KW  - creatine
KW  - nitric oxide
KW  - performance enhancing substance
KW  - adolescent
KW  - adverse event
KW  - breath analysis
KW  - controlled study
KW  - dietary supplement
KW  - double blind procedure
KW  - drug effect
KW  - exercise
KW  - forced expiratory flow
KW  - human
KW  - immediate type hypersensitivity
KW  - inflammation
KW  - lung
KW  - lung ventilation
KW  - lung volume
KW  - male
KW  - pathophysiology
KW  - physiology
KW  - randomized controlled trial
KW  - soccer
PB  - Lippincott Williams and Wilkins
SN  - 01959131 (ISSN)
C2  - 30913162
LA  - English
J2  - Med. Sci. Sports Exerc.
M3  - Article
DB  - Scopus
N1  - Export Date: 19 April 2025; Cited By: 10; Correspondence Address: P. Kippelen; Centre for Human Performance, Exercise and Rehabilitation, College of Health and Life Sciences, Brunel University London, Uxbridge, Middlese, Kingston Lane, UB8 3PH, United Kingdom; email: pascale.kippelen@brunel.ac.uk; CODEN: MSCSB
ER  -

TY  - JOUR
AU  - Oliveira, C.L.P.
AU  - Antunes, B.D.M.M.
AU  - Gomes, A.C.
AU  - Lira, F.S.
AU  - Pimentel, G.D.
AU  - Boulé, N.G.
AU  - Mota, J.F.
TI  - Creatine supplementation does not promote additional effects on inflammation and insulin resistance in older adults: A pilot randomized, double-blind, placebo-controlled trial
PY  - 2020
T2  - Clinical Nutrition ESPEN
VL  - 38
SP  - 94
EP  - 98
DO  - 10.1016/j.clnesp.2020.05.024
UR  - https://www.scopus.com/inward/record.uri?eid=2-s2.0-85086739014&doi=10.1016%2fj.clnesp.2020.05.024&partnerID=40&md5=1d5e5d7850a12966f680286ee00288af
AD  - Human Nutrition Research Unit, Department of Agricultural, Food & Nutritional Science, University of Alberta, Edmonton, T6G 2E1, AB, Canada
AD  - Exercise and Immunometabolism Research Group, Department of Physical Education, Sao Paulo State University, Presidente Prudente, 19060-900, SP, Brazil
AD  - Clinical and Sports Nutrition Research Laboratory, Faculty of Nutrition, Goiás Federal University, 227 Street, Block 68, Setor Leste Universitario, Goiania, 74.605-080, GO, Brazil
AD  - Faculty of Kinesiology, Sport, and Recreation, University of Alberta, Edmonton, T6G 2H9, AB, Canada
AB  - Background: A chronic, low-grade inflammation is commonly present in older adults and has been associated with the onset of age-related chronic diseases. Resistance training (RT) and creatine (CR) supplementation emerged as promising strategies to reduce circulating pro-inflammatory cytokines. This study aimed to investigate the effects of CR supplementation combined with RT on markers of inflammation and insulin resistance in community-dwelling older adults. Methods: In a pilot randomized, double-blind, placebo-controlled trial, participants were allocated to one of the following groups: 1) Creatine supplementation and resistance training (CR + RT, n = 13); 2) Placebo and resistance training (PL + RT, n = 14). While engaged in a 12-week RT program, participants from CR + RT group received 5 g/day of CR monohydrate and participants from PL + RT group received the same dose of maltodextrin. At baseline and at week 12, blood samples were collected for glucose, insulin, adiponectin, leptin, interleukin 6, interleukin 10, monocyte chemo-attractant protein-1 and C-reactive protein analysis. Results: After 12 weeks of intervention, there were no differences between groups in any of the variables analyzed. Monocyte chemoattractant protein-1 was reduced in both groups (CR + RT: −55.66 ± 48.93 pg/mL, p < 0.01, dz = 1.13; PL + RT: −46.52 ± 55.21 pg/mL, p < 0.01, dz = 0.84). Conclusion: Resistance training, regardless of CR supplementation, decreased MCP-1 concentration in older adults. © 2020 European Society for Clinical Nutrition and Metabolism
KW  - Creatine
KW  - exercise
KW  - inflammation
KW  - older adults
KW  - Aged
KW  - Body Composition
KW  - Creatine
KW  - Dietary Supplements
KW  - Humans
KW  - Inflammation
KW  - Insulin Resistance
KW  - Muscle Strength
KW  - Pilot Projects
KW  - adiponectin
KW  - C reactive protein
KW  - creatine
KW  - insulin
KW  - interleukin 10
KW  - interleukin 6
KW  - leptin
KW  - maltodextrin
KW  - monocyte chemotactic protein 1
KW  - placebo
KW  - creatine
KW  - adult
KW  - aged
KW  - angiogenesis
KW  - Article
KW  - blood sampling
KW  - body composition
KW  - body mass
KW  - body weight
KW  - controlled study
KW  - diet supplementation
KW  - dietary intake
KW  - double blind procedure
KW  - dual energy X ray absorptiometry
KW  - enzyme linked immunosorbent assay
KW  - female
KW  - food intake
KW  - glucose blood level
KW  - glycemic control
KW  - homeostasis model assessment
KW  - human
KW  - inflammation
KW  - insulin resistance
KW  - male
KW  - muscle growth
KW  - nutritional status
KW  - physical activity
KW  - pilot study
KW  - randomized controlled trial
KW  - resistance training
KW  - stretching exercise
KW  - dietary supplement
KW  - inflammation
KW  - muscle strength
PB  - Elsevier Ltd
SN  - 24054577 (ISSN)
C2  - 32690185
LA  - English
J2  - Clin. Nutr. ESPEN
M3  - Article
DB  - Scopus
N1  - Export Date: 19 April 2025; Cited By: 8; Correspondence Address: J.F. Mota; Clinical and Sports Nutrition Research Laboratory, Faculty of Nutrition, Federal University of Goias, Goiania, Goias, Brazil, Goiania, 227 Street, block 68, Setor Leste Universitario, 74.605-080, Brazil; email: jfemota@gmail.com
ER  -

TY  - JOUR
AU  - Vieira, R.P.
AU  - Duarte, A.C.S.
AU  - Claudino, R.C.
AU  - Perini, A.
AU  - Santos, Â.B.G.
AU  - Moriya, H.T.
AU  - Arantes-Costa, F.M.
AU  - Martins, M.A.
AU  - Carvalho, C.R.F.
AU  - Dolhnikoff, M.
TI  - Creatine supplementation exacerbates allergic lung inflammation and airway remodeling in mice
PY  - 2007
T2  - American Journal of Respiratory Cell and Molecular Biology
VL  - 37
IS  - 6
SP  - 660
EP  - 667
DO  - 10.1165/rcmb.2007-0108OC
UR  - https://www.scopus.com/inward/record.uri?eid=2-s2.0-36749063563&doi=10.1165%2frcmb.2007-0108OC&partnerID=40&md5=e9a5b34116194a2817e17b4049b7473f
AD  - Department of Pathology, School of Medicine, University of São Paulo, São Paulo, Brazil
AD  - Department of Physical Therapy, School of Medicine, University of São Paulo, São Paulo, Brazil
AD  - Department of Clinical Medicine, School of Medicine, University of São Paulo, São Paulo, Brazil
AD  - Biomedical Engineering Laboratory, Escola Politécnica, University of São Paulo, São Paulo, Brazil
AD  - Departamento de Patologia, Faculdade de Medicina, Universidade de São Paulo, 01246-903, São Paulo, SP, Av. Dr. Arnaldo, 455 - 2 Andar, Brazil
AB  - Creatine supplement is the most popular nutritional supplement, and has various metabolic functions and sports medicine applications. Creatine supplementation increases muscle mass and can decrease muscular inflammation. Some studies have also suggested a beneficial role of creatine supplementation on chronic pulmonary diseases such as chronic obstructive pulmonary disease and cystic fibrosis. Among athletes, the prevalence of asthma is high, and many of these individuals may be taking creatine. However, the effects of creatine supplementation on chronic pulmonary diseases of allergic origin have not been investigated. In the present study, we analyzed the effects of creatine supplementation on a model of chronic allergic lung inflammation. Thirty-one Balb/c mice were divided into four groups: control, creatine (Cr), ovalbumin (OVA), and OVA+Cr. OVA and OVA+Cr groups were sensitized with intraperitoneal injections of OVA on Days 0, 14, 28, and 42. OVA challenge (OVA 1%) and Cr treatment (0.5 g/kg/d) were initiated on Day 21 and lasted until Day 53. We determined the index of hyperresponsiveness, the serum levels of OVA-specific immunoglobulin (Ig)E and IgG1, and the total and differential cell counts in bronchoalveolar lavage fluid. We also quantified airway inflammation, and the airway density of IL-4+, IL-5+, IL-2+, IFN-γ+, and insulin-like growth factor (IGF)-1+ cells, collagen and elastic fibers, and airway smooth muscle thickness. Our results showed that creatine in OVA-sensitized mice increased hyperresponsiveness; eosinophilic inflammation; airway density of IL-4+, IL-5+, and IGF-1 inflammatory cells; airway collagen and elastin content; and smooth muscle thickness. The results show that creatine supplementation exacerbates the lung allergic response to OVA through a T helper cell type 2 pathway and increased IGF-1 expression.
KW  - Asthma
KW  - Creatine supplementation
KW  - Insulin-like growth factor-1
KW  - Lung inflammation
KW  - Th2 cytokines
KW  - Animals
KW  - Bronchoalveolar Lavage Fluid
KW  - Bronchoconstriction
KW  - Cell Count
KW  - Creatine
KW  - Dietary Supplements
KW  - Eosinophils
KW  - Hypersensitivity
KW  - Immunoglobulin E
KW  - Immunoglobulin G
KW  - Interleukin-4
KW  - Male
KW  - Mice
KW  - Mice, Inbred BALB C
KW  - Ovalbumin
KW  - Passive Cutaneous Anaphylaxis
KW  - Pneumonia
KW  - Respiratory Hypersensitivity
KW  - Respiratory System
KW  - Mus
KW  - collagen
KW  - creatine
KW  - elastin
KW  - gamma interferon
KW  - immunoglobulin E
KW  - immunoglobulin G1
KW  - interleukin 2
KW  - interleukin 4
KW  - interleukin 5
KW  - ovalbumin
KW  - somatomedin C
KW  - allergic pneumonitis
KW  - animal cell
KW  - animal experiment
KW  - animal model
KW  - animal tissue
KW  - article
KW  - Bagg albino mouse
KW  - cell count
KW  - controlled study
KW  - disease exacerbation
KW  - disease model
KW  - eosinophilia
KW  - lung clearance
KW  - lung lavage
KW  - male
KW  - mouse
KW  - nonhuman
KW  - smooth muscle fiber
KW  - supplementation
KW  - Th2 cell
SN  - 10441549 (ISSN)
C2  - 17641295
LA  - English
J2  - Am. J. Resp. Cell Mol. Biol.
M3  - Article
DB  - Scopus
N1  - Export Date: 19 April 2025; Cited By: 58; Correspondence Address: M. Dolhnikoff; Departamento de Patologia, Faculdade de Medicina, Universidade de São Paulo, 01246-903, São Paulo, SP, Av. Dr. Arnaldo, 455 - 2 Andar, Brazil; email: maridol@usp.br; CODEN: AJRBE
ER  -

TY  - JOUR
AU  - Quintiero, V.
AU  - Crisafulli, O.
AU  - Diotti, D.
AU  - Tupler, R.
AU  - Negro, M.
AU  - Lavaselli, E.
AU  - D’Antona, G.
TI  - State-of-the-Art and Future Challenges for Nutritional Interventions in Facioscapulohumeral Dystrophy: A Narrative Review
PY  - 2025
T2  - Nutrients 
VL  - 17
IS  - 6
C7  - 1056
DO  - 10.3390/nu17061056
UR  - https://www.scopus.com/inward/record.uri?eid=2-s2.0-105001107173&doi=10.3390%2fnu17061056&partnerID=40&md5=6558ed239ee0ef49962b9c14c4c7cf52
AD  - Centro di Ricerca Interdipartimentale nelle Attività Motorie e Sportive (CRIAMS) Sport Medicine Centre Voghera, University of Pavia, Voghera, 27058, Italy
AD  - Department of Life Sciences, University of Modena and Reggio Emilia, Modena, 41121, Italy
AD  - Department of Public Health, Experimental and Forensic Medicine, University of Pavia, Pavia, 27100, Italy
AB  - Facioscapulohumeral dystrophy (FSHD), the second most common inherited muscular dystrophy in adulthood, is characterized by progressive muscle loss, accompanied by an increase in fat mass. Beyond these alterations in body composition, which contribute to the risk of sarcopenic obesity, FSHD is associated with systemic inflammation and oxidative stress. These interconnected mechanisms may worsen muscle atrophy, leading to a decline in physical efficiency and quality of life. While the therapeutic benefits of physical therapy and exercise have been investigated, the impact of dietary interventions remains underexplored. Given the established role of nutrition in managing various chronic diseases, there is growing interest in understanding how it might influence the clinical management of FSHD. By addressing current gaps in the literature, this review aims to investigate the potential role of dietary patterns and specific nutrients in modulating muscle metabolism within the context of FSHD. Some studies have indicated various compounds (flavonoids, curcumin, L-carnitine, coenzyme Q10, and omega-3), vitamins (C and E), and minerals (zinc and selenium) with antioxidant and anti-inflammatory properties as promising treatment strategies for FSHD. Instead, few data regarding the effects of proteins and creatine supplementation are available. Furthermore, the potential benefits of essentials amino acids, β-hydroxy-β-methylbutyrate, and vitamin D in contrasting muscle atrophy and enhancing muscle function remain unexplored. Despite these preliminary findings, the existing body of evidence is limited. Identifying novel therapeutic strategies to complement existing treatments could provide a more comprehensive management framework, aimed at improving the long-term health outcomes and quality of life of FSHD patients. © 2025 by the authors.
KW  - antioxidants
KW  - bioactive compounds
KW  - creatine
KW  - FSHD
KW  - leucine
KW  - muscle atrophy
KW  - nutrition
KW  - proteins
KW  - supplements
KW  - amino acid
KW  - antioxidant
KW  - carnitine
KW  - creatine
KW  - curcumin
KW  - flavonoid
KW  - leucine
KW  - omega 3 fatty acid
KW  - selenium
KW  - ubidecarenone
KW  - vitamin D
KW  - zinc
KW  - body composition
KW  - controlled study
KW  - diet therapy
KW  - dietary pattern
KW  - exercise
KW  - facioscapulohumeral muscular dystrophy
KW  - fat mass
KW  - female
KW  - human
KW  - inflammation
KW  - muscle atrophy
KW  - muscle function
KW  - muscle metabolism
KW  - muscular dystrophy
KW  - oxidative stress
KW  - physiotherapy
KW  - quality of life
KW  - review
KW  - sarcopenic obesity
KW  - therapy
PB  - Multidisciplinary Digital Publishing Institute (MDPI)
SN  - 20726643 (ISSN)
LA  - English
J2  - Nutrients
M3  - Review
DB  - Scopus
N1  - Export Date: 19 April 2025; Cited By: 0; Correspondence Address: G. D’Antona; Centro di Ricerca Interdipartimentale nelle Attività Motorie e Sportive (CRIAMS) Sport Medicine Centre Voghera, University of Pavia, Voghera, 27058, Italy; email: giuseppe.dantona@unipv.it
ER  -

TY  - JOUR
AU  - Marini, A.C.B.
AU  - Schincaglia, R.M.
AU  - Candow, D.G.
AU  - Pimentel, G.D.
TI  - Effect of Creatine Supplementation on Body Composition and Malnutrition-Inflammation Score in Hemodialysis Patients: An Exploratory 1-Year, Balanced, Double-Blind Design
PY  - 2024
T2  - Nutrients
VL  - 16
IS  - 5
C7  - 615
DO  - 10.3390/nu16050615
UR  - https://www.scopus.com/inward/record.uri?eid=2-s2.0-85187460039&doi=10.3390%2fnu16050615&partnerID=40&md5=432db9c8b12e6a3bf549f129a2c7e355
AD  - Faculty of Nutrition, Federal University of Goiás, Rua 227, Quadra 68 s/n°, Setor Leste Universitário, Goiania, 74605080, Brazil
AD  - Faculty of Kinesiology and Health Studies, University of Regina, Regina, S4S 0A2, SK, Canada
AB  - Hemodialysis has a detrimental effect on fat-free mass (FFM) and muscle strength over time. Thus, we aimed to evaluate the effect of creatine supplementation on the body composition and Malnutrition-Inflammation Score (MIS) in patients with chronic kidney disease (CKD) undergoing hemodialysis. An exploratory 1-year balanced, placebo-controlled, and double-blind design was conducted with hemodialysis patients (≥18 years). The creatine group (CG) received 5 g of creatine monohydrate and 5 g of maltodextrin per day and the placebo group (PG) received 10 g of maltodextrin per day. MIS and body composition were analyzed at three time points: pre, intermediate (after 6 months), and post (after 12 months). After 6 months, 60% of patients on creatine experienced an increase in FFM compared to a 36.8% increase for those on placebo. Moreover, 65% of patients on creatine increased their skeletal muscle mass index (SMMI) compared to only 15.8% for those on placebo. Creatine increased intracellular water (ICW) in 60% of patients. MIS did not change after the intervention. In the CG, there was an increase in body weight (p = 0.018), FFM (p = 0.010), SMMI (p = 0.022). CG also increased total body water (pre 35.4 L, post 36.1 L; p = 0.008), mainly due to ICW (pre 20.2 L, intermediate 20.7 L, post 21.0 L; p = 0.016). Long-term creatine supplementation in hemodialysis patients did not attenuate the MIS, but enhanced FFM and SMMI, which was likely triggered by an increase in ICW. © 2024 by the authors.
KW  - body composition
KW  - creatine
KW  - hemodialysis
KW  - malnutrition
KW  - Body Composition
KW  - Creatine
KW  - Dietary Supplements
KW  - Double-Blind Method
KW  - Humans
KW  - Inflammation
KW  - Malnutrition
KW  - Muscle, Skeletal
KW  - Water
KW  - creatine
KW  - creatinine
KW  - maltodextrin
KW  - placebo
KW  - creatine
KW  - water
KW  - adult
KW  - alcohol consumption
KW  - Article
KW  - biochemical analysis
KW  - body composition
KW  - body mass
KW  - body weight
KW  - body weight loss
KW  - chronic kidney failure
KW  - controlled study
KW  - correlation analysis
KW  - dietary intake
KW  - disease assessment
KW  - dry weight
KW  - extracellular fluid
KW  - fat free mass
KW  - female
KW  - Friedman test
KW  - hearing impairment
KW  - hemodialysis
KW  - hemodialysis patient
KW  - hospitalization
KW  - human
KW  - intention to treat analysis
KW  - iron binding capacity
KW  - major clinical study
KW  - male
KW  - malnutrition
KW  - malnutrition inflammation score
KW  - medical record
KW  - muscle strength
KW  - nutritional status
KW  - physical activity
KW  - protein intake
KW  - sampling
KW  - skeletal muscle
KW  - smoking
KW  - total body water
KW  - urea nitrogen blood level
KW  - Wilcoxon signed ranks test
KW  - body composition
KW  - dietary supplement
KW  - double blind procedure
KW  - inflammation
KW  - malnutrition
KW  - metabolism
KW  - randomized controlled trial
PB  - Multidisciplinary Digital Publishing Institute (MDPI)
SN  - 20726643 (ISSN)
C2  - 38474743
LA  - English
J2  - Nutrients
M3  - Article
DB  - Scopus
N1  - Export Date: 19 April 2025; Cited By: 3; Correspondence Address: G.D. Pimentel; Faculty of Nutrition, Federal University of Goiás, Goiania, Rua 227, Quadra 68 s/n°, Setor Leste Universitário, 74605080, Brazil; email: gupimentel@ufg.br
ER  -

TY  - JOUR
AU  - Saito, S.
AU  - Cao, D.-Y.
AU  - Okuno, A.
AU  - Li, X.
AU  - Peng, Z.
AU  - Kelel, M.
AU  - Tsuji, N.M.
TI  - Creatine supplementation enhances immunological function of neutrophils by increasing cellular adenosine triphosphate
PY  - 2022
T2  - Bioscience of Microbiota, Food and Health
VL  - 41
IS  - 4
SP  - 185
EP  - 194
DO  - 10.12938/bmfh.2022-018
UR  - https://www.scopus.com/inward/record.uri?eid=2-s2.0-85140022826&doi=10.12938%2fbmfh.2022-018&partnerID=40&md5=93874b4c448dc0592e0e5f50b6f0df53
AD  - Division of Virology, Department of Infection and Immunology, Jichi Medical University, 3311-1 Yakushiji,Tochigi, Shimotsuke, 329-0431, Japan
AD  - Biofluid Biomarker Center, Graduate School of Medical and Dental Sciences, Niigata University, 757 Ichiban-cho, Ashahimachi-dori,Nishi-ku, Niigata, 951-8510, Japan
AD  - Faculty of Medicine and Dentistry, University of Alberta, Edmonton, T6G 2R7, AB, Canada
AD  - College of Animal Science and Technology, Northwest A&F University, Taicheng Rd,Shaanxi, Yangling District, Xianyang, 712100, China
AD  - Department of Biomedical Sciences, Cedars-Sinai Medical Center, Los Angeles, 90048, CA, United States
AD  - Department of Health and Nutrition, Faculty of Human Design, Shibata Gakuen University, Aomori, 036-8530, Japan
AD  - Pathology and Laboratory Medicine, Cedars-Sinai Medical Center, Los Angeles, 90048, CA, United States
AD  - Institute of Medical Sciences, Xiangya Hospital, Central South University, 139 Renmin Middle Rd,Yuan Jia Ling Shang Quan,Hunan, Furong District, Changsha, 410083, China
AD  - Department of Biotechnology, College of Biological and Chemical Engineering, Addis Ababa Science and Technology University, Addis Ababa, Ethiopia
AD  - 0Division of Microbiology, Department of Pathology and Microbiology, Nihon University School of Medicine, 30-1 Oyaguchi-Kamimachi, Itabashi, Tokyo, 173-8610, Japan
AD  - Department of Food Science, Jumonji University, 2-1-28 Sugasawa,Saitama, Niiza, 352-8510, Japan
AB  - Creatine is an organic compound which is utilized in biological activities, especially for adenosine triphosphate (ATP) production in the phosphocreatine system. This is a well-known biochemical reaction that is generally recognized as being mainly driven in specific parts of the body, such as the skeletal muscle and brain. However, our report shows a novel aspect of creatine utilization and ATP synthesis in innate immune cells. Creatine supplementation enhanced immune responses in neutrophils, such as cytokine production, reactive oxygen species (ROS) production, phagocytosis, and NETosis, which were characterized as antibacterial activities. This creatineinduced functional upregulation of neutrophils provided a protective effect in a murine bacterial sepsis model. The mortality rate in mice challenged with Escherichia coli K-12 was decreased by creatine supplementation compared with the control treatment. Corresponding to this decrease in mortality, we found that creatine supplementation decreased blood pro-inflammatory cytokine levels and bacterial colonization in organs. Creatine supplementation significantly increased the cellular ATP level in neutrophils compared with the control treatment. This ATP increase was due to the phosphocreatine system in the creatine-treated neutrophils. In addition, extracellular creatine was used in this ATP synthesis, as inhibition of creatine uptake abolished the increase in ATP in the creatine-treated neutrophils. Thus, creatine is an effective nutrient for modifying the immunological function of neutrophils, which contributes to enhancement of antibacterial immunity © This is an open-access article distributed under the terms of the Creative Commons Attribution Non-Commercial No Derivatives (by-nc-nd) License.(CC-BY-NC-ND 4.0: https://creativecommons.org/licenses/by-nc-nd/4.0/)
KW  - Adenosine triphosphate (atp)
KW  - Antibacterial immunity
KW  - Creatine
KW  - Neutrophil extracellular traps (nets)
KW  - Neutrophils
KW  - Reactive oxygen species (ros)
KW  - Sepsis
PB  - BMFH Press
SN  - 21866953 (ISSN)
LA  - English
J2  - Biosci.  Microbiota, Food  Health
M3  - Article
DB  - Scopus
N1  - Export Date: 19 April 2025; Cited By: 9; Correspondence Address: S. Saito; Division of Virology, Department of Infection and Immunology, Jichi Medical University, Shimotsuke, Tochigi, 3311-1 Yakushiji, 329-0431, Japan; email: suguru@ualberta.ca
ER  -

TY  - JOUR
AU  - Nomura, A.
AU  - Zhang, M.
AU  - Sakamoto, T.
AU  - Ishii, Y.
AU  - Morishima, Y.
AU  - Mochizuki, M.
AU  - Kimura, T.
AU  - Uchida, Y.
AU  - Sekizawa, K.
TI  - Anti-inflammatory activity of creatine supplementation in endothelial cells in vitro
PY  - 2003
T2  - British Journal of Pharmacology
VL  - 139
IS  - 4
SP  - 715
EP  - 720
DO  - 10.1038/sj.bjp.0705316
UR  - https://www.scopus.com/inward/record.uri?eid=2-s2.0-0037664612&doi=10.1038%2fsj.bjp.0705316&partnerID=40&md5=ced51ce59ef1f7b9b69cfeec653bd671
AD  - Department of Pulmonary Medicine, Institute of Clinical Medicine, University of Tsukuba, Tsukuba, Ibaraki 305-8575, Tennoudai 1-1-1, Japan
AB  - 1. Creatine (CR) supplementation augments muscle strength in skeletal muscle cells by increasing intracellular energy pools. However, the effect of CR supplementation on endothelial cells remains to be clarified. 2. In this study, we investigated whether CR supplementation had any anti-inflammatory activity against human pulmonary endothelial cells in culture. 3. We confirmed that supplementation with 0.5 mM CR significantly increased both intracellular CR and phosphocreatine (PC) through a CR transporter while keeping intracellular ATP levels constant independent of CR supplementation and a CR transporter antagonist. 4. In the assay system of endothelial permeability, supplementation with 5mM CR significantly suppressed the endothelial permeability induced by serotonin and H 2O 2. 5. In cell adhesion experiments, supplementation with 5 mM CR significantly suppressed neutrophil adhesion to endothelial cells. 6. In the measurement of adhesion molecules, CR supplementation with more than 0.5 mM CR significantly inhibited the expressions of ICAM-1 and E-selectin on endothelial cells, and the inhibition was significantly suppressed by an adenosine A 2A receptor antagonist. 7. The present study suggests that CR supplementation has anti-inflammatory activities against endothelial cells.
KW  - Adhesion
KW  - ATP
KW  - Creatine
KW  - E-selectin
KW  - Endothelial cell
KW  - H <sub>2</sub>O <sub>2</sub> 
KW  - ICAM-1
KW  - Permeability
KW  - Phosphocreatine
KW  - Serotonin
KW  - Adenosine Triphosphate
KW  - Anti-Inflammatory Agents
KW  - Cell Adhesion
KW  - Cells, Cultured
KW  - Creatine
KW  - Dietary Supplements
KW  - E-Selectin
KW  - Endothelium, Vascular
KW  - Guanidines
KW  - Humans
KW  - Hydrogen Peroxide
KW  - Inflammation
KW  - Intercellular Adhesion Molecule-1
KW  - Intracellular Membranes
KW  - Lung
KW  - Neutrophil Activation
KW  - Neutrophils
KW  - Permeability
KW  - Phosphocreatine
KW  - Propionic Acids
KW  - Serotonin
KW  - Tumor Necrosis Factor-alpha
KW  - adenosine A2a receptor agonist
KW  - carrier protein
KW  - cell adhesion molecule
KW  - creatine
KW  - creatine phosphate
KW  - endothelial leukocyte adhesion molecule 1
KW  - hydrogen peroxide
KW  - intercellular adhesion molecule 1
KW  - antiinflammatory activity
KW  - article
KW  - cell adhesion
KW  - cell culture
KW  - cell membrane permeability
KW  - endothelium cell
KW  - energy
KW  - human
KW  - human cell
KW  - in vitro study
KW  - lung alveolus cell
KW  - muscle strength
KW  - neutrophil
KW  - priority journal
KW  - protein expression
KW  - skeletal muscle
KW  - supplementation
SN  - 00071188 (ISSN)
C2  - 12812994
LA  - English
J2  - Br. J. Pharmacol.
M3  - Article
DB  - Scopus
N1  - Export Date: 19 April 2025; Cited By: 66; Correspondence Address: Y. Uchida; Department of Pulmonary Medicine, Institute of Clinical Medicine, University of Tsukuba, Tsukuba, Ibaraki 305-8575, Tennoudai 1-1-1, Japan; email: kiyo-se@md.tsukuba.ac.jp; CODEN: BJPCB
ER  -

TY  - JOUR
AU  - Hall, C.H.T.
AU  - Lanis, J.M.
AU  - Dowdell, A.S.
AU  - Murphy, E.M.
AU  - Bhagavatula, G.
AU  - Neuhart, R.M.
AU  - Vijaya Sai, K.Y.
AU  - Colgan, S.P.
TI  - Fundamental role for the creatine kinase pathway in protection from murine colitis
PY  - 2023
T2  - Mucosal Immunology
VL  - 16
IS  - 6
SP  - 817
EP  - 825
DO  - 10.1016/j.mucimm.2023.09.002
UR  - https://www.scopus.com/inward/record.uri?eid=2-s2.0-85173095169&doi=10.1016%2fj.mucimm.2023.09.002&partnerID=40&md5=7841fe593577738377350f55225ebff3
AD  - Division of Gastroenterology, Hepatology and Nutrition, Children's Hospital Colorado and University of Colorado, Aurora, CO, United States
AD  - Division of Gastroenterology and Hepatology, Department of Medicine, Mucosal Inflammation Program and University of Colorado, Aurora, CO, United States
AD  - Department of Immunology and Microbiology, University of Colorado, Aurora, CO, United States
AD  - Rocky Mountain Veterans Hospital, Aurora, CO, United States
AB  - Inflammatory diseases of the digestive tract, including inflammatory bowel disease, cause metabolic stress within mucosal tissue. Creatine is a key energetic regulator. We previously reported a loss of creatine kinases (CKs) and the creatine transporter expression in inflammatory bowel disease patient intestinal biopsy samples and that creatine supplementation was protective in a dextran sulfate sodium (DSS) colitis mouse model. In the present studies, we evaluated the role of CK loss in active inflammation using the DSS colitis model. Mice lacking expression of CK brain type/CK mitochondrial form (CKdKO) showed increased susceptibility to DSS colitis (weight loss, disease activity, permeability, colon length, and histology). In a broad cytokine profiling, CKdKO mice expressed near absent interferon gamma (IFN-γ) levels. We identified losses in IFN-γ production from CD4+ and CD8+ T cells isolated from CKdKO mice. Addback of IFN-γ during DSS treatment resulted in partial protection for CKdKO mice. Extensions of these studies identified basal stabilization of the transcription factor hypoxia-inducible factor in CKdKO splenocytes and pharmacological stabilization of hypoxia-inducible factor resulted in reduced IFN-γ production by control splenocytes. Thus, the loss of IFN-γ production by CD4+ and CD8+ T cells in CKdKO mice resulted in increased colitis susceptibility and indicates that CK is protective in active mucosal inflammation. © 2023 The Authors
KW  - Animals
KW  - CD8-Positive T-Lymphocytes
KW  - Colitis
KW  - Colon
KW  - Creatine
KW  - Creatine Kinase
KW  - Cytokines
KW  - Dextran Sulfate
KW  - Disease Models, Animal
KW  - Humans
KW  - Hypoxia
KW  - Inflammation
KW  - Inflammatory Bowel Diseases
KW  - Interferon-gamma
KW  - Mice
KW  - Mice, Inbred C57BL
KW  - creatine kinase
KW  - gamma interferon
KW  - hypoxia inducible factor
KW  - creatine
KW  - creatine kinase
KW  - cytokine
KW  - dextran sulfate
KW  - gamma interferon
KW  - animal cell
KW  - animal experiment
KW  - animal model
KW  - animal tissue
KW  - Article
KW  - body weight loss
KW  - brain level
KW  - CD4+ T lymphocyte
KW  - CD8+ T lymphocyte
KW  - cell isolation
KW  - cohort analysis
KW  - colitis
KW  - colon length
KW  - controlled study
KW  - creatine kinase signaling pathway
KW  - cytokine production
KW  - dextran sulfate sodium-induced colitis
KW  - disease activity
KW  - disease predisposition
KW  - female
KW  - gastrointestinal tract
KW  - histology
KW  - length
KW  - male
KW  - mitochondrial dynamics
KW  - mouse
KW  - mucosa inflammation
KW  - nonhuman
KW  - pharmacological parameters
KW  - protein depletion
KW  - protein expression
KW  - protein fingerprinting
KW  - protein function
KW  - signal transduction
KW  - spleen cell
KW  - stomach protection
KW  - animal
KW  - C57BL mouse
KW  - colon
KW  - disease model
KW  - human
KW  - hypoxia
KW  - inflammation
KW  - inflammatory bowel disease
KW  - metabolism
KW  - pathology
PB  - Elsevier B.V.
SN  - 19330219 (ISSN)
C2  - 37716510
LA  - English
J2  - Mucosal Immunol.
M3  - Article
DB  - Scopus
N1  - Export Date: 19 April 2025; Cited By: 4; Correspondence Address: S.P. Colgan; Division of Gastroenterology and Hepatology, Department of Medicine, Mucosal Inflammation Program and University of Colorado, Aurora, United States; email: sean.colgan@CUAnschutz.edu
ER  -

TY  - JOUR
AU  - Mao, X.
AU  - Kelty, T.J.
AU  - Kerr, N.R.
AU  - Childs, T.E.
AU  - Roberts, M.D.
AU  - Booth, F.W.
TI  - Creatine supplementation upregulates mTORC1 signaling and markers of synaptic plasticity in the dentate gyrus while ameliorating LPS-induced cognitive impairment in female rats
PY  - 2021
T2  - Nutrients
VL  - 13
IS  - 8
C7  - 2758
DO  - 10.3390/nu13082758
UR  - https://www.scopus.com/inward/record.uri?eid=2-s2.0-85112433943&doi=10.3390%2fnu13082758&partnerID=40&md5=4c4410fdbea3258810b29a497486602a
AD  - Department of Biomedical Sciences, University of Missouri, Columbia, 65211, MO, United States
AD  - School of Kinesiology, Auburn University, Auburn, 36849, AL, United States
AD  - Department of Nutrition and Exercise Physiology, University of Missouri, Columbia, 65211, MO, United States
AD  - Department of Medical Pharmacology and Physiology, University of Missouri, Columbia, 65211, MO, United States
AD  - Dalton Cardiovascular Research Center, University of Missouri, Columbia, 65211, MO, United States
AB  - Mild cognitive impairment (MCI) designates the boundary area between cognitive function in natural aging and dementia, and this is viewed as a therapeutic window to prevent the occurrence of dementia. The current study investigated the neurocognitive effects of oral creatine (Cr) supplementation in young female Wistar rats that received intracerebroventricular injections of lipopolysaccharide (LPS) to mimic MCI. Neuromolecular changes within the dentate gyrus were analyzed following behavioral testing. We also investigated both neurocognitive and neuromolecular changes following Cr supplementation in the absence of LPS in young female Wistar rats to further investigate mechanisms. Interestingly, based on trial 2 of Barnes maze test, Cr supplementation ameliorated spatial learning and memory deficit induced by LPS, shown by decreased latency time and errors to reach the escape box (p < 0.0001, n = 12). Cr supplementation also attenuated recognition memory deficit induced by LPS, shown by increased amount of time taken to explore the new object (p = 0.002, n = 12) during novel object recognition testing. Within the dentate gyrus, Cr supplemen-tation in LPS injected rats upregulated mTORC1 signaling (p = 0.026 for mTOR phosphorylation, p = 0.002 for p70S6K phosphorylation, n = 8) as well as the synapsin (p = 0.008) and PSD-95 synaptic proteins (p = 0.015), in comparisons to LPS injected rats. However, Cr supplementation failed to further enhance spatial memory and recognition memory in the absence of LPS. In conclusion, Cr ameliorates LPS-induced cognitive impairment in a rodent MCI model. Mechanistically, these phenotypic effects may, in part, be mitigated via an upregulation of mTORC1 signaling, and an enhancement in synaptogenesis in the dentate gyrus. While preliminary, these findings may inform future research investigating neurocognitive effects of Cr for MCI patients. © 2021 by the authors. Licensee MDPI, Basel, Switzerland.
KW  - Creatine
KW  - Dentate gyrus
KW  - Mild cognitive impairment
KW  - MTORC1
KW  - Animal Nutritional Physiological Phenomena
KW  - Animals
KW  - Behavior, Animal
KW  - Cognitive Dysfunction
KW  - Creatine
KW  - Dentate Gyrus
KW  - Dietary Supplements
KW  - Disease Models, Animal
KW  - Female
KW  - Lipopolysaccharides
KW  - Maze Learning
KW  - Mechanistic Target of Rapamycin Complex 1
KW  - Memory Disorders
KW  - Neuronal Plasticity
KW  - Rats
KW  - Rats, Wistar
KW  - Recognition, Psychology
KW  - Signal Transduction
KW  - Spatial Memory
KW  - Up-Regulation
KW  - complementary DNA
KW  - creatine
KW  - interleukin 1beta
KW  - lipopolysaccharide
KW  - mammalian target of rapamycin complex 1
KW  - placebo
KW  - synapsin
KW  - tumor necrosis factor
KW  - creatine
KW  - mammalian target of rapamycin complex 1
KW  - adult
KW  - amnesia
KW  - animal experiment
KW  - animal model
KW  - Article
KW  - Barnes maze test
KW  - body surface
KW  - cognition
KW  - cognitive defect
KW  - comparative study
KW  - controlled study
KW  - dentate gyrus
KW  - DNA synthesis
KW  - enzyme phosphorylation
KW  - euthanasia
KW  - female
KW  - fluid intake
KW  - immunoblotting
KW  - latent period
KW  - lipopolysaccharide-induced inflammation
KW  - mTOR signaling
KW  - nerve cell plasticity
KW  - nonhuman
KW  - novel object recognition test
KW  - rat
KW  - real time polymerase chain reaction
KW  - RNA isolation
KW  - spatial learning
KW  - spatial memory
KW  - supplementation
KW  - surgical technique
KW  - synaptogenesis
KW  - upregulation
KW  - animal
KW  - animal behavior
KW  - animal food
KW  - cognitive defect
KW  - dentate gyrus
KW  - dietary supplement
KW  - disease model
KW  - drug effect
KW  - maze test
KW  - memory disorder
KW  - metabolism
KW  - nerve cell plasticity
KW  - signal transduction
KW  - upregulation
KW  - Wistar rat
PB  - MDPI
SN  - 20726643 (ISSN)
C2  - 34444918
LA  - English
J2  - Nutrients
M3  - Article
DB  - Scopus
N1  - Export Date: 19 April 2025; Cited By: 13; Correspondence Address: F.W. Booth; Department of Biomedical Sciences, University of Missouri, Columbia, 65211, United States; email: boothf@missouri.edu
ER  -

TY  - JOUR
AU  - Wax, B.
AU  - Kerksick, C.M.
AU  - Jagim, A.R.
AU  - Mayo, J.J.
AU  - Lyons, B.C.
AU  - Kreider, R.B.
TI  - Creatine for exercise and sports performance, with recovery considerations for healthy populations
PY  - 2021
T2  - Nutrients
VL  - 13
IS  - 6
C7  - 1915
DO  - 10.3390/nu13061915
UR  - https://www.scopus.com/inward/record.uri?eid=2-s2.0-85106983804&doi=10.3390%2fnu13061915&partnerID=40&md5=529f900c0dc99fc8057e7d08d94a4199
AD  - Applied Physiology Laboratory, Department of Kinesiology, Mississippi State University, Mississippi State, 39759, MS, United States
AD  - Exercise & Performance Nutrition Laboratory, College of Science, Technology, and Health, Lindenwood University, St. Charles, 63301, MO, United States
AD  - Sports Medicine, Mayo Clinic Health System, La Crosse, 54601, WI, United States
AD  - Department of Nutrition and Family Sciences, University of Central Arkansas, Conway, 72035, AR, United States
AD  - Health, Kinesiology, and Sport Management Department, University of Wisconsin—Parkside, Kenosha, 53141, WI, United States
AD  - Exercise & Sport Nutrition Lab, Human Clinical Research Facility, Department of Health & Kinesiology, Texas A&M University, College Station, 77843, TX, United States
AB  - Creatine is one of the most studied and popular ergogenic aids for athletes and recreational weightlifters seeking to improve sport and exercise performance, augment exercise training adaptations, and mitigate recovery time. Studies consistently reveal that creatine supplementation exerts positive ergogenic effects on single and multiple bouts of short-duration, high-intensity exercise activities, in addition to potentiating exercise training adaptations. In this respect, supplementation consistently demonstrates the ability to enlarge the pool of intracellular creatine, leading to an amplification of the cell’s ability to resynthesize adenosine triphosphate. This intracellular expansion is associated with several performance outcomes, including increases in maximal strength (low-speed strength), maximal work output, power production (high-speed strength), sprint performance, and fat-free mass. Additionally, creatine supplementation may speed up recovery time between bouts of intense exercise by mitigating muscle damage and promoting the faster recovery of lost force-production potential. Conversely, contradictory findings exist in the literature regarding the potential ergogenic benefits of creatine during intermittent and continuous endurance-type exercise, as well as in those athletic tasks where an increase in body mass may hinder enhanced performance. The purpose of this review was to summarize the existing literature surrounding the efficacy of creatine supplementation on exercise and sports performance, along with recovery factors in healthy populations. © 2021 by the authors. Licensee MDPI, Basel, Switzerland.
KW  - Athletic performance
KW  - Ergogenic aid
KW  - Muscle damage
KW  - Muscular adaptation
KW  - Muscular power
KW  - Recovery
KW  - Resistance exercise
KW  - Supplementation
KW  - Training
KW  - Weightlifting
KW  - Adenosine Triphosphate
KW  - Athletes
KW  - Athletic Performance
KW  - Creatine
KW  - Databases, Factual
KW  - Dietary Supplements
KW  - Exercise
KW  - Humans
KW  - Muscle, Skeletal
KW  - Performance-Enhancing Substances
KW  - creatine
KW  - adenosine triphosphate
KW  - creatine
KW  - performance enhancing substance
KW  - agility
KW  - athlete
KW  - athletic performance
KW  - endurance
KW  - exercise
KW  - football
KW  - force
KW  - human
KW  - immobilization
KW  - inflammation
KW  - jumping
KW  - muscle disease
KW  - muscle dysfunction
KW  - muscle dysfunction
KW  - muscle injury
KW  - muscle soreness
KW  - muscle soreness
KW  - muscle strength
KW  - Review
KW  - supplementation
KW  - swimming
KW  - systematic review
KW  - track and field
KW  - athletic performance
KW  - dietary supplement
KW  - exercise
KW  - factual database
KW  - physiology
KW  - skeletal muscle
PB  - MDPI
SN  - 20726643 (ISSN)
C2  - 34199588
LA  - English
J2  - Nutrients
M3  - Review
DB  - Scopus
N1  - Export Date: 19 April 2025; Cited By: 68; Correspondence Address: B. Wax; Applied Physiology Laboratory, Department of Kinesiology, Mississippi State University, Mississippi State, 39759, United States; email: bw244@msstate.edu; C.M. Kerksick; Exercise & Performance Nutrition Laboratory, College of Science, Technology, and Health, Lindenwood University, St. Charles, 63301, United States; email: ckerksick@lindenwood.edu
ER  -

TY  - JOUR
AU  - Letarouilly, J.-G.
AU  - Flipo, R.-M.
AU  - Cortet, B.
AU  - Tournadre, A.
AU  - Paccou, J.
TI  - Body composition in patients with rheumatoid arthritis: a narrative literature review
PY  - 2021
T2  - Therapeutic Advances in Musculoskeletal Disease
VL  - 13
DO  - 10.1177/1759720X211015006
UR  - https://www.scopus.com/inward/record.uri?eid=2-s2.0-85108266687&doi=10.1177%2f1759720X211015006&partnerID=40&md5=8885424168344cda502ed732e31974f4
AD  - University of Lille, CHU Lille, Lille, F-59000, France
AD  - Department of Rheumatology, University of Lille, CHU Lille, Lille, F-59000, France
AD  - University of Clermont Auvergne, CHU Clermont-Ferrand, UNH-UMR 1019, INRA Department of Rheumatology, Clermont-Ferrand, F-63003, France
AD  - MABlab ULR 4490, Department of Rheumatology, CHU Lille, 2, Avenue Oscar Lambret, Lille Cedex, 59037, France
AD  - University of Littoral Côte d’Opale, Boulogne-sur-Mer, F-62200, France
AD  - Marrow Adiposity and Bone Lab - MABLab ULR4490, Lille, France
AB  - There is growing interest in the alterations in body composition (BC) that accompany rheumatoid arthritis (RA). The purpose of this review is to (i) investigate how BC is currently measured in RA patients, (ii) describe alterations in body composition in RA patients and (iii) evaluate the effect on nutrition, physical training, and treatments; that is, corticosteroids and biologic Disease Modifying Anti-Rheumatic Disease (bDMARDs), on BC in RA patients. The primary-source literature for this review was acquired using PubMed, Scopus and Cochrane database searches for articles published up to March 2021. The Medical Subject Headings (MeSH) terms used were ‘Arthritis, Rheumatoid’, ‘body composition’, ‘sarcopenia’, ‘obesity’, ‘cachexia’, ‘Absorptiometry, Photon’ and ‘Electric Impedance’. The titles and abstracts of all articles were reviewed for relevant subjects. Whole-BC measurements were usually performed using dual energy x-ray absorptiometry (DXA) to quantify lean- and fat-mass parameters. In RA patients, lean mass is lower and adiposity is higher than in healthy controls, both in men and women. The prevalence of abnormal BC conditions such as overfat, sarcopenia and sarcopenic obesity is significantly higher in RA patients than in healthy controls; these alterations in BC are observed even at an early stage of the disease. Data on the effect treatments on BC in RA patients are scarce. In the few studies published, (a) creatine supplementation and progressive resistance training induce a slight and temporary increase in lean mass, (b) exposure to corticosteroids induces a gain in fat mass and (c) tumour necrosis factor alpha (TNFα) inhibitors might be associated with a gain in fat mass, while tocilizumab might be associated with a gain in lean mass. The available data clearly demonstrate that alterations in BC occur in RA patients, but data on the effect of treatments, especially bDMARDs, are inconsistent and further studies are needed in this area. © The Author(s), 2021.
KW  - body composition
KW  - body fat and lean mass
KW  - dual energy x-ray absorptiometry
KW  - rheumatoid arthritis
KW  - abatacept
KW  - corticosteroid
KW  - creatine
KW  - creatinine
KW  - etanercept
KW  - hydroxychloroquine
KW  - infliximab
KW  - interleukin 6
KW  - leflunomide
KW  - methotrexate
KW  - methylprednisolone
KW  - prednisolone
KW  - prednisone
KW  - rituximab
KW  - salazosulfapyridine
KW  - tocilizumab
KW  - tumor necrosis factor
KW  - tumor necrosis factor inhibitor
KW  - abdominal radiography
KW  - adult
KW  - aerobic exercise
KW  - athlete
KW  - body composition
KW  - body fat
KW  - body mass
KW  - body weight loss
KW  - bone density
KW  - bone fragility
KW  - cachexia
KW  - computer assisted tomography
KW  - Cushingoid syndrome
KW  - diet supplementation
KW  - disease activity
KW  - disease duration
KW  - dual energy X ray absorptiometry
KW  - electric conductivity
KW  - fat mass
KW  - female
KW  - grip strength
KW  - human
KW  - impedance
KW  - male
KW  - metabolic syndrome X
KW  - muscle atrophy
KW  - muscle mass
KW  - muscle strength
KW  - nonalcoholic fatty liver
KW  - nuclear magnetic resonance imaging
KW  - nutrition
KW  - obesity
KW  - osteoarthritis
KW  - osteoporosis
KW  - photon
KW  - phototherapy
KW  - physical activity
KW  - physical performance
KW  - prevalence
KW  - quality of life
KW  - randomized controlled trial (topic)
KW  - resistance training
KW  - Review
KW  - rheumatoid arthritis
KW  - sarcopenia
KW  - sarcopenic obesity
KW  - training
KW  - walking speed
PB  - SAGE Publications Ltd
SN  - 1759720X (ISSN)
LA  - English
J2  - Ther. Adv. Musculoskelet. Dis.
M3  - Review
DB  - Scopus
N1  - Export Date: 19 April 2025; Cited By: 30; Correspondence Address: J. Paccou; MABlab ULR 4490, Department of Rheumatology, CHU Lille, Lille Cedex, 2, Avenue Oscar Lambret, 59037, France; email: julien.paccou@chru-lille.fr
ER  -

TY  - JOUR
AU  - Riesberg, L.A.
AU  - Weed, S.A.
AU  - McDonald, T.L.
AU  - Eckerson, J.M.
AU  - Drescher, K.M.
TI  - Beyond muscles: The untapped potential of creatine
PY  - 2016
T2  - International Immunopharmacology
VL  - 37
SP  - 31
EP  - 42
DO  - 10.1016/j.intimp.2015.12.034
UR  - https://www.scopus.com/inward/record.uri?eid=2-s2.0-84953431774&doi=10.1016%2fj.intimp.2015.12.034&partnerID=40&md5=89ecd144f01b3280eafee4f40ca890b0
AD  - Department of Medical Microbiology and Immunology, Creighton University, School of Medicine, 2500 California Plaza, Criss II, Omaha, 68178, NE, United States
AD  - Department of Pathology and Microbiology, University of Nebraska Medical Center, 986495, Nebraska Medical Center, Omaha, 68198-6495, NE, United States
AD  - Department of Exercise Science and Pre-Health Professions, Creighton University, 2500 California Plaza, Omaha, 68178, NE, United States
AB  - Creatine is widely used by both elite and recreational athletes as an ergogenic aid to enhance anaerobic exercise performance. Older individuals also use creatine to prevent sarcopenia and, accordingly, may have therapeutic benefits for muscle wasting diseases. Although the effect of creatine on the musculoskeletal system has been extensively studied, less attention has been paid to its potential effects on other physiological systems. Because there is a significant pool of creatine in the brain, the utility of creatine supplementation has been examined in vitro as well as in vivo in both animal models of neurological disorders and in humans. While the data are preliminary, there is evidence to suggest that individuals with certain neurological conditions may benefit from exogenous creatine supplementation if treatment protocols can be optimized. A small number of studies that have examined the impact of creatine on the immune system have shown an alteration in soluble mediator production and the expression of molecules involved in recognizing infections, specifically toll-like receptors. Future investigations evaluating the total impact of creatine supplementation are required to better understand the benefits and risks of creatine use, particularly since there is increasing evidence that creatine may have a regulatory impact on the immune system. © 2016 Elsevier B.V. All rights reserved.
KW  - Creatine
KW  - Immune response
KW  - Immunomodulation
KW  - Neuroprotection
KW  - Animals
KW  - Anti-Inflammatory Agents
KW  - Athletes
KW  - Central Nervous System Diseases
KW  - Creatine
KW  - Dietary Supplements
KW  - Energy Metabolism
KW  - Exercise
KW  - Humans
KW  - Immune System
KW  - Inflammation
KW  - Muscle, Skeletal
KW  - Neuroprotection
KW  - Performance-Enhancing Substances
KW  - Sarcopenia
KW  - antiinflammatory agent
KW  - creatine
KW  - mitochondrial permeability transition pore
KW  - antiinflammatory agent
KW  - creatine
KW  - performance enhancing substance
KW  - airway
KW  - amyotrophic lateral sclerosis
KW  - antioxidant activity
KW  - Article
KW  - athlete
KW  - brain ischemia
KW  - diet supplementation
KW  - human
KW  - Huntington chorea
KW  - immune response
KW  - immunomodulation
KW  - innate immunity
KW  - multicenter study (topic)
KW  - neuroprotection
KW  - nonhuman
KW  - Parkinson disease
KW  - priority journal
KW  - randomized controlled trial (topic)
KW  - traumatic brain injury
KW  - animal
KW  - Central Nervous System Diseases
KW  - dietary supplement
KW  - drug effects
KW  - energy metabolism
KW  - exercise
KW  - immune system
KW  - inflammation
KW  - metabolism
KW  - neuroprotection
KW  - physiology
KW  - sarcopenia
KW  - skeletal muscle
PB  - Elsevier B.V.
SN  - 15675769 (ISSN)
C2  - 26778152
LA  - English
J2  - Int. Immunopharmacol.
M3  - Article
DB  - Scopus
N1  - Export Date: 19 April 2025; Cited By: 69; Correspondence Address: K.M. Drescher; Department of Medical Microbiology and Immunology, Creighton University, School of Medicine, Omaha, 2500 California Plaza, Criss II, 68178, United States; email: kristendrescher@creighton.edu; CODEN: IINMB
ER  -

TY  - JOUR
AU  - Marzuca-Nassr, G.N.
AU  - Fortes, M.A.S.
AU  - Guimarães-Ferreira, L.
AU  - Murata, G.M.
AU  - Vitzel, K.F.
AU  - Vasconcelos, D.A.A.
AU  - Bassit, R.A.
AU  - Curi, R.
TI  - Short-term creatine supplementation changes protein metabolism signaling in hindlimb suspension
PY  - 2019
T2  - Brazilian Journal of Medical and Biological Research
VL  - 52
IS  - 10
C7  - e8391
DO  - 10.1590/1414-431x20198391
UR  - https://www.scopus.com/inward/record.uri?eid=2-s2.0-85073079271&doi=10.1590%2f1414-431x20198391&partnerID=40&md5=c07c0f0be35c09e06da7d1956677f270
AD  - Department of Internal Medicine, Faculty of Medicine, Universidad de La Frontera, Temuco, Chile
AD  - Departamento de Fisiologia e Biofísica, Instituto de Ciências Biomédicas, Universidade de São Paulo, São Paulo, São Paulo, Brazil
AD  - Grupo de Estudos em Fisiologia Muscular e Performance Humana, Centro de Educac¸ão Física e Desportos, Universidade Federal do Espírito Santo, Vitória, Espírito Santo, Brazil
AD  - School of Health Sciences, College of Health, Massey University, Auckland, New Zealand
AD  - Departamento da Biologia Celular e do Desenvolvimento, Instituto de Ciências Biomédicas, Universidade de São Paulo, São Paulo, São Paulo, Brazil
AD  - Programa de Pós-graduação Interdisciplinar em Ciências da Saúde, Universidade Cruzeiro do Sul, São Paulo, São Paulo, Brazil
AB  - The effect of a short-term creatine supplementation on hindlimb suspension (HS)-induced muscle atrophy was investigated. Creatine monohydrate (5 g/kg b.w. per day) or placebo, divided in 2 daily doses, was given by oral gavage for 5 days. Rats were maintained in HS with dietary supplementation concomitantly for 5 days. Body weight, soleus and EDL muscle masses, and cross-sectional areas (CSA) of the muscle fibers were measured. Signaling pathways associated with skeletal muscle mass regulation (FST, MSTN, FAK, IGF-1, MGF, Akt, mTOR, atrogin-1, and MuRF1 expressions, and Akt, S6, GSK3B, and 4EBP1 proteins) were evaluated in the muscles. Soleus muscle exhibited more atrophy than the EDL muscle due to HS. Creatine supplementation attenuated the decrease of wet weight and increased p-4EBP1 protein in the EDL muscle of HS rats. Also, creatine increased mTOR and atrogin-1 expressions in the same muscle and condition. In the absence of HS, creatine supplementation increased FAK and decreased MGF expressions in the EDL muscle. Creatine attenuated the increase in FST expression due to HS in the soleus muscle. MuRF1 expression increased in the soleus muscle due to creatine supplementation in HS animals whereas atrogin-1 expression increased still further in this group compared with untreated HS rats. In conclusion, short-term creatine supplementation changed protein metabolism signaling in soleus and EDL muscles. However, creatine supplementation only slightly attenuated the mass loss of both muscles and did not prevent the CSA reduction and muscle strength decrease induced by HS for 5 days. © 2019, Associacao Brasileira de Divulgacao Cientifica. All rights reserved.
KW  - Creatine supplementation
KW  - Hindlimb suspension
KW  - Muscle disuse atrophy
KW  - Protein degradation
KW  - Protein synthesis
KW  - Animals
KW  - Creatine
KW  - Dietary Supplements
KW  - Disease Models, Animal
KW  - Hindlimb Suspension
KW  - Male
KW  - Muscle, Skeletal
KW  - Muscular Atrophy
KW  - Rats
KW  - Rats, Wistar
KW  - Signal Transduction
KW  - atrogin 1
KW  - creatine
KW  - focal adhesion kinase
KW  - follistatin
KW  - glycogen synthase kinase 3beta
KW  - initiation factor 4E binding protein 1
KW  - interleukin 3
KW  - mammalian target of rapamycin
KW  - muscle RING finger 1 protein
KW  - myostatin
KW  - placebo
KW  - protein kinase B
KW  - S6 kinase
KW  - somatomedin C
KW  - creatine
KW  - animal experiment
KW  - animal model
KW  - animal tissue
KW  - Article
KW  - body weight
KW  - controlled study
KW  - diet supplementation
KW  - electrostimulation
KW  - extensor digitorum longus muscle
KW  - fatigue
KW  - histology
KW  - immobilization
KW  - male
KW  - microscopy
KW  - muscle atrophy
KW  - muscle cell
KW  - muscle mass
KW  - muscle strength
KW  - muscle twitch
KW  - nonhuman
KW  - protein degradation
KW  - protein expression
KW  - protein metabolism
KW  - protein phosphorylation
KW  - protein synthesis
KW  - rat
KW  - real time polymerase chain reaction
KW  - signal transduction
KW  - soleus muscle
KW  - Western blotting
KW  - adverse event
KW  - animal
KW  - dietary supplement
KW  - disease model
KW  - drug effect
KW  - immobilization
KW  - muscle atrophy
KW  - skeletal muscle
KW  - Wistar rat
PB  - Associacao Brasileira de Divulgacao Cientifica
SN  - 1414431X (ISSN)
C2  - 31596311
LA  - English
J2  - Braz. J. Med. Biol. Res.
M3  - Article
DB  - Scopus
N1  - Export Date: 19 April 2025; Cited By: 13; Correspondence Address: G.N. Marzuca-Nassr; Department of Internal Medicine, Faculty of Medicine, Universidad de La Frontera, Temuco, Chile; email: gabriel.marzuca@ufrontera.cl; CODEN: RBPMB
ER  -

TY  - JOUR
AU  - Deldicque, L.
AU  - Atherton, P.
AU  - Patel, R.
AU  - Theisen, D.
AU  - Nielens, H.
AU  - Rennie, M.J.
AU  - Francaux, M.
TI  - Effects of resistance exercise with and without creatine supplementation on gene expression and cell signaling in human skeletal muscle
PY  - 2008
T2  - Journal of Applied Physiology
VL  - 104
IS  - 2
SP  - 371
EP  - 378
DO  - 10.1152/japplphysiol.00873.2007
UR  - https://www.scopus.com/inward/record.uri?eid=2-s2.0-38949116663&doi=10.1152%2fjapplphysiol.00873.2007&partnerID=40&md5=d51bbf20272c2ad26659359bd8302588
AD  - Department of Physical Education and Rehabilitation, Université Catholique de Louvain, Louvain-la-Neuve, Belgium
AD  - University of Nottingham, School of Graduate Entry Medicine and Health, City Hospital, Derby, United Kingdom
AD  - B-1348 Louvain-la-Neuve, Place Pierre de Coubertin 1, Belgium
AB  - To test the hypothesis that creatine supplementation would enhance the anabolic responses of muscle cell signaling and gene expression to exercise, we studied nine subjects who received either creatine or a placebo (maltodextrin) for 5 days in a double-blind fashion before undergoing muscle biopsies: at rest, immediately after exercise (10 x 10 repetitions of one-leg extension at 80% 1 repetition maximum), and 24 and 72 h later (all in the morning after fasting overnight). Creatine supplementation decreased the phosphorylation state of protein kinase B (PKB) on Thr308 at rest by 60% (P < 0.05) and that of eukaryotic initiation factor 4E-binding protein on Thr37/46 (4E-BP1) by 30% 24 h postexercise (P < 0.05). Creatine increased mRNA for collagen 1 (α1), glucose transporter-4 (GLUT-4), and myosin heavy chain I at rest by 250%, 45%, and 80%, respectively, and myosin heavy chain IIA (MHCIIA) mRNA immediately after exercise by 70% (all P < 0.05). Immediately after exercise, and independent of creatine, mRNA for muscle atrophy F-box (MAFbx), MHCIIA, peroxisome proliferator-activated receptor γ coactivator-1α, and interleukin-6 were upregulated (60-350%; P < 0.05); the phosphorylation state of p38 both in the sarcoplasm and nucleus were increased (12- and 25-fold, respectively; both P < 0.05). Concurrently, the phosphorylation states of PKB (Thr308) and 4E-BP1 (Thr37/46) were decreased by 50% and 75%, respectively (P < 0.05). Twenty-four hours postexercise, MAFbx, myostatin, and GLUT-4 mRNA expression decreased below preexercise values (-35 to -50%; P < 0.05); calpain 1 mRNA increased 70% 72 h postexercise (P < 0.05) and at no other time. In conclusion, 5 days of creatine supplementation do not enhance anabolic signaling but increase the expression of certain targeted genes. Copyright © 2008 the American Physiological Society.
KW  - Mitogen-activated protein kinase
KW  - Protein kinase B
KW  - Protein synthesis
KW  - Administration, Oral
KW  - Adult
KW  - Creatine
KW  - Cross-Over Studies
KW  - Dietary Supplements
KW  - Double-Blind Method
KW  - Enzyme Activation
KW  - Exercise
KW  - Gene Expression
KW  - Humans
KW  - Male
KW  - Mitogen-Activated Protein Kinases
KW  - Muscle Contraction
KW  - Muscle Proteins
KW  - Muscle, Skeletal
KW  - Phosphorylation
KW  - Polysaccharides
KW  - Proto-Oncogene Proteins c-akt
KW  - RNA, Messenger
KW  - Signal Transduction
KW  - Time Factors
KW  - Transcription, Genetic
KW  - calpain 1
KW  - collagen type 1
KW  - creatine
KW  - F box protein
KW  - glucose transporter 4
KW  - initiation factor 4E binding protein
KW  - interleukin 6
KW  - maltodextrin
KW  - messenger RNA
KW  - mitogen activated protein kinase p38
KW  - myosin heavy chain alpha
KW  - myostatin
KW  - peroxisome proliferator activated receptor gamma coactivator 1alpha
KW  - placebo
KW  - protein kinase B
KW  - threonine
KW  - adult
KW  - article
KW  - clinical trial
KW  - controlled clinical trial
KW  - controlled study
KW  - crossover procedure
KW  - double blind procedure
KW  - enzyme phosphorylation
KW  - exercise physiology
KW  - gene expression
KW  - human
KW  - human experiment
KW  - human tissue
KW  - leg exercise
KW  - male
KW  - muscle biopsy
KW  - muscle cell
KW  - muscle exercise
KW  - muscle metabolism
KW  - normal human
KW  - nucleotide sequence
KW  - physical stress
KW  - priority journal
KW  - protein expression
KW  - randomized controlled trial
KW  - signal transduction
KW  - skeletal muscle
SN  - 15221601 (ISSN)
C2  - 18048590
LA  - English
J2  - J. Appl. Physiol.
M3  - Article
DB  - Scopus
N1  - Export Date: 19 April 2025; Cited By: 99; Correspondence Address: M. Francaux; B-1348 Louvain-la-Neuve, Place Pierre de Coubertin 1, Belgium; email: marc.francaux@uclouvain.be; CODEN: JAPHE
ER  -

TY  - JOUR
AU  - Marinello, P.C.
AU  - Cella, P.S.
AU  - Testa, M.T.J.
AU  - Guirro, P.B.
AU  - Brito, W.A.S.
AU  - Borges, F.H.
AU  - Cecchini, R.
AU  - Cecchini, A.L.
AU  - Duarte, J.A.
AU  - Deminice, R.
TI  - Creatine supplementation exacerbates ethanol-induced hepatic damage in mice
PY  - 2019
T2  - Nutrition
VL  - 66
SP  - 122
EP  - 130
DO  - 10.1016/j.nut.2019.05.004
UR  - https://www.scopus.com/inward/record.uri?eid=2-s2.0-85068092304&doi=10.1016%2fj.nut.2019.05.004&partnerID=40&md5=d591698c31ce621ba1181a877ca5956a
AD  - State University of Londrina, Department of Physical Education, Londrina, PR, Brazil
AD  - State University of Londrina, Department of Pathological Sciences, Londrina, PR, Brazil
AD  - University of Porto, CIAFEL, Faculty of Sport, Porto, Portugal
AB  - Objective: The aim of this study was to investigate the effects of creatine supplementation on early stages of ethanol-induced hepatic damage. Methods: Male Swiss mice were divided into three groups (n = 12/group): control (C), ethanol (E), and ethanol supplemented with creatine (EC). The control group received a diet containing 15.8% of total calories from proteins, 46.3% from carbohydrates, and 37.9% from lipids. The ethanol and ethanol and creatine groups received diets containing 15.8% of total calories from proteins, 16.2% from carbohydrates, and 34.5% from lipids; the remaining calories were obtained from the addition of 5% of 95% ethanol. Creatine (1%; weight/vol) was added to the diet of EC mice. After 14 and 28 d, six animals from each group were sacrificed, generating subdivisions in each group: C14 and C28, E14 and E28, EC14 and EC28. After sacrifice, the liver was removed, weighed, and prepared for histologic, biochemical, and molecular analysis, and blood was collected. Results: Ethanol intake induced mild cell degeneration, liver damage, oxidative lesions, and inflammation. Surprisingly, ethanol intake combined with creatine exacerbated cell degeneration and fat accumulation, hepatic expression of genes related with ethanol metabolism, oxidative stress and inflammation, and promoted oxidative stress and elevated plasma alanine aminotransferase (P < 0.05). Conclusion: Creatine supplementation associated with ethanol is able to interfere in the alcohol metabolism and oxidative stress and to exacerbate ethanol-induced hepatic damage. These new findings are opposite to those observed in several studies where protective effects of creatine in a wide variety of injury models, including non-alcoholic fatty liver disease, were described. © 2019 Elsevier Inc.
KW  - Alcoholic liver disease
KW  - Creatine
KW  - Hepatic injury
KW  - Inflammation
KW  - Oxidative stress
KW  - Animals
KW  - Creatine
KW  - Dietary Supplements
KW  - Disease Models, Animal
KW  - Ethanol
KW  - Liver
KW  - Liver Diseases
KW  - Male
KW  - Mice
KW  - Oxidative Stress
KW  - alanine aminotransferase
KW  - alcohol
KW  - carbohydrate
KW  - creatine
KW  - lipid
KW  - protein
KW  - alcohol
KW  - creatine
KW  - alcohol consumption
KW  - alcohol metabolism
KW  - animal experiment
KW  - animal model
KW  - animal tissue
KW  - Article
KW  - biochemical analysis
KW  - blood analysis
KW  - calorie
KW  - cell degeneration
KW  - controlled study
KW  - disease exacerbation
KW  - gene expression
KW  - histology
KW  - inflammation
KW  - lipid storage
KW  - liver injury
KW  - liver tissue
KW  - male
KW  - mouse
KW  - nonhuman
KW  - oxidative stress
KW  - priority journal
KW  - supplementation
KW  - Swiss Webster mouse
KW  - animal
KW  - dietary supplement
KW  - disease model
KW  - drug effect
KW  - liver
KW  - liver disease
KW  - metabolism
PB  - Elsevier Inc.
SN  - 08999007 (ISSN)
C2  - 31265967
LA  - English
J2  - Nutrition
M3  - Article
DB  - Scopus
N1  - Export Date: 19 April 2025; Cited By: 8; Correspondence Address: P.C. Marinello; State University of Londrina, Department of Physical Education, Londrina, Brazil; email: Polianamarinello@gmail.com; CODEN: NUTRE
ER  -

TY  - JOUR
AU  - Deminice, R.
AU  - Rosa, F.T.
AU  - Franco, G.S.
AU  - Jordao, A.A.
AU  - de Freitas, E.C.
TI  - Effects of creatine supplementation on oxidative stress and inflammatory markers after repeated-sprint exercise in humans
PY  - 2013
T2  - Nutrition
VL  - 29
IS  - 9
SP  - 1127
EP  - 1132
DO  - 10.1016/j.nut.2013.03.003
UR  - https://www.scopus.com/inward/record.uri?eid=2-s2.0-84881378411&doi=10.1016%2fj.nut.2013.03.003&partnerID=40&md5=1cb6dba3c6155d03a63e05e558b14927
AD  - Department of Physical Education, Faculty of Physical Education and Sport-State, University of Londrina, Paraná, Brazil
AD  - Laboratory of Nutrition and Metabolism, Faculty of Medicine of Ribeirao Preto, University of Sao Paulo, Sao Paulo, Brazil
AD  - School of Physical Education and Sports of Ribeirao Preto, University of Sao Paulo, Sao Paulo, Brazil
AB  - Objective: The goal of this study was to evaluate the effects of creatine (Cr) supplementation on oxidative stress and inflammation markers after acute repeated-sprint exercise in humans. Methods: Twenty-five players under age 20 y were randomly assigned to two groups: Cr supplemented and placebo. Double-blind controlled supplementation was performed using Cr (0.3 g/kg) or placebo tablets for 7 d. Before and after 7 d of supplementation, the athletes performed two consecutive Running-based Anaerobic Sprint Tests (RAST). RAST consisted of six 35-m sprint runs at maximum speed with 10 sec rest between them. Blood samples were collected just prior to start of test (pre), just after the completion (0 h), and 1 h after completion. Results: Average, maximum, and minimum power values were greater in the Cr-supplemented group compared with placebo (P < 0.05). There were significant increases (P < 0.05) in plasma tumor necrosis factor alpha (TNF-α) and C-reactive protein (CRP) up to 1 h after acute sprint exercise in the placebo-supplemented group. Malondialdehyde, lactate dehydrogenase (LDH), catalase, and superoxide dismutase enzymes also were increased after exercise in both groups. Red blood cell glutathione was lower after exercise in both groups. Cr supplementation reversed the increase in TNF-α and CRP as well as LDH induced by acute exercise. Controversially, Cr supplementation did not inhibit the rise in oxidative stress markers. Also, antioxidant enzyme activity was not different between placebo and Cr-supplemented groups. Conclusion: Cr supplementation inhibited the increase of inflammation markers TNF-α and CRP, but not oxidative stress markers, due to acute exercise. © 2013 Elsevier Inc.
KW  - Creatine supplementation
KW  - Inflammation
KW  - Oxidative stress
KW  - Soccer
KW  - Sprint exercise
KW  - biological marker
KW  - C reactive protein
KW  - catalase
KW  - creatinine
KW  - glutathione
KW  - lactate dehydrogenase
KW  - lactic acid
KW  - malonaldehyde
KW  - superoxide dismutase
KW  - tumor necrosis factor alpha
KW  - adult
KW  - antiinflammatory activity
KW  - antioxidant activity
KW  - article
KW  - athletic performance
KW  - biochemistry
KW  - blood sampling
KW  - controlled study
KW  - creatinine blood level
KW  - diet supplementation
KW  - double blind procedure
KW  - down regulation
KW  - enzyme activity
KW  - erythrocyte level
KW  - exercise
KW  - function test
KW  - human
KW  - human experiment
KW  - inflammation
KW  - lactate blood level
KW  - lipid peroxidation
KW  - male
KW  - normal human
KW  - oxidative stress
KW  - priority journal
KW  - Running based Anaerobic Sprint Test
KW  - task performance
KW  - upregulation
SN  - 18731244 (ISSN)
LA  - English
J2  - Nutrition
M3  - Article
DB  - Scopus
N1  - Export Date: 19 April 2025; Cited By: 97; Correspondence Address: R. Deminice; Department of Physical Education, Faculty of Physical Education and Sport-State, University of Londrina, Paraná, Brazil; email: deminice@ig.com.br; CODEN: NUTRE
ER  -

TY  - JOUR
AU  - Di Biase, S.
AU  - Ma, X.
AU  - Wang, X.
AU  - Yu, J.
AU  - Wang, Y.-C.
AU  - Smith, D.J.
AU  - Zhou, Y.
AU  - Li, Z.
AU  - Kim, Y.J.
AU  - Clarke, N.
AU  - To, A.
AU  - Yang, L.
TI  - Creatine uptake regulates CD8 T cell antitumor immunity
PY  - 2019
T2  - Journal of Experimental Medicine
VL  - 216
IS  - 12
SP  - 2869
EP  - 2882
DO  - 10.1084/jem.20182044
UR  - https://www.scopus.com/inward/record.uri?eid=2-s2.0-85075963170&doi=10.1084%2fjem.20182044&partnerID=40&md5=f669d25e32671c975d97657d7ef13dd5
AD  - Department of Microbiology Immunology and Molecular Genetics, University of California Los Angeles, Los Angeles, CA, United States
AD  - Eli and Edythe Broad Center of Regenerative Medicine and Stem Cell Research, University of California Los Angeles, Los Angeles, CA, United States
AD  - Jonsson Comprehensive Cancer Center, David Geffen School of Medicine, University of California Los Angeles, Los Angeles, CA, United States
AD  - Molecular Biology Institute, University of California Los Angeles, Los Angeles, CA, United States
AB  - T cells demand massive energy to combat cancer; however, the metabolic regulators controlling antitumor T cell immunity have just begun to be unveiled. When studying nutrient usage of tumor-infiltrating immune cells in mice, we detected a sharp increase of the expression of a CRT (Slc6a8) gene, which encodes a surface transporter controlling the uptake of creatine into a cell. Using CRT knockout mice, we showed that creatine uptake deficiency severely impaired antitumor T cell immunity. Supplementing creatine to WT mice significantly suppressed tumor growth in multiple mouse tumor models, and the combination of creatine supplementation with a PD-1/PD-L1 blockade treatment showed synergistic tumor suppression efficacy. We further demonstrated that creatine acts as a "molecular battery" conserving bioenergy to power T cell activities. Therefore, our results have identified creatine as an important metabolic regulator controlling antitumor T cell immunity, underscoring the potential of creatine supplementation to improve T cell-based cancer immunotherapies. © 2019 Di Biase et al.
KW  - Animals
KW  - Antigens, Neoplasm
KW  - CD8-Positive T-Lymphocytes
KW  - Cell Line, Tumor
KW  - Creatine
KW  - Dietary Supplements
KW  - Energy Metabolism
KW  - Gene Expression Regulation, Neoplastic
KW  - Humans
KW  - Immunomodulation
KW  - Lymphocyte Activation
KW  - Membrane Transport Proteins
KW  - Mice
KW  - Mice, Knockout
KW  - Models, Biological
KW  - Neoplasms
KW  - Tumor Microenvironment
KW  - creatine
KW  - gamma interferon
KW  - immunoglobulin enhancer binding protein
KW  - interleukin 2
KW  - protein c jun
KW  - transcription factor NFAT
KW  - carrier protein
KW  - creatine
KW  - creatine transporter
KW  - tumor antigen
KW  - animal cell
KW  - animal experiment
KW  - animal model
KW  - antineoplastic activity
KW  - Article
KW  - B16-OVA cell line
KW  - bioenergy
KW  - cancer immunotherapy
KW  - CD8+ T lymphocyte
KW  - controlled study
KW  - diet supplementation
KW  - female
KW  - gene expression
KW  - immunostimulation
KW  - melanoma
KW  - mouse
KW  - nonhuman
KW  - priority journal
KW  - signal transduction
KW  - T lymphocyte activation
KW  - tumor growth
KW  - tumor immunity
KW  - tumor microenvironment
KW  - upregulation
KW  - animal
KW  - biological model
KW  - CD8+ T lymphocyte
KW  - dietary supplement
KW  - energy metabolism
KW  - gene expression regulation
KW  - genetics
KW  - human
KW  - immunology
KW  - immunomodulation
KW  - knockout mouse
KW  - lymphocyte activation
KW  - metabolism
KW  - neoplasm
KW  - pathology
KW  - tumor cell line
PB  - Rockefeller University Press
SN  - 00221007 (ISSN)
C2  - 31628186
LA  - English
J2  - J. Exp. Med.
M3  - Article
DB  - Scopus
N1  - Export Date: 19 April 2025; Cited By: 76; Correspondence Address: L. Yang; Department of Microbiology Immunology and Molecular Genetics, University of California Los Angeles, Los Angeles, United States; email: liliyang@ucla.edu; CODEN: JEMEA
ER  -

TY  - JOUR
AU  - Vulturar, R.
AU  - Jurjiu, B.
AU  - Damian, M.
AU  - Bojan, A.
AU  - Pintilie, S.R.
AU  - Jurca, C.
AU  - Chis, A.
AU  - Grad, S.
TI  - Creatine supplementation and muscles: From metabolism to medical practice
PY  - 2021
T2  - Romanian Journal of Medical Practice
VL  - 16
IS  - 3
SP  - 317
EP  - 321
DO  - 10.37897/RJMP.2021.3.4
UR  - https://www.scopus.com/inward/record.uri?eid=2-s2.0-85178147441&doi=10.37897%2fRJMP.2021.3.4&partnerID=40&md5=7231a1431c3b300936fcb92d54cc71d4
AD  - Department of Molecular Sciences, “Iuliu Hatieganu” University of Medicine and Pharmacy, Cluj-Napoca, Romania
AD  - Cognitive Neuroscience Laboratory, “Babes-Bolyai“ University, Cluj-Napoca, Romania
AD  - Department of Rheumatology, Emergency Clinical County Hospital Cluj, Cluj-Napoca, Romania
AD  - Discipline of Rheumatology, “Iuliu Hatieganu” University of Medicine and Pharmacy, Cluj-Napoca, Romania
AD  - Faculty of Medicine, “Iuliu Hatieganu” University of Medicine and Pharmacy, Cluj-Napoca, Romania
AD  - Hematology Department, “Iuliu Hatieganu” University of Medicine and Pharmacy, Cluj-Napoca, Romania
AD  - Hematology Department, “Prof. Dr. Ioan Chiricuta” Oncological Institute, Cluj-Napoca, Romania
AD  - Department of Genetics, University Oradea, Faculty of Medicine and Pharmacy Oradea, Romania
AD  - Department of Internal Medicine, “Iuliu Hatieganu” University of Medicine and Pharmacy, Cluj-Napoca, Romania
AD  - 2ndDepartment of Internal Medicine, Emergency Clinical County Hospital Cluj, Cluj-Napoca, Romania
AB  - Creatine has become the most popular dietary supplement in sport and exercise physiology. In humans creatine is synthesized by the kidneys, pancreas and liver and transported mainly into brain, skeletal and cardiac muscle. Phosphocreatine is a high-energy content molecule, essential for the ADP to ATP conversion during intensive physical activity. Creatine and phosphocreatine are crucial in the energy shuttle system of high-energy phosphates between the mitochondrial ATP production and the cytosolic ATP consumption. Creatine supplementation increases lean body mass acting on myogenic regulatory factors. During muscular recovery, creatine supplementation regulates the regeneration process by reduction of muscle damage-induced inflammation and oxidative stress, activation and proliferation of satellite cells and regulation of calcium transport in muscle. The effects of creatine supplementation on muscle physiology are beneficial in anaerobic/aerobic exercises. In several muscle disorders (muscular dystrophies, in idiopathic inflammatory myopathies) creatine improved functional performance, but apparently not in metabolic myopathies; in McArdle diseases it may even have paradoxical effects. More research is warranted to better understand the short and long-term effects and safety of creatine supplementation among adolescents or elderly, as well as in different types of muscle diseases; for the two enzymatic genetic defects of creatine biosynthesis – arginine:glycine amidinotransferase (AGAT) and guanidinoacetate methyltransferase (GAMT), respectively – normal neurodevelopment has been achieved in early initiation of creatine therapy. © 2021, Amaltea Medical Publishing House. All rights reserved.
KW  - AGAT
KW  - creatine kinase
KW  - creatine supplementation
KW  - GAMT
KW  - genetic nerometabolic disorders
KW  - muscle injury
KW  - muscle regeneration process
PB  - Amaltea Medical Publishing House
SN  - 18428258 (ISSN)
LA  - English
J2  - Roman. J. Med. Pract.
M3  - Article
DB  - Scopus
N1  - Export Date: 19 April 2025; Cited By: 0; Correspondence Address: A. Chis; Department of Molecular Sciences, “Iuliu Hatieganu” University of Medicine and Pharmacy, Cluj-Napoca, Romania; email: adinachis82@gmail.com
ER  -

TY  - JOUR
AU  - Taes, Y.E.C.
AU  - Marescau, B.
AU  - De Vriese, A.
AU  - De Deyn, P.P.
AU  - Schepers, E.
AU  - Vanholder, R.
AU  - Delanghe, J.R.
TI  - Guanidino compounds after creatine supplementation in renal failure patients and their relation to inflammatory status
PY  - 2008
T2  - Nephrology Dialysis Transplantation
VL  - 23
IS  - 4
SP  - 1330
EP  - 1335
DO  - 10.1093/ndt/gfm793
UR  - https://www.scopus.com/inward/record.uri?eid=2-s2.0-42949140505&doi=10.1093%2fndt%2fgfm793&partnerID=40&md5=9c785e584a52d01729c0c528677c2725
AD  - Laboratory Clinical Chemistry, University Hospital Ghent, Belgium
AD  - Laboratory of Neurochemistry and Behavior, University of Antwerp, Institute Born-Bunge, Antwerp, Belgium
AD  - Renal Unit, Department of Internal Medicine, Algemeen Ziekenhuis St Jan, Brugge, Belgium
AD  - Renal Unit, Department of Internal Medicine, University Hospital Ghent, Belgium
AD  - Laboratory Clinical Chemistry 2P8, University Hospital Ghent, 9000 Ghent, De Pintelaan 185, Belgium
AB  - Background. Specific guanidino compounds have been described as uraemic toxins and their concentrations are increased in renal failure due to dimished glomerular filtration, whereas the guanidino compound creatine is used as a performance-enhancing substance in athletes. The present study investigates the effects of creatine supplementation on plasma guanidino compounds in a chronic haemodialysis population. Methods. Twenty male haemodialysis patients were included in a placebo-controlled cross-over trial. Patients were treated with creatine (2 g/day) or placebo during two treatment periods of 4 weeks, separated by a washout of 4 weeks. Plasma guanidino compounds and routine biochemical parameters were determined, as well as the prognostic inflammatory and nutritional index (PINI). Results. Upon creatine supplementation, guanidinoacetate concentrations decreased by 15%, due to inhibition of creatine synthesis. Concentrations of α-keto-δ-guanidinovaleric acid increased three-fold and argininic acid concentrations doubled. Guanidinosuccinate concentrations did not change, but correlated inversely with CRP (r = -0.736; P = 0.001), PINI-score (r = -0.716; P = 0.002) and correlated positively with plasma urea concentration (r = 0.54; P = 0.02). Conclusions. Creatine supplementation in haemodialysis patients significantly altered the concentration of specific guanidino compounds. Guanidinosuccinate correlated positively with plasma urea and negatively with inflammation markers. © The Author [2007]. Published by Oxford University Press on behalf of ERA-EDTA. All rights reserved.
KW  - Creatine
KW  - Guanidino compounds
KW  - Neurotoxins
KW  - Urea cycle
KW  - Administration, Oral
KW  - Aged
KW  - Arginine
KW  - Biological Markers
KW  - C-Reactive Protein
KW  - Creatine
KW  - Cross-Over Studies
KW  - Dose-Response Relationship, Drug
KW  - Double-Blind Method
KW  - Follow-Up Studies
KW  - Glycine
KW  - Guanidines
KW  - Humans
KW  - Inflammation
KW  - Kidney Failure
KW  - Male
KW  - Nephelometry and Turbidimetry
KW  - Prognosis
KW  - Renal Dialysis
KW  - Severity of Illness Index
KW  - Succinates
KW  - Treatment Outcome
KW  - Urea
KW  - 5 guanidino 2 oxovaleric acid
KW  - arginine derivative
KW  - argininic acid
KW  - creapure
KW  - creatine
KW  - cyanocobalamin
KW  - folic acid
KW  - guanidine derivative
KW  - guanidinoacetic acid
KW  - guanidinosuccinic acid
KW  - placebo
KW  - pyridoxine
KW  - 5 guanidino 2 oxovaleric acid
KW  - alpha-keto-delta-guanidinovaleric acid
KW  - arginine
KW  - argininic acid
KW  - biological marker
KW  - C reactive protein
KW  - creatine
KW  - drug derivative
KW  - glycine
KW  - guanidine derivative
KW  - guanidinoacetic acid
KW  - guanidinosuccinic acid
KW  - succinic acid derivative
KW  - urea
KW  - aged
KW  - article
KW  - clinical article
KW  - clinical trial
KW  - controlled clinical trial
KW  - controlled study
KW  - crossover procedure
KW  - double blind procedure
KW  - drug effect
KW  - drug safety
KW  - hemodialysis
KW  - human
KW  - kidney failure
KW  - male
KW  - nephritis
KW  - priority journal
KW  - prognosis
KW  - synthesis
KW  - blood
KW  - comparative study
KW  - dose response
KW  - follow up
KW  - hospitalization
KW  - inflammation
KW  - kidney failure
KW  - metabolism
KW  - oral drug administration
KW  - photometry
KW  - randomized controlled trial
KW  - renal replacement therapy
KW  - treatment outcome
SN  - 14602385 (ISSN)
C2  - 18048424
LA  - English
J2  - Nephrol. Dial. Transplant.
M3  - Article
DB  - Scopus
N1  - Export Date: 19 April 2025; Cited By: 33; Correspondence Address: J. R. Delanghe; Laboratory Clinical Chemistry 2P8, University Hospital Ghent, 9000 Ghent, De Pintelaan 185, Belgium; email: Joris.Delanghe@UGent.be; CODEN: NDTRE
ER  -

TY  - JOUR
AU  - Sakkas, G.K.
AU  - Schambelan, M.
AU  - Mulligan, K.
TI  - Can the use of creatine supplementation attenuate muscle loss in cachexia and wasting?
PY  - 2009
T2  - Current Opinion in Clinical Nutrition and Metabolic Care
VL  - 12
IS  - 6
SP  - 623
EP  - 627
DO  - 10.1097/MCO.0b013e328331de63
UR  - https://www.scopus.com/inward/record.uri?eid=2-s2.0-70350129048&doi=10.1097%2fMCO.0b013e328331de63&partnerID=40&md5=a724b008a56d7ba5526c914397903e13
AD  - Department of Medicine, University of Thessaly, Greece
AD  - Center for Research and Technology, Thessaly, Greece
AD  - Department of Medicine, University of California, United States
AD  - Division of Endocrinology, San Francisco General Hospital, San Francisco, CA, United States
AD  - Department of Medicine, University of California, San Francisco, San Francisco General Hospital, San Francisco, CA 94110, 1001 Potrero Avenue, United States
AB  - PURPOSE OF REVIEW: Weight loss and low BMI due to an underlying illness have been associated with increased mortality, reduced functional capacity, and diminished quality of life. There is a need for well tolerated, long-term approaches to maintain body weight in patients with cachexia or wasting. The purpose of this review is to highlight the scientific and clinical evidence derived from the recent literature investigating the rationale for and potential medical use of creatine supplementation in patients with cachexia or wasting. RECENT FINDINGS: Some studies have demonstrated that supplementation with creatine can increase creatine reserves in skeletal muscle and increase muscle mass and performance in various disease states that affect muscle size and function. The mechanisms underlying these effects are not clear. It has been suggested that creatine supplementation may increase intramuscular phosphocreatine stores and promote more rapid recovery of adenosine triphosphate levels following exercise, thus allowing users to exercise for longer periods or at higher intensity levels. Other hypothesized mechanisms include attenuation of proinflammatory cytokines, stimulation of satellite cell proliferation and upregulation of genes that promote protein synthesis and cell repair. SUMMARY: Creatine is a generally well tolerated, low-cost, over-the-counter nutritional supplement that shows potential in improving lean body mass and functionality in patients with wasting diseases. However, placebo-controlled studies have shown variable effects, with improvements in some and not in others. Additional studies with longer follow-up are required to identify the populations that might benefit most from creatine supplementation. © 2009 Wolters Kluwer Health | Lippincott Williams & Wilkins.
KW  - Adenosine Triphosphate
KW  - Body Composition
KW  - Cachexia
KW  - Creatine
KW  - Dietary Supplements
KW  - Exercise
KW  - Humans
KW  - Muscle, Skeletal
KW  - Muscular Atrophy
KW  - Phosphocreatine
KW  - Wasting Syndrome
KW  - adenosine phosphate
KW  - creatine
KW  - creatine phosphate
KW  - cachexia
KW  - cell proliferation
KW  - cell regeneration
KW  - clinical assessment
KW  - clinical trial
KW  - controlled clinical trial
KW  - convalescence
KW  - drug effect
KW  - drug mechanism
KW  - drug safety
KW  - exercise
KW  - follow up
KW  - human
KW  - lean body weight
KW  - muscle atrophy
KW  - muscle function
KW  - muscle growth
KW  - muscle mass
KW  - protein synthesis
KW  - randomized controlled trial
KW  - review
KW  - satellite cell
KW  - skeletal muscle
KW  - upregulation
KW  - wasting syndrome
SN  - 14736519 (ISSN)
C2  - 19741514
LA  - English
J2  - Curr. Opin. Clin. Nutr. Metab. Care
M3  - Review
DB  - Scopus
N1  - Export Date: 19 April 2025; Cited By: 21; Correspondence Address: K. Mulligan; Department of Medicine, University of California, San Francisco, San Francisco General Hospital, San Francisco, CA 94110, 1001 Potrero Avenue, United States; email: kathleen.mulligan@ucsf.edu; CODEN: COCMF
ER  -

TY  - JOUR
AU  - Ferretti, R.
AU  - Moura, E.G.
AU  - Dos Santos, V.C.
AU  - Caldeira, E.J.
AU  - Conte, M.
AU  - Matsumura, C.Y.
AU  - Pertille, A.
AU  - Mosqueira, M.
TI  - High-fat diet suppresses the positive effect of creatine supplementation on skeletal muscle function by reducing protein expression of IGF-PI3K-AKT-mTOR pathway
PY  - 2018
T2  - PLoS ONE
VL  - 13
IS  - 10
C7  - e0199728
DO  - 10.1371/journal.pone.0199728
UR  - https://www.scopus.com/inward/record.uri?eid=2-s2.0-85054444927&doi=10.1371%2fjournal.pone.0199728&partnerID=40&md5=d5f22b457c9a77e4ff8e0ea0dbad0020
AD  - Department of Anatomy, Institute of Bioscience of Botucatu, São Paulo State University DUNESP, Botucatu, São Paulo, Brazil
AD  - Laboratory of Physical Activity, Metabolism and Health, Centro Universitario Adventista de Sao Paulo, Hortolandia, São Paulo, Brazil
AD  - Department of Morphology and Basic Pathology, Faculty of Medicine of Jundiai-FMJ, Jundiai, São Paulo, Brazil
AD  - Escola Superior de Educação Fìsica- ESEF, Jundiai, São Paulo, Brazil
AD  - Laboratory of Neuromuscular Plasticity, Graduate Program in Science of Human Movement, Universidade Metodista de Piracicaba, Piracicaba, São Paulo, Brazil
AD  - Cardio-Ventilatory Muscle Physiology Laboratory, Institute of Physiology and Pathophysiology, Heidelberg University Hospital, Heidelberg, Germany
AB  - High-fat (HF) diets in combination with sedentary lifestyle represent one of the major public health concerns predisposing to obesity and diabetes leading to skeletal muscle atrophy, decreased fiber diameter and muscle mass with accumulation of fat tissue resulting in loss of muscle strength. One strategy to overcome the maleficent effects of HF diet is resistance training, a strategy used to improve muscle mass, reverting the negative effects on obesityrelated changes in skeletal muscle. Together with resistance training, supplementation with creatine monohydrate (CrM) in the diet has been used to improve muscle mass and strength. Creatine is a non-essential amino acid that is directly involved in the cross-bridge cycle providing a phosphate group to ADP during the initiation of muscle contraction. Besides its antioxidant and anti-inflammatory effects CrM also upregulates IGF-1 resulting in hyperthophy with an increase in muscle function. However, it is unknown whether CrM supplementation during resistance training would revert the negative effects of high-fat diet on the muscle performance. During 8 weeks we measured muscle performance to climb a 1.1m and 80° ladder with increasing load on trained rats that had received standard diet or high-fat diet, supplemented or not with CrM. We observed that the CrM supplementation up-regulated IGF-1 and phospho-AKT protein levels, suggesting an activation of the IGF1- PI3K-Akt/PKB-mTOR pathway. Moreover, despite the CrM supplementation, HF diet downregulated several proteins of the IGF1-PI3K-Akt/PKB-mTOR pathway, suggesting that diet lipid content is crucial to maintain or improve muscle function during resistance training. © 2018 Ferretti et al. This is an open access article distributed under the terms of the Creative Commons Attribution License, which permits unrestricted use, distribution, and reproduction in any medium, provided the original author and source are credited.
KW  - Adenosine Diphosphate
KW  - Animals
KW  - Antioxidants
KW  - Creatine
KW  - Diet, High-Fat
KW  - Dietary Supplements
KW  - Inflammation
KW  - Insulin-Like Growth Factor I
KW  - Male
KW  - Muscle, Skeletal
KW  - Muscular Atrophy
KW  - Phosphatidylinositol 3-Kinases
KW  - Phosphorylation
KW  - Proto-Oncogene Proteins c-akt
KW  - Rats
KW  - Rats, Wistar
KW  - Signal Transduction
KW  - Temperature
KW  - TOR Serine-Threonine Kinases
KW  - creatine
KW  - mammalian target of rapamycin
KW  - phosphatidylinositol 3 kinase
KW  - protein kinase B
KW  - somatomedin
KW  - adenosine diphosphate
KW  - Akt1 protein, rat
KW  - antioxidant
KW  - creatine
KW  - mTOR protein, rat
KW  - phosphatidylinositol 3 kinase
KW  - protein kinase B
KW  - somatomedin C
KW  - target of rapamycin kinase
KW  - animal experiment
KW  - animal tissue
KW  - Article
KW  - body weight gain
KW  - controlled study
KW  - diet supplementation
KW  - epididymis fat
KW  - fat mass
KW  - IGF PI3K AKT mTOR signaling
KW  - lipid diet
KW  - male
KW  - muscle function
KW  - nonhuman
KW  - protein expression
KW  - rat
KW  - resistance training
KW  - signal transduction
KW  - skeletal muscle
KW  - animal
KW  - chemistry
KW  - dietary supplement
KW  - drug effect
KW  - inflammation
KW  - lipid diet
KW  - metabolism
KW  - muscle atrophy
KW  - pathophysiology
KW  - phosphorylation
KW  - skeletal muscle
KW  - temperature
KW  - Wistar rat
PB  - Public Library of Science
SN  - 19326203 (ISSN)
C2  - 30286093
LA  - English
J2  - PLoS ONE
M3  - Article
DB  - Scopus
N1  - Export Date: 19 April 2025; Cited By: 35; Correspondence Address: R. Ferretti; Department of Anatomy, Institute of Bioscience of Botucatu, São Paulo State University DUNESP, Botucatu, São Paulo, Brazil; email: r.ferretti@unesp.br; CODEN: POLNC
ER  -

TY  - JOUR
AU  - Cordingley, D.M.
AU  - Cornish, S.M.
AU  - Candow, D.G.
TI  - Anti-Inflammatory and Anti-Catabolic Effects of Creatine Supplementation: A Brief Review
PY  - 2022
T2  - Nutrients
VL  - 14
IS  - 3
C7  - 544
DO  - 10.3390/nu14030544
UR  - https://www.scopus.com/inward/record.uri?eid=2-s2.0-85123572528&doi=10.3390%2fnu14030544&partnerID=40&md5=66142204917dc9452e5686f36c1dbfcd
AD  - Applied Health Sciences, University of Manitoba, Winnipeg, R3T 2N2, MB, Canada
AD  - Pan Am Clinic Foundation, 75 Poseidon Bay, Winnipeg, R3M 3E4, MB, Canada
AD  - Faculty of Kinesiology and Recreation Management, University of Manitoba, Winnipeg, R3T 2N2, MB, Canada
AD  - Centre for Aging, University of Manitoba, Winnipeg, R3T 2N2, MB, Canada
AD  - Faculty of Kinesiology and Health Studies, University of Regina, Regina, S4S 0A2, SK, Canada
AB  - It is well established that creatine supplementation, primarily when combined with resistance training, significantly increases measures of muscle mass and performance (primarily strength). Emerging research also indicates that creatine supplementation may have favorable effects on measures of bone biology. These anabolic adaptations may be related to creatine influencing cellular hydration status, high-energy phosphate metabolism, growth factors, muscle protein kinetics, and the bone remodeling process. Accumulating research also suggests that creatine supplementation has anti-inflammatory and anti-catabolic properties, which may help create a favorable environment for muscle and bone accretion and recovery from exercise. Creatine supplementation has the ability to decrease markers of inflammation and possibly attenuate cancerous tumor growth progression. From a musculoskeletal perspective, there is some evidence to show that creatine supplementation reduces measures of muscle protein catabolism (primarily in males) and bone resorption when combined with resistance training. The purpose of this brief review is to summarize the current body of literature examining the potential anti-inflammatory and anti-catabolic effects of creatine supplementation across various research populations. © 2022 by the authors. Licensee MDPI, Basel, Switzerland.
KW  - Bone catabolism
KW  - Cancer
KW  - Cytokines
KW  - Muscle protein
KW  - Oxidative stress
KW  - Anti-Inflammatory Agents
KW  - Creatine
KW  - Dietary Supplements
KW  - Humans
KW  - Male
KW  - Muscle, Skeletal
KW  - Resistance Training
KW  - creatine
KW  - muscle protein
KW  - nutrition supplement
KW  - antiinflammatory agent
KW  - creatine
KW  - antiinflammatory activity
KW  - bone development
KW  - catabolism
KW  - diet supplementation
KW  - human
KW  - hydration status
KW  - inflammation
KW  - muscle mass
KW  - nonhuman
KW  - osteolysis
KW  - oxidative stress
KW  - phosphate metabolism
KW  - protein degradation
KW  - resistance training
KW  - Review
KW  - dietary supplement
KW  - male
KW  - metabolism
KW  - resistance training
KW  - skeletal muscle
PB  - MDPI
SN  - 20726643 (ISSN)
C2  - 35276903
LA  - English
J2  - Nutrients
M3  - Review
DB  - Scopus
N1  - Export Date: 19 April 2025; Cited By: 12; Correspondence Address: D.G. Candow; Faculty of Kinesiology and Health Studies, University of Regina, Regina, S4S 0A2, Canada; email: Darren.Candow@uregina.ca
ER  -

TY  - JOUR
AU  - Bassit, R.A.
AU  - Curi, R.
AU  - Costa Rosa, L.F.B.P.
TI  - Creatine supplementation reduces plasma levels of pro-inflammatory cytokines and PGE2 after a half-ironman competition
PY  - 2008
T2  - Amino Acids
VL  - 35
IS  - 2
SP  - 425
EP  - 431
DO  - 10.1007/s00726-007-0582-4
UR  - https://www.scopus.com/inward/record.uri?eid=2-s2.0-49749084320&doi=10.1007%2fs00726-007-0582-4&partnerID=40&md5=08cb2f3a8898466d92d608f1adb910fe
AD  - Department of Cellular Biology, Institute of Biomedical Sciences, University of São Paulo, São Paulo, SP, Brazil
AD  - Department of Physiology and Biophysics, Institute of Biomedical Sciences, University of São Paulo, São Paulo, SP, Brazil
AD  - Departamento de Biologia Celular, Instituto de Ciências Biomédicas I, Universidade de São Paulo, 05508-900 Butantã, São Paulo, SP, Av. Lineu Prestes 1524, Brazil
AB  - Objective. The effect of creatine supplementation upon plasma levels of pro-inflammatory cytokines: Interleukin (IL) 1β and IL-6, Tumor Necrosis Factor α (TNFα), and Interferon α (INFα) and Prostaglandin E2 (PGE2) after a half-ironman competition were investigated. Methods. Eleven triathletes, each with at least three years experience of participation in this sport were randomly divided between the control and experimental groups. During 5 days prior to competition, the control group (n = 6) was supplemented with carbohydrate (20 g·d-1) whereas the experimental group (n = 5) received creatine (20 g·d -1) in a double-blind trial. Blood samples were collected 48 h before and 24 and 48 h after competition and were used for the measurement of cytokines and PGE2. Results. Forty-eight hours prior to competition there was no difference between groups in the plasma concentrations (pg·ml-1, mean ± SEM) of IL-6 (7.08 ± 0.63), TNFα (76.50 ± 5.60), INFα (18.32 ± 1.20), IL-1β (23.42 ± 5.52), and PGE2 (39.71 ± 3.8). Twenty-four and 48 h after competition plasma levels of TNFα, INFα, IL-1β and PGE2 were significantly increased (P < 0.05) in both groups. However, the increases in these were markedly reduced following creatine supplementation. An increase in plasma IL-6 was observed only after 24 h and, in this case, there was no difference between the two groups. Conclusion. Creatine supplementation before a long distance triathlon competition may reduce the inflammatory response induced by this form of strenuous of exercise. © 2007 Springer-Verlag.
KW  - Eccentric contraction
KW  - Long distance triathlon
KW  - Muscle damage
KW  - Muscle inflammation
KW  - Pro-inflammatory cytokines
KW  - Adult
KW  - Creatine
KW  - Cytokines
KW  - Dietary Supplements
KW  - Dinoprostone
KW  - Humans
KW  - Inflammation
KW  - Middle Aged
KW  - Physical Endurance
KW  - Running
KW  - Swimming
KW  - alpha interferon
KW  - C reactive protein
KW  - carbohydrate
KW  - creatine
KW  - interleukin 1beta
KW  - interleukin 6
KW  - placebo
KW  - prostaglandin E2
KW  - tumor necrosis factor alpha
KW  - adult
KW  - antiinflammatory activity
KW  - article
KW  - athlete
KW  - blood sampling
KW  - controlled study
KW  - cytokine release
KW  - diet supplementation
KW  - eccentric muscle contraction
KW  - human
KW  - human experiment
KW  - male
KW  - muscle exercise
KW  - priority journal
KW  - triathlon
SN  - 09394451 (ISSN)
C2  - 17917696
LA  - English
J2  - Amino Acids
M3  - Article
DB  - Scopus
N1  - Export Date: 19 April 2025; Cited By: 91; Correspondence Address: R. A. Bassit; Departamento de Biologia Celular, Instituto de Ciências Biomédicas I, Universidade de São Paulo, 05508-900 Butantã, São Paulo, SP, Av. Lineu Prestes 1524, Brazil; email: tubaraousp@sti.com.br; CODEN: AACIE
ER  -

TY  - JOUR
AU  - Rawson, E.S.
AU  - Conti, M.P.
AU  - Miles, M.P.
TI  - Creatine supplementation does not reduce muscle damage or enhance recovery from resistance exercise
PY  - 2007
T2  - Journal of Strength and Conditioning Research
VL  - 21
IS  - 4
SP  - 1208
EP  - 1213
DO  - 10.1519/R-21076.1
UR  - https://www.scopus.com/inward/record.uri?eid=2-s2.0-38049095522&doi=10.1519%2fR-21076.1&partnerID=40&md5=bc2617d82e539725d3477b30f9ce2528
AD  - Department of Exercise Science and Athletics, Bloomsburg University, Bloomsburg, PA 17815, United States
AD  - Department of Health and Human Development, Montana State University, Bozeman, MT 59717, United States
AB  - Previous studies have shown that creatine supplementation reduces muscle damage and inflammation fol-lowing running but not following high-force, eccentric exercise. Although the mechanical strain placed on muscle fibers during high-force, eccentric exercise may be too overwhelming for creatine to exert any protective effect, creatine supplementation may protect skeletal muscle stressed by a resistance training challenge that is more hypoxic in nature. The purpose of this study was to examine the effects of short-term creatine supplementation on markers of muscle damage (i.e., strength, range of motion, muscle soreness, muscle serum protein activity, C-reactive protein) to determine whether creatine supplementation offers protective effects on skeletal muscle following a hypoxic resistance exercise test. Twenty-two healthy, weight-trained men (19-27 years) ingested either creatine or a placebo for 10 days. Following 5 days of supplementation, subjects performed a squat exercise protocol (5 sets of 15-20 repetitions at 50% of 1 repetition maximum [1RMJ). Assessments of creatine kinase (CK) and lactate dehydrogenase activity, high-sensitivity C-reactive protein, maximal strength, range of motion (ROM), and muscle soreness (SOR) with movement and palpation were conducted pre-exercise and during a 5-day follow up. Following the exercise test, maximal strength and ROM decreased, whereas SOR and CK increased. Creatine and placebo-supplemented subjects experienced significant decreases in maximal strength (creatine: 13.4 kg, placebo: 17.5 kg) and ROM (creatine: 2.4°, placebo: 3.0°) immediately postexercise, with no difference between groups. Following the exercise test, there were significant increases in SOR with movement and palpation (p < 0.05 at 24, 48, and 72 hours postexercise), and CK activity (p < 0.05 at 24 and 48 hours postexercise), with no differences between groups at any time. These data suggest that oral creatine supplementation does not reduce skeletal muscle damage or enhance recovery following a hypoxic resistance exercise challenge. © 2007 National Strength & Conditioning Association.
KW  - C-reactive protein
KW  - Dietary supplements
KW  - Eccentric
KW  - Phosphocreatine
KW  - Soreness
KW  - Adult
KW  - Athletic Injuries
KW  - Biological Markers
KW  - C-Reactive Protein
KW  - Creatine
KW  - Creatine Kinase
KW  - Dietary Supplements
KW  - Exercise
KW  - Humans
KW  - L-Lactate Dehydrogenase
KW  - Male
KW  - Muscle Strength
KW  - Muscle, Skeletal
KW  - Pain
KW  - Range of Motion, Articular
KW  - Recovery of Function
KW  - Treatment Outcome
KW  - biological marker
KW  - C reactive protein
KW  - creatine
KW  - creatine kinase
KW  - lactate dehydrogenase
KW  - adult
KW  - article
KW  - blood
KW  - clinical trial
KW  - controlled clinical trial
KW  - controlled study
KW  - convalescence
KW  - diet supplementation
KW  - diet therapy
KW  - exercise
KW  - human
KW  - injury
KW  - joint characteristics and functions
KW  - male
KW  - metabolism
KW  - muscle strength
KW  - pain
KW  - physiology
KW  - randomized controlled trial
KW  - skeletal muscle
KW  - sport injury
KW  - treatment outcome
SN  - 10648011 (ISSN)
C2  - 18076246
LA  - English
J2  - J. Strength Cond. Res.
M3  - Article
DB  - Scopus
N1  - Export Date: 19 April 2025; Cited By: 51; Correspondence Address: E.S. Rawson; Department of Exercise Science and Athletics, Bloomsburg University, Bloomsburg, PA 17815, United States; email: erawson@bloomu.edu
ER  -

TY  - JOUR
AU  - Forbes, S.C.
AU  - Candow, D.G.
AU  - Neto, J.H.F.
AU  - Kennedy, M.D.
AU  - Forbes, J.L.
AU  - Machado, M.
AU  - Bustillo, E.
AU  - Gomez-Lopez, J.
AU  - Zapata, A.
AU  - Antonio, J.
TI  - Creatine supplementation and endurance performance: surges and sprints to win the race
PY  - 2023
T2  - Journal of the International Society of Sports Nutrition
VL  - 20
IS  - 1
C7  - 2204071
DO  - 10.1080/15502783.2023.2204071
UR  - https://www.scopus.com/inward/record.uri?eid=2-s2.0-85153624418&doi=10.1080%2f15502783.2023.2204071&partnerID=40&md5=dea57d26aeb0894d2ecc4249248607d8
AD  - Brandon University, Department of Physical Education Studies, Brandon, MB, Canada
AD  - University of Regina, Faculty of Kinesiology and Health Studies, Regina, SK, Canada
AD  - University of Alberta, Faculty of Kinesiology, Sport, and Recreation, Edmonton, AB, Canada
AD  - Universiade Iguaçu Campus V, RJ, Itaperuna, Brazil
AD  - Train 8Nine/CrossFit Coconut Grove, Erik Bustillo Consulting, Miami, FL, United States
AD  - Rehab & Nutrition Center, Human Performance Laboratory, Motion Training, Lo Barnechea, Chile
AD  - Motion Sports Nutrition, Medellín, Colombia
AD  - Nova Southeastern University, Department of Health and Human Performance, Davie, FL, United States
AB  - Creatine supplementation is an effective ergogenic aid to augment resistance training and improve intense, short duration, intermittent performance. The effects on endurance performance are less known. The purpose of this brief narrative review is to discuss the potential mechanisms of how creatine can affect endurance performance, defined as large muscle mass activities that are cyclical in nature and are >~3 min in duration, and to highlight specific nuances within the literature. Mechanistically, creatine supplementation elevates skeletal muscle phosphocreatine (PCr) stores facilitating a greater capacity to rapidly resynthesize ATP and buffer hydrogen ion accumulation. When co-ingested with carbohydrates, creatine enhances glycogen resynthesis and content, an important fuel to support high-intensity aerobic exercise. In addition, creatine lowers inflammation and oxidative stress and has the potential to increase mitochondrial biogenesis. In contrast, creatine supplementation increases body mass, which may offset the potential positive effects, particularly in weight-bearing activities. Overall, creatine supplementation increases time to exhaustion during high-intensity endurance activities, likely due to increasing anaerobic work capacity. In terms of time trial performances, results are mixed; however, creatine supplementation appears to be more effective at improving performances that require multiple surges in intensity and/or during end spurts, which are often key race-defining moments. Given creatines ability to enhance anaerobic work capacity and performance through repeated surges in intensity, creatine supplementation may be beneficial for sports, such as cross-country skiing, mountain biking, cycling, triathlon, and for short-duration events where end-spurts are critical for performance, such as rowing, kayaking, and track cycling. © 2023 The Author(s). Published by Informa UK Limited, trading as Taylor & Francis Group.
KW  - aerobic
KW  - anaerobic
KW  - Ergogenic aids
KW  - exercise
KW  - supplements
KW  - Creatine
KW  - Dietary Supplements
KW  - Glycogen
KW  - Humans
KW  - Muscle, Skeletal
KW  - Phosphocreatine
KW  - Physical Endurance
KW  - creatine
KW  - creatine phosphate
KW  - glycogen
KW  - dietary supplement
KW  - endurance
KW  - human
KW  - physiology
KW  - skeletal muscle
PB  - Taylor and Francis Ltd.
SN  - 15502783 (ISSN)
C2  - 37096381
LA  - English
J2  - J. Int. Soc. Sports Nutr.
M3  - Review
DB  - Scopus
N1  - Export Date: 19 April 2025; Cited By: 23; Correspondence Address: J. Antonio; Department of Health and Human Performance, Nova Southeastern University, Davie, United States; email: issn.sports.nutrition@gmail.com
ER  -

TY  - JOUR
AU  - Izurieta Munoz, H.
AU  - Gonzales, E.B.
AU  - Sumien, N.
TI  - Effects of creatine supplementation on nociception in young male and female mice
PY  - 2018
T2  - Pharmacological Reports
VL  - 70
IS  - 2
SP  - 316
EP  - 321
DO  - 10.1016/j.pharep.2017.11.002
UR  - https://www.scopus.com/inward/record.uri?eid=2-s2.0-85042330447&doi=10.1016%2fj.pharep.2017.11.002&partnerID=40&md5=61d8d0fffadc44f28e89c69ea4f0bd1c
AD  - Department of Pharmacology and Neuroscience, UNT Health Science Center, Fort Worth, United States
AD  - Department of Medical Education, Texas Christian University and UNT Health Science Center School of Medicine (Applicant for LCME accreditation), Fort Worth, United States
AB  - Background: The objective of this study was to evaluate creatine as an anti-nociceptive compound in an animal model of thermal and inflammatory pain. Creatine has the structural potential to interact with acid-sensing ion channels (ASIC), which have been involved in pain sensation modulation. The hypothesis evaluated in this study was that creatine will interact with ASICs leading to decreased nociception. Methods: Male and female C57BL/6J mice were fed with either a control diet or the control diet supplemented with creatine (6.25 g/kg diet). After one week on the diet, the mice were tested for thermal hyperalgesia and inflammatory pain response. Results: The latency to withdraw the tail during the thermal hyperalgesia test was unaffected by sex or diet. During the formalin test, males and females responded differently to the stimulus, and the female mice supplemented with creatine seemed to recover faster than the controls. To determine whether ASICs mediate the action of creatine, GMQ, an ASIC3 agonist, was injected in one paw and pain response was quantified. Females responded more strongly to GMQ injections, and all mice fed creatine had a decreased response to GMQ. Conclusions: These preliminary data suggest a potential effect of creatine on inflammation-based nociception that may be mediated via ASIC3. While preliminary, this study warrants further research on the potential of creatine as an analgesic and can serve as a stepping stone for the development of ASIC-based therapeutics. © 2017 Institute of Pharmacology, Polish Academy of Sciences
KW  - Acid sensing ion channels
KW  - Creatine supplementation
KW  - Inflammatory pain
KW  - Mouse model of pain
KW  - Sex differences
KW  - Acid Sensing Ion Channels
KW  - Analgesics
KW  - Animals
KW  - Creatine
KW  - Disease Models, Animal
KW  - Female
KW  - Ganglia, Spinal
KW  - Hyperalgesia
KW  - Male
KW  - Mice
KW  - Mice, Inbred C57BL
KW  - Nociception
KW  - Pain
KW  - Pain Measurement
KW  - acid sensing ion channel
KW  - creatine
KW  - gmq
KW  - sodium channel stimulating agent
KW  - unclassified drug
KW  - acid sensing ion channel
KW  - analgesic agent
KW  - creatine
KW  - animal experiment
KW  - animal model
KW  - Article
KW  - body weight
KW  - controlled study
KW  - diet supplementation
KW  - drug mechanism
KW  - drug protein binding
KW  - female
KW  - food intake
KW  - formalin test
KW  - hyperalgesia
KW  - inflammatory pain
KW  - male
KW  - mouse
KW  - nociception
KW  - nonhuman
KW  - sex difference
KW  - tail flick latency
KW  - tail immersion test
KW  - thermal hyperalgesia
KW  - thermal hyperalgesia
KW  - animal
KW  - C57BL mouse
KW  - disease model
KW  - drug effect
KW  - hyperalgesia
KW  - metabolism
KW  - nociception
KW  - pain
KW  - pain measurement
KW  - procedures
KW  - spinal ganglion
PB  - Elsevier B.V.
SN  - 22995684 (ISSN)
C2  - 29477040
LA  - English
J2  - Pharmacol. Rep.
M3  - Article
DB  - Scopus
N1  - Export Date: 19 April 2025; Cited By: 9; Correspondence Address: N. Sumien; Department of Pharmacology and Neuroscience, UNT Health Science Center, Fort Worth, United States; email: nathalie.sumien@unthsc.edu; CODEN: PRHED
ER  -

TY  - JOUR
AU  - Candow, D.G.
TI  - Sarcopenia: Current theories and the potential beneficial effect of creatine application strategies
PY  - 2011
T2  - Biogerontology
VL  - 12
IS  - 4
SP  - 273
EP  - 281
DO  - 10.1007/s10522-011-9327-6
UR  - https://www.scopus.com/inward/record.uri?eid=2-s2.0-80052479456&doi=10.1007%2fs10522-011-9327-6&partnerID=40&md5=a6cc1ec997a47a23522599f3c4a0a1ab
AD  - Faculty of Kinesiology and Health Studies, Centre on Aging and Health, University of Regina, Regina, SK S4S 0A2, Canada
AB  - Sarcopenia, defined as the age-related loss of muscle mass, subsequently has a negative effect on strength, metabolic rate and functionality leading to a reduced quality of life. With the projected increase in life expectancy, the incidence of muscle loss mayrise and further drain the health care system, with greater need for hospitalization, treatment, and rehabilitation. Without effective strategies to counteract aging muscle loss, a global health care crisis may be inevitable. Resistance training is well established to increase aging muscle mass and strength. However, muscle and strength loss is stillevident in older adults who have maintained resistance training for most of their life, suggesting that other factors such as nutrition may affect aging muscle biology. Supplementing with creatine, a highenergy compound found in red meat and seafood, during resistance training has a beneficial effect on aging muscle. Emerging evidence now suggests that the timing and dosage of creatine supplementation may be important factors for aging muscle accretion. Unfortunately, the long-term effects of different creatine applicationstrategies on aging muscle are relatively unknown. © Springer Science+Business Media B.V. 2011.
KW  - Aging
KW  - Exercise
KW  - Muscle
KW  - Strength
KW  - Aged
KW  - Aging
KW  - Creatine
KW  - Dietary Supplements
KW  - Humans
KW  - Middle Aged
KW  - Muscle Proteins
KW  - Muscle Strength
KW  - Muscle, Skeletal
KW  - Oxidative Stress
KW  - Resistance Training
KW  - Sarcopenia
KW  - creatine
KW  - interleukin 6
KW  - tumor necrosis factor alpha
KW  - aging
KW  - diet supplementation
KW  - exercise
KW  - human
KW  - life expectancy
KW  - meat
KW  - muscle atrophy
KW  - muscle contraction
KW  - muscle hypertrophy
KW  - muscle mass
KW  - muscle strength
KW  - nutrition
KW  - oxidative stress
KW  - pathogenesis
KW  - priority journal
KW  - protein degradation
KW  - review
KW  - sea food
SN  - 15736768 (ISSN)
C2  - 21373890
LA  - English
J2  - Biogerontology
M3  - Review
DB  - Scopus
N1  - Export Date: 19 April 2025; Cited By: 45; Correspondence Address: D.G. Candow; Faculty of Kinesiology and Health Studies, Centre on Aging and Health, University of Regina, Regina, SK S4S 0A2, Canada; email: Darren.Candow@uregina.ca; CODEN: BIOGC
ER  -

TY  - JOUR
AU  - Wallimann, T.
AU  - Riek, U.
AU  - Möddel, M.
TI  - Intradialytic creatine supplementation: A scientific rationale for improving the health and quality of life of dialysis patients
PY  - 2017
T2  - Medical Hypotheses
VL  - 99
SP  - 1
EP  - 14
DO  - 10.1016/j.mehy.2016.12.002
UR  - https://www.scopus.com/inward/record.uri?eid=2-s2.0-85006351957&doi=10.1016%2fj.mehy.2016.12.002&partnerID=40&md5=3c6708da94c2db49d38c9559890c2f98
AD  - Formerly at Dept. of Biology ETH-Zurich, Zurich, Switzerland
AD  - Nephrology Klinik Im Park, Zurich, Switzerland
AB  - The CK/PCr-system, with creatine (Cr) as an energy precursor, plays a crucial role in cellular physiology. In the kidney, as in other organs and cells with high and fluctuating energy requirements, energy-charged phospho-creatine (PCr) acts as an immediate high-energy source and energy buffer, and as an intracellular energy transport vehicle. A maximally filled total Cr (Cr plus PCr) pool is a prerequisite for optimal functioning of the body and its organs, and health. Skeletal- and cardiac muscles of dialysis patients with chronic kidney disease (CKD) are depleted of Cr in parallel with the duration of dialysis. The accompanying accumulation of cellular damage seen in CKD patients lead to a deterioration of musculo-skeletal and neurological functioning and poor quality of life (QOL). Therefore, to counteract Cr depletion, it is proposed to supplement CKD patients with Cr. The anticipated benefits include previously documented improvements in the musculo-skeletal system, brain and peripheral nervous system, as well as improvements in the common comorbidities of CKD patients (see below). Thus, with a relatively simple, safe and inexpensive Cr supplementation marked improvements in quality of life (QOL) and life span are likely reached. To avoid Cr and fluid overload by oral Cr administration, we propose intradialytic Cr supplementation, whereby a relatively small amount of Cr is added to the large volume of dialysis solution to a final concentration of 1–10 mM. From there, Cr enters the patient's circulation by back diffusion during dialysis. Because of the high affinity of the Cr transporter (CRT) for Cr affinity for Cr (Vmax of CRT for Cr = 20–40 μM Cr), Cr is actively transported from the blood stream into the target cells and organs, including skeletal and cardiac muscle, brain, proximal tubules of kidney epithelial cells, neurons, and leukocytes and erythrocytes, which all express CRT and depend on the CK/PCr system. By this intradialytic strategy, only as much Cr is taken up by the body as is needed to fill the tissue Cr pools and no excess Cr has to be excreted, as is the case with oral Cr. Because aqueous solutions of Cr are not very stable, Cr must be added immediately before dialysis either as solid Cr powder or from a frozen Cr stock solution to the dialysate, or alternatively, Cr could become an additional component of a novel dry dialysate mixture in a cartridge device. © 2016 The Authors
KW  - Atherosclerosis
KW  - Cardiovascular complications
KW  - Chronic dialysis treatment
KW  - CKD patients
KW  - Depressions
KW  - Diabetes mellitus type-2
KW  - Dialysis patients
KW  - Dyslipidemia
KW  - Fatty liver disease
KW  - Hemodialysis and peritoneal dialysis with creatine
KW  - Hyper-homo-cysteinemia
KW  - Inflammation
KW  - Insulin sensitivity
KW  - Intra-dialytic or oral creatine supplementation
KW  - Kidney failure
KW  - Kidney insufficiency
KW  - Kidney transplant
KW  - Mental fatigue
KW  - Metabolic syndrome
KW  - Muscle fatigue
KW  - Muscle loss
KW  - NAFL
KW  - NASH
KW  - Protection by creatine of erythrocytes and immune cells
KW  - Protection from oxidative damage and mechanical stress by creatine
KW  - Sarcopenia
KW  - Sparing of erythropoietin (EPO)
KW  - X-ray contrast media induced kidney failure
KW  - Administration, Oral
KW  - Animals
KW  - Apoptosis
KW  - Bone Density
KW  - Creatine
KW  - Creatinine
KW  - Cytosol
KW  - Female
KW  - Glomerular Filtration Rate
KW  - Humans
KW  - Intestines
KW  - Ischemia
KW  - Kidney
KW  - Kidney Transplantation
KW  - Male
KW  - Membrane Transport Proteins
KW  - Mitochondria
KW  - Oxidative Stress
KW  - Quality of Life
KW  - Renal Dialysis
KW  - Renal Insufficiency
KW  - creatine
KW  - homocysteine
KW  - carrier protein
KW  - creatine
KW  - creatine transporter
KW  - creatinine
KW  - amino acid blood level
KW  - antidiabetic activity
KW  - Article
KW  - bone density
KW  - bone mineralization
KW  - cell protection
KW  - chronic kidney disease
KW  - clinical effectiveness
KW  - coordination
KW  - depression
KW  - dysthymia
KW  - energy transfer
KW  - erythrocyte
KW  - graft recipient
KW  - hemodialysis patient
KW  - human
KW  - hypervolemia
KW  - immunomodulation
KW  - kidney transplantation
KW  - lifespan
KW  - mechanical stress
KW  - muscle function
KW  - muscle mass
KW  - nonhuman
KW  - outcome assessment
KW  - oxidative stress
KW  - quality of life
KW  - supplementation
KW  - treatment duration
KW  - animal
KW  - apoptosis
KW  - cytosol
KW  - female
KW  - glomerulus filtration rate
KW  - hemodialysis
KW  - intestine
KW  - ischemia
KW  - kidney
KW  - male
KW  - metabolism
KW  - mitochondrion
KW  - oral drug administration
KW  - procedures
KW  - psychology
KW  - quality of life
KW  - Renal Insufficiency
PB  - Churchill Livingstone
SN  - 03069877 (ISSN)
C2  - 28110688
LA  - English
J2  - Med. Hypotheses
M3  - Article
DB  - Scopus
N1  - Export Date: 19 April 2025; Cited By: 27; Correspondence Address: T. Wallimann; Bergdietikon, Schürmattstrasse 23, CH-8962, Switzerland; email: theo.wallimann@cell.biol.ethz.ch; CODEN: MEHYD
ER  -

TY  - JOUR
AU  - Tarnopolsky, M.A.
AU  - Parshad, A.
AU  - Walzel, B.
AU  - Schlattner, U.
AU  - Wallimann, T.
TI  - Creatine transporter and mitochondrial creatine kinase protein content in myopathies
PY  - 2001
T2  - Muscle and Nerve
VL  - 24
IS  - 5
SP  - 682
EP  - 688
DO  - 10.1002/mus.1055
UR  - https://www.scopus.com/inward/record.uri?eid=2-s2.0-0035031453&doi=10.1002%2fmus.1055&partnerID=40&md5=616d6e25d67875651f6714137a2930e1
AD  - Department of Medicine (Neurology and Rehabilitation), McMaster University, Hamilton, Ont. L8N 3Z5, 1200 Main Street West, Canada
AD  - Institute of Cell Biology (Swiss Federal Institute of Technology), Hoenggerberg, Zurich, Switzerland
AB  - Total creatine or phosphocreatine, or both, are reduced in the skeletal muscle of patients with inflammatory myopathy, mitochondrial myopathy, and muscular dystrophy/congenital myopathy. We used Western blotting techniques to measure skeletal muscle creatine transporter protein and sarcomeric mitochondrial creatine kinase (mtCK) protein content in patients with inflammatory myopathy (N = 8), mitochondrial myopathy (N = 5), muscular dystrophy (N = 7), and congenital myopathy (N = 3), as compared to a control group without a neuromuscular diagnosis (N = 8). Creatine transporter protein content was lower for all groups compared to control subjects (P < 0.05; P < 0.01 for congenital myopathy). Mitochondrial CK (mtCK) was lower for inflammatory myopathy (P < 0.05), higher for mitochondrial myopathy (P < 0.05), not different for muscular dystrophy, and markedly lower for the congenital myopathy group (P < 0.01), compared to control subjects. Together, these data suggest that the reduction in total creatine or phosphocreatine in patients with certain myopathies is correlated with creatine transporter and not mtCK protein content. This further supports the belief that creatine monohydrate supplementation may benefit patients with low muscle creatine stores, although the reduction in creatine transporter protein may have implications for dosing. © 2001 John Wiley & Sons, Inc.
KW  - Creatine monohydrate
KW  - Dystrophy
KW  - Inflammatory myopathy
KW  - Mitochondrial disease
KW  - Adult
KW  - Carrier Proteins
KW  - Creatine
KW  - Creatine Kinase
KW  - Female
KW  - Humans
KW  - Male
KW  - Membrane Transport Proteins
KW  - Middle Aged
KW  - Muscle Proteins
KW  - Muscle, Skeletal
KW  - Muscular Diseases
KW  - Myofibrils
KW  - Phosphates
KW  - Tissue Embedding
KW  - creatine
KW  - creatine kinase
KW  - creatine phosphate
KW  - mitochondrial enzyme
KW  - adult
KW  - aged
KW  - article
KW  - clinical article
KW  - controlled study
KW  - dose response
KW  - human
KW  - human tissue
KW  - inflammation
KW  - mitochondrial myopathy
KW  - muscle biopsy
KW  - muscular dystrophy
KW  - myopathy
KW  - priority journal
KW  - sarcomere
KW  - skeletal muscle
KW  - Western blotting
SN  - 0148639X (ISSN)
C2  - 11317279
LA  - English
J2  - Muscle Nerve
M3  - Article
DB  - Scopus
N1  - Export Date: 19 April 2025; Cited By: 67; Correspondence Address: M.A. Tarnopolsky; Department Medicine, McMaster University, Hamilton, Ont. L8N 3Z5, 1200 Main Street West, Canada; email: tarnopol@mcmaster.ca; CODEN: MUNED
ER  -

TY  - JOUR
AU  - Vieira, R.P.
AU  - Duarte, A.C.
AU  - Santos, A.B.G.
AU  - Medeiros, M.C.R.
AU  - Mauad, T.
AU  - Martins, M.A.
AU  - Carvalho, C.R.F.
AU  - Dolhnikoff, M.
TI  - Exercise reduces effects of creatine on lung
PY  - 2009
T2  - International Journal of Sports Medicine
VL  - 30
IS  - 9
SP  - 684
EP  - 690
DO  - 10.1055/s-0029-1224176
UR  - https://www.scopus.com/inward/record.uri?eid=2-s2.0-70350448474&doi=10.1055%2fs-0029-1224176&partnerID=40&md5=07246d79247f24ba85b17196b9cc34f5
AD  - Albert-Ludwigs University of Freiburg, Department of Pneumology, Freiburg, Germany
AD  - University of Sao Paulo, School of Medicine, Department of Physical Therapy (LIM 34), Sao Paulo, Brazil
AD  - University of Sao Paulo, School of Medicine, Department of Pathology (LIM 05), Sao Paulo, Brazil
AD  - University of Sao Paulo, School of Medicine, Department of Medicine (LIM 20), Sao Paulo, Brazil
AB  - We recently demonstrated that creatine supplementation increased some features of lung allergic sensitization in mice. On the other hand, other studies have shown that aerobic exercise inhibited allergic airway inflammation and remodeling. We hypothesized that aerobic exercise may decrease the exacerbatory effects of the creatine supplementation in a murine model of asthma. Balb/c mice were divided into six groups: Control, Creatine (Cr), Low Intensity Exercise+Creatine (Low+Cr), Ovalbumin (OVA), Ovalbumin+Creatine (OVA+Cr) and Ovalbumin+Creatine+Low Intensity Exercise (OVA+Cr+Low). OVA-sensitized groups were sensitized with OVA intraperitoneal injections (days 0, 14, 28, and 42). Aerosol challenge (OVA 1%) and Cr treatment (0.5g/kg/day) were initiated on Day 21 until Day 53. Low intensity exercise began on day 22 and was sustained until day 50. Low intensity exercise in the presence of creatine supplementation in sensitized mice resulted in a decreased number of eosinophils in BALF (p<0.001) and in the airways (p<0.001), and a decreased density of inflammatory cells positive to IL-4 (p<0.001) and IL-5 (p<0.001), airway collagen (p<0.001) and elastic fibers (p<0.001) content, airway smooth muscle thickness (p<0.001) and bronchoconstriction index (p<0.05) when compared with OVA+Cr group. These results suggest that aerobic exercise reduces the exacerbatory effects of creatine supplementation in chronically sensitized mice.
KW  - Allergy
KW  - Asthma
KW  - Creatine supplementation
KW  - IL-10
KW  - Th2 response
KW  - Treadmill training
KW  - Animals
KW  - Asthma
KW  - Bronchoalveolar Lavage Fluid
KW  - Bronchoconstriction
KW  - Creatine
KW  - Disease Models, Animal
KW  - Eosinophils
KW  - Male
KW  - Mice
KW  - Mice, Inbred BALB C
KW  - Muscle, Smooth
KW  - Ovalbumin
KW  - Physical Conditioning, Animal
KW  - collagen
KW  - creatine
KW  - cytokine
KW  - interleukin 4
KW  - interleukin 5
KW  - ovalbumin
KW  - creatine
KW  - aerobic exercise
KW  - aerosol
KW  - animal experiment
KW  - animal model
KW  - animal tissue
KW  - article
KW  - asthma
KW  - bronchospasm
KW  - cell count
KW  - controlled study
KW  - diet supplementation
KW  - elastic fiber
KW  - eosinophil
KW  - immune response
KW  - inflammatory cell
KW  - lung function
KW  - lung lavage
KW  - male
KW  - mouse
KW  - nonhuman
KW  - pneumonia
KW  - protein expression
KW  - smooth muscle
KW  - treadmill
KW  - animal
KW  - animal experiment
KW  - asthma
KW  - Bagg albino mouse
KW  - disease model
KW  - immunology
KW  - metabolism
KW  - pathophysiology
KW  - physiology
SN  - 14393964 (ISSN)
C2  - 19569010
LA  - English
J2  - Int. J. Sports Med.
M3  - Article
DB  - Scopus
N1  - Export Date: 19 April 2025; Cited By: 13; Correspondence Address: R. P. Vieira; Albert-Ludwigs University of Freiburg, Department of Pneumology, 79106 Freiburg, Breisacher Strabe 5, Germany; email: rodrelena@yahoo.com.br; CODEN: IJSMD
ER  -

TY  - JOUR
AU  - Clarke, H.
AU  - Kim, D.-H.
AU  - Meza, C.A.
AU  - Ormsbee, M.J.
AU  - Hickner, R.C.
TI  - The evolving applications of creatine supplementation: Could creatine improve vascular health?
PY  - 2020
T2  - Nutrients
VL  - 12
IS  - 9
C7  - 2834
SP  - 1
EP  - 23
DO  - 10.3390/nu12092834
UR  - https://www.scopus.com/inward/record.uri?eid=2-s2.0-85090898130&doi=10.3390%2fnu12092834&partnerID=40&md5=29bbbf077e55a37f9c94115230759c15
AD  - Department of Nutrition, Food and Exercise Sciences, Florida State University, Tallahassee, 32306, FL, United States
AD  - Department of Biokenetics, Exercise and Leisure Sciences, School of Health Sciences, University of KwaZulu-Natal, Westville, 4041, South Africa
AD  - Institute of Sports Sciences and Medicine, Florida State University, 1104 Spirit Way, Tallahassee, 32306, FL, United States
AB  - Creatine is a naturally occurring compound, functioning in conjunction with creatine kinase to play a quintessential role in both cellular energy provision and intracellular energy shuttling. An extensive body of literature solidifies the plethora of ergogenic benefits gained following dietary creatine supplementation; however, recent findings have further indicated a potential therapeutic role for creatine in several pathologies such as myopathies, neurodegenerative disorders, metabolic disturbances, chronic kidney disease and inflammatory diseases. Furthermore, creatine has been found to exhibit non-energy-related properties, such as serving as a potential antioxidant and anti-inflammatory. Despite the therapeutic success of creatine supplementation in varying clinical populations, there is scarce information regarding the potential application of creatine for combatting the current leading cause of mortality, cardiovascular disease (CVD). Taking into consideration the broad ergogenic and non-energy-related actions of creatine, we hypothesize that creatine supplementation may be a potential therapeutic strategy for improving vascular health in at-risk populations such as older adults or those with CVD. With an extensive literature search, we have found only four clinical studies that have investigated the direct effect of creatine on vascular health and function. In this review, we aim to give a short background on the pleiotropic applications of creatine, and to then summarize the current literature surrounding creatine and vascular health. Furthermore, we discuss the varying mechanisms by which creatine could benefit vascular health and function, such as the impact of creatine supplementation upon inflammation and oxidative stress. © 2020 by the authors. Licensee MDPI, Basel, Switzerland.
KW  - Cardiovascular disease
KW  - Creatine
KW  - Inflammation
KW  - Oxidative stress
KW  - Vascular health
KW  - Creatine
KW  - Dietary Supplements
KW  - Humans
KW  - Vascular Diseases
KW  - antioxidant
KW  - creatine
KW  - creatine kinase
KW  - homocysteine
KW  - creatine
KW  - blood vessel reactivity
KW  - cardiovascular disease
KW  - high risk population
KW  - human
KW  - inflammation
KW  - isokinetic exercise
KW  - oxidative stress
KW  - pleiotropy
KW  - Review
KW  - vascular disease
KW  - vascularization
KW  - dietary supplement
KW  - vascular disease
PB  - MDPI AG
SN  - 20726643 (ISSN)
C2  - 32947909
LA  - English
J2  - Nutrients
M3  - Review
DB  - Scopus
N1  - Export Date: 19 April 2025; Cited By: 33; Correspondence Address: R.C. Hickner; Department of Nutrition, Food and Exercise Sciences, Florida State University, Tallahassee, 32306, United States; email: rhickner@fsu.edu; R.C. Hickner; Department of Biokenetics, Exercise and Leisure Sciences, School of Health Sciences, University of KwaZulu-Natal, Westville, 4041, South Africa; email: rhickner@fsu.edu; R.C. Hickner; Institute of Sports Sciences and Medicine, Florida State University, Tallahassee, 1104 Spirit Way, 32306, United States; email: rhickner@fsu.edu
ER  -

TY  - JOUR
AU  - Marinello, P.C.
AU  - Cella, P.S.
AU  - Testa, M.T.J.
AU  - Guirro, P.B.
AU  - da Silva Brito, W.A.
AU  - Padilha, C.S.
AU  - Cecchini, A.L.
AU  - da Silva, R.P.
AU  - Duarte, J.A.R.
AU  - Deminice, R.
TI  - Creatine supplementation protects against diet-induced non-alcoholic fatty liver but exacerbates alcoholic fatty liver
PY  - 2022
T2  - Life Sciences
VL  - 310
C7  - 121064
DO  - 10.1016/j.lfs.2022.121064
UR  - https://www.scopus.com/inward/record.uri?eid=2-s2.0-85139736759&doi=10.1016%2fj.lfs.2022.121064&partnerID=40&md5=7e9bf31c4c958020c8d85676a1870cf7
AD  - State University of Londrina, Department of Physical Education, PR, Londrina, Brazil
AD  - State University of Londrina, Department of Pathological Sciences, PR, Londrina, Brazil
AD  - University of Manitoba, Department of Physiology & Pathophysiology, Winnipeg, Canada
AD  - University of Porto, CIAFEL, Faculty of Sport, Porto, Portugal
AB  - Aims: This work investigated the effects of creatine supplementation on different pathways related to the pathogenesis of non-alcoholic fatty liver disease and alcoholic liver disease. Main methods: To induce alcoholic liver disease, male Swiss mice were divided into three groups: control, ethanol and ethanol supplemented with creatine. To induce non-alcoholic fatty liver disease, mice were divided into three groups: control, high-fat diet and high-fat diet supplemented with creatine. Each group consisted of eight animals. In both cases, creatine monohydrate was added to the diets (1 %; weight/vol). Key findings: Creatine supplementation prevented high-fat diet-induced non-alcoholic fatty liver disease progression, demonstrated by attenuated liver fat accumulation and liver damage. On the other hand, when combined with ethanol, creatine supplementation up-regulated key genes related to ethanol metabolism, oxidative stress, inflammation and lipid synthesis, and exacerbated ethanol-induced liver steatosis and damage, demonstrated by increased liver fat accumulation and histopathological score, as well as elevated oxidative damage markers and inflammatory mediators. Significance: Our results clearly demonstrated creatine supplementation exerts different outcomes in relation to non-alcoholic fatty liver disease and alcoholic liver disease, namely it protects against high-fat diet-induced non-alcoholic fatty liver disease but exacerbates ethanol-induced alcoholic liver disease. The exacerbating effects of the creatine and ethanol combination appear to be related to oxidative stress and inflammation-mediated up-regulation of ethanol metabolism. © 2022
KW  - Alcoholic metabolism
KW  - Fatty liver
KW  - Inflammation
KW  - Oxidative stress
KW  - Steatosis
KW  - Animals
KW  - Creatine
KW  - Diet, High-Fat
KW  - Dietary Supplements
KW  - Ethanol
KW  - Fatty Liver, Alcoholic
KW  - Inflammation
KW  - Liver
KW  - Liver Diseases, Alcoholic
KW  - Male
KW  - Mice
KW  - Non-alcoholic Fatty Liver Disease
KW  - Oxidative Stress
KW  - alcohol
KW  - creatine
KW  - alcohol
KW  - creatine
KW  - alcohol metabolism
KW  - alcoholic fatty liver
KW  - animal cell
KW  - animal experiment
KW  - animal model
KW  - animal tissue
KW  - Article
KW  - controlled study
KW  - diet supplementation
KW  - disease severity
KW  - high-fat diet-induced fatty liver
KW  - histopathology
KW  - inflammation
KW  - lipogenesis
KW  - liver injury
KW  - liver protection
KW  - male
KW  - mouse
KW  - nonalcoholic fatty liver
KW  - nonhuman
KW  - oxidative stress
KW  - therapy effect
KW  - upregulation
KW  - adverse event
KW  - alcohol liver disease
KW  - alcoholic fatty liver
KW  - animal
KW  - complication
KW  - dietary supplement
KW  - lipid diet
KW  - liver
KW  - metabolism
KW  - nonalcoholic fatty liver
KW  - pathology
PB  - Elsevier Inc.
SN  - 00243205 (ISSN)
C2  - 36220368
LA  - English
J2  - Life Sci.
M3  - Article
DB  - Scopus
N1  - Export Date: 19 April 2025; Cited By: 2; Correspondence Address: R. Deminice; Department of Physical Education, State University of Londrina, Londrina, Rodovia Celso Garcia Cid|Pr 445 Km 380|Campus Universitário, Paraná, Brazil; email: rdeminice@uel.br; CODEN: LIFSA
ER  -

TY  - JOUR
AU  - Campos-Ferraz, P.L.
AU  - Gualano, B.
AU  - das Neves, W.
AU  - Andrade, I.T.
AU  - Hangai, I.
AU  - Pereira, R.T.S.
AU  - Bezerra, R.N.
AU  - Deminice, R.
AU  - Seelaender, M.
AU  - Lancha, A.H.
TI  - Exploratory studies of the potential anti-cancer effects of creatine
PY  - 2016
T2  - Amino Acids
VL  - 48
IS  - 8
SP  - 1993
EP  - 2001
DO  - 10.1007/s00726-016-2180-9
UR  - https://www.scopus.com/inward/record.uri?eid=2-s2.0-84957937759&doi=10.1007%2fs00726-016-2180-9&partnerID=40&md5=ca5908840eb19025b3f296bec4d350dd
AD  - School of Physical Education and Sport, Department of Biodynamics, University of São Paulo, São Paulo, SP, Brazil
AD  - Faculty of Applied Sciences, State University of Campinas, Limeira, SP, Brazil
AD  - Faculty of Public Health, University of Sao Paulo, São Paulo, SP, Brazil
AD  - Institute of Biomedical Sciences, University of Sao Paulo, São Paulo, SP, Brazil
AD  - Department of Physical Education, State University of Londrina, Londrina, PR, Brazil
AD  - Faculty of Medicine, University of Sao Paulo, São Paulo, SP, Brazil
AB  - Two experiments were performed, in which male Wistar Walker 256 tumor-bearing rats were inoculated with 4 × 107 tumor cells subcutaneously and received either creatine (300 mg/kg body weight/day; CR) or placebo (water; PL) supplementation via intragastric gavage. In experiment 1, 50 rats were given PL (n = 22) or CR (n = 22) and a non-supplemented, non-inoculated group served as control CT (n = 6), for 40 days, and the survival rate and tumor mass were assessed. In experiment 2, 25 rats were given CR or PL for 15 days and sacrificed for biochemical analysis. Again, a non-supplemented, non-inoculated group served as control (CT; n = 6). Tumor and muscle creatine kinase (CK) activity and total creatine content, acidosis, inflammatory cytokines, and antioxidant capacity were assessed. Tumor growth was significantly reduced by approximately 30 % in CR when compared with PL (p = 0.03), although the survival rate was not significantly different between CR and PL (p = 0.65). Tumor creatine content tended to be higher in CR than PL (p = 0.096). Tumor CK activity in the cytosolic fraction was higher in CR than PL (p < 0.0001). Blood pCO2 was higher in CT and CR than PL (p = 0.0007 and p = 0.004, respectively). HCO3 was augmented in CT compared to PL (p = 0.03) and CR (p = 0.001). Plasma IL-6 was lower and IL-10 level was higher in CR than PL (p = 0.03 and p = 0.0007, respectively) and TNF-alpha featured a tendency of decrease in CR compared to PL (p = 0.08). Additionally, total antioxidant capacity tended to be lower in CT than PL (p = 0.07). Creatine supplementation was able to slow tumor growth without affecting the overall survival rate, probably due to the re-establishment of the CK-creatine system in cancer cells, leading to attenuation in acidosis, inflammation, and oxidative stress. These findings support the role of creatine as a putative anti-cancer agent as well as help in expanding our knowledge on its potential mechanisms of action in malignancies. © 2016, Springer-Verlag Wien.
KW  - Diet
KW  - Malignancy
KW  - Supplementation
KW  - Tumor
KW  - Animals
KW  - Antineoplastic Agents
KW  - Creatine
KW  - Creatine Kinase, MM Form
KW  - Male
KW  - Neoplasm Proteins
KW  - Neoplasms, Experimental
KW  - Rats
KW  - Rats, Wistar
KW  - carbon dioxide
KW  - creatine
KW  - creatine kinase
KW  - creatine kinase MM
KW  - cytokine
KW  - placebo
KW  - antineoplastic agent
KW  - creatine
KW  - creatine kinase MM
KW  - tumor protein
KW  - acidosis
KW  - animal experiment
KW  - antineoplastic activity
KW  - antioxidant activity
KW  - Article
KW  - biochemical analysis
KW  - computer assisted tomography
KW  - controlled study
KW  - cytosolic fraction
KW  - drug mechanism
KW  - enzyme activity
KW  - male
KW  - nonhuman
KW  - priority journal
KW  - rat
KW  - survival rate
KW  - tumor cell
KW  - tumor growth
KW  - animal
KW  - enzymology
KW  - experimental neoplasm
KW  - metabolism
KW  - pathology
KW  - Wistar rat
PB  - Springer-Verlag Wien
SN  - 09394451 (ISSN)
C2  - 26872655
LA  - English
J2  - Amino Acids
M3  - Article
DB  - Scopus
N1  - Export Date: 19 April 2025; Cited By: 34; Correspondence Address: P.L. Campos-Ferraz; School of Physical Education and Sport, Department of Biodynamics, University of São Paulo, São Paulo, Brazil; email: plcampos@usp.br; CODEN: AACIE
ER  -

TY  - JOUR
AU  - Almeida, F.M.
AU  - Oliveira-Junior, M.C.
AU  - Souza, R.A.
AU  - Petroni, R.C.
AU  - Soto, S.F.
AU  - Soriano, F.G.
AU  - De Carvalho, P.T.C.
AU  - Albertini, R.
AU  - Damaceno-Rodrigues, N.R.
AU  - Lopes, F.D.T.Q.S.
AU  - Castro-Faria-Neto, H.C.
AU  - Martins, M.A.
AU  - Dolhnikoff, M.
AU  - Pazetti, R.
AU  - Vieira, R.P.
TI  - Creatine supplementation attenuates pulmonary and systemic effects of lung ischemia and reperfusion injury
PY  - 2016
T2  - Journal of Heart and Lung Transplantation
VL  - 35
IS  - 2
SP  - 242
EP  - 250
DO  - 10.1016/j.healun.2015.06.012
UR  - https://www.scopus.com/inward/record.uri?eid=2-s2.0-84960107769&doi=10.1016%2fj.healun.2015.06.012&partnerID=40&md5=3b7fe57ce99382d5156a5dcc165e290c
AD  - Department of Clinical Medicine (LIM 20), School of Medicine, University of São Paulo, São Paulo, São Paulo, Brazil
AD  - Laboratory of Pulmonary and Exercise Immunology (LABPEI), Nove de Julho University (UNINOVE), São Paulo, São Paulo, Brazil
AD  - Grupo de Estudos e Pesquisa em Ciência da Saúde (GEP-CS), Instituto Federal de Educação, Ciência e Tecnologia do Sul de Minas Gerais (IFSULDEMINAS), Campus Muzambinho, Muzambinho, Minas Gerais, Brazil
AD  - Department of Clinical Medicine (LIM 51), School of Medicine University of São Paulo, São Paulo, São Paulo, Brazil
AD  - Department of Pathology (LIM 59), School of Medicine University of São Paulo, São Paulo, São Paulo, Brazil
AD  - Laboratory of Immunopharmacology, Oswaldo Cruz Foundation, Oswaldo Cruz Institute, Rio de Janeiro, Rio de Janeiro, Brazil
AD  - Department of Pathology (LIM 05), School of Medicine, University of São Paulo, São Paulo, São Paulo, Brazil
AD  - Department of Cardiopneumology (LIM61), School of Medicine, University of São Paulo, São Paulo, São Paulo, Brazil
AB  - Background Creatine (Cr) is a dietary supplement that presents beneficial effects in experimental models of heart and brain ischemia and reperfusion (I/R) injury. It can improve adenosine 5′-triphosphate generation and reduce cell damage. This study evaluated the effects of Cr supplementation in a model of lung I/R. Methods Forty male Wistar rats were divided into 4 groups: sham operated, Cr+sham, I/R, and Cr+I/R. We investigated the effects of 5 days of Cr supplementation (0.5 g/kg/day by gavage) before left pulmonary artery ischemia (90 minutes) and reperfusion (120 minutes) on pulmonary and systemic response. Results Cr inhibited the I/R-induced increase in exhaled nitric oxide (p < 0.05), total cells (p < 0.01), and neutrophils (p < 0.001) in bronchoalveolar lavage fluid and in the systemic circulation (p < 0.001). The levels of interleukin-1β (p < 0.05), tissue damping, and tissue elastance (p < 0.05) were also minimized. Cr also inhibited pulmonary edema formation (total proteins in bronchoalveolar lavage fluid, p < 0.001; histologic edema index, p < 0.001) and neutrophils accumulation in lung tissue (p < 0.001). As possible mechanisms underlying Cr effects, we observed a reduced expression of caspase 3 (p < 0.05), reduced expression of Toll-like receptor (TLR) 4, and increased expression of TLR7 in lung tissue (p < 0.001). Conclusions Cr supplementation presents pulmonary and systemic protective effects in acute lung injury induced by I/R in rats. These beneficial effects seem to be related to the anti-inflammatory and anti-oxidant properties of Cr and modulation of TLRs. © 2016 International Society for Heart and Lung Transplantation.
KW  - creatine supplementation
KW  - inflammation
KW  - ischemia/reperfusion
KW  - lung function
KW  - oxidative stress
KW  - Animals
KW  - Anti-Inflammatory Agents, Non-Steroidal
KW  - Antioxidants
KW  - Apoptosis
KW  - Blotting, Western
KW  - Creatine
KW  - Dietary Supplements
KW  - Immunohistochemistry
KW  - Inflammation
KW  - Insulin-Like Growth Factor I
KW  - Ischemia
KW  - Lung
KW  - Male
KW  - Nitric Oxide
KW  - Rats
KW  - Rats, Wistar
KW  - Reperfusion Injury
KW  - Toll-Like Receptors
KW  - caspase 3
KW  - creatine
KW  - interleukin 1beta
KW  - nitric oxide
KW  - toll like receptor 4
KW  - toll like receptor 7
KW  - antioxidant
KW  - creatine
KW  - nitric oxide
KW  - nonsteroid antiinflammatory agent
KW  - somatomedin C
KW  - toll like receptor
KW  - animal experiment
KW  - animal model
KW  - animal tissue
KW  - Article
KW  - assessment of humans
KW  - bronchoalveolar lavage fluid
KW  - compliance (physical)
KW  - controlled study
KW  - histologic edema index
KW  - lung edema
KW  - lung injury
KW  - lung parenchyma
KW  - male
KW  - neutrophil
KW  - nonhuman
KW  - priority journal
KW  - protein expression
KW  - rat
KW  - reperfusion injury
KW  - sham procedure
KW  - supplementation
KW  - systemic circulation
KW  - animal
KW  - apoptosis
KW  - dietary supplement
KW  - drug effects
KW  - immunohistochemistry
KW  - inflammation
KW  - ischemia
KW  - lung
KW  - reperfusion injury
KW  - vascularization
KW  - Western blotting
KW  - Wistar rat
PB  - Elsevier USA
SN  - 10532498 (ISSN)
C2  - 26215332
LA  - English
J2  - J. Heart Lung Transplant.
M3  - Article
DB  - Scopus
N1  - Export Date: 19 April 2025; Cited By: 22; Correspondence Address: R.P. Vieira; Universidade Novede Julho (UNINOVE), Laboratório de Imunologia Pulmonaredo Exercício, São Paulo, Rua Vergueiro 239/245, 01504-001, Brazil; email: rodrelena@yahoo.com.br; CODEN: JHLTE
ER  -

TY  - JOUR
AU  - Moscatelli, F.
AU  - Villano, I.
AU  - Monda, M.
AU  - Messina, A.
AU  - Monda, V.
AU  - Cibelli, G.
AU  - Anna, V.
AU  - Tartaglia, N.
AU  - Ambrosi, A.
AU  - Porro, C.
AU  - Messina, G.
TI  - Creatine supplementation and the role on oxidative stress, brain creatine level and inflammation. A brief review
PY  - 2022
T2  - Progress in Nutrition
VL  - 24
IS  - 2
C7  - e2022092
DO  - 10.23751/pn.v24i4.12085
UR  - https://www.scopus.com/inward/record.uri?eid=2-s2.0-85149235949&doi=10.23751%2fpn.v24i4.12085&partnerID=40&md5=dd2b7814963f0fcae50b0172a800d63d
AD  - Deparment of Clinical and Experimental Medicine, University of Foggia, Foggia, Italy
AD  - Department of Experimental Medicine, Section of Human Physiology, Unit of Dietetics and Sports Medicine, Università degli Studi della Campania "Luigi Vanvitelli", Naples, Italy
AD  - Department of Medical and Surgical Sciences, University of Foggia, Foggia, Italy
AB  - One of the most important and popular nutritional ergogenic aids for athletes is creatine. Numerous scientific studies have shown that the constant supplementation of creatine favors the increase of its concentration in the muscles, and this could lead to an increase in physical performance, especially of high intensity exercises. Additionally, creatine supplementation appears to be related to improved post-exercise recovery, injury prevention, thermoregulation, rehabilitation, and neuroprotection of concussion and / or spinal cord. From these studies it is found that the intake of creatine, in addition to beneficial effects on sports performance, can have post-injury effects and improve injury-recovery, increasing the tolerance of athletes loaded with heavy training. Additionally, several studies have shown numerous potential beneficial effects of creatine supplementation. In this investigation was show that short and long-term supplementation (up to 30 g/day for 5 years) is safe and well-tolerated in healthy individuals and in a number of patient populations ranging from infants to the elderly. Moreover, significant health benefits may be provided by ensuring habitual low dietary creatine ingestion (e.g., 3 g/day) throughout the lifespan. The aim of this brief review is to provide an overview to the current literature regarding the role and safety of creatine supplementation in exercise, and the role on oxidative stress, brain creatine level and inflammation. © Mattioli 1885.
KW  - brain
KW  - Creatine
KW  - diet
KW  - inflammation
KW  - oxidative stress
KW  - supplementation
KW  - creatine
KW  - athletic performance
KW  - diet supplementation
KW  - human
KW  - inflammation
KW  - nonhuman
KW  - oxidative stress
KW  - Review
PB  - Mattioli 1885
SN  - 11298723 (ISSN)
LA  - English
J2  - Prog. Nutr.
M3  - Review
DB  - Scopus
N1  - Export Date: 19 April 2025; Cited By: 1; Correspondence Address: F. Moscatelli; Deparment of Clinical and Experimental Medicine, University of Foggia, Italy; email: fiorenzo400@gmail.com; G. Messina; Deparment of Clinical and Experimental Medicine, University of Foggia, Italy; email: giovanni.messina@unifg.it; CODEN: PNRUA
ER  -

TY  - JOUR
AU  - da Silva, R.P.
AU  - Leonard, K.-A.
AU  - Jacobs, R.L.
TI  - Dietary creatine supplementation lowers hepatic triacylglycerol by increasing lipoprotein secretion in rats fed high-fat diet
PY  - 2017
T2  - Journal of Nutritional Biochemistry
VL  - 50
SP  - 46
EP  - 53
DO  - 10.1016/j.jnutbio.2017.08.010
UR  - https://www.scopus.com/inward/record.uri?eid=2-s2.0-85030866661&doi=10.1016%2fj.jnutbio.2017.08.010&partnerID=40&md5=87f0f677a107daef2e7c20f04b328997
AD  - Group on the Molecular and Cell Biology of Lipids, Department of Agricultural, Food and Nutritional Science, University of Alberta, Edmonton, Alberta, Canada
AD  - Department of Biochemistry, University of Alberta, Edmonton, Alberta, Canada
AB  - Recent studies have shown that dietary creatine supplementation can prevent lipid accumulation in the liver. Creatine is a small molecule that plays a large role in energy metabolism, but since the enzyme creatine kinase is not present in the liver, the classical role in energy metabolism does not hold in this tissue. Fat accumulation in the liver can lead to the development of nonalcoholic fatty liver disease (NAFLD), a progressive disease that is prevalent in humans. We have previously reported that creatine can directly influence lipid metabolism in cell culture to promote lipid secretion and oxidation. Our goal in the current study was to determine whether similar mechanisms that occur in cell culture were present in vivo. We also sought to determine whether dietary creatine supplementation could be effective in reversing steatosis. Sprague–Dawley rats were fed a high-fat diet or a high-fat diet supplemented with creatine for 5 weeks. We found that rats supplemented with creatine had significantly improved rates of lipoprotein secretion and alterations in mitochondrial function that were consistent with greater oxidative capacity. We also find that introducing creatine into a high-fat diet halted hepatic lipid accumulation in rats with fatty liver. Our results support our previous report that liver cells in culture with creatine secrete and oxidize more oleic acid, demonstrating that dietary creatine can effectively change hepatic lipid metabolism by increasing lipoprotein secretion and oxidation in vivo. Our data suggest that creatine might be an effective therapy for NAFLD. © 2017 Elsevier Inc.
KW  - Creatine
KW  - Lipid metabolism
KW  - Lipoprotein
KW  - Mitochondrial oxidation
KW  - NAFLD
KW  - Animals
KW  - Biomarkers
KW  - Cholesterol Esters
KW  - Creatine
KW  - Cytokines
KW  - Diet, High-Fat
KW  - Dietary Supplements
KW  - Enzyme Repression
KW  - Inflammation Mediators
KW  - Lipid Droplets
KW  - Lipoproteins
KW  - Lipotropic Agents
KW  - Liver
KW  - Mitochondria, Liver
KW  - Mitochondrial Proton-Translocating ATPases
KW  - Non-alcoholic Fatty Liver Disease
KW  - Organ Size
KW  - Oxidation-Reduction
KW  - Random Allocation
KW  - Rats, Sprague-Dawley
KW  - Triglycerides
KW  - Voltage-Dependent Anion Channels
KW  - adenosine triphosphatase
KW  - atp6 protein
KW  - cholesterol ester
KW  - creatine
KW  - fat droplet
KW  - interleukin 12
KW  - interleukin 17
KW  - interleukin 2
KW  - monocyte chemotactic protein 1
KW  - nd6 protein
KW  - oleic acid
KW  - protein
KW  - succinate dehydrogenase (ubiquinone)
KW  - triacylglycerol
KW  - unclassified drug
KW  - voltage dependent anion channel
KW  - autacoid
KW  - biological marker
KW  - cholesterol ester
KW  - creatine
KW  - cytokine
KW  - F1F0-ATP synthase
KW  - fat droplet
KW  - lipoprotein
KW  - lipotropic agent
KW  - proton transporting adenosine triphosphate synthase
KW  - triacylglycerol
KW  - voltage dependent anion channel
KW  - animal experiment
KW  - animal model
KW  - animal tissue
KW  - Article
KW  - biometry
KW  - body weight
KW  - caloric intake
KW  - cell culture
KW  - cholesterol blood level
KW  - controlled study
KW  - diet supplementation
KW  - fatty liver
KW  - food intake
KW  - in vivo study
KW  - lipid diet
KW  - lipid metabolism
KW  - lipid storage
KW  - lipoprotein secretion
KW  - liver cell
KW  - liver weight
KW  - mitochondrial respiration
KW  - nonhuman
KW  - triacylglycerol blood level
KW  - Western blotting
KW  - animal
KW  - antagonists and inhibitors
KW  - blood
KW  - diet therapy
KW  - dietary supplement
KW  - enzyme repression
KW  - genetics
KW  - immunology
KW  - lipid diet
KW  - liver
KW  - liver mitochondrion
KW  - metabolism
KW  - nonalcoholic fatty liver
KW  - organ size
KW  - oxidation reduction reaction
KW  - pathology
KW  - randomization
KW  - secretion (process)
KW  - Sprague Dawley rat
PB  - Elsevier Inc.
SN  - 09552863 (ISSN)
C2  - 29031242
LA  - English
J2  - J. Nutr. Biochem.
M3  - Article
DB  - Scopus
N1  - Export Date: 19 April 2025; Cited By: 18; Correspondence Address: R.L. Jacobs; Edmonton, 4-002E Li Ka Shing Building, 112th St and 87th Avenue NW, T6G 2E1, Canada; email: rjacobs@ualberta.ca; CODEN: JNBIE
ER  -

TY  - JOUR
AU  - Garcia, M.
AU  - Santos-Dias, A.
AU  - Bachi, A.L.L.
AU  - Oliveira-Junior, M.C.
AU  - Andrade-Souza, A.S.
AU  - Ferreira, S.C.
AU  - Aquino-Junior, J.C.J.
AU  - Almeida, F.M.
AU  - Rigonato-Oliveira, N.C.
AU  - Oliveira, A.P.L.
AU  - Savio, L.E.B.
AU  - Coutinho-Silva, R.
AU  - Müller, T.
AU  - Idzko, M.
AU  - Siepmann, T.
AU  - Vieira, R.P.
TI  - Creatine supplementation impairs airway inflammation in an experimental model of asthma involving P2 × 7 receptor
PY  - 2019
T2  - European Journal of Immunology
VL  - 49
IS  - 6
SP  - 928
EP  - 939
DO  - 10.1002/eji.201847657
UR  - https://www.scopus.com/inward/record.uri?eid=2-s2.0-85064719037&doi=10.1002%2feji.201847657&partnerID=40&md5=04c9aaf6793bcbb5a75b4de2c07cbeb3
AD  - Brazilian Institute of Teaching and Research in Pulmonary and Exercise Immunology (IBEPIPE), São José dos Campos, São Paulo, Brazil
AD  - Division of Health Care Sciences, Center for Clinical Research and Management Education, Dresden International University, Dresden, Germany
AD  - Departament of Otorhinolaryngology, Federal University of São Paulo (UNIFESP), São Paulo, Brazil
AD  - Department of Biophotonics, Nove de Julho University, São Paulo, Brazil
AD  - Institute of Biophysics Carlos Chagas Filho, Federal University Rio de Janeiro, Rio de Janeiro, Brazil
AD  - Division of Pneumology, University Hospital RWTH Aachen, Aachen, Germany
AD  - Department of Pneumology, University of Vienna, Vienna, Austria
AD  - Department of Neurology, University Hospital Carl Gustav Carus. Technische Universität Dresden, Dresden, Germany
AD  - Post-Graduation Program in Bioengineering and in Biomedical Engineering, Universidade Brasil, São Paulo, Brazil
AD  - Post-Graduation Program in Sciences of Human Movement and Rehabilitation, Federal University of Sao Paulo (UNIFESP), Santos, São Paulo, Brazil
AD  - School of Medicine, Anhembi Morumbi University, São José dos Campos, São Paulo, Brazil
AB  - Creatine (Cr) is a substrate for adenosine triphosphate synthesis, and it is the most used dietary supplement among professional and recreative athletes and sportsmen. Creatine supplementation may increase allergic airway response, but the cellular and molecular mechanisms are unknown. We used murine model of OVA-induced chronic asthma and showed that Cr supplementation increased total proteins, ATP level, lymphocytes, macrophages, and IL-5 levels in BALF, as well as IL-5 in the supernatant of re-stimulated mediastinal lymph nodes. IL-5 and IL-13 expression by epithelial cells and by peribronchial leukocytes were increased by Cr. Cr augmented the expression of P2 × 7 receptor by peribronchial leukocytes and by epithelial cells, and increased the accumulation of eosinophils in peribronchial space and of collagen fibers in airway wall. In human cells, while Cr induced a release of ATP, IL-6, and IL-8 from BEAS-2B cells, whole blood cells, such as eosinophils, and CD4+ T cells, P2 × 7 receptor inhibitor (A740003) reduced such effects, as denoted by reduced levels of ATP, IL-6, and IL-8. Therefore, Cr supplementation worsened asthma pathology due to activation of airway epithelial cells and peribronchial leukocytes, involving purinergic signaling. © 2019 WILEY-VCH Verlag GmbH & Co. KGaA, Weinheim
KW  - Asthma
KW  - creatine supplementation
KW  - cytokines
KW  - epithelial cells
KW  - Th2 immune response
KW  - Animals
KW  - Asthma
KW  - Creatine
KW  - Dietary Supplements
KW  - Disease Models, Animal
KW  - Humans
KW  - Male
KW  - Mice
KW  - Mice, Inbred BALB C
KW  - Pneumonia
KW  - Receptors, Purinergic P2X7
KW  - a 740003
KW  - adenosine triphosphate
KW  - creatine
KW  - interleukin 13
KW  - interleukin 5
KW  - interleukin 6
KW  - interleukin 8
KW  - purinergic P2X receptor antagonist
KW  - purinergic P2X7 receptor
KW  - unclassified drug
KW  - creatine
KW  - purinergic P2X7 receptor
KW  - airway epithelium cell
KW  - airway remodeling
KW  - allergic airway inflammation
KW  - allergic asthma
KW  - animal cell
KW  - animal experiment
KW  - animal model
KW  - animal tissue
KW  - Article
KW  - BEAS-2B cell line
KW  - CD4+ T lymphocyte
KW  - collagen fiber
KW  - controlled study
KW  - cytokine production
KW  - diet supplementation
KW  - eosinophil
KW  - epithelium cell
KW  - experimental model
KW  - human
KW  - human cell
KW  - in vitro study
KW  - in vivo study
KW  - leukocyte
KW  - leukocyte differential count
KW  - macrophage
KW  - male
KW  - mediastinum lymph node
KW  - mouse
KW  - murine model
KW  - nonhuman
KW  - ovalbumin-induced airway inflammation
KW  - priority journal
KW  - protein expression
KW  - signal transduction
KW  - supernatant
KW  - animal
KW  - asthma
KW  - Bagg albino mouse
KW  - dietary supplement
KW  - disease model
KW  - metabolism
KW  - pathology
KW  - pneumonia
KW  - toxicity
PB  - Wiley-VCH Verlag
SN  - 00142980 (ISSN)
C2  - 30888047
LA  - English
J2  - Eur. J. Immunol.
M3  - Article
DB  - Scopus
N1  - Export Date: 19 April 2025; Cited By: 12; Correspondence Address: R.P. Vieira; Brazilian Institute of Teaching and Research in Pulmonary and Exercise Immunology (IBEPIPE), São José dos Campos, Brazil; email: rodrelena@yahoo.com.br; CODEN: EJIMA
ER  -

TY  - JOUR
AU  - Gouveia, H.J.C.B.
AU  - Manhães-de-Castro, R.
AU  - Costa-de-Santana, B.J.R.
AU  - Vasconcelos, E.E.M.
AU  - Silva, E.R.
AU  - Roque, A.
AU  - Torner, L.
AU  - Guzmán-Quevedo, O.
AU  - Toscano, A.E.
TI  - Creatine supplementation increases postnatal growth and strength and prevents overexpression of pro-inflammatory interleukin 6 in the hippocampus in an experimental model of cerebral palsy
PY  - 2024
T2  - Nutritional Neuroscience
VL  - 27
IS  - 5
SP  - 425
EP  - 437
DO  - 10.1080/1028415X.2023.2206688
UR  - https://www.scopus.com/inward/record.uri?eid=2-s2.0-85158888029&doi=10.1080%2f1028415X.2023.2206688&partnerID=40&md5=334f3b1a90be94fc00a15f775a210a1e
AD  - Postgraduate Program in Nutrition, Health Sciences Center, Federal University of Pernambuco, Recife, Brazil
AD  - Studies in Nutrition and Phenotypic Plasticity Unit, Department of Nutrition, Federal University of Pernambuco, Recife, Brazil
AD  - Tecnológico Nacional de México (TECNM) - Instituto Tecnológico Superior de Tacámbaro, Michoacán, Tacámbaro, Mexico
AD  - Centro de Investigación Biomédica de Michoacán, Instituto Mexicano del Seguro Social, Michoacán, Morelia, Mexico
AD  - Postgraduate Program in Neuropsychiatry and Behavioral Sciences, Federal University of Pernambuco, Recife, Brazil
AD  - Department of Nursing, CAV, Federal University of Pernambuco, Recife, Brazil
AB  - Objectives: The aim of this study was thus to evaluate the effect of Cr supplementation on morphological changes and expression of pro-inflammatory cytokines in the hippocampus and on developmental parameters. Methods: Male Wistar rat pups were submitted to an experimental model of CP. Cr was administered via gavage from the 21st to the 28th postnatal day, and in water after the 28th, until the end of the experiment. Body weight (BW), food consumption (FC), muscle strength, and locomotion were evaluated. Expression of interleukin-1β (IL-1β), interleukin-6 (IL-6), and tumor necrosis factor α (TNF-α) were assessed in the hippocampus by quantitative real-time polymerase chain reaction. Iba1 immunoreactivity was assessed by immunocytochemistry in the hippocampal hilus. Results: Experimental CP caused increased density and activation of microglial cells, and overexpression of IL-6. The rats with CP also presented abnormal BW development and impairment of strength and locomotion. Cr supplementation was able to reverse the overexpression of IL-6 in the hippocampus and mitigate the impairments observed in BW, strength, and locomotion. Discussion: Future studies should evaluate other neurobiological characteristics, including changes in neural precursor cells and other cytokines, both pro- and anti-inflammatory. © 2023 Informa UK Limited, trading as Taylor & Francis Group.
KW  - Cerebral palsy
KW  - cytokines
KW  - growth and development
KW  - hippocampus
KW  - inflammation
KW  - locomotion
KW  - microglia
KW  - muscle strength
KW  - Animals
KW  - Cerebral Palsy
KW  - Creatine
KW  - Cytokines
KW  - Dietary Supplements
KW  - Hippocampus
KW  - Interleukin-6
KW  - Male
KW  - Microglia
KW  - Models, Theoretical
KW  - Neural Stem Cells
KW  - Rats
KW  - Rats, Wistar
KW  - Tumor Necrosis Factor-alpha
KW  - creatine
KW  - cytokine
KW  - interleukin 1beta
KW  - interleukin 6
KW  - ketamine
KW  - tumor necrosis factor
KW  - xylazine
KW  - creatine
KW  - cytokine
KW  - interleukin 6
KW  - tumor necrosis factor
KW  - animal experiment
KW  - animal model
KW  - animal tissue
KW  - Article
KW  - body weight
KW  - cerebral palsy
KW  - controlled study
KW  - experimental model
KW  - food intake
KW  - gene expression
KW  - gene overexpression
KW  - grip strength
KW  - grip strength test
KW  - hippocampus
KW  - immunocytochemistry
KW  - immunohistochemistry
KW  - immunoreactivity
KW  - inflammation
KW  - locomotion
KW  - male
KW  - microglia
KW  - muscle strength
KW  - nonhuman
KW  - postnatal growth
KW  - protein expression
KW  - rat
KW  - real time polymerase chain reaction
KW  - animal
KW  - cerebral palsy
KW  - dietary supplement
KW  - genetics
KW  - hippocampus
KW  - metabolism
KW  - neural stem cell
KW  - theoretical model
KW  - Wistar rat
PB  - Taylor and Francis Ltd.
SN  - 1028415X (ISSN)
C2  - 37141266
LA  - English
J2  - Nutr. Neurosci.
M3  - Article
DB  - Scopus
N1  - Export Date: 19 April 2025; Cited By: 4; Correspondence Address: A.E. Toscano; Department of Nursing, CAV, Federal University of Pernambuco (UFPE), Recife, Rua do Alto do Reservatório s/n, Bela Vista, 55608-680 – Vitória de Santo Antão, Pernambuco, Brazil; email: aeltoscano@yahoo.com.br; CODEN: NNINF
ER  -

TY  - JOUR
AU  - Schrama, D.
AU  - Cerqueira, M.
AU  - Raposo, C.S.
AU  - Rosa Da Costa, A.M.
AU  - Wulff, T.
AU  - Gonçalves, A.
AU  - Camacho, C.
AU  - Colen, R.
AU  - Fonseca, F.
AU  - Rodrigues, P.M.
TI  - Dietary creatine supplementation in gilthead seabream (Sparus aurata): Comparative proteomics analysis on fish allergens, muscle quality, and liver
PY  - 2018
T2  - Frontiers in Physiology
VL  - 9
C7  - 1844
DO  - 10.3389/fphys.2018.01844
UR  - https://www.scopus.com/inward/record.uri?eid=2-s2.0-85061254494&doi=10.3389%2ffphys.2018.01844&partnerID=40&md5=b30f059ab4bce3cdea4a75d8ad192762
AD  - Centro de Ciências do Mar, Universidade do Algarve, Faro, Portugal
AD  - Centro de Investigação de Química do Algarve, Universidade do Algarve, Faro, Portugal
AD  - Novo Nordisk Foundation Center for Biosustainability, Technical University of Denmark, Hørsholm, Denmark
AD  - Divisão de Aquacultura e Valorização, Instituto Português do Mar e da Atmosfera, Lisbon, Portugal
AD  - Instituto Federal de Educação, Ciência e Tecnologia do Amazonas, Manaus, Brazil
AB  - The quality of fish flesh depends on the skeletal muscle's energetic state and delaying energy depletion through diets supplementation could contribute to the preservation of muscle's quality traits and modulation of fish allergens. Food allergies represent a serious public health problem worldwide with fish being one of the top eight more allergenic foods. Parvalbumins, have been identified as the main fish allergen. In this study, we attempted to produce a low allergenic farmed fish with improved muscle quality in controlled artificial conditions by supplementing a commercial fish diet with different creatine percentages. The supplementation of fish diets with specific nutrients, aimed at reducing the expression of parvalbumin, can be considered of higher interest and beneficial in terms of food safety and human health. The effects of these supplemented diets on fish growth, physiological stress, fish muscle status, and parvalbumin modulation were investigated. Data from zootechnical parameters were used to evaluate fish growth, food conversion ratios and hepatosomatic index. Physiological stress responses were assessed by measuring cortisol releases and muscle quality analyzed by rigor mortis and pH. Parvalbumin, creatine, and glycogen concentrations in muscle were also determined. Comparative proteomics was used to look into changes in muscle and liver tissues at protein level. Our results suggest that the supplementation of commercial fish diets with creatine does not affect farmed fish productivity parameters, or either muscle quality. Additionally, the effect of higher concentrations of creatine supplementation revealed a minor influence in fish physiological welfare. Differences at the proteome level were detected among fish fed with different diets. Differential muscle proteins expression was identified as tropomyosins, beta enolase, and creatine kinase among others, whether in liver several proteins involved in the immune system, cellular processes, stress, and inflammation response were modulated. Regarding parvalbumin modulation, the tested creatine percentages added to the commercial diet had also no effect in the expression of this protein. The use of proteomics tools showed to be sensitive to infer about changes of the underlying molecular mechanisms regarding fish responses to external stimulus, providing a holistic and unbiased view on fish allergens and muscle quality. Copyright © 2018 Schrama, Cerqueira, Raposo, Rosa da Costa, Wulff, Gonçalves, Camacho, Colen, Fonseca and Rodrigues.
KW  - Aquaculture
KW  - Creatine
KW  - Fish nutrition
KW  - Gilthead seabream
KW  - Muscle quality
KW  - Parvalbumin
KW  - Proteomics
KW  - allergen
KW  - creatine
KW  - creatine kinase
KW  - enolase
KW  - glycogen
KW  - muscle protein
KW  - parvalbumin
KW  - proteome
KW  - tropomyosin
KW  - allergenicity
KW  - animal experiment
KW  - animal tissue
KW  - animal welfare
KW  - aquaculture
KW  - Article
KW  - biochemical analysis
KW  - comparative study
KW  - controlled study
KW  - diet
KW  - diet supplementation
KW  - food quality
KW  - food safety
KW  - Fourier transform infrared spectroscopy
KW  - health status
KW  - hydrocortisone release
KW  - immune system
KW  - inflammation
KW  - liver
KW  - muscle
KW  - muscle contraction
KW  - muscle function
KW  - muscle growth
KW  - muscle strength
KW  - nonhuman
KW  - nutrient
KW  - physiological stress
KW  - pisciculture
KW  - protein blood level
KW  - protein expression
KW  - proteomics
KW  - rigor mortis
KW  - sea bream
KW  - Sparus aurata
PB  - Frontiers Media S.A.
SN  - 1664042X (ISSN)
LA  - English
J2  - Front. Physiol.
M3  - Article
DB  - Scopus
N1  - Export Date: 19 April 2025; Cited By: 39; Correspondence Address: P.M. Rodrigues; Centro de Ciências do Mar, Universidade do Algarve, Faro, Portugal; email: pmrodrig@ualg.pt
ER  -

TY  - CHAP
AU  - Cunha, M.P.
TI  - An update on the neuroprotective effects of creatine in central nervous system diseases
PY  - 2017
T2  - Creatine: Biosynthesis, Health Effects and Clinical Perspectives
SP  - 1
EP  - 82
UR  - https://www.scopus.com/inward/record.uri?eid=2-s2.0-85034863933&partnerID=40&md5=9bc084ae614aff33dfc6621ce157f7f0
AD  - Department of Biochemistry, Center of Biological Sciences, Universidade Federal de Santa Catarina, Florianópolis, SC, Brazil
AB  - Creatine (α-N-methylguanidino acetic acid) is a naturally occurring nitrogenous organic acid synthesized in the kidneys, liver, pancreas and brain (in less quantity), or obtained from a regular diet or as ergogenic nutritional supplement. Creatine supplementation has been reported to exert beneficial effects in a broad range of central nervous system diseases in which mitochondrial dysfunction, energetic imbalance, oxidative and nitrosative stress, glutamate excitotoxicity, calcium dyshomeostasis, inflammation and apoptosis play an etiological role. Since the management of neuropathologies remains unchanged over the last decades, creatine supplementation can be a promising therapeutic approach to these conditions. In line with this, the use of creatine as a neuroprotective strategy has received a lot of attention with several beneficial effects in models of Alzheimer’s disease (AD), Parkinson’s disease (PD), Huntington’s disease (HD), amyotrophic lateral sclerosis (ALS), traumatic brain injury (TBI), ischemic brain injury and psychiatry diseases, such as major depressive disorder (MDD). The mechanisms underlying the neurobiological properties of creatine have been unveiled in recent years, including the neuroenergetic shuttle modulation, antioxidant, neuromodulatory, activation of several intracellular signaling pathways, antiexcitotoxicity and antiapoptotic with a consequent stimulation of neuroprotective and regenerative processes in the central nervous system. This chapter critically reviews the available findings at animal and cellular studies as well as clinical trials investigating the neuroprotective effect of creatine and the possible mechanisms underlying its effect, which may represent important advances in the management of central nervous system diseases. © 2017 Nova Science Publishers, Inc.
KW  - Antiexcitotoxicity
KW  - Antioxidant
KW  - Creatine
KW  - Neurological and mental diseases
KW  - Neurotrophic
PB  - Nova Science Publishers, Inc.
SN  - 978-153612420-0 (ISBN); 978-153612414-9 (ISBN)
LA  - English
J2  - Creatine: Biosynth., Health Effects and Clinical Perspectives
M3  - Book chapter
DB  - Scopus
N1  - Export Date: 19 April 2025; Cited By: 1; Correspondence Address: M.P. Cunha; Department of Biochemistry, Center of Biological Sciences, Universidade Federal de Santa Catarina(UFSC), Trindade, Florianópolis, Campus Universitário, 88040-900, Brazil; email: mauricio.personal@gmail.com
ER  -

TY  - JOUR
AU  - Zhu, J.
AU  - Qian, X.
AU  - Mu, J.
AU  - Wu, X.
AU  - Wan, L.
AU  - Zhang, Z.
AU  - Li, L.
TI  - Integrative analysis revealed novel putative therapeutic targets of ulcerative colitis: Role of creatine
PY  - 2024
T2  - International Immunopharmacology
VL  - 142
C7  - 113054
DO  - 10.1016/j.intimp.2024.113054
UR  - https://www.scopus.com/inward/record.uri?eid=2-s2.0-85203157793&doi=10.1016%2fj.intimp.2024.113054&partnerID=40&md5=4bae8c5f8afa2a2105e82371fa5a11f9
AD  - Center for Global Health, School of Public Health, Nanjing Medical University, 101 Longmian Avenue, Jiangsu, Nanjing, 211166, China
AD  - Key Lab of Modern Toxicology of Ministry of Education, School of Public Health, Nanjing Medical University, 101 Longmian Avenue, Jiangsu, Nanjing, 211166, China
AB  - Background: Ulcerative colitis (UC) is becoming a global burden. Previous observational studies have unveiled associations between serum metabolites and UC, but their causal relationship remains unclear. Methods: Serum samples from patients and mice with UC were utilized for untargeted metabolomics to identify UC-associated metabolites. Then, a two-sample mendelian randomization (MR) analysis was employed to estimate their causal relationship. Finally, mice with chronic colitis induced by dextran sodium sulfate (DSS) and macrophages were used to evaluate the protective role of creatine and underlying mechanism. Results: 16 serum metabolites showed associations with UC after adjusting for confounders and multiple testing. Among them, creatine exhibited a robust protective effect against UC (OR=0.39; 95 % CI=0.27–0.56). Significant reduction of creatine was also observed in mice with acute UC induced by DSS. The inverse variance weighted (IVW) MR analysis further confirmed a causal effect of creatine on UC risk (OR IVW=0.45; 95 % CI: 0.27–0.76). Furthermore, creatine supplementation could significantly suppress weight loss, disease activity index, mucosal damage and the infiltration of macrophages in mice with chronic colitis. Remarkably, creatine promoted the polarization of bone marrow-derived macrophage (BMDM) towards M2 phenotype and upregulated the expression of il-10, il-12 and arg-1. Conclusions: This study revealed a causal relationship between creatine and UC. Creatine supplementation ameliorated chronic colitis by inhibiting the colonic infiltration of macrophages and promoting its polarization towards M2 phenotype. These results offer new insight into the pathogenesis of UC, emphasizing a potential protective role of creatine for UC. © 2024 Elsevier B.V.
KW  - Creatine
KW  - Macrophage polarization
KW  - Mendelian randomization analysis
KW  - Metabolic profile
KW  - Ulcerative colitis
KW  - Adult
KW  - Animals
KW  - Colitis, Ulcerative
KW  - Colon
KW  - Creatine
KW  - Dextran Sulfate
KW  - Disease Models, Animal
KW  - Female
KW  - Humans
KW  - Macrophages
KW  - Male
KW  - Metabolomics
KW  - Mice
KW  - Mice, Inbred C57BL
KW  - Middle Aged
KW  - arginase 1
KW  - arginine
KW  - creatine
KW  - interleukin 10
KW  - interleukin 12
KW  - ornithine
KW  - creatine
KW  - dextran sulfate
KW  - amino acid synthesis
KW  - animal cell
KW  - animal experiment
KW  - animal model
KW  - animal tissue
KW  - Article
KW  - body weight loss
KW  - bone marrow derived macrophage
KW  - cell infiltration
KW  - controlled study
KW  - disease activity
KW  - gene expression level
KW  - human
KW  - human cell
KW  - M2 macrophage
KW  - male
KW  - metabolism
KW  - metabolomics
KW  - mouse
KW  - nonhuman
KW  - polarization
KW  - ulcerative colitis
KW  - upregulation
KW  - adult
KW  - animal
KW  - blood
KW  - C57BL mouse
KW  - colon
KW  - disease model
KW  - drug effect
KW  - drug therapy
KW  - female
KW  - immunology
KW  - macrophage
KW  - middle aged
KW  - pathology
KW  - ulcerative colitis
PB  - Elsevier B.V.
SN  - 15675769 (ISSN)
C2  - 39241521
LA  - English
J2  - Int. Immunopharmacol.
M3  - Article
DB  - Scopus
N1  - Export Date: 19 April 2025; Cited By: 0; Correspondence Address: Z. Zhang; Center for Global Health, School of Public Health, Nanjing Medical University, Nanjing, 101 Longmian Avenue, 211166, China; email: zhanzhang@njmu.edu.cn; CODEN: IINMB
ER  -

TY  - JOUR
AU  - Choi, Y.J.
AU  - Williams, E.
AU  - Dahl, M.J.
AU  - Amos, S.E.
AU  - James, C.
AU  - Bautista, A.P.
AU  - Kurup, V.
AU  - Musk, G.C.
AU  - Kershaw, H.
AU  - Arthur, P.G.
AU  - Kicic, A.
AU  - Choi, Y.S.
AU  - Terrill, J.R.
AU  - Pillow, J.J.
TI  - Antenatal creatine supplementation reduces persistent fetal lung inflammation and oxidative stress in an ovine model of chorioamnionitis
PY  - 2024
T2  - American Journal of Physiology - Lung Cellular and Molecular Physiology
VL  - 327
IS  - 1
SP  - L40
EP  - L53
DO  - 10.1152/ajplung.00241.2023
UR  - https://www.scopus.com/inward/record.uri?eid=2-s2.0-85196920333&doi=10.1152%2fajplung.00241.2023&partnerID=40&md5=c78e2e6f0d98530a8b2c2a612412fbb8
AD  - School of Human Sciences, University of Western Australia, Perth, WA, Australia
AD  - Wal-yan Respiratory Research Centre, Telethon Kids Institute, Perth, WA, Australia
AD  - Department of Pediatrics, University of Utah, Salt Lake City, UT, United States
AD  - School of Molecular Sciences, University of Western Australia, Perth, WA, Australia
AD  - Animal Care Services, University of Western Australia, Perth, WA, Australia
AD  - School of Population Health, Curtin University, Perth, WA, Australia
AD  - Department of Respiratory and Sleep Medicine, Perth Children’s Hospital, Perth, WA, Australia
AD  - Center for Cell Therapy and Regenerative Medicine, School of Medicine and Pharmacology, University of Western Australia, Harry Perkins Institute of Medical Research, Perth, WA, Australia
AB  - Chorioamnionitis is a common antecedent of preterm birth and induces inflammation and oxidative stress in the fetal lungs. Reducing inflammation and oxidative stress in the fetal lungs may improve respiratory outcomes in preterm infants. Creatine is an organic acid with known anti-inflammatory and antioxidant properties. The objective of the study was to evaluate the efficacy of direct fetal creatine supplementation to reduce inflammation and oxidative stress in fetal lungs arising from an in utero proinflammatory stimulus. Fetal lambs (n = 51) were instrumented at 90 days gestation to receive a continuous infusion of creatine monohydrate (6 mg·kg-1·h-1) or saline for 17 days. Maternal chorioamnionitis was induced with intra-amniotic lipopolysaccharide (LPS; 1 mg, O55:H6) or saline 7 days before delivery at 110 days gestation. Tissue creatine content was assessed with capillary electrophoresis, and inflammatory markers were analyzed with Luminex Magpix and immunohistochemistry. Oxidative stress was measured as the level of protein thiol oxidation. The effects of LPS and creatine were analyzed using a two-way ANOVA. Fetal creatine supplementation increased lung creatine content by 149% (PCr < 0.0001) and had no adverse effects on lung morphology. LPS-exposed groups showed increased levels of interleukin-8 in the bronchoalveolar lavage (PLPS < 0.0001) and increased levels of CD45+ leukocytes (PLPS < 0.0001) and MPO+ (PLPS < 0.0001) cells in the lung parenchyma. Creatine supplementation significantly reduced the levels of CD45+ (PCr = 0.045) and MPO+ cells (PCr = 0.012) in the lungs and reduced thiol oxidation in plasma (PCr < 0.01) and lung tissue (PCr = 0.02). In conclusion, fetal creatine supplementation reduced markers of inflammation and oxidative stress in the fetal lungs arising from chorioamnionitis. Copyright © 2024 the American Physiological Society.
KW  - chorioamnionitis
KW  - creatine
KW  - inflammation
KW  - oxidative stress
KW  - preterm birth
KW  - Animals
KW  - Chorioamnionitis
KW  - Creatine
KW  - Dietary Supplements
KW  - Disease Models, Animal
KW  - Female
KW  - Fetus
KW  - Lipopolysaccharides
KW  - Lung
KW  - Oxidative Stress
KW  - Pneumonia
KW  - Pregnancy
KW  - Sheep
KW  - carboxylic acid
KW  - collagen
KW  - creatine
KW  - endotoxin
KW  - interleukin 10
KW  - interleukin 1beta
KW  - interleukin 6
KW  - interleukin 8
KW  - lipopolysaccharide
KW  - myeloperoxidase
KW  - sodium chloride
KW  - creatine
KW  - lipopolysaccharide
KW  - amnion fluid
KW  - animal cell
KW  - animal experiment
KW  - animal model
KW  - animal tissue
KW  - antigen retrieval
KW  - Article
KW  - chorioamnionitis
KW  - columnar epithelium
KW  - controlled study
KW  - diet supplementation
KW  - female
KW  - fetus lung
KW  - fetus membrane
KW  - gel electrophoresis
KW  - immunohistochemistry
KW  - leukocyte
KW  - lung function
KW  - lung structure
KW  - nonhuman
KW  - ovine model
KW  - oxidation
KW  - oxidative stress
KW  - pneumonia
KW  - protein analysis
KW  - protein determination
KW  - supplementation
KW  - venous blood
KW  - animal
KW  - dietary supplement
KW  - disease model
KW  - drug effect
KW  - drug therapy
KW  - fetus
KW  - lung
KW  - metabolism
KW  - pathology
KW  - pneumonia
KW  - pregnancy
KW  - prevention and control
KW  - sheep
PB  - American Physiological Society
SN  - 10400605 (ISSN)
C2  - 38712443
LA  - English
J2  - Am. J. Physiol. Lung Cell. Mol. Physiol.
M3  - Article
DB  - Scopus
N1  - Export Date: 19 April 2025; Cited By: 1; Correspondence Address: J.J. Pillow; School of Human Sciences, University of Western Australia, Perth, Australia; email: jane.pillow@uwa.edu.au; CODEN: APLPE
ER  -

TY  - JOUR
AU  - Marini, A.C.B.
AU  - Motobu, R.D.
AU  - Freitas, A.T.V.
AU  - Mota, J.F.
AU  - Wall, B.T.
AU  - Pichard, C.
AU  - Laviano, A.
AU  - Pimentel, G.D.
TI  - Short-Term Creatine Supplementation May Alleviate the Malnutrition-Inflammation Score and Lean Body Mass Loss in Hemodialysis Patients: A Pilot Randomized Placebo-Controlled Trial
PY  - 2020
T2  - Journal of Parenteral and Enteral Nutrition
VL  - 44
IS  - 5
SP  - 815
EP  - 822
DO  - 10.1002/jpen.1707
UR  - https://www.scopus.com/inward/record.uri?eid=2-s2.0-85073924114&doi=10.1002%2fjpen.1707&partnerID=40&md5=65054ff236125b237a8f529817d96d01
AD  - Clinical and Sports Nutrition Research Laboratory (Labince), Faculty of Nutrition, Federal University of Goias, Goiânia, GO, Brazil
AD  - Department of Sport and Health Sciences, College of Life and Environmental Sciences, University of Exeter, Exeter, United Kingdom
AD  - Clinical Nutrition, Geneva University Hospital, Geneva, Switzerland
AD  - Department of Clinical Medicine, Sapienza University, Viale dell'Università 37, Rome, 00185, Italy
AB  - Background: Creatine supplementation has been proposed to alleviate muscle loss in various populations, but has not been investigated in hemodialysis (HD) patients. Thus, our objective was to evaluate whether creatine supplementation could attenuate the loss of lean body mass (LBM) and malnutrition-inflammation score (MIS) in HD patients. Methods: A randomized, placebo-controlled, double blind, parallel-design study included HD patients, of both sexes, aged 18–59 years. The patients were allocated to a Placebo Group (PG; n = 15; received maltodextrin, 1st week: 40 g/day and 2nd–4th weeks: 10 g/day) and a Creatine Group (CG; n = 15; received creatine plus maltodextrin, 1st week: 20 g/day of creatine plus 20 g/day of maltodextrin and 2nd–4th weeks: 5 g/day of creatine plus 5 g/day of maltodextrin). Pre and post the intervention, patients were evaluated for food intake, MIS, body composition and biochemical parameters. Results: CG group attenuated the MIS (Pre: 5.57 ± 0.72 vs. Post: 3.85 ± 0.47 score, P = 0.003) compared with PG (Pre: 5.71 ± 0.97 vs. Post: 5.36 ± 0.95 score, P = 0.317) (supplement × time P = 0.017, effect size: 0.964). The change of LBM was greater in CG than in PG (CG: Δ0.95 vs PG: Δ0.13 kg). At post-intervention, 28.6% of PG patients presented LBM loss and 71.4% remain stable. In contrast, 14.4% of CG patients had LBM loss, 42.8% remain stable and 42.8% gained. Food intake and quality of life did not change. CG increased the BMI and gait speed in post-compared to pre-moment, but no difference among the groups. Conclusion: In HD patients, four weeks of creatine supplementation may alleviate the MIS as well as attenuate the LBM loss compared to placebo. © 2019 American Society for Parenteral and Enteral Nutrition
KW  - creatine
KW  - hemodialysis
KW  - inflammation
KW  - lean body mass
KW  - Adolescent
KW  - Adult
KW  - Body Composition
KW  - Creatine
KW  - Dietary Supplements
KW  - Double-Blind Method
KW  - Female
KW  - Humans
KW  - Inflammation
KW  - Male
KW  - Malnutrition
KW  - Middle Aged
KW  - Muscle, Skeletal
KW  - Pilot Projects
KW  - Quality of Life
KW  - Renal Dialysis
KW  - Young Adult
KW  - creatine
KW  - maltodextrin
KW  - placebo
KW  - adult
KW  - anthropometry
KW  - Article
KW  - biochemical analysis
KW  - body composition
KW  - controlled study
KW  - diet supplementation
KW  - double blind procedure
KW  - enteric feeding
KW  - food intake
KW  - hemodialysis patient
KW  - human
KW  - lean body weight
KW  - malnutrition inflammation score
KW  - pilot study
KW  - priority journal
KW  - quality of life
KW  - randomized controlled trial
KW  - scoring system
KW  - adolescent
KW  - dietary supplement
KW  - female
KW  - hemodialysis
KW  - inflammation
KW  - male
KW  - malnutrition
KW  - metabolism
KW  - middle aged
KW  - skeletal muscle
KW  - young adult
PB  - John Wiley and Sons Inc.
SN  - 01486071 (ISSN)
C2  - 31531996
LA  - English
J2  - J. Parenter. Enter. Nutr.
M3  - Article
DB  - Scopus
N1  - Export Date: 19 April 2025; Cited By: 7; Correspondence Address: G.D. Pimentel; Clinical and Sports Nutrition Research Laboratory (Labince), Faculty of Nutrition, Federal University of Goias, Goiânia, Brazil; email: gupimentel@yahoo.com.br; CODEN: JPEND
ER  -

TY  - JOUR
AU  - Tarnopolsky, M.A.
AU  - Bourgeois, J.M.
AU  - Snow, R.
AU  - Keys, S.
AU  - Roy, B.D.
AU  - Kwiecien, J.M.
AU  - Turnbull, J.
TI  - Histological assessment of intermediate- and long-term creatine monohydrate supplementation in mice and rats
PY  - 2003
T2  - American Journal of Physiology - Regulatory Integrative and Comparative Physiology
VL  - 285
IS  - 4 54-4
SP  - R762
EP  - R769
DO  - 10.1152/ajpregu.00270.2003
UR  - https://www.scopus.com/inward/record.uri?eid=2-s2.0-0141522497&doi=10.1152%2fajpregu.00270.2003&partnerID=40&md5=6e219ab1d1f0d4c45be6ae8bee3fc128
AD  - Department of Rehabilitation, McMaster University, Hamilton, Ont. L8N 3Z5, Canada
AD  - Department of Neurology, McMaster University, Hamilton, Ont. L8N 3Z5, Canada
AD  - Dept. of Pathol. and Molec. Medicine, McMaster University, Hamilton, Ont. L8N 3Z5, Canada
AD  - School of Health Sciences, Deakin University, Burwood, Vic. 3125, Australia
AD  - Department of Biology/Chemistry, Springfield College, Springfield, MA 01109, United States
AD  - Dept. of Neurology, McMaster Univ. Medical Centre, Hamilton, Ont. L8N 3Z5, 1200 Main St. West, Canada
AB  - Creatinine monohydrate (CrM) supplementation appears to be relatively safe based on data from short-term and intermediate-term human studies and results from several therapeutic trials. The purpose of the current study was to characterize pathological changes after intermediate-term and long-term CrM supplementation in mice [healthy control and SOD1 (G93A) transgenic] and rats (prednisolone and nonprednisolone treated). Histological assessment (18-20 organs/tissues) was performed on G93A mice after 159 days, and in Sprague-Dawley rats after 365 days, of CrM supplementation (2% wt/wt) compared with control feed. Liver histology was also evaluated in CD-1 mice after 300 days of low-dose CrM supplementation (0.025 and 0.05 g·kg -1·day-1) and in Sprague-Dawley rats after 52 days of CrM supplementation (2% wt/wt) with and without prednisolone. Areas of hepatitis were observed in the livers of the CrM-supplemented G93A mice (P < 0.05), with no significant inflammatory lesions in any of the other 18-20 tissues/organs that were evaluated. The CD-1 mice also showed significant hepatic inflammatory lesions (P < 0.05), yet there was no negative effect of CrM on liver histology in the Sprague-Dawley rats after intermediate-term or long-term supplementation nor was inflammation seen in any other tissues/organs (P = not significant). Dietary CrM supplementation can induce inflammatory changes in the liver of mice, but not rats. The observed inflammatory changes in the murine liver must be considered in the evaluation of hepatic metabolism in CrM-supplemented mice. Species differences must be considered in the evaluation of toxicological and physiological studies.
KW  - Dietary supplements
KW  - Drug toxicity
KW  - Hepatitis
KW  - Side effects
KW  - creatine
KW  - prednisolone
KW  - animal experiment
KW  - animal model
KW  - animal tissue
KW  - article
KW  - controlled study
KW  - diet supplementation
KW  - hepatitis
KW  - inflammation
KW  - liver histology
KW  - liver metabolism
KW  - mouse
KW  - mouse strain
KW  - nonhuman
KW  - priority journal
KW  - rat
KW  - rat strain
KW  - strain difference
KW  - toxicology
KW  - transgenic mouse
PB  - American Physiological Society
SN  - 03636119 (ISSN)
C2  - 12959920
LA  - English
J2  - Am. J. Physiol. Regul. Integr. Comp. Physiol.
M3  - Article
DB  - Scopus
N1  - Export Date: 19 April 2025; Cited By: 52; Correspondence Address: M.A. Tarnopolsky; Dept. of Neurology, McMaster Univ. Medical Centre, Hamilton, Ont. L8N 3Z5, 1200 Main St. West, Canada; email: tarnopol@McMaster.ca; CODEN: AJPRD
ER  -

TY  - JOUR
AU  - Tran, N.T.
AU  - Muccini, A.M.
AU  - Hale, N.
AU  - Tolcos, M.
AU  - Snow, R.J.
AU  - Walker, D.W.
AU  - Ellery, S.J.
TI  - Creatine in the fetal brain: A regional investigation of acute global hypoxia and creatine supplementation in a translational fetal sheep model
PY  - 2023
T2  - Frontiers in Cellular Neuroscience
VL  - 17
C7  - 1154772
DO  - 10.3389/fncel.2023.1154772
UR  - https://www.scopus.com/inward/record.uri?eid=2-s2.0-85153390932&doi=10.3389%2ffncel.2023.1154772&partnerID=40&md5=9660e1aaf001ac16d3d024f7fc4febe8
AD  - The Ritchie Centre, Hudson Institute of Medical Research, Melbourne, VIC, Australia
AD  - Department of Obstetrics and Gynaecology, Monash University, Melbourne, VIC, Australia
AD  - School of Health and Biomedical Sciences, RMIT University, Melbourne, VIC, Australia
AD  - Institute for Physical Activity and Nutrition, Deakin University, Melbourne, VIC, Australia
AB  - Background: Creatine supplementation during pregnancy is a promising prophylactic treatment for perinatal hypoxic brain injury. Previously, in near-term sheep we have shown that fetal creatine supplementation reduces cerebral metabolic and oxidative stress induced by acute global hypoxia. This study investigated the effects of acute hypoxia with or without fetal creatine supplementation on neuropathology in multiple brain regions. Methods: Near-term fetal sheep were administered continuous intravenous infusion of either creatine (6 mg kg–1 h–1) or isovolumetric saline from 122 to 134 days gestational age (dGA; term is approx. 145 dGA). At 131 dGA, global hypoxia was induced by a 10 min umbilical cord occlusion (UCO). Fetuses were then recovered for 72 h at which time (134 dGA) cerebral tissue was collected for either RT-qPCR or immunohistochemistry analyses. Results: UCO resulted in mild injury to the cortical gray matter, thalamus and hippocampus, with increased cell death and astrogliosis and downregulation of genes involved in regulating injury responses, vasculature development and mitochondrial integrity. Creatine supplementation reduced astrogliosis within the corpus callosum but did not ameliorate any other gene expression or histopathological changes induced by hypoxia. Of importance, effects of creatine supplementation on gene expression irrespective of hypoxia, including increased expression of anti-apoptotic (BCL-2) and pro-inflammatory (e.g., MPO, TNFa, IL-6, IL-1β) genes, particularly in the gray matter, hippocampus, and striatum were identified. Creatine treatment also effected oligodendrocyte maturation and myelination in white matter regions. Conclusion: While supplementation did not rescue mild neuropathology caused by UCO, creatine did result in gene expression changes that may influence in utero cerebral development. Copyright © 2023 Tran, Muccini, Hale, Tolcos, Snow, Walker and Ellery.
KW  - creatine metabolism
KW  - hypoxia-ischemia encephalopathy
KW  - neuroprotection
KW  - perinatal asphyxia (PNA)
KW  - perinatal brain injury
KW  - allograft inflammatory factor 1
KW  - creatine
KW  - interleukin 1beta
KW  - interleukin 6
KW  - myeloperoxidase
KW  - protein bcl 2
KW  - reduced nicotinamide adenine dinucleotide phosphate oxidase
KW  - reduced nicotinamide adenine dinucleotide phosphate oxidase 1
KW  - toll like receptor 3
KW  - tumor necrosis factor
KW  - animal experiment
KW  - animal model
KW  - animal tissue
KW  - Article
KW  - cell density
KW  - controlled study
KW  - down regulation
KW  - fetus
KW  - gene expression
KW  - gray matter
KW  - hippocampus
KW  - histopathology
KW  - hypoxia
KW  - hypoxic ischemic encephalopathy
KW  - immunohistochemistry
KW  - mitochondrial biogenesis
KW  - myelination
KW  - nervous system inflammation
KW  - nonhuman
KW  - oligodendroglia
KW  - real time reverse transcription polymerase chain reaction
KW  - RNA extraction
KW  - sheep
KW  - supplementation
KW  - TUNEL assay
KW  - umbilical cord
PB  - Frontiers Media S.A.
SN  - 16625102 (ISSN)
LA  - English
J2  - Front. Cell. Neurosci.
M3  - Article
DB  - Scopus
N1  - Export Date: 19 April 2025; Cited By: 6; Correspondence Address: N.T. Tran; The Ritchie Centre, Hudson Institute of Medical Research, Melbourne, Australia; email: nhi.tran@hudson.org.au
ER  -

TY  - JOUR
AU  - Barzanjeh, S.P.
AU  - Roshan, V.D.
TI  - Effects of active recoveries with and without creatine on inflammatory markers and physical performance in young women after bouts of maximum swimming
PY  - 2016
T2  - Scientific Journal of Kurdistan University of Medical Sciences
VL  - 21
IS  - 3
SP  - 100
EP  - 112
UR  - https://www.scopus.com/inward/record.uri?eid=2-s2.0-84982816231&partnerID=40&md5=5cd8d5a9db7b6d4b5f084a055d615510
AD  - Department of Exercise Physiology, Faculty of Physical Education and Sport Sciences, University of Mazandaran, Sari, Iran
AB  - Background and Aim: The aim of this study was to evaluate the effects of active recoveries in and out of the water with and without creatine monohydrate consumption on some inflammatory markers and physical performance after six bouts of maximum intermittent swimming in young women. Materials and Methods: Sixteen healthy non-elite swimmers in a semi-experimental study were randomly assigned to 2 groups of in and out of the water active recoveries. They performed six repeated sprints swimming bouts of 50-m in and out of water, with rest intervals of 120 seconds. The subjects received supplementation 4 times a day for 6 days. Data were analyzed using ANOVA, Bonferroni test and also independent t-test. P<0.05 was considered significant. Results: The results showed that there was no significant difference between the effect of in and out of the water recovery on the level of IL-6 (P=0.110) and the VCAM1 (P=0.012) following frequent maximum intermittent swimming. There were significant differences within each group in the levels of IL-6 (P=0.042) and VCAM1 (P=0.012) after creatine supplementation. The percent of speed reduction changes as a fatigue indicator in the water recovery groups showed significant difference between before and after creatine supplementation (P=0.005). There was no significant difference between before and after creatine supplementation in the out of water recovery group (P=0.155). Conclusion: Recovery, in particular, in water (IN) type, following short-term creatine supplementation modulates systemic inflammation and improves physical performance after high-intensity interval training. © 2016, Kurdistan University of Medical Sciences. All rights reserved.
KW  - Active recovery
KW  - Creatine supplementation
KW  - Interval swimming
KW  - Physical performance
KW  - Vascular adhesion molecules
KW  - Vascular inflammation
KW  - creatine
KW  - interleukin 6
KW  - vascular cell adhesion molecule 1
KW  - Article
KW  - diet supplementation
KW  - fatigue
KW  - human
KW  - normal human
KW  - physical performance
KW  - swimming
KW  - water supply
PB  - Kurdistan University of Medical Sciences
SN  - 1560652X (ISSN)
LA  - Persian
J2  - Sci. J. Kurdistan Univ. Med. Sci.
M3  - Article
DB  - Scopus
N1  - Export Date: 19 April 2025; Cited By: 0; Correspondence Address: V.D. Roshan; Department of Exercise Physiology, Faculty of Physical Education and Sport Sciences, University of Mazandaran, Sari, Iran; email: vdabidiroshan@yahoo.com
ER  -
