# Supplementary material for: Impact of creatine supplementation on inflammation: evidence from a systematic review and meta-analysis of randomized double-blind placebo trials
Source: Front Immunol. 2026 Feb 19;17:1743603. doi: 10.3389/fimmu.2026.1743603 (PMC12961398; doi:10.3389/fimmu.2026.1743603)
Supplement: Supplementary file 2 [file SupplementaryFile1.zip › SR Creatine inflammatory markers (Kell Doutorado). /Supplementary Files/All references/SCOPUS.ris]

TY  - JOUR
AU  - Grijalva, J.
AU  - Huang, T.-Y.
AU  - Yu, J.
AU  - Buzzini, P.
AU  - Williams, D.
AU  - Davidson, J.T.
AU  - Monjardez, G.
TI  - Analysis of major cannabinoids using Raman microscopy, density functional theory, chemometrics and a novel artificial intelligence approach
PY  - 2024
T2  - Talanta Open
VL  - 10
C7  - 100337
DO  - 10.1016/j.talo.2024.100337
UR  - https://www.scopus.com/inward/record.uri?eid=2-s2.0-85196551010&doi=10.1016%2fj.talo.2024.100337&partnerID=40&md5=0cd005921aa8ed026b736ef4b3e6489f
AD  - Department of Forensic Science, College of Criminal Justice, Sam Houston State University, Huntsville, TX, United States
AD  - Department of Chemistry, College of Science and Engineering Technology, Sam Houston State University, Huntsville, TX, United States
AB  - With a rise in the prominence of cannabis usage, due to its widespread availability and varying legal status, there has been an increased emphasis on the differentiation of cannabinoids present within cannabis using various analytical techniques. The present study aimed to exploit the capability of Raman microscopy to collect high-quality spectra of seven cannabinoid analytical standards, followed by their classification using linear discriminant analysis (LDA) and a novel transfer learning approach. Additionally, the experimental Raman spectra of delta-9-tetrahydrocannabinol (Δ9-THC), cannabidiol (CBD), and cannabichromene (CBC) were compared to simulated spectra from density functional theory calculations (DFT) to connect the spectral features to the underlying vibrational motions. A microscopical approach enabled the determination of the optimal sampling areas to collect Raman spectra for the nonacidic and acidic cannabinoids. An initial visualization of the data using principal component analysis (PCA) confirmed the spectral differences observable by visual comparisons of the spectra of the cannabinoid standards. The application of LDA implemented with a 5-fold cross-validation with 10 repeats, resulted in a classification accuracy of 99.83 %. For the transfer learning approach, the artificial intelligence (AI) model training was conducted in less than 10 min in a graphical processing unit (GPU) environment. All seven cannabinoids were successfully classified into respective classes based on scalograms transformed from Raman spectra, with 100 % classification accuracy. The average prediction probability for correct classification was 99.31 %. The classification outcome provided by the AI model included both prediction labels and probability, which provided a comprehensive evaluation of the samples. © 2024
KW  - Artificial Intelligence
KW  - Chemometrics
KW  - Density functional theory
KW  - Forensic science
KW  - Raman microscopy
PB  - Elsevier B.V.
SN  - 26668319 (ISSN)
LA  - English
J2  - Talanta. Open.
M3  - Article
DB  - Scopus
N1  - Export Date: 21 May 2025; Cited By: 3; Correspondence Address: G. Monjardez; Department of Forensic Science, College of Criminal Justice, Sam Houston State University, Huntsville, United States; email: g.monjardez@shsu.edu
ER  -

TY  - JOUR
AU  - Sharma, P.
AU  - Wilfahrt, R.P.
AU  - Lackore, K.
AU  - Hammond, C.J.
TI  - Differences in Cannabidiol-Related Attitudes and Practice Behaviors Between U.S. Primary Care Physicians Practicing in a Single Health Care System Across States With and Without Marijuana Legalization
PY  - 2024
T2  - Cannabis and Cannabinoid Research
VL  - 9
IS  - 4
SP  - 1038
EP  - 1047
DO  - 10.1089/can.2023.0011
UR  - https://www.scopus.com/inward/record.uri?eid=2-s2.0-85201700074&doi=10.1089%2fcan.2023.0011&partnerID=40&md5=b811f4f6b301a5f769050d4e74db6914
AD  - Department of Psychiatry and Psychology, Mayo Clinic Health System, Eau Claire, WI, United States
AD  - Department of Famiily Medicine, Mayo Clinic, Rochester, MN, United States
AD  - Division of Clinical Trials and Biostatistics, Department of Quantitative Health Sciences, Mayo Clinic, Rochester, MN, United States
AD  - Department of Psychiatry and Behavioral Science, Johns Hopkins School of Medicine, Baltimore, MD, United States
AB  - Introduction: Dramatic shifts in marijuana laws, along with federal deregulation of hemp with the 2018 Farm Bill, have resulted in increased availability and use of cannabidiol (CBD) supplements throughout the United States (US). Given the rapid increase in CBD use in the U.S. general population, in this study, we aim to characterize primary care physician (PCP) attitudes and practice behaviors and to assess whether differences in provider attitudes and behaviors vary as a function of marijuana legalization (ML) status in the state of practice. Materials and Methods: Data are from an online provider survey on CBD supplement-related attitudes, beliefs, and behaviors administered to 508 PCPs as part of a larger mixed methods study. Participating PCPs were recruited from the Mayo Clinic Healthcare Network and provided medical care in primary care settings across four U.S. states (Minnesota, Wisconsin, Florida, and Arizona). Results: The survey response rate was 45.4% (n = 236/508). According to providers, CBD was frequently brought up in PCP settings, typically by patients. PCPs were generally hesitant to screen for or discuss CBD with their patients and identified multiple barriers to open patient–provider dialogue about CBD. PCPs practicing in states that had passed ML were more receptive to patients using CBD supplements, whereas PCPs practicing in states that had not passed ML were more concerned about CBD-related side effects. Regardless of state ML status, most PCPs did not feel that they should be recommending CBD supplements to their patients. Most PCPs reported believing that CBD was unhelpful for most conditions for which it is marketed, with chronic non-cancer pain and anxiety/stress being exceptions. PCP respondents generally felt that they had insufficient knowledge/ training around CBD. Conclusions: Results from this mixed methods study show that PCPs practicing in the U.S. rarely screen for or discuss CBD use with their patients and report several barriers to engage in proactive CBD-focused practice behaviors. Furthermore, survey results show that some PCP attitudes, practice behaviors, and barriers vary as a function of state ML status. These findings may guide medical education efforts and inform primary care practice modifications aimed at enhancing screening and monitoring of patient CBD use by PCPs. © Mary Ann Liebert, Inc.
KW  - attitude
KW  - cannabidiol
KW  - marijuana legalization
KW  - practice behavior
KW  - primary care physician
KW  - cannabidiol
KW  - cannabis
KW  - anxiety
KW  - Arizona
KW  - Article
KW  - autism
KW  - cancer pain
KW  - chronic pain
KW  - clinical practice
KW  - comparative study
KW  - controlled study
KW  - depression
KW  - diarrhea
KW  - drug dependence
KW  - drug interaction
KW  - Florida
KW  - gastrointestinal symptom
KW  - general practitioner
KW  - health behavior
KW  - health belief
KW  - health care practice
KW  - health care system
KW  - human
KW  - knowledge gap
KW  - legal aspect
KW  - medical education
KW  - Minnesota
KW  - nausea
KW  - neurologic disease
KW  - physician attitude
KW  - physiological stress
KW  - posttraumatic stress disorder
KW  - primary medical care
KW  - sedation
KW  - sensitivity analysis
KW  - sleep disorder
KW  - somnolence
KW  - vomiting
KW  - Wisconsin
PB  - Mary Ann Liebert Inc.
SN  - 23788763 (ISSN)
C2  - 37220016
LA  - English
J2  - Cannabis and Cannabinoid Res.
M3  - Article
DB  - Scopus
N1  - Export Date: 21 May 2025; Cited By: 0; Correspondence Address: P. Sharma; Department of Psychiatry and Psychology, Mayo Clinic Health System, Eau Claire, Whipple Street, 54703, United States; email: sharma.pravesh@mayo.edu
ER  -

TY  - JOUR
AU  - Kasitinon, D.
AU  - Williams, R.
AU  - Gharib, M.
AU  - Kim, L.
AU  - Raiser, S.
AU  - Jain, N.B.
TI  - What's New in Orthopaedic Rehabilitation
PY  - 2023
T2  - Journal of Bone and Joint Surgery
VL  - 105
IS  - 22
SP  - 1743
EP  - 1749
DO  - 10.2106/JBJS.23.00750
UR  - https://www.scopus.com/inward/record.uri?eid=2-s2.0-85177103751&doi=10.2106%2fJBJS.23.00750&partnerID=40&md5=9b3a0627a87980160a8992f9f18db820
AD  - Department of Physical Medicine and Rehabilitation, University of Texas, Southwestern Medical Center, Dallas, TX, United States
AD  - Summit Orthopedics, Plymouth, MN, United States
AD  - Department of Physical Medicine and Rehabilitation, University of Minnesota Medical Center, Minneapolis, MN, United States
AD  - Department of Orthopaedics, Emory Healthcare, Atlanta, GA, United States
KW  - Humans
KW  - Musculoskeletal Diseases
KW  - Orthopedic Procedures
KW  - Orthopedics
KW  - cannabidiol
KW  - corticosteroid
KW  - hyaluronic acid
KW  - lidocaine
KW  - melatonin
KW  - semaglutide
KW  - tranexamic acid
KW  - triamcinolone
KW  - adipose derived stem cell
KW  - anterior cruciate ligament reconstruction
KW  - arthroscopy
KW  - athletics
KW  - carpal tunnel syndrome
KW  - concussion
KW  - conservative treatment
KW  - daily life activity
KW  - Disabilities of the Arm, Shoulder and Hand (score)
KW  - echography
KW  - Editorial
KW  - femoral neck fracture
KW  - femur head necrosis
KW  - grip strength
KW  - health disparity
KW  - hip arthroplasty
KW  - hospital readmission
KW  - hospitalization
KW  - humeroscapular periarthritis
KW  - knee arthritis
KW  - knee pain
KW  - length of stay
KW  - low back pain
KW  - Lysholm score
KW  - motor nerve conduction
KW  - multiple sclerosis
KW  - muscle atrophy
KW  - muscle strength
KW  - musculoskeletal injury
KW  - nerve block
KW  - nerve conduction velocity
KW  - nuclear magnetic resonance imaging
KW  - numeric rating scale
KW  - obesity
KW  - orthopedics
KW  - osteoarthritis
KW  - pain
KW  - pain intensity
KW  - patellofemoral joint
KW  - patient satisfaction
KW  - physiotherapy
KW  - postoperative pain
KW  - radiofrequency ablation
KW  - randomized controlled trial (topic)
KW  - range of motion
KW  - reconstructive surgery
KW  - scientific literature
KW  - Short Form 36
KW  - shoulder arthroplasty
KW  - shoulder pain
KW  - six minute walk test
KW  - sleep hygiene
KW  - spinal cord injury
KW  - tendon rupture
KW  - tennis elbow
KW  - tissue regeneration
KW  - traumatic brain injury
KW  - trigger finger
KW  - ulnar nerve
KW  - visual analog scale
KW  - Young modulus
KW  - human
KW  - musculoskeletal disease
KW  - orthopedic surgery
PB  - Lippincott Williams and Wilkins
SN  - 00219355 (ISSN)
C2  - 37708292
LA  - English
J2  - J. Bone Jt. Surg.
M3  - Editorial
DB  - Scopus
N1  - Export Date: 21 May 2025; Cited By: 0; Correspondence Address: D. Kasitinon; Department of Physical Medicine and Rehabilitation, University of Texas, Southwestern Medical Center, Dallas, United States; email: Donald.kasitinon@utsouthwestern.edu; CODEN: JBJSA
ER  -

TY  - JOUR
AU  - Bezuglov, E.
AU  - Achkasov, E.
AU  - Rudiakova, E.
AU  - Shurygin, V.
AU  - Malyakin, G.
AU  - Svistunov, D.
AU  - Butovskiy, M.
AU  - Fedorova, A.
AU  - Kapralova, E.
TI  - The Effect of Cannabidiol on Performance and Post-Load Recovery among Healthy and Physically Active Individuals: A Systematic Review
PY  - 2024
T2  - Nutrients 
VL  - 16
IS  - 17
C7  - 2840
DO  - 10.3390/nu16172840
UR  - https://www.scopus.com/inward/record.uri?eid=2-s2.0-85203620811&doi=10.3390%2fnu16172840&partnerID=40&md5=e70030bdb6fce04c11d301a269217387
AD  - Department of Sports Medicine and Medical Rehabilitation, Sechenov First Moscow State Medical University of the Ministry of Health of the Russian Federation, Moscow, 119991, Russian Federation
AD  - High Performance Sports Laboratory, Sechenov First Moscow State Medical University, Moscow, 119991, Russian Federation
AD  - Department of Rehabilitation and Sports Medicine, Kazan State Medical University of the Ministry of Health of the Russian Federation, Kazan, 420012, Russian Federation
AD  - Joint Stock Company «Medsi Group», Moscow, 123056, Russian Federation
AB  - Athlete performance and post-load recovery can be considered one of the most important and actively discussed topics in professional sport. One substance aimed at improving performance is cannabidiol (CBD), which has been actively gaining popularity with several studies published in recent years. The PubMed, Scopus, and Cochrane Library databases were searched from inception to April 2024 according to PRISMA recommendations to identify studies on the effects of CBD on exercise capacity and post-load recovery. An initial search identified 901 publications, of which seven fully met the inclusion criteria. Current evidence supports a limited beneficial effect of CBD on a number of physiological parameters, such as VO2, mean power, and relative mean power. At the same time, there were limited data on the beneficial effects of CBD on strength parameters (including vertical jump, counter movement jump, one repetition max bench press, and barbell back squat) and post-load recovery. Notably, most of the studies included in the analysis were conducted between 2021 and 2024, indicating a growing interest among researchers in the use of CBD in healthy, physically active individuals. Further studies are needed to assess the safety of different CBD administration protocols in professional athletes. © 2024 by the authors.
KW  - athletes
KW  - cannabidiol (CBD)
KW  - performance
KW  - recovery
KW  - supplement
KW  - Adult
KW  - Athletes
KW  - Athletic Performance
KW  - Cannabidiol
KW  - Exercise
KW  - Female
KW  - Humans
KW  - Male
KW  - Muscle Strength
KW  - cannabidiol
KW  - cannabidiol
KW  - adolescent
KW  - athlete
KW  - Cochrane Library
KW  - drug combination
KW  - exercise
KW  - human
KW  - Medline
KW  - meta analysis
KW  - normal human
KW  - Preferred Reporting Items for Systematic Reviews and Meta-Analyses
KW  - professional athlete
KW  - Review
KW  - systematic review
KW  - adult
KW  - athlete
KW  - athletic performance
KW  - drug effect
KW  - female
KW  - male
KW  - muscle strength
KW  - physiology
PB  - Multidisciplinary Digital Publishing Institute (MDPI)
SN  - 20726643 (ISSN)
C2  - 39275158
LA  - English
J2  - Nutrients
M3  - Review
DB  - Scopus
N1  - Export Date: 21 May 2025; Cited By: 2; Correspondence Address: E. Kapralova; Department of Sports Medicine and Medical Rehabilitation, Sechenov First Moscow State Medical University of the Ministry of Health of the Russian Federation, Moscow, 119991, Russian Federation; email: kapralovaeliz@gmail.com
ER  -

TY  - JOUR
AU  - Carbonell, E.
AU  - Stenton, S.L.
AU  - Ganesh, V.S.
AU  - Ma, J.
AU  - VanNoy, G.E.
AU  - Pais, L.
AU  - Gaitanis, J.N.
AU  - O'Leary, M.C.
AU  - Rehm, H.L.
AU  - O'Donnell-Luria, A.
TI  - Male proband with intractable seizures and a de novo start-codon-disrupting variant in GLUL
PY  - 2025
T2  - Human Genetics and Genomics Advances
VL  - 6
IS  - 2
C7  - 100419
DO  - 10.1016/j.xhgg.2025.100419
UR  - https://www.scopus.com/inward/record.uri?eid=2-s2.0-86000141896&doi=10.1016%2fj.xhgg.2025.100419&partnerID=40&md5=b25e131d155887b6aad18074b09370a0
AD  - Program in Medical and Population Genetics, Broad Institute of MIT and Harvard, Cambridge, MA, United States
AD  - Division of Genetics and Genomics, Boston Children's Hospital, Harvard Medical School, Boston, MA, United States
AD  - Department of Neurology, Brigham and Women's Hospital, Harvard Medical School, Boston, MA, United States
AD  - Hasbro Children's Hospital, The Warren Alpert Medical School of Brown University, Providence, RI, United States
AD  - Center for Genomic Medicine, Massachusetts General Hospital, Harvard Medical School, Boston, MA, United States
AB  - Bi-allelic variants in GLUL, encoding glutamine synthetase and responsible for the conversion of glutamate to glutamine, are associated with a severe recessive disease due to glutamine deficiency. A dominant disease mechanism was recently reported in nine females, all with a de novo single-nucleotide variant within the start codon or the 5′ UTR of GLUL that truncates 17 amino acids of the protein product, including its critical N-terminal degron sequence. This truncation results in a disorder of abnormal glutamine synthetase stability and manifests as a phenotype of severe developmental and epileptic encephalopathy. Here, we report the first male with a pathogenic de novo variant in the same critical region of GLUL, with a phenotype of refractory focal and generalized seizures, as well as developmental delays. We provide a detailed description of the disease course and treatment response. © 2025 The Authors
KW  - 5'UTR
KW  - de novo
KW  - GLUL
KW  - glutamine synthetase
KW  - seizures
KW  - start codon
KW  - start-loss
KW  - Codon, Initiator
KW  - Glutamate-Ammonia Ligase
KW  - Humans
KW  - Male
KW  - Mutation
KW  - Pedigree
KW  - Phenotype
KW  - Seizures
KW  - brivaracetam
KW  - cannabidiol
KW  - clonazepam
KW  - diazepam
KW  - glutamate ammonia ligase
KW  - zonisamide
KW  - glutamate ammonia ligase
KW  - adult
KW  - allele
KW  - amino acid sequence
KW  - amino terminal sequence
KW  - Article
KW  - case report
KW  - causality
KW  - cerebrospinal fluid analysis
KW  - clinical article
KW  - contracture
KW  - copy number variation
KW  - developmental delay
KW  - disease course
KW  - distress syndrome
KW  - electroencephalogram
KW  - epilepsy
KW  - exercise
KW  - frameshift mutation
KW  - gene frequency
KW  - generalized seizure
KW  - genetic counseling
KW  - genetic screening
KW  - genetic variation
KW  - genotype
KW  - glutamine deficiency
KW  - heterozygosity
KW  - high throughput sequencing
KW  - human
KW  - incidence
KW  - inheritance
KW  - ketogenic diet
KW  - Lennox Gastaut syndrome
KW  - loss of function mutation
KW  - male
KW  - missense mutation
KW  - muscle hypotonia
KW  - myoclonic encephalopathy
KW  - nuclear magnetic resonance imaging
KW  - pathogenicity
KW  - phenotype
KW  - pregnancy
KW  - puberty
KW  - refractory disease
KW  - refractory epilepsy
KW  - RNA sequencing
KW  - Sanger sequencing
KW  - scoliosis
KW  - single nucleotide polymorphism
KW  - start codon
KW  - thoracolumbar spine
KW  - tonic clonic seizure
KW  - treatment response
KW  - chemistry
KW  - diagnosis
KW  - genetics
KW  - mutation
KW  - pedigree
KW  - seizure
PB  - Elsevier Inc.
SN  - 26662477 (ISSN)
C2  - 39985170
LA  - English
J2  - Hum. Genet. Genom. Adv.
M3  - Article
DB  - Scopus
N1  - Export Date: 21 May 2025; Cited By: 0; Correspondence Address: A. O'Donnell-Luria; Program in Medical and Population Genetics, Broad Institute of MIT and Harvard, Cambridge, United States; email: odonnell@broadinstitute.org
ER  -

TY  - JOUR
AU  - Boraczyński, M.
AU  - Balcerek, T.
AU  - Rożkiewicz, N.
AU  - Pabiszczak, M.
AU  - Harasymczuk, M.
AU  - Sławska, A.
AU  - Lutomski, P.
TI  - Pulmonary function in swimmers exposed to disinfection by-products: a narrative review
PY  - 2024
T2  - Frontiers in Physiology
VL  - 15
C7  - 1473302
DO  - 10.3389/fphys.2024.1473302
UR  - https://www.scopus.com/inward/record.uri?eid=2-s2.0-85215319030&doi=10.3389%2ffphys.2024.1473302&partnerID=40&md5=225283c2cd2a48439277cb6d4b9c099d
AD  - Department of Physiotherapy, Faculty of Health Sciences, Collegium Medicum, University of Warmia and Mazury in Olsztyn, Olsztyn, Poland
AD  - Department of Gynecology Obstetrics and Gynecologic Oncology, Gynecological Obstetric Clinical Hospital of Poznan University of Medical Sciences, Poznań, Poland
AD  - Medica Pro Familia, Family Medicine Clinic, Non-public Healthcare Center, Poznań, Poland
AD  - MALTA Family Medicine Clinic, Non-public Healthcare Center, Poznań, Poland
AD  - Department of Traumatology, Orthopedics and Hand Surgery, Poznan University of Medical Sciences, Poznań, Poland
AD  - Department of Sport Medicine and Traumatology, Poznan Univeristy of Physical Education, Poznań, Poland
AB  - Swimming produces many psychophysiological effects, including blood, hormonal, enzymatic, pulmonary, cardiovascular and energetic adaptations. However, asthma and allergies are becoming increasingly prevalent medical issues among elite endurance-trained swimmers, where exercise-induced asthma or bronchospasm is frequently reported. Heavy endurance swimming training, especially under adverse conditions, stresses the airway mucosa, leading to inflammatory changes, as observed in induced sputum in competitive swimmers. In addition, chlorine-based disinfectants (CBDs) are commonly used in indoor pools due to their effectiveness and lower relative cost. Many of these substances have carcinogenic and genotoxic properties, and exposure to DBPs have been linked to adverse respiratory effects. The association between long-term exposure to a chlorinated swimming pool and elevated serum sIgE levels suggests a link between allergens, chlorine exposure and the development of various pulmonary dysfunctions. Thus, the combination of intense and repeated physical endurance training over extended periods, along with suboptimal environmental conditions, may contribute to the development of rhinitis, asthma and bronchial hyperresponsiveness in athletes. While occasional or low-level exposure to chlorine might not be harmful, regular swimmers, especially those at competitive levels, are at a higher risk of developing respiratory disorders. Because these potential risks of exposure to CBDs must be balanced against the benefits of swimming and the risk of microbial infections in pools, we recommend better pool management and regular health checks for swimmers. Fortunately, the reduction of bronchial symptoms in swimmers who reduce training volume and intensity suggests that the negative effects on pulmonary function may be reversible. For these reasons, it is crucial to develop effective respiratory protection strategies, including medical interventions and modifications to the pool environment. Practical steps such as reducing chlorine use, ensuring proper hygiene before swimming and using swim caps can minimise risks. Research should also explore safer alternatives to CBDs, such as ozonation, and improved ventilation to reduce air pollutants. Copyright © 2025 Boraczyński, Balcerek, Rożkiewicz, Pabiszczak, Harasymczuk, Sławska and Lutomski.
KW  - asthma
KW  - chlorine-based disinfectants
KW  - respiratory system
KW  - swimming
KW  - β2-agonists
KW  - allergen
KW  - cannabidiol
KW  - chlorine
KW  - disinfectant agent
KW  - air pollutant
KW  - asthma
KW  - athlete
KW  - bronchospasm
KW  - bronchus hyperreactivity
KW  - carcinogen testing
KW  - disinfection
KW  - endurance
KW  - endurance training
KW  - exercise induced asthma
KW  - genotoxicity
KW  - human
KW  - inflammation
KW  - long term exposure
KW  - lung disease
KW  - lung function
KW  - male
KW  - narrative
KW  - neoplastic cell transformation
KW  - nonhuman
KW  - ozonation
KW  - physiological stress
KW  - respiratory function
KW  - respiratory mucosa
KW  - respiratory protection
KW  - respiratory system
KW  - respiratory tract disease
KW  - review
KW  - rhinitis
KW  - sputum
KW  - swimming
KW  - swimming pool
PB  - Frontiers Media SA
SN  - 1664042X (ISSN)
LA  - English
J2  - Front. Physiol.
M3  - Review
DB  - Scopus
N1  - Export Date: 21 May 2025; Cited By: 1; Correspondence Address: M. Boraczyński; Department of Physiotherapy, Faculty of Health Sciences, Collegium Medicum, University of Warmia and Mazury in Olsztyn, Olsztyn, Poland; email: michal.boraczynski@gmail.com
ER  -

TY  - JOUR
AU  - Pinzone, A.G.
AU  - Erb, E.K.
AU  - Humm, S.M.
AU  - Kearney, S.G.
AU  - Kingsley, J.D.
TI  - Cannabis use for exercise recovery in trained individuals: a survey study
PY  - 2023
T2  - Journal of Cannabis Research
VL  - 5
IS  - 1
C7  - 32
DO  - 10.1186/s42238-023-00198-5
UR  - https://www.scopus.com/inward/record.uri?eid=2-s2.0-85167419323&doi=10.1186%2fs42238-023-00198-5&partnerID=40&md5=3d31a238afa21073824dfc79396edeb3
AD  - Exercise Science and Exercise Physiology, Kent State University, Kent, 44242, OH, United States
AD  - Grand Valley State University, Allendale, 49401, MI, United States
AB  - Background: Cannabis use, be it either cannabidiol (CBD) use and/or delta-9-tetrahydrocannabinol (THC) use, shows promise to enhance exercise recovery. The present study aimed to determine if individuals are using CBD and/or THC as a means of recovery from aerobic and/or resistance exercise, as well as additional modalities that might be used to aid in recovery. Methods: Following consent, 111 participants (Mean ± SD: Age: 31 ± 13 years) completed an anonymous survey. All participants were regularly using cannabis (CBD and/or THC) as well as were currently exercising. Questions pertained to level of cannabis use, methods used for consumption of cannabis, exercise habits, exercise recovery strategies, and demographics. Results: Eighty-five percent of participants reported participating in aerobic training. In addition, 85% of participants also reported regular participation in resistance exercise. Seventy-two percent of participants participated in both aerobic and resistance exercise. Ninety-three percent of participants felt that CBD use assisted them with recovery from exercise, while 87% of participants felt the same regarding THC use. Conclusions: Individuals who habitually use cannabis, CBD or THC, and regularly engage in exercise do feel that cannabis assists them with exercise recovery. More data are necessary to understand the role of cannabis in exercise recovery as well as perceived ergogenic benefits of cannabis by individuals who both regularly participate in exercise and habitually use cannabis. © 2023, Board of Governors of the Colorado State University System, acting by and through Colorado State University-Pueblo.
KW  - Aerobic exercise
KW  - Cannabidiol
KW  - Delta-9-tetrahydrocannabinol
KW  - Recovery
KW  - cannabidiol
KW  - dronabinol
KW  - steroid
KW  - adult
KW  - aerobic exercise
KW  - aged
KW  - anxiety
KW  - Article
KW  - body mass
KW  - cannabis use
KW  - controlled study
KW  - dehydration
KW  - demographics
KW  - depression
KW  - dizziness
KW  - dyspnea
KW  - exercise recovery
KW  - female
KW  - human
KW  - major clinical study
KW  - male
KW  - nervousness
KW  - paranoia
KW  - reaction time
KW  - resistance training
KW  - self report
KW  - smoking
PB  - BioMed Central Ltd
SN  - 25225782 (ISSN)
LA  - English
J2  - J.Cannabis Res.
M3  - Article
DB  - Scopus
N1  - Export Date: 21 May 2025; Cited By: 2; Correspondence Address: J.D. Kingsley; Exercise Science and Exercise Physiology, Kent State University, Kent, 44242, United States; email: jkingsle@kent.edu
ER  -

TY  - JOUR
AU  - Pandey, S.
AU  - Bradley, L.
AU  - Del Fabbro, E.
TI  - Updates in Cancer Cachexia: Clinical Management and Pharmacologic Interventions
PY  - 2024
T2  - Cancers
VL  - 16
IS  - 9
C7  - 1696
DO  - 10.3390/cancers16091696
UR  - https://www.scopus.com/inward/record.uri?eid=2-s2.0-85192767123&doi=10.3390%2fcancers16091696&partnerID=40&md5=389cd8a6a15bf1368093011156fe61fc
AD  - Department of Internal Medicine, Division of Hematology, Oncology and Palliative Care, Virginia Commonwealth University, Richmond, 23298, VA, United States
AD  - Department of Medicine, Division of Palliative Medicine, Medical College of Georgia, Augusta University, Augusta, 30912, GA, United States
AB  - Despite a better understanding of the mechanisms causing cancer cachexia (CC) and development of promising pharmacologic and supportive care interventions, CC persists as an underdiagnosed and undertreated condition. CC contributes to fatigue, poor quality of life, functional impairment, increases treatment related toxicity, and reduces survival. The core elements of CC such as weight loss and poor appetite should be identified early. Currently, addressing contributing conditions (hypothyroidism, hypogonadism, and adrenal insufficiency), managing nutrition impact symptoms leading to decreased oral intake (nausea, constipation, dysgeusia, stomatitis, mucositis, pain, fatigue, depressed mood, or anxiety), and the addition of pharmacologic agents when appropriate (progesterone analog, corticosteroids, and olanzapine) is recommended. In Japan, the clinical practice has changed based on the availability of Anamorelin, a ghrelin receptor agonist that improved lean body mass, weight, and appetite-related quality of life (QoL) compared to a placebo, in phase III trials. Other promising therapeutic agents currently in trials include Espindolol, a non-selective β blocker and a monoclonal antibody to GDF-15. In the future, a single therapeutic agent or perhaps multiple medications targeting the various mechanisms of CC may prove to be an effective strategy. Ideally, these medications should be incorporated into a multimodal interdisciplinary approach that includes exercise and nutrition. © 2024 by the authors.
KW  - cachexia
KW  - cancer
KW  - cancer cachexia
KW  - wasting syndrome
KW  - anamorelin
KW  - C reactive protein
KW  - cannabidiol
KW  - corticosteroid
KW  - cytokine
KW  - ghrelin receptor
KW  - interferon
KW  - monoclonal antibody
KW  - olanzapine
KW  - ondansetron
KW  - prochlorperazine
KW  - progesterone
KW  - promethazine
KW  - scopolamine
KW  - thalidomide
KW  - tumor necrosis factor
KW  - adrenal insufficiency
KW  - adult
KW  - body mass
KW  - body weight
KW  - body weight loss
KW  - cachexia
KW  - chemotherapy
KW  - computer assisted tomography
KW  - constipation
KW  - depression
KW  - exercise
KW  - fatigue
KW  - functional disease
KW  - human
KW  - hypogonadism
KW  - hypothyroidism
KW  - male
KW  - mucosa inflammation
KW  - muscle atrophy
KW  - nausea
KW  - nutrition
KW  - obesity
KW  - oxidative stress
KW  - phase 3 clinical trial (topic)
KW  - quality of life
KW  - Review
KW  - sarcopenia
KW  - signal transduction
KW  - stomatitis
KW  - systematic review
KW  - toxicity
KW  - wasting syndrome
PB  - Multidisciplinary Digital Publishing Institute (MDPI)
SN  - 20726694 (ISSN)
LA  - English
J2  - Cancers
M3  - Review
DB  - Scopus
N1  - Export Date: 21 May 2025; Cited By: 7; Correspondence Address: E. Del Fabbro; Department of Medicine, Division of Palliative Medicine, Medical College of Georgia, Augusta University, Augusta, 30912, United States; email: edelfabbro@augusta.edu
ER  -

TY  - JOUR
AU  - Nithagon, P.
AU  - Rampam, S.
AU  - Thomas, T.L.
AU  - Goh, G.S.
TI  - How Do We Improve Sleep Quality after Total Joint Arthroplasty? A Systematic Review of Randomized Controlled Trials
PY  - 2025
T2  - Journal of the American Academy of Orthopaedic Surgeons 
VL  - 33
IS  - 7
SP  - 353
EP  - 361
DO  - 10.5435/JAAOS-D-24-00548
UR  - https://www.scopus.com/inward/record.uri?eid=2-s2.0-85204097207&doi=10.5435%2fJAAOS-D-24-00548&partnerID=40&md5=471b29adaea307680c5b0c9085d30302
AD  - The Boston University, Chobanian and Avedisian School of Medicine, Boston, MA, United States
AD  - The Rothman Orthopaedic Institute, Thomas Jefferson University, Philadelphia, PA, United States
AD  - The Department of Orthopaedic Surgery, Boston University Medical Center, Boston, MA, United States
AB  - Background:Despite the importance of sleep for physiological function, rehabilitation, and recovery, sleep quality after total joint arthroplasty (TJA) remains poor. The objective of this systematic review was to identify, summarize, and evaluate postoperative interventions aimed at improving sleep quality after TJA.Methods:A systematic review of PubMed (MEDLINE) and Scopus (Embase, MEDLINE, COMPENDEX) from inception to April 2024 was conducted (PROSPERO ID: CRD42023447317). Randomized controlled trials on interventions to improve sleep quality were included. Sleep outcomes, including the Epworth Sleepiness Scale, Pittsburgh Sleep Quality Index, Patient-Reported Outcome Measurement Information System - Sleep Disturbance, Numeric Rating Scale sleep scores,l9 were extracted. Descriptive statistics were used to analyze the available data.Results:Of the 1,549 articles identified, seven randomized trials with a total of 840 patients were included (394 total hip arthroplasties [THA], 446 total knee arthroplasties [TKA]). Pittsburgh Sleep Quality Index was the most commonly used outcome for assessing sleep quality. Among THA studies, zolpidem, combined fascia iliaca compartment block (FICB) and dexmedetomidine (DEX), and perioperative methylprednisolone were shown to markedly improve postoperative sleep quality. Neither topical cannabidiol nor topical essential oil was found to improve postoperative sleep quality after TKA. Melatonin had no effect on sleep outcomes after TJA.Conclusion:Zolpidem, FICB + DEX, and perioperative methylprednisolone are effective interventions to improve sleep quality after THA. Topical cannabis, topical essential oil, and melatonin did not improve sleep quality. No effective sleep interventions for TKA patients were identified. Improving sleep quality remains a potential therapeutic goal to improve patient satisfaction after TJA. Continued investigation on this topic is therefore necessary.  © American Academy of Orthopaedic Surgeons.
KW  - Arthroplasty, Replacement, Hip
KW  - Arthroplasty, Replacement, Knee
KW  - Humans
KW  - Randomized Controlled Trials as Topic
KW  - Sleep Quality
KW  - Sleep Wake Disorders
KW  - etiology
KW  - hip replacement
KW  - human
KW  - knee replacement
KW  - randomized controlled trial (topic)
KW  - sleep disorder
KW  - sleep quality
PB  - Lippincott Williams and Wilkins
SN  - 1067151X (ISSN)
C2  - 39254965
LA  - English
J2  - J. Am. Acad. Orthop. Surg.
M3  - Article
DB  - Scopus
N1  - Export Date: 21 May 2025; Cited By: 0; Correspondence Address: G.S. Goh; The Department of Orthopaedic Surgery, Boston University Medical Center, Boston, United States; email: graham@gmail.com
ER  -

TY  - JOUR
AU  - Vigano, M.
AU  - Kubal, S.
AU  - Lu, Y.
AU  - Habib, S.
AU  - Samarani, S.
AU  - Cama, G.
AU  - Viau, C.
AU  - Farzin, H.
AU  - Koudieh, N.
AU  - Xia, J.
AU  - Ahmad, A.
AU  - Vigano, A.
AU  - Costiniuk, C.T.
TI  - Impact of Cannabidiol and Exercise on Clinical Outcomes and Gut Microbiota for Chemotherapy-Induced Peripheral Neuropathy in Cancer Survivors: A Case Report
PY  - 2024
T2  - Pharmaceuticals
VL  - 17
IS  - 7
C7  - 834
DO  - 10.3390/ph17070834
UR  - https://www.scopus.com/inward/record.uri?eid=2-s2.0-85199895768&doi=10.3390%2fph17070834&partnerID=40&md5=6f9fda47829e37e4cd6063c0ede5d0ee
AD  - Division of Experimental Medicine, Faculty of Medicine and Health Sciences, McGill University, Montreal, H3A 0G4, QC, Canada
AD  - Infectious Diseases and Immunity in Global Health Program, Research Institute of the McGill University Health Centre, Montreal, H4A 3J1, QC, Canada
AD  - Division of Supportive and Palliative Care, McGill University Health Centre, Montreal, H4A 3J1, QC, Canada
AD  - Institute of Parasitology, Faculty of Agricultural and Environmental Sciences, McGill University, Ste-Anne-de-Bellevue, H9X 3V9, QC, Canada
AD  - Division of Palliative Care, Jewish General Hospital, Montreal, H3T 1E2, QC, Canada
AD  - Department of Microbiology and Immunology, McGill University, Montreal, H3A 0G4, QC, Canada
AD  - Division of Infectious Diseases and Chronic Viral Illness Service, Royal Victoria Hospital—Glen Site, McGill University Health Centre, Montreal, H4A 3J1, QC, Canada
AB  - Chemotherapy-induced peripheral neuropathy (CIPN) remains a clinical challenge for up to 80% of breast cancer survivors. In an open-label study, participants underwent three interventions: standard care (duloxetine) for 1 month (Phase 1), oral cannabidiol (CBD) for 2 months (Phase 2), and CBD plus multi-modal exercise (MME) for another 2 months (Phase 3). Clinical outcomes and gut microbiota composition were assessed at baseline and after each phase. We present the case of a 52-year-old female with a history of triple-negative breast cancer in remission for over five years presenting with CIPN. She showed decreased monocyte counts, c-reactive protein, and systemic inflammatory index after each phase. Duloxetine provided moderate benefits and intolerable side effects (hyperhidrosis). She experienced the best improvement and least side effects with the combined (CBD plus MME) phase. Noteworthy were clinically meaningful improvements in CIPN symptoms, quality of life (QoL), and perceived physical function, as well as improvements in pain, mobility, hand/finger dexterity, and upper and lower body strength. CBD and MME altered gut microbiota, showing enrichment of genera that produce short-chain fatty acids. CBD and MME may improve CIPN symptoms, QoL, and physical function through anti-inflammatory and neuroprotective effects in cancer survivors suffering from long-standing CIPN. © 2024 by the authors.
KW  - cannabidiol
KW  - chemotherapy-induced peripheral neuropathy
KW  - exercise
KW  - gut microbiota
KW  - neuropathic pain
KW  - survivorship
KW  - C reactive protein
KW  - cannabidiol
KW  - duloxetine
KW  - paclitaxel
KW  - pertuzumab
KW  - trastuzumab
KW  - absolute monocyte count
KW  - adult
KW  - Article
KW  - axillary lymph node dissection
KW  - Bacteroidetes
KW  - bilateral mastectomy
KW  - blood cell count
KW  - cancer immunotherapy
KW  - cancer radiotherapy
KW  - cancer survivor
KW  - case report
KW  - chemotherapy induced peripheral neuropathy
KW  - clinical article
KW  - clinical outcome
KW  - Clostridium sensu stricto 1
KW  - disease assessment
KW  - Escherichia
KW  - exercise
KW  - female
KW  - Firmicutes
KW  - functional assessment
KW  - Gram positive bacterium
KW  - human
KW  - hyperhidrosis
KW  - intestine flora
KW  - Intestinibacter
KW  - intolerable hyperhidrosis
KW  - intolerable hyperhidrosis
KW  - lower body strength
KW  - lymphocyte percentage
KW  - mastectomy
KW  - middle aged
KW  - monocyte lymphocyte ratio
KW  - multiple cycle treatment
KW  - neoadjuvant chemotherapy
KW  - neuropathic pain
KW  - neutrophil lymphocyte ratio
KW  - peripheral blood mononuclear cell
KW  - peripheral neuropathy
KW  - physical activity
KW  - physical mobility
KW  - physical parameters
KW  - physical performance
KW  - platelet lymphocyte ratio
KW  - quality of life
KW  - radiation dose
KW  - Ruminococcus gauvreauii
KW  - Ruminococcus gnavus
KW  - Shigella
KW  - survivorship
KW  - systemic inflammation index
KW  - upper body strength
PB  - Multidisciplinary Digital Publishing Institute (MDPI)
SN  - 14248247 (ISSN)
LA  - English
J2  - Pharmaceuticals
M3  - Article
DB  - Scopus
N1  - Export Date: 21 May 2025; Cited By: 1; Correspondence Address: C.T. Costiniuk; Division of Experimental Medicine, Faculty of Medicine and Health Sciences, McGill University, Montreal, H3A 0G4, Canada; email: cecilia.costiniuk@mcgill.ca
ER  -

TY  - CHAP
AU  - Gulati, G.
AU  - Parab, S.B.
AU  - Gupta, D.S.
AU  - Kaur, G.
TI  - THERAPEUTIC POTENTIAL OF NUTRACEUTICALS IN THE MANAGEMENT OF SCOLIOSIS AND RELATED COMPLICATIONS
PY  - 2024
T2  - Nutraceuticals and Bone Health
SP  - 83
EP  - 123
DO  - 10.1201/9781003415084-6
UR  - https://www.scopus.com/inward/record.uri?eid=2-s2.0-85186975890&doi=10.1201%2f9781003415084-6&partnerID=40&md5=17eaa587211472e0907091a1409f44dd
AD  - Shobhaben Pratapbhai Patel School of Pharmacy and Technology Management, SVKM’S NMIMS, Maharashtra, Mumbai, India
AB  - Scoliosis is a very common spinal deformity which affects 2-3% of the population globally and is characterized by the abnormal curvature of the spine. There key complications associated to with scoliosis are pain, bone loss, digestion issues, abnormal skeletal growth, neurotransmitter imbalances, hormonal imbalances, etc. It is also linked to several other syndromes including Marfan’s adn Ehlers-Danlos syndrome. Currently, the treatment options are limited considering our limited knowledge on the pathogenesis of scoliosis and that a majority of cases are idiopathic. The treatment options include physical treatment (bracing, exercise, and surgery), pharmacotherapy (mainly includes symptom management - analgesics, anti-inflammatory, etc.), and nutraceuticals. Alternative therapies are being sought due to high cost of treatment, and in order to reduce dependence on synthetic drugs. Nutraceuticals are effective, natural, comparatively cheaper, and safer for long term use. Research through in vivo and in vitro studies has shown links between scoliosis and vitamin deficiencies which can be treated by use of nutraceuticals with further trials. Till now, results of several 84studies involving vitamins like Vitamin D3, C, B6, B9, B12, K2; minerals like calcium, magnesium, manganese; hormones like melatonin, estrogen and phytoconstituents like quercetin, genistein, resveratrol, curcumin and cannabidiol have shown promise in assisting the treatment of scoliosis. Nutraceutical therapy, used concomitantly with traditional treatment options may help to manage complications in a better manner compared to using synthetic drugs used currently. Evidence shows that using nutraceuticals as concurrent therapy along with physical therapy shows positive results in reducing curve progression. Nutraceuticals are be highly effective particularly in early stages of scoliosis and not only help reduce our dependence on synthetic drugs but also making the treatment comparatively cheaper. This chapter focuses on the potential nutraceutical therapies that may be used in the management of scoliosis and related complications. © 2024 by Apple Academic Press, Inc.
KW  - calcium
KW  - nutraceuticals
KW  - osteopenia
KW  - scoliosis
KW  - spinal curvature
KW  - spinal health
KW  - vitamin D
KW  - Flavonoids
KW  - Vitamins
KW  - Bone loss
KW  - Nutraceuticals
KW  - Osteopenia
KW  - Scoliosis
KW  - Spinal curvature
KW  - Spinal deformity
KW  - Spinal health
KW  - Synthetic drug
KW  - Therapeutic potentials
KW  - Vitamin-D
KW  - Calcium
PB  - Apple Academic Press
SN  - 978-100091599-0 (ISBN); 978-177491450-2 (ISBN)
LA  - English
J2  - Nutraceuticals and Bone Health
M3  - Book chapter
DB  - Scopus
N1  - Export Date: 21 May 2025; Cited By: 0
ER  -

TY  - JOUR
AU  - Gillham, S.H.
AU  - Starke, L.
AU  - Welch, L.
AU  - Mather, E.
AU  - Whitelegg, T.
AU  - Chester, N.
AU  - Owens, D.J.
AU  - Bampouras, T.
AU  - Close, G.L.
TI  - Does a broad-spectrum cannabidiol supplement improve performance in a 10-min cycle ergometer performance-test?
PY  - 2024
T2  - European Journal of Sport Science
VL  - 24
IS  - 7
SP  - 870
EP  - 877
DO  - 10.1002/ejsc.12116
UR  - https://www.scopus.com/inward/record.uri?eid=2-s2.0-85192155618&doi=10.1002%2fejsc.12116&partnerID=40&md5=6d8a794c376eb190953eb87a5afa2a6a
AD  - Research Institute for Sport and Exercise Sciences, Liverpool John Moores University, Liverpool, United Kingdom
AB  - Cannabidiol (CBD) is a non-intoxicating phytocannabinoid which has been proposed to possess anti-inflammatory and analgesic properties. Given the potential for perceptions of pain to limit exercise performance, the aim of the present study was to investigate if 3 weeks of daily CBD supplementation (150 mg day−1) improved performance in a 10-min performance-trial on a cycle ergometer. In a randomized, double-blind and placebo-controlled study, 22 healthy participants (n = 11 male and n = 11 female) completed two 10-min performance trials on a WattBike cycle ergometer interspersed with a 3-week supplementation period. Supplementation involved either 150 mg day−1 oral CBD or 150 mg day−1 of a visually identical placebo (PLA). During trials, ratings of perceived exertion (RPE [6–20]), heart rate (HR) and blood lactate (BLa) were collected every 2 min. Mean power (W) was also taken throughout the exercise at each time point. All data were analyzed using two-way ANOVAs. There were no significant differences (P > 0.05) between CBD or PLA groups for mean power (W) during the 10-min performance trial. There were also no significant differences (P > 0.05) in any of the physiological or perceptual parameters (HR, BLa and RPE) between conditions. Three weeks supplementation of a broad-spectrum CBD supplement did not improve performance via any change in RPE during a 10-min time trial on a cycle ergometer, and as such, this evidence does not support the claim that broad-spectrum CBD supplements could be performance-enhancing in this exercise modality. © 2024 The Authors. European Journal of Sport Science published by Wiley-VCH GmbH on behalf of European College of Sport Science.
KW  - anti-doping
KW  - performance
KW  - RPE
KW  - supplementation
KW  - Adult
KW  - Athletic Performance
KW  - Cannabidiol
KW  - Dietary Supplements
KW  - Double-Blind Method
KW  - Exercise Test
KW  - Female
KW  - Heart Rate
KW  - Humans
KW  - Lactic Acid
KW  - Male
KW  - Physical Exertion
KW  - Young Adult
KW  - cannabidiol
KW  - lactic acid
KW  - adult
KW  - athletic performance
KW  - blood
KW  - controlled study
KW  - dietary supplement
KW  - double blind procedure
KW  - drug effect
KW  - exercise
KW  - exercise test
KW  - female
KW  - heart rate
KW  - human
KW  - male
KW  - physiology
KW  - randomized controlled trial
KW  - young adult
PB  - John Wiley and Sons Inc
SN  - 17461391 (ISSN)
C2  - 38956805
LA  - English
J2  - Eur. J. Sport Sci.
M3  - Article
DB  - Scopus
N1  - Export Date: 21 May 2025; Cited By: 1; Correspondence Address: G.L. Close; Research Institute for Sport and Exercise Sciences, Liverpool John Moores University, Liverpool, Byrom Street, L3 3AF, United Kingdom; email: G.L.Close@ljmu.ac.uk
ER  -

TY  - JOUR
AU  - Jackson, R.
AU  - Lewis, R.
AU  - Fultz, A.
TI  - The Interface Between Veterinary and Behavioral Management of Chimpanzees (Pan troglodytes) in a United States Sanctuary Demonstrated by Two Clinical Cases
PY  - 2024
T2  - Veterinary Sciences
VL  - 11
IS  - 11
C7  - 523
DO  - 10.3390/vetsci11110523
UR  - https://www.scopus.com/inward/record.uri?eid=2-s2.0-85210445829&doi=10.3390%2fvetsci11110523&partnerID=40&md5=be95278eca23e824c01f179872630bc3
AD  - Chimp Haven, Keithville, 71047, LA, United States
AB  - Chimp Haven is a private, nonprofit organization that serves as the largest chimpanzee sanctuary in the world. The National Institutes of Health supports the federal sanctuary system, which is operated by Chimp Haven, to provide lifetime care for chimpanzees who have retired from biomedical research. Chimp Haven is home to over 300 chimpanzees, with a wide variety of individual health needs including infectious diseases. The chimpanzees live in large, mixed-sex social groups within corrals, multi-dimensional enclosures, and naturally forested habitats, which presents challenges for monitoring and balancing individual versus group needs. Primate veterinarians and animal behavior directors have an obligation to collaborate for the best possible health and welfare outcomes for the species in their care. This manuscript details how veterinarians and behavioral staff at Chimp Haven interface to enhance clinical management and improve chimpanzee welfare using two clinical cases to illustrate this relationship. This is accomplished through the development of individual care plans that include the utilization of welfare assessment metrics and positive reinforcement training programs collaboratively developed between the veterinarians and behaviorists to facilitate voluntary medical procedures without the need for social isolation. Specifically, welfare metrics such as monitoring chimpanzee wounding levels and severity, as well as targeted assessments, involve the input of both the veterinarians and behaviorists. Positive reinforcement training initiatives such as weight loss, heart health, and wound care also require the interface between the two disciplines. The authors aim to demonstrate that working together provides optimal levels of expert care for both the physical and mental health of the chimpanzees in our care. © 2024 by the authors.
KW  - behavioral management
KW  - case reports
KW  - clinical care
KW  - collaboration
KW  - health
KW  - metrics
KW  - welfare
KW  - antibiotic agent
KW  - antihistaminic agent
KW  - cannabidiol
KW  - nonsteroid antiinflammatory agent
KW  - serotonin uptake inhibitor
KW  - animal behavior
KW  - animal experiment
KW  - animal model
KW  - animal welfare
KW  - Article
KW  - behavior
KW  - blood pressure monitoring
KW  - body weight loss
KW  - cardiovascular disease
KW  - chimpanzee
KW  - controlled study
KW  - female
KW  - habitat
KW  - infection
KW  - interface pressure
KW  - laceration
KW  - laser therapy
KW  - locomotion
KW  - male
KW  - medication compliance
KW  - mental health
KW  - nonhuman
KW  - obesity
KW  - orchiectomy
KW  - Pan troglodytes
KW  - physical well-being
KW  - primate
KW  - reinforcement (psychology)
KW  - social interaction
KW  - social isolation
KW  - training
KW  - United States
KW  - veterinarian
KW  - veterinary medicine
KW  - wellbeing
KW  - wound
KW  - wound care
PB  - Multidisciplinary Digital Publishing Institute (MDPI)
SN  - 23067381 (ISSN)
LA  - English
J2  - Vet. Sci.
M3  - Article
DB  - Scopus
N1  - Export Date: 21 May 2025; Cited By: 0; Correspondence Address: R. Jackson; Chimp Haven, Keithville, 71047, United States; email: rjackson@chimphaven.org
ER  -

TY  - JOUR
AU  - Erridge, S.
AU  - Wang, C.
AU  - Troup, L.
AU  - Sodergren, M.H.
TI  - Awareness of medical cannabis regulations among UK police officers – a cross-sectional study
PY  - 2024
T2  - Medico-Legal Journal
VL  - 92
IS  - 2
SP  - 99
EP  - 102
DO  - 10.1177/00258172241237650
UR  - https://www.scopus.com/inward/record.uri?eid=2-s2.0-85193615973&doi=10.1177%2f00258172241237650&partnerID=40&md5=8ac19ce325e940a2a3799f345dfbebf9
AD  - Medical Cannabis Research Group, Department of Surgery and Cancer, Imperial College London, United Kingdom
AD  - Curaleaf Clinic, London, United Kingdom
AD  - School of Education and Social Sciences, University of the West of Scotland, United Kingdom
AB  - Cannabis-based products for medicinal use were rescheduled in the UK in November 2018. The primary outcomes of this cross-sectional survey were to assess awareness of legislation governing these products among UK police officers and whether they had received appropriate training. 200 police officers completed the survey, and 57 (28.5%) respondents did not know these products were legal on prescription in the UK. 177 (88.5%) police officers believed they would benefit from more training on them and how to identify legal medical cannabis patients. Education on the legalities of cannabis-based products for medicinal use and why they are prescribed is necessary to improve knowledge among police officers. © The Author(s) 2024.
KW  - cannabidiol
KW  - Cannabis
KW  - law enforcement
KW  - police
KW  - tetrahydrocannabinol
KW  - Adult
KW  - Awareness
KW  - Cross-Sectional Studies
KW  - Female
KW  - Humans
KW  - Legislation, Drug
KW  - Male
KW  - Medical Marijuana
KW  - Middle Aged
KW  - Police
KW  - Surveys and Questionnaires
KW  - United Kingdom
KW  - medical cannabis
KW  - adult
KW  - awareness
KW  - cross-sectional study
KW  - drug legislation
KW  - female
KW  - human
KW  - male
KW  - middle aged
KW  - police
KW  - questionnaire
KW  - United Kingdom
PB  - SAGE Publications Ltd
SN  - 00258172 (ISSN)
C2  - 38757607
LA  - English
J2  - Med. Leg. J.
M3  - Article
DB  - Scopus
N1  - Export Date: 21 May 2025; Cited By: 0; Correspondence Address: M.H. Sodergren; Medical Cannabis Research Group, Department of Surgery and Cancer, Imperial College London, United Kingdom; email: m.sodergren@imperial.ac.uk; CODEN: MLJOA
ER  -

TY  - JOUR
AU  - Riemer, S.
TI  - Therapy and Prevention of Noise Fears in Dogs—A Review of the Current Evidence for Practitioners
PY  - 2023
T2  - Animals
VL  - 13
IS  - 23
C7  - 3664
DO  - 10.3390/ani13233664
UR  - https://www.scopus.com/inward/record.uri?eid=2-s2.0-85179183281&doi=10.3390%2fani13233664&partnerID=40&md5=89eabae634b37c51104d0b4a10ca14b7
AD  - Comparative Cognition, Messerli Research Institute, Vetmeduni Vienna, Vienna, 1210, Austria
AB  - Noise fears represent the most common behavioural problem in dogs. This manuscript provides an overview of diverse approaches for alleviating fear of noises in dogs and the supporting evidence. In the treatment of noise fears, both short-term solutions to prevent trauma or the deterioration of fear during unavoidable noise events and longer-term training need to be considered. Environmental management, the provision of incentives (food/play) during noise exposure, and, when indicated, anxiolytic medication, can safeguard dogs’ welfare during noise events. Most “alternative” products (such as nutraceuticals, herbal remedies, pheromones, homeopathy, Bach flowers, and essential oils) are unlikely to be sufficient as monotherapy for noise fears, whereas there is good evidence for the efficacy of several anxiolytic medications. In the longer term, counterconditioning to real-life noises, relaxation training, and desensitisation/counterconditioning using noise recordings have been shown to improve fear of noises in dogs. Preventative training appears to be highly effective in preventing the development of noise fears in puppies and adult dogs. © 2023 by the author.
KW  - anxiolytic medication
KW  - behaviour modification
KW  - behavioural therapy
KW  - counterconditioning
KW  - desensitisation
KW  - dog Canis familiaris
KW  - fear prevention
KW  - noise phobia
KW  - noise sensitivity
KW  - relaxation training
KW  - acepromazine
KW  - adaptil
KW  - alprazolam
KW  - anxiolytic agent
KW  - cannabidiol
KW  - clomipramine
KW  - dexmedetomidine
KW  - essential oil
KW  - fish hydrolysate
KW  - gabapentin
KW  - imepitoin
KW  - Magnolia extract
KW  - nutraceutical
KW  - Phellodendron extract
KW  - pheromone
KW  - plant extract
KW  - protein hydrolysate
KW  - theanine
KW  - trazodone
KW  - unclassified drug
KW  - animal welfare
KW  - anxiety
KW  - audio recording
KW  - auditory masking
KW  - behavior change
KW  - behavior modification
KW  - behavior therapy
KW  - conditioning
KW  - desensitization
KW  - dog
KW  - drug efficacy
KW  - emotion
KW  - feeding
KW  - homeopathy
KW  - incentive
KW  - nonhuman
KW  - phonophobia
KW  - prescription
KW  - psychopharmacology
KW  - relaxation training
KW  - Review
KW  - reward
KW  - safety
PB  - Multidisciplinary Digital Publishing Institute (MDPI)
SN  - 20762615 (ISSN)
LA  - English
J2  - Animals
M3  - Review
DB  - Scopus
N1  - Export Date: 21 May 2025; Cited By: 4; Correspondence Address: S. Riemer; Comparative Cognition, Messerli Research Institute, Vetmeduni Vienna, Vienna, 1210, Austria; email: riemer.stefanie@gmail.com
ER  -

TY  - JOUR
AU  - Berry-Kravis, E.
AU  - Abbeduto, L.
AU  - Hagerman, R.
AU  - Coffey, C.S.
AU  - Cudkowicz, M.
AU  - Erickson, C.A.
AU  - McDuffie, A.
AU  - Hessl, D.
AU  - Ethridge, L.
AU  - Tassone, F.
AU  - Kaufmann, W.E.
AU  - Friedmann, K.
AU  - Bullard, L.
AU  - Hoffmann, A.
AU  - Veenstra-VanderWeele, J.
AU  - Staley, K.
AU  - Klements, D.
AU  - Moshinsky, M.
AU  - Harkey, B.
AU  - Long, J.
AU  - Fedler, J.
AU  - Klingner, E.
AU  - Ecklund, D.
AU  - Costigan, M.
AU  - Huff, T.
AU  - Pearson, B.
TI  - Effects of AFQ056 on language learning in fragile X syndrome
PY  - 2024
T2  - Journal of Clinical Investigation
VL  - 134
IS  - 5
C7  - e171723
DO  - 10.1172/JCI171723
UR  - https://www.scopus.com/inward/record.uri?eid=2-s2.0-85184821825&doi=10.1172%2fJCI171723&partnerID=40&md5=94d1b90ccae6bbb7f2a5dcddacfe3fee
AD  - Departments of Pediatrics, Neurological Sciences, and Anatomy & Cell Biology, Rush University Medical Center, Chicago, IL, United States
AD  - MIND Institute, Department of Psychiatry and Behavioral Sciences, UCD, Sacramento, CA, United States
AD  - MIND Institute, Department of Pediatrics, UCD, Sacramento, CA, United States
AD  - Department of Biostatistics, University of Iowa, Iowa City, IA, United States
AD  - Department of Neurology, Massachusetts General Hospital, Boston, MA, United States
AD  - Division of Child and Adolescent Psychiatry, Cincinnati Children’s Hospital Medical Center, Cincinnati, OH, United States
AD  - Department of Psychology, University of Oklahoma, Norman, Oklahoma, Department of Pediatrics, University of Oklahoma Health Sciences Center, Oklahoma City, OK, United States
AD  - MIND Institute, Department of Biochemistry and Molecular Medicine, UCD, Sacramento, CA, United States
AD  - Department of Human Genetics, Emory University School of Medicine, Atlanta, GA, United States
AD  - College of Nursing, Rush University Medical Center, Chicago, IL, United States
AD  - Departments of Pediatrics and Communication Disorders and Sciences, Rush University Medical Center, Chicago, IL, United States
AD  - Department of Psychiatry, Columbia University, New York State Psychiatric Institute, New York, NY, United States
AB  - BACKGROUND. FXLEARN, the first-ever large multisite trial of effects of disease-targeted pharmacotherapy on learning, was designed to explore a paradigm for measuring effects of mechanism-targeted treatment in fragile X syndrome (FXS). In FXLEARN, the effects of metabotropic glutamate receptor type 5 (mGluR5) negative allosteric modulator (NAM) AFQ056 on language learning were evaluated in 3- to 6-year-old children with FXS, expected to have more learning plasticity than adults, for whom prior trials of mGluR5 NAMs have failed. METHODS. After a 4-month single-blind placebo lead-in, participants were randomized 1:1 to AFQ056 or placebo, with 2 months of dose optimization to the maximum tolerated dose, then 6 months of treatment during which a language-learning intervention was implemented for both groups. The primary outcome was a centrally scored videotaped communication measure, the Weighted Communication Scale (WCS). Secondary outcomes were objective performance-based and parent-reported cognitive and language measures. RESULTS. FXLEARN enrolled 110 participants, randomized 99, and had 91 who completed the placebo-controlled period. Although both groups made language progress and there were no safety issues, the change in WCS score during the placebo-controlled period was not significantly different between the AFQ056 and placebo-treated groups, nor were there any significant between-group differences in change in any secondary measures. CONCLUSION. Despite the large body of evidence supporting use of mGluR5 NAMs in animal models of FXS, this study suggests that this mechanism of action does not translate into benefit for the human FXS population and that better strategies are needed to determine which mechanisms will translate from preclinical models to humans in genetic neurodevelopmental disorders. © 2023, Berry-Kravis et al.
KW  - Adult
KW  - Animals
KW  - Child
KW  - Cleft Palate
KW  - Fragile X Syndrome
KW  - Humans
KW  - Indoles
KW  - Language
KW  - Learning
KW  - Malignant Hyperthermia
KW  - Myotonia Congenita
KW  - Native American myopathy
KW  - Single-Blind Method
KW  - alpha adrenergic receptor stimulating agent
KW  - antidepressant agent
KW  - cannabidiol
KW  - central stimulant agent
KW  - mavoglurant
KW  - melatonin
KW  - neuroleptic agent
KW  - placebo
KW  - serotonin uptake inhibitor
KW  - indole derivative
KW  - mavoglurant
KW  - absence of side effects
KW  - aggression
KW  - agitation
KW  - Article
KW  - attention deficit hyperactivity disorder
KW  - attention disturbance
KW  - automutilation
KW  - behavior disorder
KW  - behavior therapy
KW  - child
KW  - clinical outcome
KW  - communication skill
KW  - controlled study
KW  - developmental language disorder
KW  - diarrhea
KW  - drug dose escalation
KW  - drug dose reduction
KW  - drug dose titration
KW  - drug effect
KW  - drug safety
KW  - drug withdrawal
KW  - enuresis
KW  - exercise
KW  - exploratory research
KW  - female
KW  - follow up
KW  - fragile X syndrome
KW  - gastroenteritis
KW  - head banging
KW  - human
KW  - hyperactivity
KW  - impulse control disorder
KW  - impulsiveness
KW  - insomnia
KW  - intention to treat analysis
KW  - interpersonal communication
KW  - irritability
KW  - language development
KW  - major clinical study
KW  - male
KW  - massage
KW  - maximum tolerated dose
KW  - Mullen scales of early learning
KW  - music therapy
KW  - obsessive compulsive disorder
KW  - occupational therapy
KW  - open study
KW  - otitis media
KW  - parallel design
KW  - perseveration
KW  - physiotherapy
KW  - preschool child
KW  - preschool language scale
KW  - randomized controlled trial
KW  - rating scale
KW  - restlessness
KW  - sensitivity analysis
KW  - side effect
KW  - single blind procedure
KW  - single drug dose
KW  - sleep disorder
KW  - social competence
KW  - social work
KW  - somnolence
KW  - special education
KW  - speech and language rehabilitation
KW  - upper respiratory tract infection
KW  - Vineland Adaptive Behavior Scale
KW  - vomiting
KW  - Weighted Communication Scale
KW  - adult
KW  - animal
KW  - cleft palate
KW  - fragile X syndrome
KW  - language
KW  - learning
KW  - malignant hyperthermia
KW  - Thomsen disease
PB  - American Society for Clinical Investigation
SN  - 00219738 (ISSN)
C2  - 37651202
LA  - English
J2  - J. Clin. Invest.
M3  - Article
DB  - Scopus
N1  - Export Date: 21 May 2025; Cited By: 6; Correspondence Address: E. Berry-Kravis; Chicago, 1725 West Harrison Street, Suite 718, 60612, United States; email: elizabeth_berry-kravis@rush.edu; CODEN: JCINA
ER  -

TY  - JOUR
AU  - Cummings, H.
AU  - Ul Haq, M.Z.
AU  - Dargham, A.
AU  - Shakeel, N.
AU  - Busse, J.W.
AU  - Darzi, A.J.
AU  - Alvarez, E.
TI  - Individuals’ Values and Preferences Regarding Medical Cannabis for Chronic Pain: A Descriptive Qualitative Study
PY  - 2024
T2  - Journal of Pain Research
VL  - 17
SP  - 21
EP  - 34
DO  - 10.2147/JPR.S432823
UR  - https://www.scopus.com/inward/record.uri?eid=2-s2.0-85182388943&doi=10.2147%2fJPR.S432823&partnerID=40&md5=7afcd7c8d1ddd65b46c608743cd853d3
AD  - Department of Health Research Methods, Evidence and Impact, McMaster University, Hamilton, ON, Canada
AD  - Michael G DeGroote Centre for Medicinal Cannabis Research, McMaster University, Hamilton, ON, Canada
AD  - Department of Anesthesia, McMaster University, Hamilton, ON, Canada
AD  - Centre for Health Economics and Policy Analysis (CHEPA), McMaster University, Hamilton, ON, Canada
AB  - Background: Cannabis for medical purposes has been legal in Canada since 2001; however, physicians receive no formal training in this modality, and clinical use of cannabis remains controversial. This study aims to explore the values and preferences of people living with chronic pain (PLwCP) in using medical cannabis for chronic pain to inform guideline development and shared decision-making in clinical practice. Methods: We conducted a descriptive qualitative study using in-depth interviews with PLwCP. Using a deductive/inductive approach, we developed concepts and themes related to values and preferences of PLwCP on their use (or avoidance) of medical cannabis for chronic pain. Results: We interviewed 52 PLwCP, including current medical cannabis users (40), previous users (10) and non-users (2). Most PLwCP who used cannabis therapeutically reported the need for experimentation to determine what cannabis products, routes, and doses worked for them. Perceived benefits of medical cannabis among current users included relief from pain, better sleep, and improved mental health. Reasons for discontinuing use of medical cannabis included lack of improvement in pain or sleep or undesirable side effects. Cannabidiol (CBD) dominant products were reported to result in minimal adverse effects (eg, physical or mental impairment) compared to tetrahydrocannabinol (THC) dominant products. Perceived barriers or facilitators to use included social acceptability, availability or access, cost, and attitudes and knowledge among healthcare providers. Participants noted different routes of cannabis use including oral routes that provided longer-lasting pain relief with a slower onset and inhaled routes with a more rapid onset with shorter-lived effects. Conclusion: Participants’ decisions to use medical cannabis for chronic pain were varied, which suggests these decisions are likely to be sensitive to individuals’ values and preferences. There is a call for further research and information-sharing to help PLwCP understand the complexities of cannabis use for medical purposes, including ideal dosing and timing. Plain Language Summary: In Canada, cannabis for medical reasons has been legal since 2001. It has been used as one of the many strategies for chronic or ongoing pain, but doctors are not given consistent information regarding its use, and existing guidance does not include the patient point of view. We did this study to explore how people living with chronic pain feel about the use of medical cannabis. We asked 52 people living with chronic pain, including current medical cannabis users, previous users, and non-users. We found that many people who used cannabis for their pain had to experiment to determine what cannabis products, routes, and doses worked for them. Benefits of medical cannabis included relief from pain, better sleep, and improved mental health. Reasons for stopping medical cannabis included no to little improvement in pain and/or sleep or the presence of unwanted side effects. Cannabidiol (CBD) products resulted in fewer unwanted effects (eg, physical or mental impairment) compared to tetrahydrocannabinol (THC) products. People discussed different routes of cannabis use including oral routes that provided longer-lasting pain relief but with a slower onset and inhaled routes with a faster onset of relief but with shorter-lived effects. People’s decisions regarding medical cannabis use for chronic pain were varied, suggesting these decisions are likely to be sensitive to individual’s values and preferences. More research is needed to learn what doses, products, and routes work for specific chronic pain conditions. © 2024 Cummings et al.
KW  - Canada
KW  - chronic pain
KW  - guideline
KW  - health services
KW  - medical cannabis
KW  - patient values and preferences
KW  - cannabidiol
KW  - medical cannabis
KW  - tetrahydrocannabinol
KW  - adult
KW  - analgesia
KW  - Article
KW  - body weight loss
KW  - chronic pain
KW  - clinical practice
KW  - coronavirus disease 2019
KW  - female
KW  - human
KW  - increased appetite
KW  - major clinical study
KW  - male
KW  - mental health
KW  - migraine
KW  - muscle cramp
KW  - muscle spasm
KW  - nausea
KW  - pelvic pain
KW  - posttraumatic stress disorder
KW  - questionnaire
KW  - semi structured interview
KW  - shared decision making
KW  - side effect
KW  - social acceptance
KW  - somnolence
KW  - xerostomia
PB  - Dove Medical Press Ltd
SN  - 11787090 (ISSN)
LA  - English
J2  - J. Pain Res.
M3  - Article
DB  - Scopus
N1  - Export Date: 21 May 2025; Cited By: 5; Correspondence Address: E. Alvarez; Department of Health Research Methods, Evidence and Impact, McMaster University, Hamilton, CRL 2nd Floor, 1280 Main Street West, L8S 4K1, Canada; email: alvare@mcmaster.ca
ER  -

TY  - JOUR
AU  - Howard, J.
AU  - Bowtell, M.
AU  - Fisher, Z.
AU  - Tasker, L.H.
AU  - Tree, J.J.
TI  - Can a previously co-designed device be used by others? A service evaluation of the use of the Sativex spray holder for individuals with multiple sclerosis
PY  - 2024
T2  - Disability and Rehabilitation: Assistive Technology
VL  - 19
IS  - 4
SP  - 1700
EP  - 1708
DO  - 10.1080/17483107.2023.2228344
UR  - https://www.scopus.com/inward/record.uri?eid=2-s2.0-85162851174&doi=10.1080%2f17483107.2023.2228344&partnerID=40&md5=9967bcef280404b07e7e49a178d4c5bb
AD  - Department of Psychology, College of Human and Health Sciences, Swansea University, Swansea, United Kingdom
AD  - Rehabilitation Engineering Unit, Swansea Bay University Health Board, Morriston Hospital, Swansea, United Kingdom
AD  - Health and Wellbeing Academy, College of Human and Health Sciences, Swansea University, Swansea, United Kingdom
AD  - Regional Neuropsychology and Community Brain Injury Service, Swansea Bay University Health Board, Morriston Hospital, Swansea, United Kingdom
AB  - Purpose: Co-design has previously been used to design custom assistive devices, involving the end user in the process to ensure the device meets their needs. From devices previously created, designs could be re-used and modified to meet variations in the needs of other individuals with similar clinical needs. This service evaluation explored the re-usability of a holder for helping administer the spray medication Sativex, for individuals with multiple sclerosis. Methods: This evaluation was conducted in a UK based Rehabilitation Engineering NHS department. Five individuals who were currently prescribed Sativex trialled the device and provided feedback to further customise the device. Questionnaires evaluated the satisfaction and impact of the devices provided. The resources to provide the devices were calculated. Results: Three of the five individuals who trialled the Sativex spray holder were using long term. Modifications to the shape of the holder were made due to differences in hand strength and dexterity from the initial user. Results indicated high satisfaction with the device and service provided, with improvements in the individuals’ competence, adaptability and self-esteem. The mean cost of providing and modifying the device was £78.62. Conclusions: The previously co-designed Sativex spray holder was used by other individuals, demonstrating how a co-design framework can be used to identify user needs and modifications to previous designs and then implement design changes. The wider use of the device helped off-set the initial costs associated with co-designing devices. Further work is required to explore how other devices could be modified to meet individual needs. © 2023 Informa UK Limited, trading as Taylor & Francis Group.
KW  - Assistive technology
KW  - co-design
KW  - custom assistive devices
KW  - multiple sclerosis
KW  - Adult
KW  - Cannabidiol
KW  - Dronabinol
KW  - Drug Combinations
KW  - Equipment Design
KW  - Female
KW  - Humans
KW  - Male
KW  - Middle Aged
KW  - Multiple Sclerosis
KW  - Patient Satisfaction
KW  - Self-Help Devices
KW  - Surveys and Questionnaires
KW  - United Kingdom
KW  - cannabidiol
KW  - dronabinol
KW  - nabiximols
KW  - adult
KW  - drug combination
KW  - equipment design
KW  - female
KW  - human
KW  - male
KW  - middle aged
KW  - multiple sclerosis
KW  - patient satisfaction
KW  - questionnaire
KW  - United Kingdom
PB  - Taylor and Francis Ltd.
SN  - 17483107 (ISSN)
C2  - 37354541
LA  - English
J2  - Disabil. Rehabil. Assistive Technol.
M3  - Article
DB  - Scopus
N1  - Export Date: 21 May 2025; Cited By: 2; Correspondence Address: J. Howard; Rehabilitation Engineering Unit, Morriston Hospital, Swansea, SA6 6NL, United Kingdom; email: jonathan.howard2@wales.nhs.uk
ER  -

TY  - JOUR
AU  - Bergmans, R.S.
AU  - Wegryn-Jones, R.
AU  - Klida, C.
AU  - Kurtz, V.
AU  - Thomas, L.
AU  - Williams, D.A.
AU  - Clauw, D.J.
AU  - Kidwell, K.M.
AU  - Bohnert, A.S.B.
AU  - Boehnke, K.F.
TI  - Protocol for a pragmatic trial of Cannabidiol (CBD) to improve chronic pain symptoms among United States Veterans
PY  - 2024
T2  - BMC Complementary Medicine and Therapies
VL  - 24
IS  - 1
C7  - 250
DO  - 10.1186/s12906-024-04558-3
UR  - https://www.scopus.com/inward/record.uri?eid=2-s2.0-85197250623&doi=10.1186%2fs12906-024-04558-3&partnerID=40&md5=8c730024f92db5f10ee60b3d4edf1e65
AD  - Medical School, Department of Anesthesiology, Chronic Pain and Fatigue Research Center, University of Michigan, Ann Arbor, United States
AD  - Medical School, Department of Anesthesiology, University of Michigan, Ann Arbor, United States
AD  - School of Public Health, Biostatistics, University of Michigan, Ann Arbor, United States
AD  - Department of Veterans Affairs, Health Services Research & amp; Development (HSR & amp;D), Center for Clinical Management Research, Ann Arbor, United States
AD  - Medical School, Department of Anesthesiology, University of Michigan, Michigan Psychedelic Center, Ann Arbor, United States
AB  - Background: Chronic pain affects over 100 million Americans, with a disproportionately high number being Veterans. Chronic pain is often difficult to treat and responds variably to medications, with many providing minimal relief or having adverse side effects that preclude use. Cannabidiol (CBD) has emerged as a potential treatment for chronic pain, yet research in this area remains limited, with few studies examining CBD’s analgesic potential. Because Veterans have a high need for improved pain care, we designed a clinical trial to investigate CBD’s effectiveness in managing chronic pain symptoms among Veterans. We aim to determine whether CBD oral solution compared to placebo study medication is associated with greater improvement in the Patient Global Impression of Change (PGIC). Methods: We designed a randomized, double-blind, placebo-controlled, pragmatic clinical trial with 468 participants. Participants will be randomly assigned in a 1:1 ratio to receive either placebo or a CBD oral solution over a 4-week period. The trial is remote via a smartphone app and by shipping study materials, including study medication, to participants. We will compare the difference in PGIC between the CBD and placebo group after four weeks and impacts on secondary outcomes (e.g., pain severity, pain interference, anxiety, suicide ideation, and sleep disturbance). Discussion: Once complete, this trial will be among the largest to date investigating the efficacy of CBD for chronic pain. Findings from this clinical trial will contribute to a greater knowledge of CBD’s analgesic potential and guide further research. Given the relative availability of CBD, our findings will help elucidate the potential of an accessible option for helping to manage chronic pain among Veterans. Trial registration: This protocol is registered at clinicaltrials.gov under study number NCT06213233. © The Author(s) 2024.
KW  - Analgesic
KW  - Cannabinoids
KW  - Cannabis
KW  - Clinical Trial
KW  - Community-engaged research
KW  - Marijuana
KW  - Pain
KW  - Randomized Controlled Trial
KW  - Veteran health
KW  - Adult
KW  - Analgesics
KW  - Cannabidiol
KW  - Chronic Pain
KW  - Double-Blind Method
KW  - Female
KW  - Humans
KW  - Male
KW  - Middle Aged
KW  - Pragmatic Clinical Trials as Topic
KW  - United States
KW  - Veterans
KW  - analgesic agent
KW  - cannabidiol
KW  - cannabis
KW  - placebo
KW  - analgesic agent
KW  - actimetry
KW  - adult
KW  - anxiety
KW  - Article
KW  - cannabis use
KW  - chronic pain
KW  - cognitive defect
KW  - controlled study
KW  - double blind procedure
KW  - employment status
KW  - fatigue
KW  - female
KW  - fibromyalgia
KW  - follow up
KW  - food insecurity
KW  - heart rate
KW  - household income
KW  - housing instability
KW  - human
KW  - Lennox Gastaut syndrome
KW  - major clinical study
KW  - male
KW  - neuropathic pain
KW  - numeric rating scale
KW  - pain intensity
KW  - pain severity
KW  - physical activity
KW  - pragmatic trial
KW  - protocol
KW  - quality control
KW  - quality of life
KW  - randomized controlled trial
KW  - risk factor
KW  - seizure
KW  - self report
KW  - severe myoclonic epilepsy in infancy
KW  - sleep disorder
KW  - sleep time
KW  - social determinants of health
KW  - social support
KW  - suicidal ideation
KW  - veteran
KW  - videoconferencing
KW  - chronic pain
KW  - drug therapy
KW  - middle aged
KW  - randomized controlled trial (topic)
KW  - United States
PB  - BioMed Central Ltd
SN  - 26627671 (ISSN)
C2  - 38951902
LA  - English
J2  - BMC Compl. Med.Therapies
M3  - Article
DB  - Scopus
N1  - Export Date: 21 May 2025; Cited By: 3; Correspondence Address: K.F. Boehnke; Medical School, Department of Anesthesiology, Chronic Pain and Fatigue Research Center, University of Michigan, Ann Arbor, United States; email: kboehnke@med.umich.edu
ER  -

TY  - JOUR
AU  - Choi, N.G.
AU  - Marti, C.N.
AU  - Choi, B.Y.
TI  - Perceived Risk of Binge Drinking among Older Alcohol Users: Associations with Alcohol Use Frequency, Binge Drinking, Alcohol Use Disorder, and Alcohol Treatment Use
PY  - 2024
T2  - International Journal of Environmental Research and Public Health
VL  - 21
IS  - 8
C7  - 1081
DO  - 10.3390/ijerph21081081
UR  - https://www.scopus.com/inward/record.uri?eid=2-s2.0-85202640865&doi=10.3390%2fijerph21081081&partnerID=40&md5=b88b792591d82e6e7422a20ca7cc8425
AD  - Steve Hicks School of Social Work, University of Texas at Austin, 1925 San Jacinto Blvd, Austin, 78712, TX, United States
AD  - Department of Emergency Medicine, Philadelphia College of Osteopathic Medicine and BayHealth, Dover, 19901, DE, United States
AB  - Despite the high prevalence of alcohol use and binge drinking among older adults, little research has been conducted on the association between their alcohol risk perception and alcohol use patterns. Using data on past-year alcohol users aged 50 and older (N = 6693) in the 2022 National Survey on Drug Use and Health, we examined the (1) associations between risk perception of binge alcohol use 1–2 times a week and alcohol use frequency, binge use frequency, and alcohol use disorder (AUD), and (2) the association between alcohol treatment use and risk perception. About 40% of past-year alcohol users perceived great risk of binge alcohol use 1–2 times a week, and 27% of past-year users had binge drinking in the past month. Multivariable analyses showed the negative association between great risk perception and alcohol use frequency (IRR = 0.60, 95%CI = 0.48–0.74 for daily use) and past-month binge alcohol use (IRR = 0.33, 95%CI = 0.19–0.57 for 6–19 days of binge use). The odds of great risk perception were also lower among those with mild AUD. Risk perception was not significantly associated with alcohol treatment. The lower likelihood of risk perception among problematic alcohol users and low treatment use is concerning. Education and interventions to reduce harm from alcohol are needed. © 2024 by the authors.
KW  - alcohol risk perception
KW  - alcohol treatment
KW  - alcohol use disorder
KW  - binge drinking
KW  - Aged
KW  - Aged, 80 and over
KW  - Alcohol Drinking
KW  - Alcoholism
KW  - Binge Drinking
KW  - Female
KW  - Humans
KW  - Male
KW  - Middle Aged
KW  - Perception
KW  - antidepressant agent
KW  - cannabidiol
KW  - adult
KW  - alcohol consumption
KW  - risk perception
KW  - adult
KW  - aged
KW  - alcohol treatment
KW  - alcoholism
KW  - Article
KW  - binge drinking
KW  - cannabis use
KW  - confidence interval
KW  - cross-sectional study
KW  - female
KW  - frequency
KW  - health behavior
KW  - health care personnel
KW  - health insurance
KW  - Hispanic
KW  - human
KW  - human experiment
KW  - incidence rate ratio
KW  - major clinical study
KW  - male
KW  - mental disease
KW  - middle aged
KW  - multivariable analysis
KW  - physical activity
KW  - prevalence
KW  - questionnaire
KW  - risk factor
KW  - self report
KW  - smoking
KW  - substance use
KW  - tobacco dependence
KW  - drinking behavior
KW  - epidemiology
KW  - perception
KW  - very elderly
PB  - Multidisciplinary Digital Publishing Institute (MDPI)
SN  - 16617827 (ISSN)
C2  - 39200690
LA  - English
J2  - Int. J. Environ. Res. Public Health
M3  - Article
DB  - Scopus
N1  - Export Date: 21 May 2025; Cited By: 0; Correspondence Address: N.G. Choi; Steve Hicks School of Social Work, University of Texas at Austin, Austin, 1925 San Jacinto Blvd, 78712, United States; email: nchoi@austin.utexas.edu
ER  -

TY  - JOUR
AU  - Chen, H.
AU  - Hoi, M.P.M.
AU  - Lee, S.M.Y.
TI  - Medicinal plants and natural products for treating overactive bladder
PY  - 2024
T2  - Chinese Medicine (United Kingdom)
VL  - 19
IS  - 1
C7  - 56
DO  - 10.1186/s13020-024-00884-3
UR  - https://www.scopus.com/inward/record.uri?eid=2-s2.0-85188796227&doi=10.1186%2fs13020-024-00884-3&partnerID=40&md5=181e1382b044fe0bf299ca128b6268ae
AD  - State Key Laboratory of Quality Research in Chinese Medicine, Institute of Chinese Medical Science, University of Macau, Macao
AD  - Department of Pharmaceutical Sciences, Faculty of Health Sciences, University of Macau, Macao
AD  - Department of Food Science and Nutrition, The Hong Kong Polytechnic University, Hong Kong
AB  - Background: Overactive bladder (OAB) presents a high prevalence of 16–18% worldwide. The pathophysiology of OAB is still poorly understood while effective therapy or countermeasure are very limited. On the other hand, medicinal plants and herbal remedies have been utilized for treating lower urinary tract symptoms (LUTS) in both Eastern and Western cultures since ancient times. In recent years, accumulating progress has also been made in OAB treatment research by using medicinal plants. Methods: Relevant literature on the studies of medicinal plants and herbs used to treat OAB was reviewed. The medicinal plants were summarized and categorized into two groups, single-herb medications and herbal formulations. Results: The present review has summarized current understanding of OAB’s pathophysiology, its available treatments and new drug targets. Medicinal plants and natural products which have been used or have shown potential for OAB treatment were updated and comprehensively categorized. Studies on a wide variety of medicinal plants showed promising results, although only a few phytochemicals have been isolated and identified. Until now, none of these herbal compounds have been further developed into clinical therapeutics for OAB. Conclusions: This review provides the basis for discovering and designing new phytopharmaceutical candidates with effective and well-tolerated properties to treat OAB. Increasing evidences indicate new strategies with alternative herbal treatment for OAB have high efficacy and safety, showing great promise for their clinical use. Future studies in a rigorously designed controlled manner will be beneficial to further support the eligibility of herbal treatment as OAB therapeutics. © The Author(s) 2024.
KW  - Medicinal plants
KW  - Natural products
KW  - Overactive bladder
KW  - 3 O coumaroyl 2,23 dihydroxy oleanolic acid
KW  - 3,4 secoisopimar 4(18),7,15 triene 3 oic acid
KW  - 7 O methyleriodictyol
KW  - astragaloside I
KW  - beta 3 adrenergic receptor stimulating agent
KW  - botulinum toxin A
KW  - buzhong yiqi
KW  - cannabidiol
KW  - capsaicin
KW  - Chinese drug
KW  - cholinergic receptor blocking agent
KW  - choreito
KW  - cyclic AMP
KW  - cyclic GMP
KW  - daidzein
KW  - epigallocatechin gallate
KW  - eviprostat
KW  - fangjihuangqi tang
KW  - flavonoid
KW  - genistein
KW  - genitourinary agent
KW  - goshajinkigan
KW  - granu fink femina
KW  - guanylate cyclase
KW  - hachimijiogan
KW  - isosamidin
KW  - isosilybin A
KW  - isosilybin B
KW  - izalpinin
KW  - kubiker
KW  - large conductance calcium activated potassium channel
KW  - muscarinic receptor blocking agent
KW  - natural product
KW  - nitric oxide
KW  - ojayeonjong hwan
KW  - oleanolic aldehyde
KW  - phytochemical
KW  - plant medicinal product
KW  - pomolic acid
KW  - purinergic P2X3 receptor
KW  - resiniferatoxin
KW  - resveratrol
KW  - rhynchophylline
KW  - sang piao xiao san
KW  - silicristin
KW  - silidianin
KW  - silybin A
KW  - silybin B
KW  - small conductance calcium activated potassium channel
KW  - suo quan wan
KW  - transforming growth factor beta
KW  - unclassified drug
KW  - urox
KW  - ursolic acid
KW  - uvaol
KW  - vanilloid receptor
KW  - wenglitong
KW  - wuzi yanzong wan
KW  - Achyranthes
KW  - Achyranthes japonica
KW  - Aconitum carmichaelii
KW  - Acorus gramineus
KW  - Actaea
KW  - Alisma
KW  - Alisma orientale
KW  - Alpinia oxyphylla
KW  - Anacardiaceae
KW  - Angelica
KW  - Angelica sinensis
KW  - Apiaceae
KW  - Artemisia
KW  - Artemisia monosperma
KW  - Artemisia vulgaris
KW  - Aspalathus
KW  - Aspalathus linaeris
KW  - Asteraceae
KW  - Astragalus membranaceus
KW  - Atractylodes
KW  - Atractylodes macrocephala
KW  - behavior therapy
KW  - bladder training
KW  - Bletilla
KW  - Bletilla striata
KW  - blueberry
KW  - Bridelia ferruginea
KW  - Bryophyllum pinnatum
KW  - Bupleurum chinense
KW  - Camellia sinensis
KW  - Cananga
KW  - Cananga odorata
KW  - Cannabis sativa
KW  - Capsicum annuum
KW  - Carapax Testudinis Plastrum
KW  - Chimaphila umbellata
KW  - Chinese medicine
KW  - Cimicifuga foetida
KW  - Cinnamomum zeylanicum
KW  - Citrus
KW  - Citrus depressa
KW  - Clematis
KW  - Clematis armandii
KW  - Coix lacryma-jobi
KW  - Cornus officinalis
KW  - Crataeva nurvala
KW  - Cucurbita maxima
KW  - Cucurbita pepo
KW  - Cuscuta chinensis
KW  - Cyclotrichium niveum
KW  - Dioscorea oppositifolia
KW  - drug efficacy
KW  - drug formulation
KW  - drug safety
KW  - drug structure
KW  - drug targeting
KW  - drug tolerability
KW  - Equisetum
KW  - Equisetum arvense
KW  - Euphorbia
KW  - Euphorbia resinifera
KW  - Fabaceae
KW  - Fossilia Ossis Mastodi
KW  - Fritillaria thunbergii
KW  - Galium aparine
KW  - Ganoderma lucidum
KW  - Gardenia jasminoides
KW  - ginger
KW  - ginseng
KW  - Glycyrrhiza
KW  - Glycyrrhiza uralensis
KW  - grape
KW  - Hippophae rhamnoides
KW  - human
KW  - Humulus lupulus
KW  - Hypericum perforatum
KW  - Inula
KW  - Inula japonica
KW  - Lamiaceae
KW  - lifestyle modification
KW  - Lindera
KW  - Lindera aggregata
KW  - Lonicera japonica
KW  - Lycium chinense
KW  - Lycopi Herba
KW  - maize
KW  - mandarin
KW  - Mantidae
KW  - Mantidis ootheca
KW  - medicinal plant
KW  - Mineralium Viridianum
KW  - nerve stimulation
KW  - nonhuman
KW  - overactive bladder
KW  - Paeonia suffruticosa
KW  - pathophysiology
KW  - pelvic floor muscle training
KW  - percutaneous tibial nerve stimulation
KW  - Perilla frutescens
KW  - Peucedanum japonicum
KW  - Plantago asiatica
KW  - Polygala tenuifolia
KW  - Polygonum capsicatum
KW  - Polyporus umbellatus
KW  - Populus tremula
KW  - Potentilla chinensis
KW  - Puerariae lobatae
KW  - Pulsatilla
KW  - Pulsatilla pratensis
KW  - quality of life
KW  - Rehmannia glutinosa
KW  - Review
KW  - Rheum officinale
KW  - Rhois aromatica
KW  - Rhus aromatica
KW  - Rosaceae
KW  - Rubiaceae
KW  - Rubus
KW  - Rubus coreanus
KW  - Sabal
KW  - sacral nerve stimulation
KW  - Salvia cinnabarina
KW  - Schisandra chinensis
KW  - Silybum marianum
KW  - Solidaginis virgaurea
KW  - soybean
KW  - Stephania tetrandra
KW  - tomato
KW  - Triticum aestivum
KW  - Uncaria
KW  - Uncariae Ramulus Cum Uncis
KW  - Vanilla planifolia
KW  - Wolfiporia cocos
KW  - Ziziphus
KW  - Ziziphus zizyphus
PB  - BioMed Central Ltd
SN  - 17498546 (ISSN)
LA  - English
J2  - Chin. Med
M3  - Review
DB  - Scopus
N1  - Export Date: 21 May 2025; Cited By: 1; Correspondence Address: S.M.Y. Lee; State Key Laboratory of Quality Research in Chinese Medicine, Institute of Chinese Medical Science, University of Macau, Macao; email: simon-my.lee@polyu.edu.hk
ER  -

TY  - JOUR
AU  - Shekhar, N.
AU  - Tyagi, S.
AU  - Thakur, A.K.
TI  - Alternative Approaches for the Management of Autism: A Narrative Review
PY  - 2024
T2  - Current Psychiatry Research and Reviews
VL  - 20
IS  - 1
SP  - 14
EP  - 36
DO  - 10.2174/2666082219666230106143424
UR  - https://www.scopus.com/inward/record.uri?eid=2-s2.0-85186482099&doi=10.2174%2f2666082219666230106143424&partnerID=40&md5=2fc99d70c3679470dd7cb17a08c75a42
AD  - Neuropharmacology Research Laboratory, School of Pharmaceutical Sciences, Delhi Pharmaceutical Sciences and Research University, New Delhi, 110 017, India
AB  - Autism, a neurodevelopment disorder that was regarded as insignificant in the past is thereby now recognized as a major problem with an increasing prevalence over the past 50 years affecting 1 out of every 160 children worldwide. Recent accumulating evidence indicates that autism is a consequence of the fusion of environmental, genetic, and epigenetic components. Due to the lack of effective pharmacotherapy, alternative approaches are being explored for their beneficial effect on autistic symptoms. A literature review was performed identifying previously published clinical studies that were set up as an alternative therapy for alleviating the symptoms of autism. The data were collected from PubMed and Google Scholar databases. A total of 13 kinds of interventions including video modelling, play therapy, music therapy, yoga, social skills training, sensory integration (SIT), scalp acupuncture, medical clowning, animal-assisted activity, theatre-based intervention, Tai Chu Chuan training, novel mattress technology, and magnetic resonance imaging were found to be affecting the symptoms associated with autism. From sufficient clinical evidence, it was estimated that alternative approaches such as music therapy and play therapy have the most beneficial effect in mitigating the symptoms to an extent. © 2024 Bentham Science Publishers.
KW  - alternative approaches
KW  - Autism
KW  - medical clowning
KW  - play intervention
KW  - social skill training
KW  - video modelling
KW  - acetylcysteine
KW  - arbaclofen
KW  - bumetanide
KW  - cannabidiol
KW  - cannabidivarin
KW  - cariprazine
KW  - central depressant agent
KW  - dexmedetomidine
KW  - folinic acid
KW  - gabapentin
KW  - interleukin 6
KW  - ketamine
KW  - levoleucovorin
KW  - lisdexamfetamine
KW  - memantine
KW  - mesylic acid
KW  - monocyte chemotactic protein 1
KW  - oxytocin
KW  - pregnenolone
KW  - propranolol
KW  - sertraline
KW  - somatomedin C
KW  - sulforaphane
KW  - vasopressin
KW  - acupressure
KW  - acupuncture
KW  - alternative medicine
KW  - attention deficit hyperactivity disorder
KW  - autism
KW  - Autism Diagnostic Observation Schedule
KW  - depression
KW  - developmental delay
KW  - human
KW  - language ability
KW  - medical clowning
KW  - music therapy
KW  - narrative
KW  - novel  mattress   technology
KW  - nuclear magnetic resonance imaging
KW  - pet therapy
KW  - play therapy
KW  - prevalence
KW  - psychiatric treatment
KW  - psychotherapy
KW  - review
KW  - Review
KW  - schizophrenia
KW  - sensory  integration
KW  - social competence
KW  - social interaction
KW  - social support
KW  - Tai  Chu  Chuan  training
KW  - technology
KW  - theatre based intervention
KW  - training
KW  - videorecording
KW  - yoga
PB  - Bentham Science Publishers
SN  - 26660822 (ISSN)
LA  - English
J2  - Curr. Psychiatry. Res.and Rev
M3  - Review
DB  - Scopus
N1  - Export Date: 21 May 2025; Cited By: 2; Correspondence Address: A.K. Thakur; Neuropharmacology Research Laboratory, School of Pharmaceutical Sciences, Delhi Pharmaceutical Sciences and Research University, New Delhi, 110 017, India; email: ajit.thakur@dpsru.edu.in
ER  -

TY  - JOUR
AU  - Isenmann, E.
AU  - Lachenmeier, D.W.
AU  - Flenker, U.
AU  - Lesch, A.
AU  - Veit, S.
AU  - Diel, P.
TI  - Short-term repeated oral intake of low dose cannabidiol: effects on liver enzyme activity and creatinine concentration during intense exercise
PY  - 2025
T2  - Archives of Toxicology
VL  - 99
IS  - 2
C7  - 113799
SP  - 815
EP  - 824
DO  - 10.1007/s00204-024-03904-1
UR  - https://www.scopus.com/inward/record.uri?eid=2-s2.0-85211431927&doi=10.1007%2fs00204-024-03904-1&partnerID=40&md5=aa949c2eee5bf20e2a982551cb3138d7
AD  - Department of Molecular and Cellular Sports Medicine, Institute for Cardiovascular Research and Sports Medicine, German Sport University Cologne, Cologne, Germany
AD  - Department of Fitness and Health, IST Hochschule of Applied Sciences, Düsseldorf, Germany
AD  - Chemical and Veterinary Investigation Agency (CVUA), Karlsruhe, 76187, Germany
AB  - The side effects and safety of cannabidiol (CBD) products are currently discussed in different contexts. Of all adverse effects, hepatotoxic effects have been reported most frequently in previous studies. However, the threshold for liver toxicity of CBD in humans is uncertain due to the lack of adequately designed studies in humans below the lowest observed adverse effect level (LOAEL) of 300 mg/day. In a randomised, three-arm, double-blind, crossover study, the effects of two CBD products (oil and solubilisate (solu) containing 60 mg CBD) were investigated during a high-intensity exercise protocol. Seventeen well-trained subjects (26±4 years, 181±5 cm, 85.6±9.4 kg) participated in the intervention. All subjects were healthy and had no physiological or psychological injuries. Participants were divided into advanced (Ad) and highly advanced (Hi) athletes … They consumed 60 mg of the compound in each microcycle over 7 days. To evaluate possible effects of short-term repeated use of 60 mg CBD on oxaloacetate transaminase (GOT), glutamate pyruvate transaminase (GPT), gamma-glutamyl transferase (GGT) and creatinine (CREA) were analysed before and after each microcycle. GOT increased significantly in both performance levels of the placebo groups (Ad: p≤0.001; Hi: p=0.003). This increase was significantly reduced in the Ad group by both CBD oil (p=0.050, ES=0.66) and CBD solu (p=0.027; ES=0.75). GPT also increased significantly in both placebo groups (Ad: p≤0.001; Hi: p=0.032). This increase was significantly reduced in the Ad group by both CBD oil (p=0.027; ES=0.75) and CBD solu (p=0.023; ES=0.77). These effects were not observed in the Hi group for either parameter. Our results show that short-term repeated use of 60 mg CBD can inhibit exercise-induced liver activity. Furthermore, under the conditions of the present study, there was no evidence for hepatotoxic effects of oral intake of CBD at 60 mg for seven days. Nevertheless, despite the inhibitory effect on exercise-induced liver activity, the study provides evidence for the pharmacological effects of CBD on the liver even at low CBD dose and does not exclude adverse effects in sensitive individuals. © The Author(s), under exclusive licence to Springer-Verlag GmbH Germany, part of Springer Nature 2024.
KW  - Cannabidiol
KW  - Exercise
KW  - Kidney function
KW  - Liver function
KW  - Toxicity
KW  - Administration, Oral
KW  - Adult
KW  - Alanine Transaminase
KW  - Aspartate Aminotransferases
KW  - Cannabidiol
KW  - Creatinine
KW  - Cross-Over Studies
KW  - Double-Blind Method
KW  - Exercise
KW  - Female
KW  - gamma-Glutamyltransferase
KW  - Humans
KW  - Liver
KW  - Male
KW  - Young Adult
KW  - alanine aminotransferase
KW  - aminotransferase
KW  - cannabidiol
KW  - creatinine
KW  - gamma glutamyltransferase
KW  - liver enzyme
KW  - oxaloacetic acid
KW  - placebo
KW  - alanine aminotransferase
KW  - aspartate aminotransferase
KW  - cannabidiol
KW  - creatinine
KW  - gamma glutamyltransferase
KW  - adult
KW  - Article
KW  - athlete
KW  - controlled study
KW  - creatinine blood level
KW  - crossover procedure
KW  - double blind procedure
KW  - drug effect
KW  - enzyme activity
KW  - female
KW  - high intensity exercise
KW  - human
KW  - human experiment
KW  - kidney function
KW  - liver function
KW  - liver toxicity
KW  - low drug dose
KW  - lowest-observed-adverse-effect concentration
KW  - male
KW  - normal human
KW  - randomized controlled trial
KW  - blood
KW  - crossover procedure
KW  - enzymology
KW  - exercise
KW  - liver
KW  - metabolism
KW  - oral drug administration
KW  - young adult
PB  - Springer Science and Business Media Deutschland GmbH
SN  - 03405761 (ISSN)
C2  - 39630203
LA  - English
J2  - Arch. Toxicol.
M3  - Article
DB  - Scopus
N1  - Export Date: 21 May 2025; Cited By: 0; Correspondence Address: P. Diel; Department of Molecular and Cellular Sports Medicine, Institute for Cardiovascular Research and Sports Medicine, German Sport University Cologne, Cologne, Germany; email: diel@dshs-koeln.de; CODEN: ARTOD
ER  -

TY  - JOUR
AU  - D’Andre, S.
AU  - Novotny, P.
AU  - Walters, C.
AU  - Lewis-Peters, S.
AU  - Thomé, S.
AU  - Tofthagen, C.S.
AU  - Giridhar, K.V.
AU  - Loprinzi, C.
TI  - Topical Cannabidiol for Established Chemotherapy-Induced Neuropathy: A Pilot Randomized Placebo-Controlled Trial
PY  - 2024
T2  - Cannabis and Cannabinoid Research
VL  - 9
IS  - 6
SP  - e1556
EP  - e1564
DO  - 10.1089/can.2023.0253
UR  - https://www.scopus.com/inward/record.uri?eid=2-s2.0-85199042208&doi=10.1089%2fcan.2023.0253&partnerID=40&md5=857133008fb8470f2d8fe56e99a13cf8
AD  - Department of Medical Oncology, Mayo Clinic, Rochester, MN, United States
AD  - Department of Statistics, Mayo Clinic, Rochester, MN, United States
AD  - Department of Pharmacy, Mayo Clinic, Rochester, MN, United States
AD  - Department of Nursing, Mayo Clinic, Rochester, MN, United States
AD  - Department of Nursing, Mayo Clinic, Jacksonville, FL, United States
AB  - Background: Patients have been known to use cannabinoids for treating established chemotherapy-induced peripheral neuropathy (CIPN) based on anecdotal information and retrospective reports suggesting that such might be beneficial. In response, a double-blinded, placebo-controlled, randomized, pilot clinical trial was developed to evaluate whether resultant data would support a phase III trial for testing whether a cannabidiol (CBD) cream might improve CIPN. Methods: Forty patients with established CIPN were randomized, in a double-blinded manner, to topical CBD or a placebo cream. The study product was applied for 2 weeks, followed by a crossover for 2 weeks. Neuropathy was evaluated using the European Organization of Research and Treatment of Cancer (EORTC)–CIPN20, the Chemotherapy-Induced Peripheral Neuropathy Assessment Tool, and the Global Impression of Change instruments. Side effects were recorded by symptom diaries. Results: The EORTC-CIPN20 scores were similar in the patients receiving CBD versus the placebo. Likewise, the toxicity scores were similar in patients who received the CBD versus the placebo. Conclusions: This pilot trial did not support that the studied CBD isolate cream improved painful established CIPN. It was well tolerated overall. © Mary Ann Liebert, Inc.
KW  - cannabidiol
KW  - chemotherapy-induced neuropathy
KW  - clinical trial
KW  - topical
KW  - cannabidiol
KW  - adult
KW  - Article
KW  - autonomic neuropathy
KW  - blister
KW  - chemotherapy-induced peripheral neuropathy
KW  - clinical article
KW  - controlled study
KW  - cream
KW  - crossover procedure
KW  - double blind procedure
KW  - exercise
KW  - female
KW  - human
KW  - leisure
KW  - male
KW  - middle aged
KW  - motor neuropathy
KW  - pilot study
KW  - randomized controlled trial
KW  - rash
KW  - skin irritation
KW  - sleep
KW  - standing
KW  - walking
PB  - Mary Ann Liebert Inc.
SN  - 23788763 (ISSN)
C2  - 39016024
LA  - English
J2  - Cannabis and Cannabinoid Res.
M3  - Article
DB  - Scopus
N1  - Export Date: 21 May 2025; Cited By: 2; Correspondence Address: S. D’Andre; Department of Medical Oncology, Mayo Clinic, Rochester, 200 First Street SW, 55905, United States; email: dandre.stacy@mayo.edu
ER  -

TY  - JOUR
AU  - Carson, R.
AU  - Stredny, C.M.
TI  - Severe, Refractory Seizures: New-Onset Refractory Status Epilepticus and Febrile Infection-Related Epilepsy Syndrome
PY  - 2024
T2  - Medical Clinics of North America
VL  - 108
IS  - 1
SP  - 201
EP  - 213
DO  - 10.1016/j.mcna.2023.05.020
UR  - https://www.scopus.com/inward/record.uri?eid=2-s2.0-85166256407&doi=10.1016%2fj.mcna.2023.05.020&partnerID=40&md5=326df38cc4000ab100d22f54c9473f5b
AD  - Department of Neurology, Boston Children's Hospital, Harvard Medical School, Boston, MA, United States
AD  - Division of Epilepsy and Clinical Neurophysiology, Program in Neuroimmunology, Department of Neurology, Boston Children's Hospital, Harvard Medical School, 300 Longwood Avenue, Boston, 02115, MA, United States
KW  - Epilepsy
KW  - FIRES
KW  - NORSE
KW  - Refractory status epilepticus
KW  - Seizure
KW  - Encephalitis
KW  - Epilepsy
KW  - Epileptic Syndromes
KW  - Humans
KW  - Seizures
KW  - Status Epilepticus
KW  - anakinra
KW  - anticonvulsive agent
KW  - canakinumab
KW  - cannabidiol
KW  - cytokine
KW  - dexamethasone
KW  - gamma interferon
KW  - immunoglobulin
KW  - interleukin 6
KW  - interleukin 8
KW  - ketamine
KW  - macrophage inflammatory protein 1alpha
KW  - midazolam
KW  - monocyte chemotactic protein 1
KW  - pentobarbital
KW  - rituximab
KW  - steroid
KW  - tocilizumab
KW  - acute disease
KW  - autoimmune encephalitis
KW  - brain biopsy
KW  - brain damage
KW  - cerebrospinal fluid
KW  - clinical feature
KW  - clinical outcome
KW  - cognitive defect
KW  - cognitive rehabilitation
KW  - continuous infusion
KW  - differential diagnosis
KW  - disease severity
KW  - electroencephalography
KW  - encephalitis
KW  - epilepsy
KW  - febrile infection related epilepsy syndrome
KW  - genetic disorder
KW  - human
KW  - idiopathic epilepsy
KW  - immunotherapy
KW  - inborn error of metabolism
KW  - infectious encephalitis
KW  - inflammatory encephalitis
KW  - ketogenic diet
KW  - long term care
KW  - medical history
KW  - metabolic disorder
KW  - morbidity
KW  - motor rehabilitation
KW  - neurorehabilitation
KW  - neurotoxicity
KW  - new onset refractory status epilepticus
KW  - nonhuman
KW  - nuclear magnetic resonance imaging
KW  - pathophysiology
KW  - plasma exchange
KW  - prodromal symptom
KW  - prognosis
KW  - protein blood level
KW  - protein cerebrospinal fluid level
KW  - refractory disease
KW  - Review
KW  - seizure
KW  - encephalitis
KW  - epilepsy
KW  - epileptic state
PB  - W.B. Saunders
SN  - 00257125 (ISSN)
C2  - 37951651
LA  - English
J2  - Med. Clin. North Am.
M3  - Review
DB  - Scopus
N1  - Export Date: 21 May 2025; Cited By: 3; Correspondence Address: C.M. Stredny; Boston Children's Hospital, Boston, 300 Longwood Avenue, Fegan 11, 02115, United States; email: coral.stredny@childrens.harvard.edu; CODEN: MCNAA
ER  -

TY  - JOUR
AU  - Swenson, K.
TI  - Cannabis for morning sickness: areas for intervention to decrease cannabis consumption during pregnancy
PY  - 2023
T2  - Journal of Cannabis Research
VL  - 5
IS  - 1
C7  - 22
DO  - 10.1186/s42238-023-00184-x
UR  - https://www.scopus.com/inward/record.uri?eid=2-s2.0-85161970575&doi=10.1186%2fs42238-023-00184-x&partnerID=40&md5=2f2f29e5ad09bb45ae366147db6bd0f9
AD  - Department of Pediatrics, Section of Developmental Biology, University of Colorado Anschutz Medical Campus, 12800 E 19th Avenue, RC1 North MS 8313, Aurora, 80045, CO, United States
AB  - Background: Cannabis use during pregnancy is increasing, with 19–22% of patients testing positive at delivery in Colorado and California. Patients report using cannabis to alleviate their nausea and vomiting, anxiety, and pain. However, preclinical and clinical data highlight harmful effects to offspring physiology and behavior following fetal cannabis exposure. This narrative review identifies potential areas for intervention to decrease cannabis consumption during pregnancy. Methods: A combination of keywords, including “cannabis”, “cannabis”, “weed”, “pregnancy”, “morning sickness”, “child protective services”, and “budtender” were searched in databases such as PubMed and Google Scholar, as well as in social media forums, governmental webpages, and other publicly available sources. Results: The literature search identified several areas for intervention to reduce cannabis use during pregnancy, including physician and pharmacist training, engagement with pregnant patients, regulation of dispensary workers, and the role of child protective services. Discussion: This comprehensive review identifies multiple areas for improvement to benefit pregnant patients. Recommendations are independent and can be implemented simultaneously by the identified groups. Limitations of this research includes the relatively limited availability of data focused specifically on cannabis consumption during pregnancy and the complexity of the sociopolitical field of substance use during pregnancy. Conclusions: Cannabis consumption during pregnancy is increasing and causes harm to the developing fetus. To educate pregnant patients about these risks, we must address the gaps in education from multiple contact points. © 2023, The Author(s).
KW  - Cannabidiol
KW  - Cannabis
KW  - Marijuana
KW  - Morning sickness
KW  - Pregnancy
KW  - cannabinoid
KW  - cannabis
KW  - medical cannabis
KW  - recreational drug
KW  - antiemetic activity
KW  - anxiety
KW  - appetite
KW  - birthing position
KW  - breast feeding
KW  - cannabis use
KW  - child protection
KW  - clinical effectiveness
KW  - clinical research
KW  - clinical study
KW  - clinician
KW  - continuing education
KW  - data base
KW  - drug exposure
KW  - drug labeling
KW  - drug legislation
KW  - drug packaging
KW  - drug safety
KW  - fear
KW  - female
KW  - first trimester pregnancy
KW  - funding
KW  - gestational age
KW  - government
KW  - health behavior
KW  - health care
KW  - health hazard
KW  - high risk behavior
KW  - human
KW  - insomnia
KW  - labor induction
KW  - legal aspect
KW  - licensing
KW  - medical education
KW  - medical school
KW  - mental stress
KW  - morning sickness
KW  - nausea
KW  - nonhuman
KW  - nursing care
KW  - obstetrician
KW  - obstetrics
KW  - patient harm
KW  - pharmaceutical care
KW  - pharmacist
KW  - physician
KW  - physiological process
KW  - politics
KW  - practice guideline
KW  - pregnancy
KW  - prescription
KW  - progeny
KW  - public health
KW  - puerperium
KW  - racism
KW  - Review
KW  - screening test
KW  - social media
KW  - social status
KW  - socioeconomics
KW  - study
KW  - substance use
KW  - symptom
KW  - time to treatment
KW  - toxicity testing
KW  - vomiting
KW  - vulnerable population
PB  - BioMed Central Ltd
SN  - 25225782 (ISSN)
LA  - English
J2  - J.Cannabis Res.
M3  - Review
DB  - Scopus
N1  - Export Date: 21 May 2025; Cited By: 6; Correspondence Address: K. Swenson; Department of Pediatrics, Section of Developmental Biology, University of Colorado Anschutz Medical Campus, Aurora, 12800 E 19th Avenue, RC1 North MS 8313, 80045, United States; email: Karli.Swenson@CUAnschutz.edu
ER  -

TY  - JOUR
AU  - Mahar, A.R.
AU  - Chavarro, J.E.
TI  - Substance Use and Cardiovascular Health in Pre-Conception Care: Surprising Findings!
PY  - 2024
T2  - Paediatric and Perinatal Epidemiology
VL  - 38
IS  - 8
SP  - 677
EP  - 678
DO  - 10.1111/ppe.13145
UR  - https://www.scopus.com/inward/record.uri?eid=2-s2.0-85210583155&doi=10.1111%2fppe.13145&partnerID=40&md5=bd55bdd6eed3afafa6d9de39c8603161
AD  - Departments of Epidemiology and Nutrition, Harvard T.H. Chan School of Public Health, Boston, MA, United States
KW  - cannabidiol
KW  - cannabinoid 1 receptor
KW  - cannabinoid 2 receptor
KW  - cholesterol
KW  - dronabinol
KW  - glucose
KW  - alcohol consumption
KW  - blood pressure
KW  - body mass
KW  - cannabis use
KW  - cholesterol blood level
KW  - coffee consumption
KW  - diet
KW  - fasting blood glucose level
KW  - first trimester pregnancy
KW  - health hazard
KW  - heart muscle contractility
KW  - heart muscle oxygen consumption
KW  - heart rate
KW  - human
KW  - legal aspect
KW  - Life Essential 8
KW  - maternal hypertension
KW  - maternal welfare
KW  - Note
KW  - physical activity
KW  - preeclampsia
KW  - pregnant woman
KW  - prepregnancy care
KW  - recreational drug use
KW  - scoring system
KW  - sleep
KW  - smoking
KW  - solutio placentae
KW  - substance use
KW  - thrombocyte activation
KW  - tobacco use
KW  - article
KW  - drug therapy
PB  - John Wiley and Sons Inc
SN  - 02695022 (ISSN)
C2  - 39607073
LA  - English
J2  - Paediatr. Perinat. Epidemiol.
M3  - Note
DB  - Scopus
N1  - Export Date: 21 May 2025; Cited By: 0; Correspondence Address: A.R. Mahar; Departments of Epidemiology and Nutrition, Harvard T.H. Chan School of Public Health, Boston, United States; email: amahar@hsph.harvard.edu; CODEN: PPEPE
ER  -

TY  - JOUR
AU  - Pattison, L.A.
AU  - Cloake, A.
AU  - Chakrabarti, S.
AU  - Hilton, H.
AU  - Rickman, R.H.
AU  - Higham, J.P.
AU  - Meng, M.Y.
AU  - Paine, L.W.
AU  - Dannawi, M.
AU  - Qiu, L.
AU  - Ritoux, A.
AU  - Bulmer, D.C.
AU  - Callejo, G.
AU  - St. John Smith, E.
TI  - Digging deeper into pain: an ethological behavior assay correlating well-being in mice with human pain experience
PY  - 2024
T2  - Pain
VL  - 165
IS  - 8
SP  - 1761
EP  - 1773
DO  - 10.1097/j.pain.0000000000003190
UR  - https://www.scopus.com/inward/record.uri?eid=2-s2.0-85199223294&doi=10.1097%2fj.pain.0000000000003190&partnerID=40&md5=d460c1069a69b2699f6d7e1fdd9faeae
AD  - Department of Pharmacology, University of Cambridge, Cambridge, United Kingdom
AB  - The pressing need for safer, more efficacious analgesics is felt worldwide. Preclinical tests in animal models of painful conditions represent one of the earliest checkpoints novel therapeutics must negotiate before consideration for human use. Traditionally, the pain status of laboratory animals has been inferred from evoked nociceptive assays that measure their responses to noxious stimuli. The disconnect between how pain is tested in laboratory animals and how it is experienced by humans may in part explain the shortcomings of current pain medications and highlights a need for refinement. Here, we survey human patients with chronic pain who assert that everyday aspects of life, such as cleaning and leaving the house, are affected by their ongoing level of pain. Accordingly, we test the impact of painful conditions on an ethological behavior of mice, digging. Stable digging behavior was observed over time in naive mice of both sexes. By contrast, deficits in digging were seen after acute knee inflammation. The analgesia conferred by meloxicam and gabapentin was compared in the monosodium iodoacetate knee osteoarthritis model, with meloxicam more effectively ameliorating digging deficits, in line with human patients finding meloxicam more effective. Finally, in a visceral pain model, the decrease in digging behavior correlated with the extent of disease. Ultimately, we make a case for adopting ethological assays, such as digging, in studies of pain in laboratory animals, which we believe to be more representative of the human experience of pain and thus valuable in assessing clinical potential of novel analgesics in animals. Copyright © 2024 The Author(s).
KW  - Arthritis
KW  - Behavior
KW  - Colitis
KW  - Ethology
KW  - Inflammation
KW  - Nociception
KW  - Adult
KW  - Aged
KW  - Analgesics
KW  - Animals
KW  - Behavior, Animal
KW  - Chronic Pain
KW  - Disease Models, Animal
KW  - Female
KW  - Gabapentin
KW  - Humans
KW  - Male
KW  - Meloxicam
KW  - Mice
KW  - Mice, Inbred C57BL
KW  - Middle Aged
KW  - Pain
KW  - Pain Measurement
KW  - analgesic agent
KW  - cannabidiol
KW  - cannabis
KW  - celecoxib
KW  - etoricoxib
KW  - Freund adjuvant
KW  - gabapentin
KW  - ibuprofen
KW  - meloxicam
KW  - naproxen
KW  - non prescription drug
KW  - paracetamol
KW  - pregabalin
KW  - analgesic agent
KW  - gabapentin
KW  - meloxicam
KW  - adjuvant arthritis
KW  - analgesia
KW  - animal behavior
KW  - animal experiment
KW  - animal model
KW  - animal tissue
KW  - Article
KW  - behavioral test parameters
KW  - chronic pain
KW  - cohort analysis
KW  - comparative study
KW  - controlled study
KW  - correlational study
KW  - daily life activity
KW  - dextran sulfate sodium-induced colitis
KW  - digging
KW  - disease activity
KW  - disease course
KW  - ethology
KW  - experience
KW  - female
KW  - human
KW  - kinesiotherapy
KW  - knee osteoarthritis
KW  - latency to dig
KW  - male
KW  - massage
KW  - mechanical hypersensitivity
KW  - mouse
KW  - nociception
KW  - nociceptive stimulation
KW  - nonhuman
KW  - pain
KW  - pain intensity
KW  - patient engagement
KW  - physical activity
KW  - physiotherapy
KW  - rotarod test
KW  - sex
KW  - sex difference
KW  - socialization
KW  - thermotherapy
KW  - time spent digging
KW  - unspecified side effect
KW  - visceral pain
KW  - wellbeing
KW  - adult
KW  - aged
KW  - animal
KW  - C57BL mouse
KW  - chronic pain
KW  - disease model
KW  - drug effect
KW  - drug therapy
KW  - middle aged
KW  - pain
KW  - pain measurement
KW  - pathophysiology
KW  - physiology
KW  - procedures
KW  - psychology
PB  - Lippincott Williams and Wilkins
SN  - 03043959 (ISSN)
C2  - 38452214
LA  - English
J2  - Pain
M3  - Article
DB  - Scopus
N1  - Export Date: 21 May 2025; Cited By: 3; Correspondence Address: L.A. Pattison; Department of Pharmacology, University of Cambridge, Cambridge, Tennis Court Road, CB2 1PD, United Kingdom; email: lap48@cam.ac.uk; CODEN: PAIND
ER  -

TY  - JOUR
AU  - Massabo, J.I.
AU  - Puiatti, G.
AU  - Ferrero, P.
TI  - Use of Cannabidiol-Dominant Extract as Co-Adjuvant Therapy for Type 2 Diabetes Mellitus Treatment in Feline: Case Report
PY  - 2024
T2  - Medical Cannabis and Cannabinoids
VL  - 7
IS  - 1
SP  - 206
EP  - 212
DO  - 10.1159/000541034
UR  - https://www.scopus.com/inward/record.uri?eid=2-s2.0-85208134012&doi=10.1159%2f000541034&partnerID=40&md5=b0b2547b8953b4c40c605c33d0a6b43b
AD  - Consultorio Cannabis VET 365, Cannabis Medicinal Río Negro, Area veterinaria, Río Negro, Argentina
AD  - RACME, Red Argentina de Cannabis Medicinal- Comisión de Veterinaria, Buenos Aires, Argentina
AD  - Veterinarios Cannábicos Argentinos, Buenos Aires, Argentina
AD  - Endocrinología Veterinaria, Neuquén, Argentina
AD  - Centro de Investigaciones Cardiovasculares "dr Horaco e Cingolani" CONICET/UNLP, Facultad de Ciencias Médicas, La Plata, Argentina
AB  - Introduction: Diabetes mellitus (DM) is a common endocrinopathy in felines. Treatment is based on glycemic control and management of clinical signs by insulin administration coupled with a low-carbohydrate and highprotein content diet. However, achieving adequate remission or glycemia control is not always possible. Effects of cannabinoids on the regulation of glucose uptake and the incidence of diabetes have been observed in experimental models. Nevertheless, little is known about their possible relevance in controlling this condition in veterinary and human medicine. Case Presentation: This is a case study of an 18-year-old, neutered, mixed-breed female domestic longhair cat diagnosed with type 2 DM. She was treated with long-acting glargine (3-5 IU/12 h), and her diet changed to ultra-processed commercial food for diabetic cats. Three months after the start of the treatment with insulin, cannabidiol (CBD)-enriched extract in handmade olive oil, tetrahydrocannabinol: CBD ratio = 1: 24, was incorporated. The route of administration was oromucosal. After 3 months, the glycemia was reduced. The patient decreased the polyuria/polydipsia, recovered sleep cycles, remained attentive to all movements, and increased her physical activity. Conclusion: This report provides evidence that using a CBD-rich extract was effective as a co-adjuvant in alleviating clinical signs of DM and concurrent disorders, allowing for the reduction of insulin intake.  © 2024 The Author(s).
KW  - Cannabidiol
KW  - Diabetes
KW  - Feline
KW  - Glycemia
KW  - Insulin
KW  - cannabidiol
KW  - cannabis
KW  - glucose
KW  - insulin
KW  - insulin glargine
KW  - olive oil
KW  - tetrahydrocannabinol
KW  - adjuvant therapy
KW  - animal experiment
KW  - animal food
KW  - Article
KW  - Cannabis sativa
KW  - cat
KW  - female
KW  - glucose blood level
KW  - insulin treatment
KW  - limit of detection
KW  - movement (physiology)
KW  - non insulin dependent diabetes mellitus
KW  - nonhuman
KW  - physical activity
KW  - polydipsia
KW  - polyuria
KW  - sleep pattern
PB  - S. Karger AG
SN  - 25043889 (ISSN)
LA  - English
J2  - Med. Cannabis Cannabinoids
M3  - Article
DB  - Scopus
N1  - Export Date: 21 May 2025; Cited By: 0; Correspondence Address: J.I. Massabo; Consultorio Cannabis VET 365, Cannabis Medicinal Río Negro, Río Negro, Area veterinaria, Argentina; email: josemassabo@gmail.com; P. Ferrero; RACME, Red Argentina de Cannabis Medicinal- Comisión de Veterinaria, Buenos Aires, Argentina; email: pvferrero@comunidad.unnoda.edu.ar
ER  -

TY  - JOUR
AU  - Schopohl, B.
AU  - Kohlhaas, M.
AU  - Nickel, A.G.
AU  - Schiuma, A.-F.
AU  - Maas, S.L.
AU  - van der Vorst, E.P.C.
AU  - Shia, Y.X.
AU  - Maack, C.
AU  - Steffens, S.
AU  - Puhl, S.-L.
TI  - Gpr55 deficiency crucially alters cardiomyocyte homeostasis and counteracts angiotensin II induced maladaption in female mice
PY  - 2025
T2  - British Journal of Pharmacology
VL  - 182
IS  - 3
SP  - 670
EP  - 691
DO  - 10.1111/bph.17350
UR  - https://www.scopus.com/inward/record.uri?eid=2-s2.0-85206926754&doi=10.1111%2fbph.17350&partnerID=40&md5=1b55ab49357f1eb8c1c832a13a87fdc7
AD  - Institute for Cardiovascular Prevention (IPEK), Ludwig-Maximilians-Universität (LMU) Munich, Munich, Germany
AD  - Comprehensive Heart Failure Center, University Clinic Würzburg, Würzburg, Germany
AD  - Institute for Molecular Cardiovascular Research (IMCAR), RWTH Aachen University, Aachen, Germany
AD  - Interdisciplinary Center for Clinical Research (IZKF), RWTH Aachen University, Aachen, Germany
AD  - Aachen-Maastricht Institute for CardioRenal Disease (AMICARE), RWTH Aachen University, Aachen, Germany
AD  - Medical Clinic I, University Clinic Würzburg, Würzburg, Germany
AD  - German Centre for Cardiovascular Research (DZHK), partner site Munich Heart Alliance, Munich, Germany
AB  - Background and Purpose: Cannabis stimulates several G-protein-coupled-receptors and causes bradycardia and hypotension upon sustained consumption. Moreover, in vitro studies suggest an interference of cannabinoid-signalling with cardiomyocyte contractility and hypertrophy. We aimed at revealing a functional contribution of the cannabinoid-sensitive receptor GPR55 to cardiomyocyte homeostasis and neurohumorally induced hypertrophy in vivo. Experimental Approach: Gpr55−/− and wild-type (WT) mice were characterized after 28-day angiotensin II (AngII; 1·μg·kg−1 min−1) or vehicle infusion. In isolated adult Gpr55−/− and WT cardiomyocytes, mitochondrial function was assessed under naïve conditions, while cytosolic Ca2+ handling was additionally determined following application of the selective GPR55 antagonist CID16020046. Key Results: Gpr55 deficiency did not affect angiotensin II (AngII) mediated hypertrophic growth, yet, especially in females, it alleviated maladaptive pro-hypertrophic and -inflammatory gene expression and improved inotropy and adrenergic responsiveness compared to WT. In-depth analyses implied increased cytosolic Ca2+ concentrations and transient amplitudes, and accelerated sarcomere contraction kinetics in Gpr55−/− myocytes, which could be mimicked by GPR55 blockade with CID16020046 in female WT cells. Moreover, Gpr55 deficiency up-regulated factors involved in glucose and fatty acid transport independent of the AngII challenge, accelerated basal mitochondrial respiration and reduced basal protein kinase (PK) A, G and C activity and phospholemman (PLM) phosphorylation. Conclusions and Implications: Our study suggests GPR55 as crucial regulator of cardiomyocyte hypertrophy and homeostasis presumably by regulating PKC/PKA-PLM and PKG signalling, and identifies the receptor as potential target to counteract maladaptation, adrenergic desensitization and metabolic shifts as unfavourable features of the hypertrophied heart in females. © 2024 The Author(s). British Journal of Pharmacology published by John Wiley & Sons Ltd on behalf of British Pharmacological Society.
KW  - angiotensin II
KW  - cannabinoid receptor
KW  - cardiomyocyte homeostasis
KW  - CID16020046
KW  - G-protein coupled receptor GPR55
KW  - hypertrophy
KW  - Angiotensin II
KW  - Animals
KW  - Calcium
KW  - Female
KW  - Homeostasis
KW  - Male
KW  - Mice
KW  - Mice, Inbred C57BL
KW  - Mice, Knockout
KW  - Myocytes, Cardiac
KW  - Receptors, Cannabinoid
KW  - Receptors, G-Protein-Coupled
KW  - Resorcinols
KW  - a 9525
KW  - acetylcholine
KW  - adenosine triphosphate
KW  - angiotensin II
KW  - atrial natriuretic factor
KW  - brain natriuretic peptide
KW  - calcium ion
KW  - cannabidiol
KW  - cannabinoid
KW  - collagen type 1
KW  - connective tissue growth factor
KW  - cyclosporine
KW  - d 0676
KW  - dobutamine
KW  - endocannabinoid
KW  - G protein coupled receptor
KW  - G protein coupled receptor 55
KW  - glucose transporter 4
KW  - interleukin 4
KW  - interleukin 6
KW  - ketamine
KW  - lysophosphatidylcholine
KW  - mammalian target of rapamycin
KW  - meloxicam
KW  - mitochondrial permeability transition pore
KW  - mitogen activated protein kinase 3
KW  - mitogen activated protein kinase p38
KW  - myosin heavy chain
KW  - reduced nicotinamide adenine dinucleotide phosphate oxidase
KW  - sarcoplasmic reticulum calcium transporting adenosine triphosphatase
KW  - thermolysin
KW  - troponin
KW  - unclassified drug
KW  - 4-(3-3,4-p-menthadien-(1,8)-yl)olivetol
KW  - angiotensin II
KW  - calcium
KW  - cannabinoid receptor
KW  - G protein coupled receptor
KW  - GPR55 protein, mouse
KW  - resorcinol derivative
KW  - adult
KW  - AMPK signaling
KW  - animal experiment
KW  - animal model
KW  - animal tissue
KW  - antioxidant assay
KW  - Article
KW  - atherosclerosis
KW  - atrial fibrillation
KW  - bradycardia
KW  - breathing rate
KW  - calf (bovine)
KW  - cardiac muscle cell
KW  - cardiovascular disease
KW  - cervical spine dislocation
KW  - chemoluminescence
KW  - controlled study
KW  - down regulation
KW  - echocardiography
KW  - energy expenditure
KW  - excision
KW  - fat mass
KW  - female
KW  - gene expression
KW  - genotype
KW  - glucose blood level
KW  - glucose transport
KW  - glycolysis
KW  - heart atrium appendage
KW  - heart failure
KW  - heart left ventricle ejection fraction
KW  - heart muscle contractility
KW  - heart performance
KW  - heart protection
KW  - heart rate
KW  - heart stress
KW  - heart ventricle remodeling
KW  - histology
KW  - homeostasis
KW  - hypertension
KW  - hypertrophy
KW  - hypotension
KW  - immunoblotting
KW  - insulin resistance
KW  - insulin sensitivity
KW  - left ventricular hypertrophy
KW  - lipid diet
KW  - lipid metabolism
KW  - maladjustment
KW  - male
KW  - mitochondrial membrane potential
KW  - mitochondrial permeability
KW  - mitochondrial respiration
KW  - nonhuman
KW  - obesity
KW  - oxidative phosphorylation
KW  - oxidative stress
KW  - oxygen consumption
KW  - physical activity
KW  - premature mortality
KW  - protein expression
KW  - protein phosphorylation
KW  - pulse wave
KW  - respiration control
KW  - sarcomere
KW  - sarcomere length
KW  - signal transduction
KW  - speckle tracking echocardiography
KW  - stomach cancer
KW  - T lymphocyte
KW  - upregulation
KW  - ventricular hypertrophy
KW  - wound healing
KW  - animal
KW  - C57BL mouse
KW  - cardiac muscle cell
KW  - drug effect
KW  - genetics
KW  - knockout mouse
KW  - metabolism
KW  - mouse
PB  - John Wiley and Sons Inc
SN  - 00071188 (ISSN)
C2  - 39428581
LA  - English
J2  - Br. J. Pharmacol.
M3  - Article
DB  - Scopus
N1  - Export Date: 21 May 2025; Cited By: 0; Correspondence Address: S.-L. Puhl; Institute for Cardiovascular Prevention (IPEK), Ludwig-Maximilians-Universität (LMU) Munich, Munich, Germany; email: sarahlena.puhl@med.uni-muenchen.de; CODEN: BJPCB
ER  -

TY  - JOUR
AU  - Fatahi, N.
AU  - Jafari-Sabet, M.
AU  - Vahabzadeh, G.
AU  - Komaki, A.
TI  - Role of hippocampal and prefrontal cortical cholinergic transmission in combination therapy valproate and cannabidiol in memory consolidation in rats: involvement of CREB- BDNF signaling pathways
PY  - 2024
T2  - Naunyn-Schmiedeberg's Archives of Pharmacology
VL  - 397
IS  - 7
SP  - 5029
EP  - 5047
DO  - 10.1007/s00210-023-02941-4
UR  - https://www.scopus.com/inward/record.uri?eid=2-s2.0-85181744776&doi=10.1007%2fs00210-023-02941-4&partnerID=40&md5=05b3f6f16951135486ecc99a8a746997
AD  - Department of Pharmacology, School of Medicine, Iran University of Medical Sciences (IUMS), Tehran, Iran
AD  - Razi Drug Research Center, School of Medicine, Iran University of Medical Sciences, Tehran, Iran
AD  - Neurophysiology Research Center, Hamadan University of Medical Sciences, Hamadan, Iran
AB  - Purpose: Cognitive disorders are associated with valproate and drugs used to treat neuropsychological diseases. Cannabidiol (CBD) has beneficial effects on cognitive function. This study examined the effects of co-administration of CBD and valproate on memory consolidation, cholinergic transmission, and cyclic AMP response element-binding protein (CREB)-brain-derived neurotrophic factor (BDNF) signaling pathway in the prefrontal cortex (PFC) and hippocampus (HPC). Methods: One-trial, step-through inhibitory test was used to evaluate memory consolidation in rats. The intra-CA1 injection of physostigmine and atropine was performed to assess the role of cholinergic transmission in this co-administration. Phosphorylated CREB (p-CREB)/CREB ratio and BDNF levels in the PFC and HPC were evaluated. Results: Post-training intraperitoneal (i.p.) valproate injection reduced memory consolidation; however, post-training co-administration of CBD with valproate ameliorated memory impairment induced by valproate. Post-training intra-CA1 injection of physostigmine at the ineffective doses in memory consolidation (0.5 and 1 µg/rat), plus injection of 10 mg/kg of CBD as an ineffective dose, improved memory loss induced by valproate, which was associated with BDNF and p-CREB level enhancement in the PFC and HPC. Conversely, post-training intra-CA1 injection of ineffective doses of atropine (1 and 2 µg/rat) reduced the positive effects of injection of CBD at a dose of 20 mg/kg on valproate-induced memory loss associated with BDNF and p-CREB level reduction in the PFC and HPC. Conclusion: The results indicated a beneficial interplay between valproate and CBD in the process of memory consolidation, which probably creates this interaction through the BDNF-CREB signaling pathways in the cholinergic transmission of the PFC and HPC regions. © The Author(s), under exclusive licence to Springer-Verlag GmbH Germany, part of Springer Nature 2024.
KW  - BDNF
KW  - Cannabidiol
KW  - CREB
KW  - Hippocampus
KW  - Prefrontal Cortex
KW  - Valproate
KW  - Animals
KW  - Brain-Derived Neurotrophic Factor
KW  - Cannabidiol
KW  - Cyclic AMP Response Element-Binding Protein
KW  - Drug Therapy, Combination
KW  - Hippocampus
KW  - Male
KW  - Memory Consolidation
KW  - Prefrontal Cortex
KW  - Rats
KW  - Rats, Wistar
KW  - Signal Transduction
KW  - Synaptic Transmission
KW  - Valproic Acid
KW  - atropine
KW  - brain derived neurotrophic factor
KW  - cannabidiol
KW  - cyclic AMP responsive element binding protein
KW  - ketamine
KW  - physostigmine
KW  - valproic acid
KW  - xylazine
KW  - Bdnf protein, rat
KW  - brain derived neurotrophic factor
KW  - cannabidiol
KW  - Creb1 protein, rat
KW  - cyclic AMP responsive element binding protein
KW  - valproic acid
KW  - amnesia
KW  - animal experiment
KW  - animal model
KW  - Article
KW  - avoidance behavior
KW  - brain region
KW  - cholinergic transmission
KW  - controlled study
KW  - habituation
KW  - hippocampal CA1 region
KW  - intrahippocampal drug administration
KW  - latent period
KW  - locomotion
KW  - long term memory
KW  - male
KW  - memory consolidation
KW  - memory disorder
KW  - nonhuman
KW  - prefrontal cortex
KW  - protein phosphorylation
KW  - rat
KW  - signal transduction
KW  - Western blotting
KW  - animal
KW  - combination drug therapy
KW  - drug effect
KW  - hippocampus
KW  - metabolism
KW  - signal transduction
KW  - synaptic transmission
KW  - Wistar rat
PB  - Springer Science and Business Media Deutschland GmbH
SN  - 00281298 (ISSN)
C2  - 38189934
LA  - English
J2  - Naunyn-Schmiedeberg's Arch. Pharmacol.
M3  - Article
DB  - Scopus
N1  - Export Date: 21 May 2025; Cited By: 2; Correspondence Address: M. Jafari-Sabet; Department of Pharmacology, School of Medicine, Iran University of Medical Sciences (IUMS), Tehran, Iran; email: jafarisabet.m@iums.ac.ir; CODEN: NSAPC
ER  -

TY  - JOUR
AU  - Shiying, D.
AU  - Hongwei, Z.
AU  - Meng, N.
AU  - Zhuang, S.
AU  - Jiancheng, F.
AU  - Mingqi, L.
AU  - Chuanxiang, L.
AU  - Yupeng, C.
AU  - Weiwei, J.
AU  - Jiangyuan, Y.
AU  - Yu, Q.
AU  - Honggang, W.
AU  - Chuang, G.
AU  - Rongcai, J.
TI  - Cannabidiol Alleviates Neurological Deficits After Traumatic Brain Injury by Improving Intracranial Lymphatic Drainage
PY  - 2024
T2  - Journal of Neurotrauma
VL  - 41
IS  - 15-16
SP  - e2009
EP  - e2025
DO  - 10.1089/neu.2023.0539
UR  - https://www.scopus.com/inward/record.uri?eid=2-s2.0-85192080351&doi=10.1089%2fneu.2023.0539&partnerID=40&md5=1e9266ed2a6c4327ab952d9130cfb984
AD  - Department of Neurosurgery, Tianjin Medical University General Hospital, Tianjin, China
AD  - Tianjin Neurological Institute, Key Laboratory of Post Neuro-injury Neuro-repair and Regeneration in Central Nervous System, Ministry of Education and Tianjin, Tianjin, China
AD  - Department of Neurosurgery, Binzhou Medical University Hospital, Binzhou, China
AD  - Department of Neurosurgery, The First Clinical Hospital, Jilin University, Changchun, China
AD  - Department of Critical Care Medicine, Tianjin Medical University General Hospital, Tianjin, China
AD  - State Key Laboratory of Experimental Hematology, Tianjin Medical University General Hospital, Tianjin, China
AB  - Traumatic brain injury (TBI) persists as a substantial clinical dilemma, largely because of the absence of effective treatments. This challenge is exacerbated by the hindered clearance of intracranial metabolic byproducts and the continual accrual of deleterious proteins. The glymphatic system (GS) and meningeal lymphatic vessels (MLVs), key elements of the intracranial lymphatic network, play critical roles in the clearance of harmful substances. Cannabidiol (CBD) has shown promise in reducing metabolite overload and bolstering cognitive performance in various neurodegenerative diseases. The precise mechanisms attributing to its beneficial effects in TBI scenarios, however, are yet to be distinctly understood. Utilizing a fluid percussion injury paradigm, our research adopted a multifaceted approach, encompassing behavioral testing, immunofluorescence and immunohistochemical analyses, laser speckle imaging, western blot techniques, and bilateral cervical efferent lymphatic ligation. This methodology aimed to discern the influence of CBD on both neurological outcomes and intracranial lymphatic clearance in a murine TBI model. We observed that CBD administration notably ameliorated motor, memory, and cognitive functions, concurrently with a significant reduction in the concentration of phosphorylated tau protein and amyloid-b. In addition, CBD expedited the turnover and elimination of intracranial tracers, increased cerebral blood flow, and enhanced the efficacy of fluorescent tracer migration from MLVs to deep cervical lymph nodes (dCLNs). Remarkably, CBD treatment also induced a reversion in aquaporin-4 (AQP-4) polarization and curtailed neuroinflammatory indices. A pivotal discovery was that the surgical interruption of efferent lymphatic conduits in the neck nullified CBD’s positive contributions to intracranial waste disposal and cognitive improvement, yet the anti-neuroinflammatory actions remained unaffected. These insights suggest that CBD may enhance intracranial metabolite clearance, potentially via the regulation of the intracranial lymphatic system, thereby offering neurofunctional prognostic improvement in TBI models. Our findings underscore the potential therapeutic applicability of CBD in TBI interventions, necessitating further comprehensive investigations and clinical validations to substantiate these initial conclusions. ª Mary Ann Liebert Inc.
KW  - aquaporin-4
KW  - cannabidiol
KW  - glymphatic system
KW  - meningeal lymphatic vessels
KW  - traumatic brain injury
KW  - Animals
KW  - Brain Injuries, Traumatic
KW  - Cannabidiol
KW  - Glymphatic System
KW  - Lymphatic Vessels
KW  - Male
KW  - Mice
KW  - Mice, Inbred C57BL
KW  - 4',6 diamidino 2 phenylindole
KW  - amyloid beta protein
KW  - aquaporin 4
KW  - cannabidiol
KW  - carprofen
KW  - cytokine
KW  - phl85705
KW  - platelet endothelial cell adhesion molecule 1
KW  - tau protein
KW  - cannabidiol
KW  - animal experiment
KW  - animal model
KW  - animal tissue
KW  - Article
KW  - astrocyte
KW  - behavior assessment
KW  - brain blood flow
KW  - brain damage
KW  - brain tissue
KW  - cervical efferent lymphatic ligation
KW  - cervical lymph node
KW  - clinical outcome
KW  - cognition
KW  - controlled study
KW  - cortical tissue degeneration
KW  - craniotomy
KW  - deep cervical lymph node
KW  - degenerative disease
KW  - disease assessment
KW  - dura mater
KW  - experimental neuroinflammation
KW  - fluid percussion injury
KW  - fluorescence
KW  - gland tissue
KW  - glymphatic system
KW  - histology
KW  - immunofluorescence
KW  - immunohistochemistry
KW  - infant
KW  - injury
KW  - laser speckle contrast imaging
KW  - ligation
KW  - lymph vessel
KW  - lymphatic drainage
KW  - male
KW  - memory
KW  - meningeal lymphatic vessel
KW  - metabolite
KW  - microscopy
KW  - modified neurological severity score
KW  - Morris water maze test
KW  - motor coordination
KW  - motor performance
KW  - mouse
KW  - nervous system inflammation
KW  - neuroapoptosis
KW  - neurologic disease
KW  - nonhuman
KW  - novel object recognition test
KW  - optical density
KW  - polarization
KW  - polyacrylamide gel electrophoresis
KW  - protein expression level
KW  - quantitative analysis
KW  - radioimmunoprecipitation
KW  - rotarod test
KW  - spatial learning
KW  - sternocleidomastoid muscle
KW  - tissue degeneration
KW  - training
KW  - traumatic brain injury
KW  - Western blotting
KW  - animal
KW  - C57BL mouse
KW  - complication
KW  - drug effect
KW  - drug therapy
KW  - glymphatic system
KW  - metabolism
KW  - traumatic brain injury
PB  - Mary Ann Liebert Inc.
SN  - 08977151 (ISSN)
C2  - 38553903
LA  - English
J2  - J. Neurotrauma
M3  - Article
DB  - Scopus
N1  - Export Date: 21 May 2025; Cited By: 4; Correspondence Address: G. Chuang; Department of Neurosurgery, Tianjin Medical University, General Hospital, Tianjin, 154 Anshan Road, Helping District, 300052, China; email: Chuang888999@126.com; J. Rongcai; Department of Neurosurgery, Tianjin Medical University, General Hospital, Tianjin, 154 Anshan Road, Helping District, 300052, China; email: jiang116216@163.com; CODEN: JNEUE
ER  -

TY  - JOUR
AU  - Cheung, C.P.
AU  - Baker, R.E.
AU  - Coates, A.M.
AU  - Burr, J.F.
TI  - Cannabis containing THC impairs 20-min cycling time trial performance irrespective of the method of inhalation
PY  - 2024
T2  - Journal of Applied Physiology
VL  - 136
IS  - 3
SP  - 583
EP  - 591
DO  - 10.1152/japplphysiol.00757.2023
UR  - https://www.scopus.com/inward/record.uri?eid=2-s2.0-85187205482&doi=10.1152%2fjapplphysiol.00757.2023&partnerID=40&md5=f25f36e10a7b57d3c5fb568ed77caad1
AD  - Human Health and Nutritional Sciences, University of Guelph, Guelph, ON, Canada
AB  - Herein, we examine the human exercise response following cannabis inhalation, taking into consideration varied cannabinoid concentrations and different inhalation methods. A semirandomized crossover study design was used, with measures of perceived exertion and physiological responses to submaximal and maximal exercise. Participants (n 14, 9 males 5 females) completed exercise after 1) smoking D-9-tetrahydrocannabinol (THC)-predominant cannabis (S-THC), 2) inhaling aerosol (vaporizing) from THC-predominant cannabis (V-THC), 3) inhaling aerosol from cannabidiol (CBD)-predominant cannabis (V-CBD), or 4) under control conditions. All exercise was performed on a cycle ergometer, with submaximal testing performed at 100 W followed by an evaluation of maximal exercise performance using an all-out 20-min time trial. Metabolism was characterized via the analysis of expired gases while subjective ratings of perceived exertion (RPE) were reported. During submaximal cycling, heart rate was higher during S-THC and V-THC compared with both control and V-CBD (all P < 0.02). During maximal exercise, V_ E was lower in V-THC compared with control, S-THC, and V-CBD (all P < 0.03), as was S-THC compared with control (P < 0.05). Both V O2 and RPE were similar between conditions during maximal exercise (both P > 0.1). Mean power output during the 20-min time trial was significantly lower in the S-THC and V-THC conditions compared with both control and V-CBD (all P < 0.04). Cannabis containing THC alters the physiological response to maximal and submaximal exercise, largely independent of the inhalation method. THC-containing cannabis negatively impacts vigorous exercise performance during a sustained 20-min effort, likely due to physiological and psychotropic effects. Inhalation of cannabis devoid of THC and primarily containing CBD has little physiological effect on the exercise response or performance.  © 2024 the American Physiological Society.
KW  - cannabinoids
KW  - cycling performance
KW  - marijuana
KW  - smoking
KW  - vaporizing
KW  - Aerosols
KW  - Cannabidiol
KW  - Cannabinoids
KW  - Cannabis
KW  - Cross-Over Studies
KW  - Dronabinol
KW  - Female
KW  - Humans
KW  - Male
KW  - cannabidiol
KW  - cannabinoid
KW  - cannabis
KW  - dronabinol
KW  - aerosol
KW  - crossover procedure
KW  - female
KW  - human
KW  - male
PB  - American Physiological Society
SN  - 87507587 (ISSN)
C2  - 38299223
LA  - English
J2  - J. Appl. Physiol.
M3  - Article
DB  - Scopus
N1  - Export Date: 21 May 2025; Cited By: 2; Correspondence Address: J.F. Burr; Human Health and Nutritional Sciences, University of Guelph, Guelph, Canada; email: burrj@uoguelph.ca; CODEN: JAPHE
ER  -

TY  - JOUR
AU  - Gibson, L.P.
AU  - Giordano, G.R.
AU  - Bidwell, L.C.
AU  - Hutchison, K.E.
AU  - Bryan, A.D.
TI  - Acute Effects of Ad Libitum Use of Commercially Available Cannabis Products on the Subjective Experience of Aerobic Exercise: A Crossover Study
PY  - 2024
T2  - Sports Medicine
VL  - 54
IS  - 4
SP  - 1051
EP  - 1066
DO  - 10.1007/s40279-023-01980-4
UR  - https://www.scopus.com/inward/record.uri?eid=2-s2.0-85180690813&doi=10.1007%2fs40279-023-01980-4&partnerID=40&md5=cb211d613b490d792d08a8432fa7b923
AD  - Department of Psychology and Neuroscience, University of Colorado Boulder, Boulder, CO, United States
AD  - Department of Psychiatry, University of Colorado Anschutz Medical Campus, Aurora, CO, United States
AB  - Objective: The present study aimed to examine the acute effects of legal-market cannabis on regular cannabis users’ subjective responses to exercise in a controlled laboratory environment. Background: Given the stereotype that cannabis is associated with extreme sedentary behavior, there are concerns that cannabis legalization may exacerbate the US physical inactivity epidemic. However, despite these concerns, recent years have seen considerable public interest in the use of cannabis concurrently with exercise (e.g., running). Methods: The present study compared participants’ experiences of exercise without cannabis to their experiences of exercise after acute ad libitum use of one of two commercially available cannabis flower products: a Δ9-tetrahydrocannabinol-dominant or a cannabidiol-dominant product. Participants (N = 42) were regular cannabis users between the ages of 21 and 39 years (mean = 30.81 years, standard deviation = 4.72 years). Results: Although participants reported a more positive affect (p < 0.001), enjoyment (p < 0.001), and runner’s high symptoms (p < 0.001) during their cannabis (vs non-cannabis) exercise appointment, they also reported more exertion (p = 0.04). Pain levels were very low and did not differ between appointments (p = 0.45). Effects appeared to depend, in part, on cannabinoid content; there was a larger difference in enjoyment (p = 0.02), and a smaller difference in exertion (p = 0.02), between the cannabis and non-cannabis exercise appointments among participants in the cannabidiol (vs Δ9-tetrahydrocannabinol) condition. Conclusions: To our knowledge, this is the first study to investigate the acute effects of commercially available cannabis on subjective responses to exercise in a laboratory environment. Our findings suggest that, among regular cannabis users who use cannabis in combination with exercise, cannabis use prior to exercise may lead to increases in both positive and negative aspects of the subjective exercise experience. Research using diverse samples, exercise modalities, and methodologies (e.g., placebo-controlled trials) is needed to establish the generalizability of these findings. © The Author(s), under exclusive licence to Springer Nature Switzerland AG 2023.
KW  - Adult
KW  - Affect
KW  - Cannabidiol
KW  - Cannabis
KW  - Cross-Over Studies
KW  - Dronabinol
KW  - Exercise
KW  - Female
KW  - Humans
KW  - Male
KW  - Physical Exertion
KW  - Pleasure
KW  - Running
KW  - Young Adult
KW  - cannabidiol
KW  - cannabis
KW  - dronabinol
KW  - adult
KW  - affect
KW  - controlled study
KW  - crossover procedure
KW  - exercise
KW  - female
KW  - human
KW  - male
KW  - pleasure
KW  - randomized controlled trial
KW  - running
KW  - young adult
PB  - Springer Science and Business Media Deutschland GmbH
SN  - 01121642 (ISSN)
C2  - 38147185
LA  - English
J2  - Sports Med.
M3  - Article
DB  - Scopus
N1  - Export Date: 21 May 2025; Cited By: 3; Correspondence Address: L.P. Gibson; Department of Psychology and Neuroscience, University of Colorado Boulder, Boulder, United States; email: laurel.gibson@colorado.edu; CODEN: SPMEE
ER  -

TY  - JOUR
AU  - Pastina, J.T.
AU  - Abel, M.G.
AU  - Bollinger, L.M.
AU  - Best, S.A.
TI  - Topical Cannabidiol Application May Not Attenuate Muscle Soreness or Improve Performance: A Randomized, Double-Blinded, Placebo-Controlled Pilot Study
PY  - 2024
T2  - Cannabis and Cannabinoid Research
DO  - 10.1089/can.2024.0012
UR  - https://www.scopus.com/inward/record.uri?eid=2-s2.0-85198979099&doi=10.1089%2fcan.2024.0012&partnerID=40&md5=2c8e63a71c89f6c5084521ac580347d7
AD  - Department of Kinesiology and Health Promotion, University of Kentucky, Lexington, KY, United States
AB  - Purpose: The purpose of this pilot study was to investigate cannabidiol (CBD) cream’s effects on muscle soreness and performance after exercise. Materials and Methods: This double-blinded, placebo-controlled experiment included 15 men and 13 women (n = 28; mean – standard deviation age: 23.29 – 2.54 years) untrained in lower-body resistance training. Participants were randomized into control (NG, n = 9), CBD (CG, n = 9), or placebo (PG, n = 10) groups. Participants completed a lower-body fatigue protocol (FP) consisting of unilateral maximal concentric and eccentric isokinetic muscle actions of the quadriceps and hamstrings (5 sets, 10 repetitions, both legs). CG and PG participants applied *100 mg CBD or placebo cream, respectively, matched for weight and appearance to the quadriceps on three separate days. NG participants engaged in a sitting rest period matched in duration to cream application processes. Questionnaires, pressure–pain threshold (PPT), peak torque test (PTT), and countermovement jump (CMJ) were assessed. Mixed-model analysis of variance was conducted to assess main effects and interactions (group · muscle · time; group · time). Results: There were no significant interactions or main effects for group for PPT, CMJ, or PTT. There were main effects for time (p < 0.05) for all soreness questions, PPT, CMJ, and PTT. There was one significant interaction (group · time; p = 0.045) for cream/rest effect questions, in which PG participants perceived the effect of cream to be greater than the effect of rest for NG participants. There were main effects for group (p £ 0.031) for all soreness questions, in which PG participants perceived enhanced recovery. Conclusions: The present pilot study did not discover any significant impacts of CBD cream use for muscle recovery. For individuals seeking to attenuate muscle soreness and improve performance, the current dose of this topical CBD product may not be an effective treatment. © Mary Ann Liebert, Inc.
KW  - cannabis
KW  - CBD
KW  - cream
KW  - DOMS
KW  - EIMD
PB  - Mary Ann Liebert Inc.
SN  - 23788763 (ISSN)
C2  - 38980809
LA  - English
J2  - Cannabis and Cannabinoid Res.
M3  - Article
DB  - Scopus
N1  - Export Date: 21 May 2025; Cited By: 0; Correspondence Address: S.A. Best; University of Kentucky, Department of Kinesiology and Health Promotion, Lexington, 100 Seaton Building, 1210 University Drive, 40506, United States; email: stuart.best@uky.edu
ER  -

TY  - JOUR
AU  - Mustafa, M.A.
AU  - Poklis, J.L.
AU  - Karin, K.N.
AU  - Elmer, J.A.
AU  - Porter, J.H.
AU  - Parra, V.
AU  - Lu, D.
AU  - Schlosburg, J.E.
AU  - Lichtman, A.H.
TI  - Investigation of Cannabidiol in the Mouse Drug Discrimination Paradigm
PY  - 2024
T2  - Cannabis and Cannabinoid Research
VL  - 9
IS  - 2
SP  - 581
EP  - 590
DO  - 10.1089/can.2022.0198
UR  - https://www.scopus.com/inward/record.uri?eid=2-s2.0-85188062073&doi=10.1089%2fcan.2022.0198&partnerID=40&md5=4a43733e1311b2b530b427eb2cec9396
AD  - Department of Pharmacology and Toxicology, Virginia Commonwealth University, Richmond, VA, United States
AD  - Department of Psychology, Virginia Commonwealth University, Richmond, VA, United States
AD  - Department of Pharmaceutical Sciences, Texas A&M, College Station, TX, United States
AD  - Department of Medicinal Chemistry, Virginia Commonwealth University, Richmond, VA, United States
AB  - Introduction: Cannabidiol (CBD) has gained considerable public and scientific attention because of its known and potential medicinal properties, as well as its commercial success in a wide range of products. Although CBD lacks cannabimimetic intoxicating side effects in humans and fails to substitute for cannabinoid type-1 receptor (CB1R) agonists in laboratory animal models of drug discrimination paradigm, anecdotal reports describe it as producing a “pleasant” subjective effect in humans. Thus, we speculated that this phytocannabinoid may elicit distinct subjective effects. Accordingly, we investigated whether mice would learn to discriminate CBD from vehicle. Additionally, we examined whether CBD may act as a CB1R allosteric and whether it would elevate brain endocannabinoid concentrations. Materials and Methods: C57BL/6J mice underwent discrimination training of either CBD or the high-efficacy CB1R agonist CP55,940 from vehicle. Additionally, we examined whether CBD or the CB1R-positive allosteric modulator ZCZ011 would alter the CP55,940 discriminative cue. Finally, we tested whether an acute CBD injection would elevate endocannabinoid levels in brain, and also quantified blood and brain levels of CBD. Results: Mice failed to discriminate high doses of CBD from vehicle following 124 training days, though the same subjects subsequently acquired CP55,940 discrimination. In a second group of mice trained to discriminate CP55,940, CBD neither elicited substitution nor altered response rates. A single injection of 100 or 200 mg/kg CBD did not affect brain levels of endogenous cannabinoids and related lipids and resulted in high drug concentrations in blood and whole brain at 0.5 h and continued to increase at 3 h. Discussion: CBD did not engender an interoceptive stimulus, did not disrupt performance in a food-motivated operant task, and lacked apparent effectiveness in altering brain endocannabinoid levels or modulating the pharmacological effects of a CB1R agonist. These findings support the assertions that CBD lacks abuse liability and its acute administration does not appear to play a functional role in modulating key components of the endocannabinoid system in whole animals. Copyright 2024, Mary Ann Liebert, Inc., publishers.
KW  - allosteric modulator
KW  - anandamide
KW  - cannabidiol
KW  - cannabinoid
KW  - drug discrimination
KW  - fatty acid amide hydrolase
KW  - 4 (1,1 dimethylheptyl) 1',2',3',4',5',6' hexahydro 2,3' dihydroxy 6' (3 hydroxypropyl)biphenyl
KW  - cannabidiol
KW  - drug vehicle
KW  - endocannabinoid
KW  - allosterism
KW  - animal experiment
KW  - animal model
KW  - animal tissue
KW  - Article
KW  - association
KW  - controlled study
KW  - discriminative stimulus
KW  - drug blood level
KW  - drug brain level
KW  - drug discrimination
KW  - drug efficacy
KW  - drug megadose
KW  - drug research
KW  - male
KW  - mouse
KW  - nonhuman
KW  - single drug dose
PB  - Mary Ann Liebert Inc.
SN  - 23788763 (ISSN)
C2  - 36656312
LA  - English
J2  - Cannabis and Cannabinoid Res.
M3  - Article
DB  - Scopus
N1  - Export Date: 21 May 2025; Cited By: 2; Correspondence Address: A.H. Lichtman; Department of Pharmacology and Toxicology, Virginia Commonwealth University, Richmond, PO Box 980613, 23298-0613, United States; email: aronlichtman@vcuhealth.edu
ER  -

TY  - JOUR
AU  - Boehnke, K.F.
AU  - Scott, J.R.
AU  - Martel, M.O.
AU  - Smith, T.
AU  - Bergmans, R.S.
AU  - Kruger, D.J.
AU  - Williams, D.A.
AU  - Fitzcharles, M.-A.
TI  - Substituting Medical Cannabis for Medications Among Patients with Rheumatic Conditions in the United States and Canada
PY  - 2024
T2  - ACR Open Rheumatology
VL  - 6
IS  - 12
SP  - 826
EP  - 835
DO  - 10.1002/acr2.11717
UR  - https://www.scopus.com/inward/record.uri?eid=2-s2.0-85203255279&doi=10.1002%2facr2.11717&partnerID=40&md5=f57f68d7ed6a6f2f9e6f7f0508263aba
AD  - University of Michigan Medical School, Ann Arbor, United States
AD  - McGill University, Montreal, QC, Canada
AD  - University at Buffalo, Buffalo, NY, United States
AB  - Objective: There are numerous reports of people substituting medical cannabis (MC) for medications. Our obejctive was to investigate the degree to which this substitution occurs among people with rheumatic conditions. Methods: In a secondary analysis from a cross-sectional survey conducted with patient advocacy groups in the US and Canada, we investigated MC use and medication substitution among people with rheumatic conditions. We subgrouped by whether participants substituted MC for medications and investigated differences in perceived symptom changes and use patterns, including methods of ingestion, cannabinoid content (cannabidiol vs delta-9-tetrahydrocannabinol [THC]), and use frequency. Results: Among 763 participants, 62.5% reported substituting MC products for medications, including nonsteroidal anti-inflammatory drugs (54.7%), opioids (48.6%), sleep aids (29.6%), and muscle relaxants (25.2%). Following substitution, most participants reported decreases or cessation in medication use. The primary reasons for substitution were fewer adverse effects, better symptom management, and concerns about withdrawal symptoms. Substitution was associated with THC use and significantly higher symptom improvements (including pain, sleep, anxiety, and joint stiffness) than nonsubstitution, and a higher proportion of substitutors used inhalation routes than those who did not. Conclusion: Although the determination of causality is limited by our cross-sectional design, these findings suggest that an appreciable number of people with rheumatic diseases substitute medications with MC for symptom management. Inhalation of MC products containing some THC was most commonly identified among those substituting, and disease characteristics did not differ by substitution status. Further study is needed to better understand the role of MC for symptom management in rheumatic conditions. © 2024 The Author(s). ACR Open Rheumatology published by Wiley Periodicals LLC on behalf of American College of Rheumatology.
KW  - benzodiazepine
KW  - cannabis
KW  - muscle relaxant agent
KW  - nonsteroid antiinflammatory agent
KW  - opiate
KW  - serotonin uptake inhibitor
KW  - adult
KW  - alcohol consumption
KW  - anxiety
KW  - Article
KW  - Canada
KW  - cannabis use
KW  - chi square test
KW  - confidence interval
KW  - cross-sectional study
KW  - depression
KW  - drug abuse
KW  - Ehlers Danlos syndrome
KW  - fatigue
KW  - female
KW  - fibromyalgia
KW  - human
KW  - joint stiffness
KW  - logistic regression analysis
KW  - major clinical study
KW  - male
KW  - mental health
KW  - middle aged
KW  - neck pain
KW  - neuropathic pain
KW  - odds ratio
KW  - outcome assessment
KW  - patient
KW  - patient advocacy
KW  - physical activity
KW  - quality of life
KW  - questionnaire
KW  - race
KW  - rheumatic disease
KW  - smoking
KW  - sociodemographics
KW  - statistical analysis
KW  - United States
PB  - John Wiley and Sons Inc
SN  - 25785745 (ISSN)
LA  - English
J2  - ACR Open Rheumatology
M3  - Article
DB  - Scopus
N1  - Export Date: 21 May 2025; Cited By: 0; Correspondence Address: K.F. Boehnke; University of Michigan Medical School, Ann Arbor, United States; email: kboehnke@med.umich.edu
ER  -

TY  - JOUR
AU  - Banach, D.
AU  - Ferrero, P.
TI  - Cannabis and pathologies in dogs and cats: first survey of phytocannabinoid use in veterinary medicine in Argentina
PY  - 2023
T2  - Journal of Cannabis Research
VL  - 5
IS  - 1
C7  - 39
DO  - 10.1186/s42238-023-00209-5
UR  - https://www.scopus.com/inward/record.uri?eid=2-s2.0-85178235074&doi=10.1186%2fs42238-023-00209-5&partnerID=40&md5=ee60dd78ebdbc37b5217ff2ea47c17bd
AD  - Argentinian Cannabis Veterinarians, Buenos Aires, Argentina
AD  - RACME: Committee of Veterinary, Buenos Aires, Argentina
AD  - Centro de Investigaciones Cardiovasculares “Dr. Horacio E Cingolani” Facultad de Ciencias Médicas CONICET/UNLP, La Plata, Argentina
AD  - Dto de Ciencias Básicas y Experimentales, UNNOBA, Pergamino, Argentina
AB  - Background: In animals, the endocannabinoid system regulates multiple physiological functions. Like humans, animals respond to preparations containing phytocannabinoids for treating several conditions. In Argentina, laws 27350 and 27669 have expanded the possibility of studying beneficial and adverse effects. Materials and methods: We conducted a web-based survey of Argentinian Cannabis Veterinarians to make a situational diagnosis on the number of veterinary medicine professionals currently developing treatments with cannabinoids focusing on dogs and cats. Results: Among the species treated, 77% corresponded to dogs, while 21% were cats. Pain, seizures, and behavior disorders are the most prevalent conditions in dogs. Seven conditions and combinations were treated in cats. Full-spectrum cannabis extract derived from three different chemotypes was administered alone or with standard medication. Response to cannabis treatment was characterized based on improvement categorized according to clinical assessment. Both dogs and cats showed different improvement grades in clinical signs. Conclusion: This analysis provides promising results regarding the medicinal use of cannabis in dogs and cats. Based on this analysis, we propose to expand the training of professionals, obtain quality preparations, and initiate controlled trials to reinforce knowledge of the use of cannabinoids in veterinary medicine. © 2023, The Author(s).
KW  - Cannabis
KW  - Cats
KW  - Dogs
KW  - Endocannabinoid system
KW  - cannabidiol
KW  - cannabis
KW  - tetrahydrocannabinol
KW  - animal experiment
KW  - Argentina
KW  - Article
KW  - behavior disorder
KW  - cat
KW  - chemotype
KW  - clinical assessment
KW  - dog
KW  - health care survey
KW  - nonhuman
KW  - pain
KW  - seizure
KW  - veterinary medicine
PB  - BioMed Central Ltd
SN  - 25225782 (ISSN)
LA  - English
J2  - J.Cannabis Res.
M3  - Article
DB  - Scopus
N1  - Export Date: 21 May 2025; Cited By: 1; Correspondence Address: D. Banach; RACME: Committee of Veterinary, Buenos Aires, Argentina; email: dianavet98@gmail.com; P. Ferrero; Dto de Ciencias Básicas y Experimentales, UNNOBA, Pergamino, Argentina; email: pvferrero@comunidad.unnoba.edu.ar
ER  -

TY  - JOUR
AU  - Goodpaster, K.P.S.
TI  - Cannabis, Weight, and Weight-Related Behaviors
PY  - 2025
T2  - Current Obesity Reports
VL  - 14
IS  - 1
C7  - 40
DO  - 10.1007/s13679-025-00633-z
UR  - https://www.scopus.com/inward/record.uri?eid=2-s2.0-105004425713&doi=10.1007%2fs13679-025-00633-z&partnerID=40&md5=7f899596c3b419a56f124f384c3d017a
AD  - Cleveland Clinic Bariatric & Metabolic Institute, Cleveland Clinic Lerner College of Medicine of Case Western Reserve University, 9500 Euclid Ave./M61, Cleveland, 44195, OH, United States
AB  - Purpose of Review: Review recent research regarding the relationship between cannabis use, weight, eating behaviors, eating disorders, and physical activity. Recent Findings: Cannabis, particularly the cannabinoid Δ9-tegrahydrocannabinol (THC), is associated with increased appetite, food cravings, overconsumption, and decreased physical activity. Cannabidiol (CBD) appears to be associated with decreased appetite. While cannabis use is not correlated with binge eating, cannabis use disorder is associated with loss of control eating. Despite cannabis’ association with unhealthy eating and sedentary behavior, most studies suggest that cannabis use is not associated with weight gain, or may even facilitate weight loss. Summary: The state of the literature regarding the relationship between cannabis, weight, and weight-related behaviors is complex. Most studies do not differentiate between cannabinoid profiles, routes of administration, or whether cannabis use is problematic. Patients presenting for weight management should be cautioned about cannabis, particularly THC, potentially increasing risk of unhealthy eating and activity patterns. © The Author(s) 2025.
KW  - Appetite
KW  - Binge eating
KW  - Cannabis
KW  - Eating disorders
KW  - Obesity
KW  - Physical activity
KW  - Substance use
KW  - Weight
KW  - cannabidiol
KW  - cannabinoid
KW  - cannabis
KW  - appetite
KW  - behavior
KW  - body weight gain
KW  - body weight loss
KW  - bulimia
KW  - cannabis addiction
KW  - cannabis use
KW  - cohort analysis
KW  - decreased appetite
KW  - drug therapy
KW  - eating disorder
KW  - feeding behavior
KW  - female
KW  - food craving
KW  - human
KW  - increased appetite
KW  - obesity
KW  - physical activity
KW  - review
KW  - sedentary lifestyle
KW  - substance use
PB  - Springer
SN  - 21624968 (ISSN)
LA  - English
J2  - Curr. Obesity Rep.
M3  - Review
DB  - Scopus
N1  - Export Date: 21 May 2025; Cited By: 0; Correspondence Address: K.P.S. Goodpaster; Cleveland Clinic Bariatric & Metabolic Institute, Cleveland Clinic Lerner College of Medicine of Case Western Reserve University, Cleveland, 9500 Euclid Ave./M61, 44195, United States; email: goodpak@ccf.org
ER  -

TY  - JOUR
TI  - Issue highlights
PY  - 2025
T2  - Schizophrenia Research
VL  - 278
SP  - A1
DO  - 10.1016/S0920-9964(25)00131-8
UR  - https://www.scopus.com/inward/record.uri?eid=2-s2.0-105001861074&doi=10.1016%2fS0920-9964%2825%2900131-8&partnerID=40&md5=980bd2cfbefe428829b0c12b625be16a
KW  - antioxidant
KW  - cannabidiol
KW  - ketamine
KW  - attitude
KW  - exercise
KW  - functional magnetic resonance imaging
KW  - health care system
KW  - health program
KW  - human
KW  - image analysis
KW  - issue highlights
KW  - nonhuman
KW  - Note
KW  - oxidative stress
KW  - phenotype
KW  - physical activity
KW  - psychosis
KW  - schizophrenia
KW  - scientific literature
KW  - T1 weighted imaging
PB  - Elsevier B.V.
SN  - 09209964 (ISSN)
LA  - English
J2  - Schizophr. Res.
M3  - Note
DB  - Scopus
N1  - Export Date: 21 May 2025; Cited By: 0; CODEN: SCRSE
ER  -

TY  - JOUR
AU  - Tolin, D.F.
AU  - Lord, K.A.
AU  - Knowles, K.A.
TI  - Cognitive-Behavioral Therapy Enhancement Strategies
PY  - 2024
T2  - Psychiatric Clinics of North America
VL  - 47
IS  - 2
SP  - 355
EP  - 365
DO  - 10.1016/j.psc.2024.02.005
UR  - https://www.scopus.com/inward/record.uri?eid=2-s2.0-85188175195&doi=10.1016%2fj.psc.2024.02.005&partnerID=40&md5=1fced7c7cf80b3e340091683f9bf2e39
AD  - The Institute of Living/Hartford Hospital, 200 Retreat Avenue, Hartford, 06106, CT, United States
AD  - Yale University School of Medicine, United States
KW  - Cognitive-behavioral therapy
KW  - D-cycloserine
KW  - Exercise
KW  - Pharmacotherapy
KW  - Transcranial magnetic stimulation
KW  - Anxiety Disorders
KW  - Cognitive Behavioral Therapy
KW  - Combined Modality Therapy
KW  - Cycloserine
KW  - Depressive Disorder
KW  - Humans
KW  - antidepressant agent
KW  - benzodiazepine derivative
KW  - cannabidiol
KW  - cycloserine
KW  - estradiol
KW  - ketamine
KW  - lysergide
KW  - methylene blue
KW  - oxytocin
KW  - placebo
KW  - psilocybine
KW  - serotonin uptake inhibitor
KW  - yohimbine
KW  - cycloserine
KW  - amygdala
KW  - anhedonia
KW  - anxiety disorder
KW  - claustrophobia
KW  - cognitive behavioral therapy
KW  - cognitive restructuring
KW  - depression
KW  - dorsolateral prefrontal cortex
KW  - drug effect
KW  - drug efficacy
KW  - exercise
KW  - exposure therapy
KW  - human
KW  - imaginal exposure therapy
KW  - insula
KW  - kinesiotherapy
KW  - major depression
KW  - memory
KW  - mindfulness-based stress reduction
KW  - neurofeedback
KW  - nonhuman
KW  - nutrition education
KW  - obsessive compulsive disorder
KW  - panic
KW  - phobia
KW  - post-stroke depression
KW  - posttraumatic stress disorder
KW  - psychopharmacotherapy
KW  - repetitive transcranial magnetic stimulation
KW  - Review
KW  - single drug dose
KW  - social phobia
KW  - spider phobia
KW  - suicidal ideation
KW  - therapy effect
KW  - transcranial direct current stimulation
KW  - transcranial magnetic stimulation
KW  - virtual reality exposure therapy
KW  - anxiety disorder
KW  - depression
KW  - multimodality cancer therapy
KW  - procedures
PB  - W.B. Saunders
SN  - 0193953X (ISSN)
C2  - 38724125
LA  - English
J2  - Psychiatr. Clin. North Am.
M3  - Review
DB  - Scopus
N1  - Export Date: 21 May 2025; Cited By: 0; Correspondence Address: D.F. Tolin; Anxiety Disorders Center, The Institute of Living, Hartford, 200 Retreat Avenue, 06106, United States; email: david.tolin@hhchealth.org; CODEN: PCAMD
ER  -

TY  - JOUR
AU  - Stark, V.S.
AU  - Williams, E.C.
AU  - Tribin, F.E.
AU  - Coto, J.
AU  - Carrico, A.
AU  - Carreño, J.M.
AU  - Bielak, D.
AU  - Desai, P.
AU  - Krammer, F.
AU  - Hoffer, M.E.
AU  - Pallikkuth, S.
AU  - Pahwa, S.
TI  - Examining the Effect of SARS-CoV-2 Pandemic-Induced Stress and Anxiety on Humoral Immunity in Health Care Workers
PY  - 2024
T2  - Journal of Occupational and Environmental Medicine
VL  - 66
IS  - 2
SP  - E48
EP  - E53
DO  - 10.1097/JOM.0000000000003014
UR  - https://www.scopus.com/inward/record.uri?eid=2-s2.0-85184280989&doi=10.1097%2fJOM.0000000000003014&partnerID=40&md5=259d35fc650441ac0bcccc2e70425e9e
AD  - the Department of Otolaryngology, University of Miami Miller School of Medicine, Miami, FL, United States
AD  - Department of Microbiology and Immunology, University of Miami Miller School of Medicine, Miami, FL, United States
AD  - Department of Biomedical Engineering, University of Miami, Miami, FL, United States
AD  - University of Miami Miller School of Medicine, Miami, FL, United States
AD  - Department of Neurological Surgery, University of Miami Miller School of Medicine, Miami, FL, United States
AD  - Department of Public Health, University of Miami, Miami, FL, United States
AD  - Department of Microbiology, Icahn School of Medicine at Mount Sinai, New York, NY, United States
AD  - Department of Pathology, Molecular and Cell-based Medicine, Icahn School of Medicine at Mount Sinai, New York, NY, United States
AD  - Department of Public Health Sciences, University of Miami Miller School of Medicine, Miami, FL, United States
AD  - Center for Vaccine Research and Pandemic Preparedness (C-VaRPP), Icahn School of Medicine at Mount Sinai, New York, NY, United States
AB  - Objective: The effect of stress on vaccine-induced humoral immunity and therapeutic interventions to mitigate pandemic-related stress remain underexplored. Method: Participants in a longitudinal cohort study (n = 189) completed a validated measure, GAD-7, and 10-instrument stress measure to assess stress and anxiety after severe acute respiratory syndrome coronavirus 2 (SARS-CoV-2) vaccination. Serum was collected to obtain SARS-CoV-2 antibody titer levels. Results: Participants experienced increased stress due to the SARS-CoV-2 pandemic with a positive correlation between GAD-7 scores and peak antibody titers overall; however, there was a negative association with scores commensurate with severe anxiety. Health care workers and younger participants were more significantly affected by anxiety. Conclusions: Mild anxiety levels may have immune-enhancing effects, whereas severe anxiety may cause antibody generation reduction. Mental health–focused interventions are imperative for younger adults and health care workers. Young adults may be more resilient to increased stress levels. Copyright © 2023 American College of Occupational and Environmental Medicine.
KW  - anxiety
KW  - COVID-19
KW  - humoral immunity
KW  - psychosocial Interventions
KW  - public health
KW  - SARS-CoV-2
KW  - stress
KW  - Anxiety
KW  - COVID-19
KW  - Health Personnel
KW  - Humans
KW  - Immunity, Humoral
KW  - Longitudinal Studies
KW  - Pandemics
KW  - SARS-CoV-2
KW  - Vaccination
KW  - Young Adult
KW  - cannabidiol
KW  - melatonin
KW  - SARS-CoV-2 antibody
KW  - SARS-CoV-2 vaccine
KW  - turmeric
KW  - acupuncture
KW  - acute stress
KW  - acute stress disorder
KW  - adult
KW  - antibody titer
KW  - anxiety
KW  - anxiety disorder
KW  - aromatherapy
KW  - Article
KW  - behavior therapy
KW  - chronic stress
KW  - cohort analysis
KW  - college
KW  - comorbidity
KW  - confidence interval
KW  - coping
KW  - coronavirus disease 2019
KW  - counseling
KW  - disease severity
KW  - ethnic group
KW  - exercise
KW  - female
KW  - Generalized Anxiety Disorder-7
KW  - health care personnel
KW  - herbal medicine
KW  - human
KW  - humoral immunity
KW  - hyperpnea
KW  - immune system
KW  - immunity
KW  - longitudinal study
KW  - major clinical study
KW  - male
KW  - massage
KW  - meditation
KW  - mental health care
KW  - mindfulness
KW  - perception
KW  - physiological stress
KW  - psychological distress assessment
KW  - psychosocial intervention
KW  - psychotherapy
KW  - quality of life
KW  - quality of life assessment
KW  - questionnaire
KW  - reading
KW  - regression model
KW  - risk factor
KW  - self concept
KW  - serum
KW  - Severe acute respiratory syndrome coronavirus 2
KW  - side effect
KW  - unvaccinated person
KW  - vaccination
KW  - Wilcoxon signed ranks test
KW  - young adult
KW  - anxiety
KW  - coronavirus disease 2019
KW  - health care personnel
KW  - humoral immunity
KW  - pandemic
KW  - Severe acute respiratory syndrome coronavirus 2
PB  - Lippincott Williams and Wilkins
SN  - 10762752 (ISSN)
C2  - 38013399
LA  - English
J2  - J. Occup. Environ. Med.
M3  - Article
DB  - Scopus
N1  - Export Date: 21 May 2025; Cited By: 1; Correspondence Address: S. Pahwa; Miami, 150 NW 10th Avenue, BCRI 712, 33136, United States; email: spahwa@miami.edu; CODEN: JOEMF
ER  -

TY  - JOUR
AU  - de Medeiros, V.B.
AU  - de Barros Lima, K.M.L.
AU  - de Magalhães, A.G.
AU  - Borges, L.M.
AU  - Santos, K.G.C.
AU  - de Andrade Mélo Neto, L.H.
AU  - Lopes, H.M.
AU  - de Araujo, J.A.A.
AU  - Netto, D.P.
AU  - Dall’orto, B.F.
AU  - Campos, N.V.
TI  - Major clinical outcomes of nutrology management and the endocannabinoid system in the performance of paralympic athletes: a systematic review
PY  - 2024
T2  - International Journal of Nutrology
VL  - 17
C7  - e24S403
DO  - 10.54448/ijn24S403
UR  - https://www.scopus.com/inward/record.uri?eid=2-s2.0-85214690626&doi=10.54448%2fijn24S403&partnerID=40&md5=a46e0722ffaa7ffee222ae26819dc5eb
AD  - Potiguar University (UnP-RN), Brazilian Paralympic Committee (CPB), Brazil
AD  - Bruno Mota Obesity Institute, Alagoas, Maceió, Brazil
AD  - Federal University of São João Del Rei – CCO, São João de Deus Health Complex, Minas Gerais, Divinópolis, Brazil
AD  - Integrated Care Unit Emergency Room – Uberlândia, Minas Gerais, Brazil
AD  - Mater Dei Hospital, Minas Gerais, Uberlândia, Brazil
AD  - CHAMA Hospital – Arapiraca, Alagoas, Brazil
AD  - Alcides Carneiro University Hospital (HUAC/UFCG), Campina Grande Municipal Health Department (SMS-CG), Brazil
AD  - Nossa Senhora das Graças Hospital, Recife, Visconde de Jequitinhonha, 1144, Boa Viagem, Pernambuco, Brazil
AD  - Odara LifeStyle Wellness Clinic, São Paulo, Brazil
AD  - Brazilian Society of Integrative Functional Medicine, São Paulo, Brazil
AD  - Cruz Vermelha Brasileira Hospital - Barra do Pirai Branch - RJ, Municipal Health Department - Barra do Pirai, Rio de Janeiro, Brazil
AD  - São José Hospital and Maternity (HMSJ), Linhares Medical Center (LMC), Brazil
AD  - Macaé’ Dor Hospital, Unimed Macaé Hospital, Brazil
AB  - Introduction: In the Paralympic sports scenario, recent research suggests that the connection between nutrients and the intestinal microbiota may play an important role in athlete health and performance. Exercise-induced extracellular vesicles (exosomes and microRNAs) have emerged as potential mediators of muscle crosstalk. Furthermore, clinical studies suggest that cannabidiol (CBD) may be useful for athletes due to its anti-inflammatory, analgesic, anxiolytic, and neuroprotective properties and its influence on the sleep-wake cycle. As a corollary of this, a series of implications of cannabidiol in gene expression processes modulated by microRNAs are being evidenced, impacting the immune and inflammatory systems in athletes. Objective: This study aimed to present the main clinical outcomes of nutritional management and the endocannabinoid system in the performance of Paralympic athletes through a systematic review. Methods: The systematic review rules of the PRISMA Platform were followed. The search was realized from June to July 2024 in the Scopus, PubMed, Science Direct, Scielo, and Google Scholar databases. The quality of the studies was based on the GRADE instrument and the risk of bias was analyzed according to the Cochrane instrument. Results and Conclusion: 135 articles were found. A total of 28 articles were evaluated and 25 were included in this systematic review. Considering the Cochrane tool for risk of bias, the overall assessment resulted in 18 studies with a high risk of bias and 25 studies that did not meet GRADE and AMSTAR-2. Most of the studies presented homogeneity in their results, with X2 = 87.5% >50%. It was concluded that Paralympic athletes should feed, train, and utilize the entire supraorganism, including the intestinal microbiota, implementing gut-centered dietary strategies to achieve optimal performance. Current evidence suggests that the gut microbiota may contribute to sports performance through the production of nutritional metabolites (short-chain fatty acids, secondary bile acids), influence on gastrointestinal physiology (nutrient absorption), and immune modulation (inhibition of pathogens). Intake of adequate dietary fiber, a variety of protein sources, and emphasis on unsaturated fats, especially ϖ-3 fatty acids, as well as supplementation with pre-, pro-, and synbiotics, have shown promising results in optimizing the health of Paralympic athletes and with potential beneficial effects on performance. Furthermore, there is preliminary evidence supporting the anti-inflammatory, neuroprotective, analgesic, and anxiolytic actions of cannabidiol and the possibility that it may protect against gastrointestinal damage associated with inflammation and promote the healing of traumatic skeletal injuries. A specific repertoire of microRNAs regulated by cannabinoids in resting (vigilant) and lipopolysaccharide-activated microglia has been identified. The modulated microRNAs and their target genes are controlled by TLR, Nrf2, and Notch cross-talk and are involved in immune response, cell cycle regulation, cellular stress, and redox homeostasis. © 2024 ABRAN - Brazilian Association of Nutrology. All rights reserved.
KW  - Cannabidiol
KW  - Exosomes
KW  - Metabolism
KW  - MicroRNAs
KW  - Paralympic athletes
KW  - Sports nutrology
KW  - bile acid
KW  - caffeine
KW  - cannabidiol
KW  - carbohydrate
KW  - citrate sodium
KW  - creatine
KW  - microRNA
KW  - omega 3 fatty acid
KW  - prebiotic agent
KW  - probiotic agent
KW  - short chain fatty acid
KW  - synbiotic agent
KW  - unsaturated fatty acid
KW  - vitamin D
KW  - A Measurement Tool to Assess Systematic Reviews
KW  - analgesic activity
KW  - antiinflammatory activity
KW  - athletic performance
KW  - cell activation
KW  - clinical outcome
KW  - drug megadose
KW  - fat intake
KW  - female
KW  - fiber intake
KW  - gastrointestinal absorption
KW  - GRADE approach
KW  - human
KW  - immunomodulation
KW  - inflammation
KW  - intestine flora
KW  - low drug dose
KW  - male
KW  - medical decision making
KW  - Medline
KW  - meta analysis (topic)
KW  - microglia
KW  - musculoskeletal injury
KW  - neuroprotection
KW  - nutrition
KW  - para athlete
KW  - Preferred Reporting Items for Systematic Reviews and Meta-Analyses
KW  - protein intake
KW  - randomized controlled trial (topic)
KW  - Review
KW  - ScienceDirect
KW  - Scopus
KW  - search engine
KW  - systematic review
KW  - systematic review (topic)
KW  - tranquilizing activity
PB  - ABRAN - Brazilian Association of Nutrology
SN  - 19843011 (ISSN)
LA  - English
J2  - Int. J. Nutr.
M3  - Review
DB  - Scopus
N1  - Export Date: 21 May 2025; Cited By: 0; Correspondence Address: V.B. de Medeiros; Potiguar University (UnP-RN), Brazilian Paralympic Committee (CPB), Brazil; email: vitorbmedeiros@gmail.com
ER  -

TY  - JOUR
AU  - Vinent, P.Í.M.S.
AU  - Oliveira, E.J.S.G.D.
AU  - Oliveira, C.M.R.B.D.
AU  - Moura, E.C.R.
AU  - Servin, E.T.N.
AU  - Gomes, L.M.R.D.S.
AU  - Leal, P.D.C.
TI  - Ultrasound-guided popliteal sciatic nerve block in a pediatric patient with complex regional pain syndrome: a case report
PY  - 2024
T2  - Brazilian Journal of Anesthesiology (English Edition)
VL  - 74
IS  - 5
C7  - 744233
DO  - 10.1016/j.bjane.2021.07.012
UR  - https://www.scopus.com/inward/record.uri?eid=2-s2.0-85120941033&doi=10.1016%2fj.bjane.2021.07.012&partnerID=40&md5=14d6751207b9c57d5d312f7190804efb
AD  - Universidade Federal do Maranh.·o (UFMA), MA, S.·o Lu.ís, Brazil
AB  - In the pediatric population, complex regional pain syndrome (CRPS) is a challenging condition that leads to chronic psychosocial dysfunction. This case is of a 12-year-old male patient, 50.ßkg, who, after twisting his right ankle, started to present intense pain. Without adequate diagnosis and treatment, his family sought a pain specialist. During the evaluation, a change in sensitivity and temperature was observed, besides hyperalgesia, allodynia, redness, edema, and motor dysfunction, being diagnosed with CRPS. Ultrasound-guided sciatic blocks were performed on the affected limb, increasing the interval between crises, reducing pain intensity, and promoting a return to daily activities. © 2021
KW  - Case report
KW  - Complex regional pain syndrome
KW  - Nerve block
KW  - Pain
KW  - amitriptyline
KW  - betamethasone dipropionate
KW  - betamethasone sodium phosphate
KW  - cannabidiol
KW  - duloxetine
KW  - fluoxetine
KW  - gabapentin
KW  - methadone
KW  - ropivacaine
KW  - allodynia
KW  - ankle
KW  - Article
KW  - case report
KW  - cause of death
KW  - child
KW  - clinical article
KW  - clinical evaluation
KW  - complex regional pain syndrome
KW  - computer assisted tomography
KW  - coronavirus disease 2019
KW  - daily life activity
KW  - depression
KW  - dizziness
KW  - dreaming
KW  - drug withdrawal
KW  - echography
KW  - edema
KW  - follow up
KW  - footshock
KW  - hospitalization
KW  - human
KW  - hyperalgesia
KW  - immobilization
KW  - joint effusion
KW  - lower limb
KW  - male
KW  - medical specialist
KW  - motor dysfunction
KW  - nerve block
KW  - nuclear magnetic resonance imaging
KW  - pain intensity
KW  - pediatric patient
KW  - physical activity
KW  - physical examination
KW  - physiotherapy
KW  - popliteal sciatic nerve block
KW  - school child
KW  - sciatic nerve
KW  - sensitivity analysis
KW  - statistically significant result
KW  - temperature
KW  - treatment duration
KW  - xerostomia
PB  - Elsevier Editora Ltda
SN  - 01040014 (ISSN)
C2  - 34324935
LA  - English
J2  - Bras. J. Anestesiol.
M3  - Article
DB  - Scopus
N1  - Export Date: 21 May 2025; Cited By: 3; Correspondence Address: P.D.C. Leal; Universidade Federal do Maranh.·o (UFMA), S.·o Lu.ís, MA, Brazil; email: pliniocunhaleal@hotmail.com
ER  -

TY  - JOUR
AU  - Solaz, S.
AU  - Cardenal-Muñoz, E.
AU  - Muñoz, A.
AU  - Giorgi, S.
AU  - Pallardó, F.V.
AU  - Romá-Mateo, C.
AU  - Aibar, J.Á.
TI  - Navigating Dravet syndrome in Spain: A cross-sectional study of diagnosis, management, and care coordination
PY  - 2024
T2  - Epilepsia Open
VL  - 9
IS  - 5
SP  - 1806
EP  - 1815
DO  - 10.1002/epi4.13012
UR  - https://www.scopus.com/inward/record.uri?eid=2-s2.0-85198063594&doi=10.1002%2fepi4.13012&partnerID=40&md5=ebc9805af8e109376e4387e4c1dfadb2
AD  - Departamento de Salud Hospital La Fe, Centro de Salud de Silla, Valencia, Spain
AD  - Dravet Syndrome Foundation Spain, Madrid, Spain
AD  - Department of Physiology, Faculty of Medicine and Dentistry, Universitat de València (UV), Valencia, Spain
AD  - Center for Biomedical Network Research on Rare Diseases (CIBERER), Institute of Health Carlos III, Valencia, Spain
AD  - INCLIVA Biomedical Research Institute, Valencia, Spain
AB  - Objectives: Dravet syndrome (DS) is a rare form of refractory epilepsy that begins in the first year of life. Approximately 85% of patients have a mutation in the SCN1A gene, which encodes a voltage-gated sodium channel. The main objective of the present work was to assess the degree of knowledge of DS among Spanish primary care (PC) professionals, the communication flow between them and the pediatric neurologists (PNs), and the services available and resources offered to patients in Spain when searching for a diagnosis and adequate treatment. Methods: Two anonymized online surveys on DS diagnosis and patient management in PC were conducted with Spanish PC pediatricians (PCPs) and caregivers of DS patients in Spain. Results: Most PCPs are aware of genetic epilepsy but lack full knowledge of DS and patient advocacy groups (PAGs). Access to epilepsy treatments varies among regions, with many referrals to hospitals and pediatric neurologists. Diagnosis is often delayed, with misdiagnoses and frequent emergency room (ER) visits. Treatment involves multiple drugs, and sodium channel blockers are used, which are contraindicated in DS treatment. Improved training, resources, and communication are needed for early diagnosis. Significance: To improve the care and treatment of DS patients in Spain, early diagnosis is required and, possibly, specific efforts aimed at identifying patients in adulthood, generating socio-sanitary structures that integrate social and health services to provide comprehensive care, taking into account the different features and comorbidities of the disease. Plain Language Summary: Dravet syndrome (DS) is a form of genetic epilepsy that starts within the first year of life. We present a study showing that, while family doctors are aware of genetic epilepsies, many don't have a complete understanding of DS. Unfortunately, getting the right diagnosis can take a long time, leading to unnecessary visits to the emergency room. Patients often need several medications, and sometimes they're given drugs that aren't recommended for DS. The takeaway is that training for doctors, more resources, and improved communication could help creating better healthcare systems and therefore give easier access to the right therapies. © 2024 The Author(s). Epilepsia Open published by Wiley Periodicals LLC on behalf of International League Against Epilepsy.
KW  - diagnosis delay
KW  - Dravet syndrome
KW  - patient satisfaction
KW  - primary care
KW  - public healthcare resources
KW  - Adult
KW  - Anticonvulsants
KW  - Cross-Sectional Studies
KW  - Disease Management
KW  - Epilepsies, Myoclonic
KW  - Female
KW  - Health Knowledge, Attitudes, Practice
KW  - Humans
KW  - Male
KW  - NAV1.1 Voltage-Gated Sodium Channel
KW  - Pediatricians
KW  - Primary Health Care
KW  - Spain
KW  - Surveys and Questionnaires
KW  - cannabidiol
KW  - clobazam
KW  - diazepam
KW  - fenfluramine
KW  - midazolam
KW  - phenytoin
KW  - sodium channel blocking agent
KW  - stiripentol
KW  - valproic acid
KW  - anticonvulsive agent
KW  - SCN1A protein, human
KW  - sodium channel Nav1.1
KW  - adolescent
KW  - adult
KW  - Article
KW  - caregiver
KW  - child
KW  - cross-sectional study
KW  - diagnostic delay
KW  - diagnostic error
KW  - electroencephalography
KW  - emergency department visit
KW  - female
KW  - fever
KW  - health care system
KW  - human
KW  - infant
KW  - ketogenic diet
KW  - knowledge
KW  - major clinical study
KW  - male
KW  - patient satisfaction
KW  - pediatrician
KW  - primary medical care
KW  - questionnaire
KW  - seizure
KW  - severe myoclonic epilepsy in infancy
KW  - Spain
KW  - tonic clonic seizure
KW  - vagus nerve stimulation
KW  - attitude to health
KW  - diagnosis
KW  - disease management
KW  - genetics
KW  - myoclonus epilepsy
KW  - primary health care
KW  - Spain
KW  - therapy
PB  - John Wiley and Sons Inc
SN  - 24709239 (ISSN)
C2  - 38984594
LA  - English
J2  - Epilepsia Open
M3  - Article
DB  - Scopus
N1  - Export Date: 21 May 2025; Cited By: 0; Correspondence Address: J.Á. Aibar; Dravet Syndrome Foundation Spain, Madrid, C/Toledo, 46, 1°, 28005, Spain; email: jaibar@dravetfoundation.eu; C. Romá-Mateo; Universitat de València, Valencia, Av. Vicente Blasco Ibáñez, 15, 46010, Spain; email: carlos.roma@uv.es
ER  -

TY  - JOUR
AU  - Rotolo, M.C.
AU  - Graziano, S.
AU  - Minutillo, A.
AU  - Varì, M.R.
AU  - Pichini, S.
AU  - Marchei, E.
TI  - OILVEQ: an Italian external quality control scheme for cannabinoids analysis in galenic preparations of cannabis oil
PY  - 2024
T2  - Clinical Chemistry and Laboratory Medicine
VL  - 62
IS  - 11
SP  - 2198
EP  - 2204
DO  - 10.1515/cclm-2024-0311
UR  - https://www.scopus.com/inward/record.uri?eid=2-s2.0-85193278606&doi=10.1515%2fcclm-2024-0311&partnerID=40&md5=217b19b425b0f5abe1c85316e1b9bcee
AD  - National Centre on Addiction and Doping, Italian National Institute of Health, Rome, Italy
AB  - Objectives: Italy legalized cannabis oil for specific medical conditions (neuropathic pain, refractory epilepsy and other established pathologies) in 2015, but mandates titration of principal cannabinoids before marketing each batch using iphenated techniques coupled with mass spectrometry. To assess reliability of laboratories from the Italian National Health Service in charge of titrating the batches, the Italian National Institute of Health set up an quality control program on determination of Δ9-tetrahydrocannabinol l (THC), cannabidiol (CBD), Δ9-tetrahydrocannabinolic acid A (THCA-A) and cannabidiolic acid (CBDA) in cannabis oil preparations. Methods: Two rounds of exercises have been carried out since 2019, involving sixteen Italian laboratories. Five different cannabis oil samples (19-1A and 19-1B for the first round and 22-1A, 22-1B and 22-1C for the second one were prepared and 1 mL amount of each sample was sent to the laboratories. The quantitative performance of each laboratory was assessed calculating the Z-score value, a statistical measurement for value's relationship to the mean of a group of values. Results: In the first round, eight out of fourteen laboratories employed an LC-MS while the remaining six used GC-MS. Differently, in the second round, six out of eleven laboratories employed a GC-MS while the remaining five used LC-MS. In the first round, only 28.6 % laboratories achieved an acceptable performance (Z-score±2), and all of them used LC-MS as analytical method. In the second round, none of the laboratories achieved an acceptable performance. Satisfactory results, based on Z-scores, were generally low (0.0-75.0 %), with only one exception of 100 % for THCA-A determination in sample 22-1B. In the second round, three false negatives (two THC and one CBD by GC-MS determination) were reported while no false positives were described in the blank sample. The two rounds yielded a mean ERR% of 42 % approximately and a mean CV% around 70 % in GC-MS determination. When applying LC-MS determination, the two rounds yielded a mean ERR% of 36 % approximately and a mean CV% around 33 %. Conclusions: The obtained results underline the need for a clear and consistent protocol to be adopted by all laboratories intending to include the titration of oily cannabis-based products into their routinely analytical techniques. This emphasis on methodology standardization and participation to quality control schemes is essential for ensuring reliable and accurate measurements, ultimately enhancing the overall effectiveness and reliability of medical cannabis treatments.  © 2024 Walter de Gruyter GmbH, Berlin/Boston.
KW  - cannabinoids
KW  - cannabis oil
KW  - external quality assessment
KW  - Cannabidiol
KW  - Cannabinoids
KW  - Cannabis
KW  - Dronabinol
KW  - Gas Chromatography-Mass Spectrometry
KW  - Humans
KW  - Italy
KW  - Plant Oils
KW  - Quality Control
KW  - Reproducibility of Results
KW  - cannabidiol
KW  - cannabidiolic acid
KW  - cannabinoid
KW  - herbaceous agent
KW  - medical cannabis
KW  - tetrahydrocannabinol
KW  - tetrahydrocannabinolic acid
KW  - unclassified drug
KW  - vegetable oil
KW  - cannabis
KW  - delta(9)-tetrahydrocannabinolic acid
KW  - dronabinol
KW  - vegetable oil
KW  - Article
KW  - controlled study
KW  - drug determination
KW  - drug formulation
KW  - false negative result
KW  - false positive result
KW  - galenic preparation
KW  - Italy
KW  - laboratory
KW  - liquid chromatography-mass spectrometry
KW  - liquid liquid extraction
KW  - mass fragmentography
KW  - measurement accuracy
KW  - national health organization
KW  - national health service
KW  - quality control
KW  - quantitative analysis
KW  - reliability
KW  - standardization
KW  - statistical analysis
KW  - titrimetry
KW  - chemistry
KW  - human
KW  - Italy
KW  - reproducibility
PB  - Walter de Gruyter GmbH
SN  - 14346621 (ISSN)
C2  - 38727000
LA  - English
J2  - Clin. Chem. Lab. Med.
M3  - Article
DB  - Scopus
N1  - Export Date: 21 May 2025; Cited By: 0; Correspondence Address: S. Pichini; National Centre on Addiction and Doping, Italian National Institute of Health, Rome, V.Le Regina Elena 299, 00161, Italy; email: simona.pichini@iss.it; CODEN: CCLMF
ER  -

TY  - JOUR
AU  - Phukan, B.C.
AU  - Roy, R.
AU  - Gahatraj, I.
AU  - Bhattacharya, P.
AU  - Borah, A.
TI  - Therapeutic considerations of bioactive compounds in Alzheimer's disease and Parkinson's disease: Dissecting the molecular pathways
PY  - 2023
T2  - Phytotherapy Research
VL  - 37
IS  - 12
SP  - 5657
EP  - 5699
DO  - 10.1002/ptr.8012
UR  - https://www.scopus.com/inward/record.uri?eid=2-s2.0-85173793382&doi=10.1002%2fptr.8012&partnerID=40&md5=a23904d5d8e17a696b0d2487e567b6f7
AD  - Department of Life Science and Bioinformatics, Assam University, Assam, Silchar, India
AD  - Department of Pharmacology and Toxicology, National Institute of Pharmaceutical Education and Research (NIPER), Gujarat, Gandhinagar, India
AB  - Leading neurodegenerative diseases Alzheimer's disease (AD) and Parkinson's disease (PD) are characterized by the impairment of memory and motor functions, respectively. Despite several breakthroughs, there exists a lack of disease-modifying treatment strategies for these diseases, as the available drugs provide symptomatic relief and bring along side effects. Bioactive compounds are reported to bear neuroprotective properties with minimal toxicity, however, a detailed elucidation of their modes of neuroprotection is lacking. The review elucidates the neuroprotective mechanism(s) of some of the major phyto-compounds in pre-clinical and clinical studies of AD and PD to understand their potential in combating these diseases. Curcumin, eugenol, resveratrol, baicalein, sesamol and so on have proved efficient in countering the pathological hallmarks of AD and PD. Curcumin, resveratrol, caffeine and so on have reached the clinical phases of these diseases, while aromadendrin, delphinidin, cyanidin and xanthohumol are yet to be extensively explored in pre-clinical phases. The review highlights the need for extensive investigation of these compounds in the clinical stages of these diseases so as to utilize their disease-modifying abilities in the real field of treatment. Moreover, poor pharmacokinetic properties of natural compounds are constraints to their therapeutic yields and this review suggests a plausible contribution of nanotechnology in overcoming these limitations. © 2023 John Wiley & Sons Ltd.
KW  - alpha-synuclein
KW  - autophagy
KW  - beta-amyloid
KW  - bioactive compounds
KW  - neurodegenerative diseases
KW  - tau
KW  - Alzheimer Disease
KW  - Curcumin
KW  - Humans
KW  - Parkinson Disease
KW  - Resveratrol
KW  - 7,8 dihydroxyflavone
KW  - acl 24
KW  - aducanumab
KW  - alkaloid
KW  - anthocyanin
KW  - aromadendrin
KW  - atabecestat
KW  - baicalein
KW  - benzophenone derivative
KW  - berberine
KW  - beta secretase inhibitor
KW  - bromocriptine
KW  - caffeine
KW  - cannabidiol
KW  - cannabinoid
KW  - catechol methyltransferase inhibitor
KW  - celastrol
KW  - chalcone derivative
KW  - cholinesterase inhibitor
KW  - crocin
KW  - curcumin
KW  - cyanidin
KW  - dasatinib
KW  - delphinidin
KW  - donepezil
KW  - dopamine receptor stimulating agent
KW  - dronabinol
KW  - elanbecestat
KW  - entacapone
KW  - epigallocatechin gallate
KW  - eugenol
KW  - flavonoid
KW  - galantamine
KW  - gambogenone
KW  - garcinol
KW  - guttiferone A
KW  - haloperidol
KW  - huperzine A
KW  - isoliquiritigenin
KW  - kaempferol
KW  - levodopa
KW  - linalool
KW  - luteolin
KW  - lycopene
KW  - malvidin chloride
KW  - memantine
KW  - monoamine oxidase B inhibitor
KW  - morphine
KW  - myrtiaphenone B
KW  - nobiletin
KW  - nootropic agent
KW  - pergolide
KW  - phytochemical
KW  - piperine
KW  - plukenotione A
KW  - polyphenol derivative
KW  - pq 012
KW  - pramipexole
KW  - punicalagin
KW  - quercetin
KW  - rasagiline
KW  - resveratrol
KW  - risperidone
KW  - rivastigmine
KW  - ropinirole
KW  - rutoside
KW  - selegiline
KW  - sesamol
KW  - sodium oligomannurarate
KW  - terpene
KW  - tolcapone
KW  - umibecestat
KW  - unclassified drug
KW  - xanthohumol
KW  - curcumin
KW  - resveratrol
KW  - abdominal pain
KW  - add on therapy
KW  - Alzheimer disease
KW  - amyotrophic lateral sclerosis
KW  - antiinflammatory activity
KW  - antioxidant activity
KW  - anxiety disorder
KW  - brain depth stimulation
KW  - cardiotoxicity
KW  - cognitive defect
KW  - cognitive rehabilitation
KW  - cognitive therapy
KW  - constipation
KW  - depression
KW  - developmental toxicity
KW  - diarrhea
KW  - diet restriction
KW  - disease exacerbation
KW  - dizziness
KW  - dose response
KW  - drug bioavailability
KW  - drug clearance
KW  - drug competition
KW  - drug efficacy
KW  - drug elimination
KW  - drug mechanism
KW  - drug metabolism
KW  - drug potency
KW  - drug response
KW  - drug structure
KW  - drug targeting
KW  - drug tolerability
KW  - genotoxicity
KW  - hallucination
KW  - headache
KW  - human
KW  - Huntington chorea
KW  - hypertension
KW  - language therapy
KW  - liver toxicity
KW  - loss of appetite
KW  - nausea
KW  - nephrotoxicity
KW  - nervous system inflammation
KW  - neuroprotection
KW  - nonhuman
KW  - occupational therapy
KW  - orthostatic hypotension
KW  - oxidative stress
KW  - Parkinson disease
KW  - pathogenesis
KW  - pathophysiology
KW  - Review
KW  - sleep disorder
KW  - speech therapy
KW  - tachycardia
KW  - vomiting
KW  - Alzheimer disease
KW  - metabolism
KW  - Parkinson disease
KW  - pathology
PB  - John Wiley and Sons Ltd
SN  - 0951418X (ISSN)
C2  - 37823581
LA  - English
J2  - Phytother. Res.
M3  - Review
DB  - Scopus
N1  - Export Date: 21 May 2025; Cited By: 9; Correspondence Address: A. Borah; Department of Life Science and Bioinformatics, Assam University, Silchar, Assam, 788011, India; email: anupomborahh@gmail.com; CODEN: PHYRE
ER  -

TY  - JOUR
AU  - Neary, J.P.
AU  - Singh, J.
AU  - Alcorn, J.
AU  - Laprairie, R.B.
AU  - Dehghani, P.
AU  - Mang, C.S.
AU  - Bjornson, B.H.
AU  - Hadjistavropoulos, T.
AU  - Bardutz, H.A.
AU  - Bhagaloo, L.
AU  - Walsh, Z.
AU  - Szafron, M.
AU  - Dorsch, K.D.
AU  - Thompson, E.S.
TI  - Pharmacological and physiological effects of cannabidiol: a dose escalation, placebo washout study protocol
PY  - 2024
T2  - BMC Neurology
VL  - 24
IS  - 1
C7  - 340
DO  - 10.1186/s12883-024-03847-1
UR  - https://www.scopus.com/inward/record.uri?eid=2-s2.0-85203588682&doi=10.1186%2fs12883-024-03847-1&partnerID=40&md5=84cc543fa34ef23fbf25cbdc9442e06c
AD  - Faculty of Kinesiology & amp; Health Studies, University of Regina, 3737 Wascana Pkwy, Regina, S4S 0A2, SK, Canada
AD  - Cannabinoid Research Initiative of Saskatchewan (CRIS), Saskatoon, SK, Canada
AD  - Department of Cardiology, Prairie Vascular Research Inc, Regina, Canada
AD  - College of Pharmacy and Nutrition, University of Saskatchewan, Saskatoon, Canada
AD  - College of Medicine, University of Saskatchewan, Saskatoon, Canada
AD  - University of British Columbia, Vancouver, Canada
AD  - Department of Psychology, Centre of Aging and Health, University of Regina, Regina, Canada
AD  - Department of Psychology, University of British Columbia, Kelowna, Canada
AD  - School of Public Health - Biostatistics, University of Saskatchewan, Saskatoon, Canada
AB  - Background: Cannabinoids such as cannabidiol (CBD) exhibit anti-inflammatory properties and have the potential to act as a therapeutic following mild traumatic brain injury. There is limited evidence available on the pharmacological, physiological and psychological effects of escalating CBD dosages in a healthy, male, university athlete population. Furthermore, no dosing regimen for CBD is available with implications of improving physiological function. This study will develop an optimal CBD dose based on the pharmacokinetic data in contact-sport athletes. The physiological and psychological data will be correlated to the pharmacokinetic data to understand the mechanism(s) associated with an escalating CBD dose. Methods/design: Forty participants will receive escalating doses of CBD ranging from 5 mg CBD/kg/day to 30 mg CBD/kg/day. The CBD dose is escalated every two weeks in increments of 5 mg CBD/kg/day. Participants will provide blood for pharmacological assessments at each of the 10 visits. Participants will complete a physiological assessment at each of the visits, including assessments of cerebral hemodynamics, blood pressure, electrocardiogram, seismocardiogram, transcranial magnetic stimulation, and salivary analysis for genomic sequencing. Finally, participants will complete a psychological assessment consisting of sleep, anxiety, and pain-related questionnaires. Discussion: This study will develop of an optimal CBD dose based on pharmacological, physiological, and psychological properties for future use during contact sport seasons to understand if CBD can help to reduce the frequency of mild traumatic injuries and enhance recovery. Trial registration: Clinicaltrials.gov: NCT06204003. © The Author(s) 2024.
KW  - Cannabidiol
KW  - Cardiovascular physiology
KW  - Neurophysiology
KW  - Pharmacokinetics
KW  - Adolescent
KW  - Adult
KW  - Blood Pressure
KW  - Cannabidiol
KW  - Dose-Response Relationship, Drug
KW  - Humans
KW  - Male
KW  - Young Adult
KW  - cannabidiol
KW  - cannabidiol
KW  - adult
KW  - Article
KW  - autonomic innervation
KW  - blood brain barrier
KW  - blood flow velocity
KW  - cardiovascular function
KW  - clinical article
KW  - controlled study
KW  - drug dose escalation
KW  - electromyography
KW  - exercise
KW  - female
KW  - food frequency questionnaire
KW  - heart rate variability
KW  - hemodynamics
KW  - human
KW  - magnetic stimulation
KW  - male
KW  - multicenter study
KW  - multiple reaction monitoring
KW  - pharmacology
KW  - phase 1 clinical trial
KW  - photoelectric plethysmography
KW  - physiology
KW  - quality of life
KW  - transcranial magnetic stimulation
KW  - adolescent
KW  - blood pressure
KW  - dose response
KW  - drug effect
KW  - young adult
PB  - BioMed Central Ltd
SN  - 14712377 (ISSN)
C2  - 39266961
LA  - English
J2  - BMC Neurol.
M3  - Article
DB  - Scopus
N1  - Export Date: 21 May 2025; Cited By: 0; Correspondence Address: J.P. Neary; Faculty of Kinesiology & amp; Health Studies, University of Regina, Regina, 3737 Wascana Pkwy, S4S 0A2, Canada; email: patrick.neary@uregina.ca; CODEN: BNMEC
ER  -

TY  - JOUR
AU  - Madson, M.J.
AU  - Srivastava, U.
AU  - Gade, Y.
TI  - Recommendations From Arizona Budtenders to Mystery Callers Regarding Morning Sickness
PY  - 2025
T2  - JOGNN - Journal of Obstetric, Gynecologic, and Neonatal Nursing
VL  - 54
IS  - 3
SP  - 282
EP  - 287.e1
DO  - 10.1016/j.jogn.2025.02.001
UR  - https://www.scopus.com/inward/record.uri?eid=2-s2.0-105001139767&doi=10.1016%2fj.jogn.2025.02.001&partnerID=40&md5=d783a159ae727586a6c4cdd1b7281fc0
AB  - Objective: To explore the recommendations for managing morning sickness made by Arizona budtenders, including types of products suggested and frequency of referrals to medical professionals. Design: Descriptive observational study using mystery calling. Setting: Eligible dispensaries in 12 of Arizona's 15 counties. Participants: Budtenders (N = 104) who answered the phone during regular business hours. Methods: Two researchers mystery called eligible dispensaries between February and April 2024 and documented budtender responses on a standardized form. We used counts, percentages, and 95% confidence intervals to analyze the data. Results: The response rate was 67%. Most budtenders (71.2%, n = 74) recommended cannabis products for morning sickness, especially cannabidiol and edibles. One fifth of these budtenders (18.9%, n = 14) recommended tinctures, one eighth (12.2%, n = 9) recommended inhalation products such as vapes and joints, and a few (5.4%, n = 4) recommended topicals. Most budtenders (85.6%, n = 89) encouraged a medical consultation, but relatively few (34.6%, n = 36) did so without prompting. Conclusion: Future researchers should investigate whether these trends are similar in other regions where cannabis is legal. Obstetrics and gynecology nurses should counsel patients proactively about prenatal cannabis use. Policymakers should consider mandating budtender training on cannabis risks during pregnancy as well as pregnancy-specific product warnings. © 2025
KW  - Arizona
KW  - cannabis
KW  - counseling
KW  - dispensary
KW  - marijuana
KW  - morning sickness
KW  - mystery calling
KW  - nausea
KW  - pregnancy
KW  - vomiting
PB  - Elsevier B.V.
SN  - 08842175 (ISSN)
LA  - English
J2  - JOGNN J. Obstet. Gynecol. Neonatal Nurs.
M3  - Article
DB  - Scopus
N1  - Export Date: 21 May 2025; Cited By: 0; Correspondence Address: M.J. Madson; School of Applied Professional Studies, Arizona State University, Santa Catalina Hall 251 U, Mesa, 7271 E. Sonoran Arroyo Mall, 85212, United States; email: michael.madson@asu.edu
ER  -

TY  - JOUR
AU  - Johnson, D.A.
AU  - Cable, T.G.
AU  - Funnell, M.P.
AU  - Peden, D.L.
AU  - Thorley, J.
AU  - Ferreira Da Cunha, M.
AU  - Reynolds, K.M.
AU  - Harris, L.
AU  - Wood, M.
AU  - Chavez-O'reilly, T.
AU  - Carrington, J.
AU  - Bailey, S.J.
AU  - Clifford, T.
AU  - Heaney, L.M.
AU  - James, L.J.
TI  - Effects of Cannabidiol Ingestion on Thermoregulatory and Inflammatory Responses to Treadmill Exercise in the Heat in Recreationally Active Males
PY  - 2025
T2  - Medicine and Science in Sports and Exercise
VL  - 57
IS  - 2
SP  - 413
EP  - 424
DO  - 10.1249/MSS.0000000000003568
UR  - https://www.scopus.com/inward/record.uri?eid=2-s2.0-85204921760&doi=10.1249%2fMSS.0000000000003568&partnerID=40&md5=2a2ec3f74e515094f07efa66189c24d1
AD  - National Centre for Sport and Exercise Medicine, School of Sport, Exercise and Health Sciences, Loughborough University, Loughborough, United Kingdom
AD  - Diabetes Research Centre, College of Life Sciences, University of Leicester, Leicester, United Kingdom
AB  - Purpose Exertional heat stress can induce systemic endotoxin exposure and a proinflammatory cascade, likely impairing thermoregulation. Cannabidiol (CBD) is protective in preclinical models of tissue ischemia and inflammation. Therefore, this study examined the effects of CBD ingestion on exercise-induced thermoregulatory and inflammatory responses. Methods In a randomized, double-blinded study, 13 active males (age 25 ± 5 yr; peak oxygen uptake (VO2peak) 50.4 ± 3.2 mL·kg-1·min-1) ingested 298 mg CBD or placebo 105 min before 1 h treadmill exercise (60%-65% VO2peak) in 32°C and 50% relative humidity. Core temperature, skin temperature, heart rate, subjective outcomes, and sweat loss were assessed during/after exercise. Plasma osmolality, plasma volume changes, and plasma markers of intestinal damage (I-FABP), monocyte activation (CD14), and inflammatory cytokine responses (IL-6, IL-8, and TNF-α) were assessed at baseline, pre-exercise, and 20 and 90 min post-exercise. Results Core temperature (Δ 1.69°C ± 0.48°C (CBD) and 1.79°C ± 0.53°C (Placebo)) and I-FABP increased during exercise, with no differences between conditions (P > 0.050). Mean (95% confidence interval) CD14 was 1776 (463 to 3090) pg·mL-1 greater 90 min post-exercise in placebo (P = 0.049). Median (interquartile range) peak IL-6 concentration was -0.8 (-1.1 to -0.3) pg·mL-1 less in CBD (P = 0.050), whereas the between-condition difference in IL-6 area under curve was -113 (-172 to 27) (pg·mL-1)·270 min (P = 0.054). Conclusions CBD did not affect thermoregulation during exertional heat stress but appeared to elicit minor immunosuppressive effects, reducing CD14 and IL-6 responses, warranting investigation in humans under more severe heat strain and other proinflammatory scenarios.  © Lippincott Williams & Wilkins.
KW  - Activity
KW  - Cannabinoid
KW  - Cannabis
KW  - Hydration
KW  - Immune
KW  - Running
KW  - Adult
KW  - Body Temperature
KW  - Body Temperature Regulation
KW  - Cannabidiol
KW  - Cytokines
KW  - Double-Blind Method
KW  - Exercise
KW  - Exercise Test
KW  - Heart Rate
KW  - Hot Temperature
KW  - Humans
KW  - Inflammation
KW  - Interleukin-6
KW  - Lipopolysaccharide Receptors
KW  - Male
KW  - Oxygen Consumption
KW  - Plasma Volume
KW  - Skin Temperature
KW  - Sweating
KW  - Young Adult
KW  - cannabidiol
KW  - cytokine
KW  - interleukin 6
KW  - lipopolysaccharide receptor
KW  - adult
KW  - blood
KW  - body temperature
KW  - controlled study
KW  - double blind procedure
KW  - drug effect
KW  - exercise
KW  - exercise test
KW  - heart rate
KW  - high temperature
KW  - human
KW  - inflammation
KW  - male
KW  - metabolism
KW  - oxygen consumption
KW  - physiology
KW  - plasma volume
KW  - randomized controlled trial
KW  - skin temperature
KW  - sweating
KW  - thermoregulation
KW  - young adult
PB  - Lippincott Williams and Wilkins
SN  - 01959131 (ISSN)
C2  - 39294920
LA  - English
J2  - Med. Sci. Sports Exerc.
M3  - Article
DB  - Scopus
N1  - Export Date: 21 May 2025; Cited By: 0; Correspondence Address: L.J. James; Loughborough University, Loughborough, Epinal Way, LE11 1PR, United Kingdom; email: l.james@lboro.ac.uk; CODEN: MSCSB
ER  -

TY  - JOUR
AU  - Stavrogianni, K.
AU  - Kitsos, D.K.
AU  - Giannopapas, V.
AU  - Smyrni, V.
AU  - Chasiotis, A.K.
AU  - Akrivaki, A.
AU  - Dimitriadou, E.-M.
AU  - Zompola, C.
AU  - Tzartos, J.S.
AU  - Tsivgoulis, G.
AU  - Giannopoulos, S.
TI  - Evaluating Vaporized Cannabinoid Therapy in Multiple Sclerosis: Findings from a Prospective Single-Center Clinical Study
PY  - 2025
T2  - Journal of Clinical Medicine
VL  - 14
IS  - 6
C7  - 2121
DO  - 10.3390/jcm14062121
UR  - https://www.scopus.com/inward/record.uri?eid=2-s2.0-105001383864&doi=10.3390%2fjcm14062121&partnerID=40&md5=af545b90df6f380c53ba53e11812dd04
AD  - Second Department of Neurology, School of Medicine, Attikon University Hospital, National and Kapodistrian University of Athens, Athens, 157 72, Greece
AD  - Department of Physiology, Faculty of Medicine, School of Health Sciences, University of Ioannina, Ioannina, 451 10, Greece
AD  - Department of Physical Therapy, University of West Attica, Attica, 122 43, Greece
AD  - Laboratory of Neuromuscular and Cardiovascular Study of Motion (LANECASM), University of West Attica, Attica, 122 43, Greece
AB  - Introduction: Multiple Sclerosis (MS) is associated with a wide range of debilitating symptoms, and conventional therapies often fail to adequately address the disease’s multifaceted challenges. Cannabidiol (CBD) 13.0% + Delta9-tetrahydrocannabinol (THC) 9.0% (CBD13/THC9), a vaporized cannabis-based medicinal product, presents a novel therapeutic option for managing MS symptoms. Methods: This single-center longitudinal study followed 69 MS patients over a six-month period. Participants were assessed at treatment initiation and at three- and six-month intervals. Key measures included muscle spasticity, urine bladder dysfunction, and the evaluation of disability progression rate. The evaluation included the Modified Ashworth Scale (MAS), the Post Void Residual (PVR) volume, and the Expanded Disability Status Scale (EDSS). Results: Significant improvement was observed across all outcome assessments. The EDSS score was decreased over time (p = 0.009), indicating a slight reduction in disability progression rate, while MAS scores showed substantial improvement in muscle spasticity (p < 0.001). Urine bladder function improved significantly, with PVR volume showing notable improvement between baseline and the six-month assessment (p < 0.001). Correlation analyses revealed that a gradual increase in vaporized CBD13/THC9 dose was correlated with slightly lower EDSS scores, while the adverse effects were negatively associated with the frequency of cannabinoid use. Finally, patients who were smokers used CBD13/THC9 more frequently. Conclusions: The vaporized CBD13/THC9 formulation demonstrated notable efficacy in slightly improving disability progression rate via reduction in muscle spasticity and urine bladder dysfunction in MS patients. This highlights its addon therapeutic value during rehabilitation in MS patients with debilitating disability symptoms. © 2025 by the authors.
KW  - bladder dysfunction
KW  - cannabinoids
KW  - disability
KW  - multiple sclerosis
KW  - spasticity
KW  - THC:CBD
KW  - cannabidiol
KW  - dronabinol
KW  - adult
KW  - Article
KW  - attention disturbance
KW  - bladder dysfunction
KW  - bladder function
KW  - clinical outcome
KW  - clinical trial
KW  - diarrhea
KW  - disability
KW  - disease duration
KW  - disease exacerbation
KW  - disorientation
KW  - dizziness
KW  - drug efficacy
KW  - drug formulation
KW  - Expanded Disability Status Scale
KW  - fatigue
KW  - female
KW  - headache
KW  - human
KW  - longitudinal study
KW  - major clinical study
KW  - male
KW  - middle aged
KW  - modified Ashworth scale
KW  - multiple sclerosis
KW  - nausea
KW  - outcome assessment
KW  - postvoid residual urine volume
KW  - prospective study
KW  - smoking
KW  - spasticity
KW  - vaporization
KW  - vomiting
KW  - xerostomia
PB  - Multidisciplinary Digital Publishing Institute (MDPI)
SN  - 20770383 (ISSN)
LA  - English
J2  - J. Clin. Med.
M3  - Article
DB  - Scopus
N1  - Export Date: 21 May 2025; Cited By: 0; Correspondence Address: S. Giannopoulos; Second Department of Neurology, School of Medicine, Attikon University Hospital, National and Kapodistrian University of Athens, Athens, 157 72, Greece; email: sgiannop@uoi.gr
ER  -

TY  - JOUR
AU  - Van Gerwen, O.T.
AU  - Sherman, Z.A.
AU  - Kay, E.S.
AU  - Wall, J.
AU  - Lewis, J.
AU  - Eastlund, I.
AU  - Graves, K.J.
AU  - Richter, S.
AU  - Pontius, A.
AU  - Aaron, K.J.
AU  - Siwakoti, K.
AU  - Rogers, B.
AU  - Toh, E.
AU  - Elnaggar, J.H.
AU  - Taylor, C.M.
AU  - Van Wagoner, N.J.
AU  - Muzny, C.A.
TI  - Recruiting transgender men in the Southeastern United States for genital microbiome research: Lessons learned
PY  - 2024
T2  - PLoS ONE
VL  - 19
IS  - 8 August
C7  - e0308603
DO  - 10.1371/journal.pone.0308603
UR  - https://www.scopus.com/inward/record.uri?eid=2-s2.0-85201112709&doi=10.1371%2fjournal.pone.0308603&partnerID=40&md5=0cd474ae198670f4b62d7950067fecb1
AD  - Division of Infectious Diseases, University of Alabama at Birmingham, Birmingham, AL, United States
AD  - School of Nursing, University of Alabama at Birmingham, Birmingham, AL, United States
AD  - Magic City Wellness Center, Birmingham, AL, United States
AD  - Division of Endocrinology, University of Alabama at Birmingham, Birmingham, AL, United States
AD  - University of Alabama at Birmingham Heersink School of Medicine, Birmingham, AL, United States
AD  - Department of Microbiology and Immunology, Indiana University School of Medicine, Indianapolis, IN, United States
AD  - Department of Microbiology, Immunology, and Parasitology, Louisiana Health Sciences Center New Orleans, New Orleans, LA, United States
AB  - Background Transgender men (TGM) are underrepresented in genital microbiome research. Our prospective study in Birmingham, AL investigated genital microbiota changes over time in TGM initiating testosterone, including the development of incident bacterial vaginosis (iBV). Here, we present lessons learned from recruitment challenges encountered during the conduct of this study. Methods Inclusion criteria were assigned female sex at birth, TGM or non-binary identity, age ≥18 years, interested in injectable testosterone but willing to wait 7 days after enrollment before starting, and engaged with a testosterone-prescribing provider. Exclusion criteria were recent antibiotic use, HIV/STI infection, current vaginal infection, pregnancy, or past 6 months testosterone use. Recruitment initiatives included community advertisements via flyers, social media posts, and referrals from local gender health clinics. Results Between February 2022 and October 2023, 61 individuals contacted the study, 17 (27.9%) completed an in-person screening visit, and 10 (58.8%) of those screened were enrolled. The primary reasons for individuals failing study screening were having limited access to testosterone-prescribing providers, already being on testosterone, being unwilling to wait 7 days to initiate testosterone therapy, or desiring the use of topical testosterone. Engagement of non-White TGM was also minimal. Conclusion Despite robust study inquiry by TGM, screening and enrollment challenges were faced including engagement by TGM not yet in care and specific study eligibility criteria. Excitement among TGM for research representation should be leveraged in future work by engaging transgender community stakeholders at the inception of study development, particularly regarding feasibility of study inclusion and exclusion criteria, as well as recruitment of TGM of color. These results also highlight the need for more clinical resources for prescribing gender-affirming hormone therapy, especially in the Southeastern US. © 2024 Van Gerwen et al. This is an open access article distributed under the terms of the Creative Commons Attribution License, which permits unrestricted use, distribution, and reproduction in any medium, provided the original author and source are credited.
KW  - cannabidiol
KW  - RNA 16S
KW  - testosterone
KW  - testosterone cipionate
KW  - adult
KW  - Article
KW  - astigmatism
KW  - automutilation
KW  - Bacteroides
KW  - controlled study
KW  - dysbiosis
KW  - female
KW  - gene sequence
KW  - gonorrhea
KW  - health care personnel
KW  - human
KW  - Lactobacillus
KW  - male
KW  - metagenomics
KW  - microbiome
KW  - middle aged
KW  - Mobiluncus
KW  - obesity
KW  - patient compliance
KW  - pharmacist
KW  - pre-exposure prophylaxis
KW  - prospective study
KW  - questionnaire
KW  - randomized controlled trial
KW  - sexual behavior
KW  - sexually transmitted disease
KW  - training
KW  - transgender
KW  - United States
KW  - vagina flora
PB  - Public Library of Science
SN  - 19326203 (ISSN)
LA  - English
J2  - PLoS ONE
M3  - Article
DB  - Scopus
N1  - Export Date: 21 May 2025; Cited By: 0; Correspondence Address: O.T. Van Gerwen; Division of Infectious Diseases, University of Alabama at Birmingham, Birmingham, United States; email: oliviavangerwen@uabmc.edu; CODEN: POLNC
ER  -

TY  - JOUR
AU  - Ezzati, M.R.
AU  - Ezzati, M.J.
AU  - Fattahi, M.
AU  - Mozafari, R.
AU  - Azizbeigi, R.
AU  - Haghparast, A.
TI  - The role of D1-like dopamine receptors within the ventral tegmental area in the cannabidiol's inhibitory effects on the methamphetamine-induced conditioned place preference in rats
PY  - 2024
T2  - Brain Research Bulletin
VL  - 216
C7  - 111038
DO  - 10.1016/j.brainresbull.2024.111038
UR  - https://www.scopus.com/inward/record.uri?eid=2-s2.0-85200236288&doi=10.1016%2fj.brainresbull.2024.111038&partnerID=40&md5=e244e3e6af1b14020b0adb82a5bb744e
AD  - Neuroscience Research Center, School of Medicine, Shahid Beheshti University of Medical Sciences, Tehran, Iran
AD  - Department of Basic Sciences, Sanandaj Branch, Islamic Azad University, Sanandaj, Iran
AD  - School of Cognitive Sciences, Institute for Research in Fundamental Sciences, Tehran, Iran
AD  - Department of Basic Sciences, Iranian Academy of Medical Sciences, Tehran, Iran
AB  - Cannabidiol (CBD) is a non-psychoactive drug extracted from marijuana. It is well established that CBD attenuates the reinforcing effects of drugs of abuse, although its mechanism of action is not fully understood. The current study tries to clarify the role of D1-like dopamine receptors (D1R) in the ventral tegmental area (VTA) in the inhibitory effects of the CBD on the acquisition and expression of methamphetamine (METH)-conditioned place preference (CPP). In the CPP training, adult male Wistar rats were conditioned with subcutaneous administration of METH (1 mg/kg) for five days. Three groups of animals were treated with multiple doses of SCH23390 (as a D1R antagonist; 0.25, 1, and 4 μg/0.3 μl saline) in the VTA, respectively, before intracerebroventricular (ICV) injection of CBD (10 μg/5 μl DMSO) in the acquisition phase. In the second experiment of the study, rats received SCH23390 in the VTA before ICV administration of CBD (50 μg/5 μl DMSO) in the expression of METH CPP. Here, the current study demonstrated that CBD inhibits the acquisition and expression of METH CPP, while microinjection of D1R antagonists (1 and 4 μg) into the VTA significantly reduced CBD's suppressive effect on the acquisition and expression of METH place preference. Furthermore, this research demonstrated that either SCH23390 or CBD alone does not lead to place preference in the CPP paradigm. Based on these data, this study suggests that pharmacological manipulations of D1R may alter the CBD's effect on METH-conditioned preference. © 2024 The Authors
KW  - Acquisition
KW  - Dopamine system
KW  - Expression
KW  - Reward
KW  - SCH23390
KW  - Animals
KW  - Benzazepines
KW  - Cannabidiol
KW  - Central Nervous System Stimulants
KW  - Conditioning, Psychological
KW  - Dopamine Antagonists
KW  - Dose-Response Relationship, Drug
KW  - Male
KW  - Methamphetamine
KW  - Rats
KW  - Rats, Wistar
KW  - Receptors, Dopamine D1
KW  - Ventral Tegmental Area
KW  - cannabidiol
KW  - dopamine 1 receptor
KW  - methamphetamine
KW  - sodium chloride
KW  - 8 chloro 2,3,4,5 tetrahydro 3 methyl 5 phenyl 1h 3 benzazepin 7 ol hydrogen maleate
KW  - benzazepine derivative
KW  - cannabidiol
KW  - central stimulant agent
KW  - dopamine 1 receptor
KW  - dopamine receptor blocking agent
KW  - methamphetamine
KW  - adult
KW  - animal experiment
KW  - animal tissue
KW  - Article
KW  - controlled study
KW  - male
KW  - microinjection
KW  - nonhuman
KW  - place preference
KW  - protein expression
KW  - rat
KW  - ventral tegmentum
KW  - animal
KW  - conditioning (psychology)
KW  - dose response
KW  - drug effect
KW  - metabolism
KW  - Wistar rat
PB  - Elsevier Inc.
SN  - 03619230 (ISSN)
C2  - 39097033
LA  - English
J2  - Brain Res. Bull.
M3  - Article
DB  - Scopus
N1  - Export Date: 21 May 2025; Cited By: 0; Correspondence Address: A. Haghparast; Neuroscience Research Center, Shahid Beheshti University of Medical Sciences, Tehran, 19615-1178, Iran; email: Haghparast@yahoo.com; CODEN: BRBUD
ER  -

TY  - JOUR
AU  - Mastrofini, G.F.
AU  - McFadden, B.A.
AU  - Chandler, A.J.
AU  - Lints, B.S.
AU  - Cintineo, H.P.
AU  - Rhoades, N.D.
AU  - Vincenty, C.S.
AU  - Stray-Gundersen, S.O.
AU  - Lane, A.D.
AU  - Arent, S.M.
TI  - The effects of a brand-specific, hemp-derived cannabidiol product on physiological, biochemical, and psychometric outcomes in healthy adults: a double-blind, randomized clinical trial
PY  - 2024
T2  - Journal of the International Society of Sports Nutrition
VL  - 21
IS  - 1
C7  - 2370430
DO  - 10.1080/15502783.2024.2370430
UR  - https://www.scopus.com/inward/record.uri?eid=2-s2.0-85196612714&doi=10.1080%2f15502783.2024.2370430&partnerID=40&md5=cd568c1b83dbc0ec9ae131def3f4f4ab
AD  - University of South Carolina, Columbia, SC, United States
AD  - City University of New York, Department of Family, Nutrition, and Exercise Science, Queens College, Flushing, NY, United States
AD  - Lindenwood University, Saint Charles, MO, United States
AD  - University of Michigan, Ann Arbor, MI, United States
AB  - Background: Cannabidiol (CBD) is a non-psychoactive phyto-cannabinoid derived from the Cannabis sativa plant. CBD exhibits various interactions at receptor sites, prompting the research of its potential anti-inflammatory, immunomodulatory, psychological, and pain-relieving effects. This study aimed to investigate the physiological, biochemical, and psychometric effects of a brand-specific, hemp-derived CBD product in healthy adults over a 12-week observation period. Methods: 54 healthy males and females (age = 25 ± 7y; BMI = 24.82 ± 3.25 kg/m2) recruited from a large Southeastern University completed the study. Participants arrived at the laboratory after > 8 h of fasting, and > 48 h without alcohol consumption and vigorous exercise. Following baseline measurements (height, weight, blood pressure, electrocardiogram (ECG), and blood work), participants were stratified by sex and randomized to either CBD or placebo groups. Products were administered double-blinded, with both given in liquid form containing medium-chain triglyceride oil, while the CBD product specifically contained 50 mg/mL of CBD. Participants were instructed to consume 1 mL of their product twice daily and were given enough product to last until their next laboratory visit. Data were collected at baseline and on days 30 ± 3, 60 ± 3, and 90 ± 3. Blood was drawn for analysis of immune and inflammatory biomarkers. Chronic pain among participants was calculated using urine samples according to the foundational pain index (FPI). Self-reported psychometric questionnaires were utilized (Cohen’s Perceived Stress Scale, Pittsburgh Sleep Quality Index, Profile of Mood States,10-item Likert scale for perceived pain) to assess stress, sleep quality, mood state, and body discomfort. To determine overall wellbeing, participants completed a daily survey indicating if they missed work or school due to illness. Change from baseline was calculated for each measure, and mixed effects models were used to determine differences between groups over time while adjusting for baseline values (α = 0.05). Data are presented as mean ± standard deviation. Results: There were no Group-by-Time interactions or Group or Time main effects for immune or inflammatory biomarkers (p > 0.05). Analyses revealed no Group-by-Time interactions or main effects observed for perceived stress, sleep quality, overall mood disturbance, and all the profile of mood state subscales (p > 0.05), except “vigor-activity.” A Time main effect was found for the sub-score for “vigor-activity” (p = 0.007; Pre CBD = 19.5 ± 5.2, Post CBD = 17.3 ± 5.3; Pre PL = 19.0 ± 5.7, Post PL = 17.9 ± 7.1), which decreased from Visit 3 to Visit 4 (p = 0.025) and from Visit 3 to Visit 5 (p = 0.014). There was a Group main effect for FPI (p = 0.028; Pre CBD = 11.9 ± 14.4, Post CBD = 8.8 ± 10.9; Pre PL = 9.0 ± 14.2, Post PL = 12.9 ± 11.5), indicating that the placebo group had greater increases in pain over the intervention compared to the CBD group. No significant differences were found between groups in the incidence and prevalence of “colds or flus” (p > 0.05). Discussion: CBD was safe and well tolerated in healthy adults. These findings show pain was lower in the CBD group, suggesting a potentially positive effect for consumption of CBD. “Vigor-activity” decreased across the intervention, which may be a confounding effect of the academic semester. While the dosage chosen was safe, more research may be warranted using higher doses as these may be needed to observe further therapeutic effects in healthy populations. © 2024 The Author(s). Published by Informa UK Limited, trading as Taylor & Francis Group.
KW  - Cannabis
KW  - cytokines
KW  - pain
KW  - perceived stress
KW  - profile of mood states
KW  - sleep
KW  - Adult
KW  - Biomarkers
KW  - Cannabidiol
KW  - Cannabis
KW  - Double-Blind Method
KW  - Female
KW  - Humans
KW  - Humulus
KW  - Male
KW  - Psychometrics
KW  - Young Adult
KW  - biological marker
KW  - cannabidiol
KW  - cannabis
KW  - adult
KW  - blood
KW  - chemistry
KW  - controlled study
KW  - double blind procedure
KW  - female
KW  - human
KW  - Humulus
KW  - male
KW  - psychometry
KW  - randomized controlled trial
KW  - young adult
PB  - Taylor and Francis Ltd.
SN  - 15502783 (ISSN)
C2  - 38904150
LA  - English
J2  - J. Int. Soc. Sports Nutr.
M3  - Article
DB  - Scopus
N1  - Export Date: 21 May 2025; Cited By: 1; Correspondence Address: S.M. Arent; Department of Exercise Science, Arnold School of Public Health, University of South Carolina, Columbia, 29208, United States; email: SARENT@mailbox.sc.edu
ER  -

TY  - JOUR
AU  - Bort, M.
AU  - Olchowy, C.
AU  - Olchowy, A.
AU  - Nawrot-Hadzik, I.
AU  - Smardz, J.
AU  - Wieckiewicz, M.
TI  - Efficiency of cannabis and cannabidiol in managing chronic pain syndromes: A comprehensive narrative review
PY  - 2024
T2  - Dental and Medical Problems
VL  - 61
IS  - 5
SP  - 765
EP  - 782
DO  - 10.17219/dmp/193020
UR  - https://www.scopus.com/inward/record.uri?eid=2-s2.0-85208603502&doi=10.17219%2fdmp%2f193020&partnerID=40&md5=01f6bb4d240c73561b2cc8cc77383798
AD  - Department of Experimental Dentistry, Wroclaw Medical University, Poland
AD  - Collegium Medicum, Jan Dlugosz University in Czestochowa, Poland
AD  - Department of Pharmaceutical Biology and Biotechnology, Faculty of Pharmacy, Wroclaw Medical University, Poland
AB  - Chronic pain affects up to 40% of adults, contributing to high medical expenses, the loss of productivity, reduced quality of life (QoL), and disability. Chronic pain requires detailed diagnostic assessment, treatment and rehabilitation, yet approx. 80% of patients report inadequate pain management. As new treatment options are needed, we aimed to explore the effectiveness of medical cannabis-based products in managing chronic pain, with a particular focus on treatment patterns. We searched the PubMed, Scopus and Web of Science databases using keywords related to cannabinoids and chronic pain syndromes. In total, 3,954 articles were identified, and 74 studies involving 12,562 patients were included. The effectiveness of cannabis-based products varied across studies. Cannabinoids were most effective in treating chronic secondary headache and orofacial pain, chronic secondary musculoskeletal pain, chronic secondary visceral pain, and chronic neuropathic pain. Properly qualifying patients is the first crucial step in managing chronic pain, considering pain characteristics, comorbidities and other treatment options. Treatment should start with low doses of cannabinoids, which are then increased to achieve the desired therapeutic effect while minimizing adverse effects. This narrative review revealed significant gaps in the evidence regarding precise treatment patterns, particularly for the long-term maintenance treatment needed by patients with chronic pain. Medical cannabis can be considered an option for carefully selected patients with chronic pain syndromes when other treatment options fail to achieve an adequate response, and when the potential benefits outweigh the risks. However, there is still a need for well-designed clinical research to establish the long-term efficacy and safety of cannabinoids. © by Author(s).
KW  - cannabidiol
KW  - cannabinoids
KW  - cannabis
KW  - chronic pain syndrome
KW  - THC
KW  - Cannabidiol
KW  - Cannabinoids
KW  - Chronic Pain
KW  - Humans
KW  - Medical Marijuana
KW  - Pain Management
KW  - Quality of Life
KW  - adven
KW  - cannabidiol
KW  - cannabinoid
KW  - cannabinoid 1 receptor
KW  - cannabinoid 2 receptor
KW  - cannabis
KW  - dronabinol
KW  - G protein coupled receptor kinase 2
KW  - ibuprofen
KW  - matrix metalloproteinase
KW  - nabilone
KW  - nabiximols
KW  - placebo
KW  - serotonin 1A receptor
KW  - trokie
KW  - vanilloid receptor 1
KW  - cannabidiol
KW  - cannabinoid
KW  - medical cannabis
KW  - analgesia
KW  - assessment of humans
KW  - Brief Pain Inventory
KW  - cancer chemotherapy
KW  - cancer pain
KW  - cancer radiotherapy
KW  - cancer surgery
KW  - Cannabis sativa
KW  - chronic pain
KW  - chronic secondary visceral pain
KW  - chronic secondary visceral pain
KW  - clinical effectiveness
KW  - comorbidity
KW  - disability
KW  - disease severity
KW  - down regulation
KW  - drug efficacy
KW  - drug safety
KW  - emotional stress
KW  - European Quality of Life 5 Dimensions 5 Level questionnaire
KW  - fibromyalgia
KW  - Fibromyalgia Impact Questionnaire
KW  - human
KW  - McGill Pain Questionnaire
KW  - migraine
KW  - musculoskeletal pain
KW  - neuropathic pain
KW  - nine factor aggregated symptom relief score
KW  - numeric rating scale
KW  - orofacial pain
KW  - orofacial pain
KW  - Pain and Distress scale
KW  - Pain Catastrophizing scale
KW  - pain disability index
KW  - pain intensity
KW  - posttraumatic pain
KW  - quality of life
KW  - randomized controlled trial (topic)
KW  - Review
KW  - secondary headache
KW  - systematic review
KW  - three item scale assessing pain intensity and interference
KW  - upregulation
KW  - verbal rating scale
KW  - visceral pain
KW  - visual analog scale
KW  - chronic pain
KW  - drug therapy
KW  - procedures
PB  - Wroclaw University of Medicine
SN  - 1644387X (ISSN)
C2  - 39499191
LA  - English
J2  - Dent. Med. Probl.
M3  - Review
DB  - Scopus
N1  - Export Date: 21 May 2025; Cited By: 1; Correspondence Address: M. Bort; Department of Experimental Dentistry, Wroclaw Medical University, Poland; email: bort.marta@gmail.com
ER  -

TY  - JOUR
AU  - Barré, T.
AU  - Couton, C.
AU  - Mourad, A.
AU  - Carrieri, P.
AU  - Protopopescu, C.
AU  - Klein, H.
AU  - De Dieuleveult, B.
AU  - Hocqueloux, L.
AU  - Mollet, L.
AU  - Prazuck, T.
TI  - Limited Impact of Cannabidiol on Health-related Quality of Life of People With Long-term Controlled HIV: A Double-blind, Randomized, Controlled Trial
PY  - 2024
T2  - Open Forum Infectious Diseases
VL  - 11
IS  - 9
C7  - ofae492
DO  - 10.1093/ofid/ofae492
UR  - https://www.scopus.com/inward/record.uri?eid=2-s2.0-85205029070&doi=10.1093%2fofid%2fofae492&partnerID=40&md5=df2e6972f46f9b88e2e94488d4bc9918
AD  - Aix Marseille Universit, Inserm, IRD, SESSTIM, Sciences Economiques & Sociales de la Santé & Traitement de l'Information Médicale,, ISSPAM, Marseille, France
AD  - Service des Maladies Infectieuses et Tropicales, Centre Hospitalier Universitaire d'Orlans, Orléans, France
AD  - CBM - Centre de Biophysique Molculaire, Orléans, France
AD  - Little Green Pharma, West Perth, WA, Australia
AD  - IPIC, Laboratoire Interdisciplinaire pour l'Innovation et la Recherche en Sant d'Orlans (LI²RSO), Universit d'Orlans, Orlans, France
AD  - Universit d'Orlans, Orlans, France
AB  - Background: People with HIV (PWH) with undetectable HIV viral load still have an impaired health-related quality of life (HRQoL). Cannabidiol (CBD) is a nonintoxicating cannabis-derived cannabinoid that holds promise for the treatment of many ailments. In the present study, we tested whether oral CBD-rich medication could significantly improve PWH's HRQoL. Methods: Eighty participants with undetectable HIV viral load were randomized to either a placebo or full-spectrum CBD (1mg/kg twice a day) arm for 12 weeks plus a 4-week follow-up period. HRQoL was assessed at baseline, week 12, and week 16 using the 36-Item Short Form Health Survey questionnaire (SF-36). Primary outcomes were physical and mental component summary scores; secondary outcomes were the 8 SF-36 subscale scores. Treatment effects on outcomes were estimated using generalized estimating equations. Results: We found no effect of CBD intake on the summary score for either component. However, CBD intake was associated with a higher physical functioning score at week 12 only (regression coefficient [95% confidence interval], 7.72 [0.55-14.89]; P =. 035). No significant main effect of CBD intake on the other HRQoL subscale scores was observed. Furthermore, there was no difference in self-reported adverse effects between the 2 arms. Conclusions: Twice-daily CBD full-spectrum oil at 1 mg/kg had no major effect on virologically suppressed PWH's HRQoL but had a positive effect on physical functioning. Further randomized controlled trials including PWH with lower baseline HRQoL are needed to confirm this finding. © 2024 The Author(s). 
KW  - cannabidiol
KW  - France
KW  - HIV
KW  - quality of life
KW  - randomized controlled trial
KW  - cannabidiol
KW  - cannabinoid
KW  - cobicistat
KW  - corticosteroid
KW  - creatinine
KW  - efavirenz
KW  - placebo
KW  - ritonavir
KW  - terpene
KW  - abdominal pain
KW  - adult
KW  - antiretroviral therapy
KW  - Article
KW  - brain hemorrhage
KW  - Cannabis sativa
KW  - chronic fatigue syndrome
KW  - Clinical Global Impression scale
KW  - controlled study
KW  - creatinine clearance
KW  - double blind procedure
KW  - female
KW  - follow up
KW  - human
KW  - Human immunodeficiency virus infection
KW  - hypoalbuminemia
KW  - immunosuppressive treatment
KW  - liver cirrhosis
KW  - major clinical study
KW  - male
KW  - middle aged
KW  - pain assessment
KW  - patient safety
KW  - peripheral blood mononuclear cell
KW  - physical activity
KW  - quality of life
KW  - questionnaire
KW  - randomized controlled trial
KW  - resistance training
KW  - scoring system
KW  - sleep quality
KW  - social interaction
KW  - social status
PB  - Oxford University Press
SN  - 23288957 (ISSN)
LA  - English
J2  - Open Forum Infect. Dis.
M3  - Article
DB  - Scopus
N1  - Export Date: 21 May 2025; Cited By: 0; Correspondence Address: P. Carrieri; Facult de Mdecine, Marseille, 27 Bd Jean Moulin, Cedex 513385, France; email: pmcarrieri@aol.com
ER  -

TY  - JOUR
AU  - Picco, A.
AU  - Segale, L.
AU  - Miletto, I.
AU  - Pollastro, F.
AU  - Aprile, S.
AU  - Locatelli, M.
AU  - Bari, E.
AU  - Torre, M.L.
AU  - Giovannelli, L.
TI  - Spray-Dried Powder Containing Cannabigerol: A New Extemporaneous Emulgel for Topical Administration
PY  - 2023
T2  - Pharmaceutics
VL  - 15
IS  - 12
C7  - 2747
DO  - 10.3390/pharmaceutics15122747
UR  - https://www.scopus.com/inward/record.uri?eid=2-s2.0-85180673795&doi=10.3390%2fpharmaceutics15122747&partnerID=40&md5=640ae624d0b1437db5443105e35b0712
AD  - Department of Pharmaceutical Sciences, University of Piemonte Orientale, Largo Donegani 2, Novara, 28100, Italy
AD  - APTSol S.R.L., Largo Donegani 2, Novara, 28100, Italy
AB  - Cannabigerol (CBG), a cannabinoid from Cannabis sativa L., recently attracted noteworthy attention for its dermatological applications, mainly due to its anti-inflammatory, antioxidant, and antimicrobial effectiveness similar to those of cannabidiol (CBD). In this work, based on results from studies of in vitro permeation through biomimetic membranes performed with CBG and CBD in the presence and in the absence of a randomly substituted methyl-β-cyclodextrin (MβCD), a new CBG extemporaneous emulgel (oil-in-gel emulsion) formulation was developed by spray-drying. The powder (SDE) can be easily reconstituted with purified water, leading to a product with chemical-physical and technological characteristics that are comparable to those of the starting emulgels (E). Thermogravimetric analysis (TGA), attenuated total reflection-Fourier transformed infrared spectroscopy (ATR-FTIR), x-ray powder diffraction (XRPD), and high-performance liquid chromatography (HPLC) analyses demonstrated that the spray-drying treatment did not alter the chemical properties of CBG. This product can represent a metered-dosage form for the localized treatment of cutaneous afflictions such as acne and psoriasis. © 2023 by the authors.
KW  - cannabidiol
KW  - cannabigerol
KW  - extemporaneous emulgels
KW  - methyl-β-cyclodextrin
KW  - re-dispersible powders
KW  - spray-drying
KW  - alginic acid
KW  - beta cyclodextrin
KW  - biomimetic material
KW  - cannabidiol
KW  - cannabigerol
KW  - cannabis
KW  - cavasol
KW  - emulsifying agent
KW  - instathix
KW  - methanol
KW  - petroleum ether
KW  - silica gel
KW  - sodium stearoyl lactylate
KW  - stabilizing agent
KW  - unclassified drug
KW  - xanthan
KW  - acne
KW  - angle of repose
KW  - antiinflammatory activity
KW  - antimicrobial activity
KW  - antioxidant activity
KW  - Article
KW  - attenuated total reflectance Fourier transform infrared spectroscopy
KW  - Cannabis sativa
KW  - cassava flour
KW  - chemical analysis
KW  - chromatography
KW  - decarboxylation
KW  - dermatology
KW  - DPPH radical scavenging assay
KW  - dry powder
KW  - emulsion
KW  - extemporaneous emulgel
KW  - high performance liquid chromatography
KW  - in vitro study
KW  - inflorescence
KW  - low pressure chromatography
KW  - membrane transport
KW  - particle size
KW  - pH
KW  - physical activity
KW  - physical chemistry
KW  - preformulation
KW  - proton nuclear magnetic resonance
KW  - psoriasis
KW  - quantitative analysis
KW  - spectrophotometry
KW  - spray drying
KW  - thermogravimetry
KW  - vacuum chromatography
KW  - vibration
KW  - viscosity
KW  - X ray powder diffraction
PB  - Multidisciplinary Digital Publishing Institute (MDPI)
SN  - 19994923 (ISSN)
LA  - English
J2  - Pharmaceutics
M3  - Article
DB  - Scopus
N1  - Export Date: 21 May 2025; Cited By: 2; Correspondence Address: L. Giovannelli; Department of Pharmaceutical Sciences, University of Piemonte Orientale, Novara, Largo Donegani 2, 28100, Italy; email: lorella.giovannelli@uniupo.it
ER  -

TY  - JOUR
AU  - Ortega, G.A.
AU  - Viltres, H.
AU  - Mozaffari, H.
AU  - Ahmed, S.R.
AU  - Srinivasan, S.
AU  - Rajabzadeh, A.R.
TI  - Ultra-low dual detection of tetrahydrocannabinol and cannabidiol in saliva based on electrochemical sensing and machine learning: overcoming cross-interferences and saliva-to-saliva variations
PY  - 2024
T2  - Sensors and Diagnostics
VL  - 3
IS  - 8
SP  - 1298
EP  - 1309
DO  - 10.1039/d4sd00102h
UR  - https://www.scopus.com/inward/record.uri?eid=2-s2.0-85198930468&doi=10.1039%2fd4sd00102h&partnerID=40&md5=0b8acb4cc9864d76f2cf2284c4aa1de7
AD  - School of Engineering Practice and Technology, McMaster University, 1280 Main Street West, Hamilton, L8S 4L8, ON, Canada
AB  - A novel alternative to cope with saliva-to-saliva variations and cross-interference while sensing delta-9-tetrahydrocannabinol (THC) and cannabidiol (CBD) is reported here using two voltammetric sensors coupled with machine learning. The screen-printed electrodes modified with the same analyte molecules (m-Z-THC and m-Z-CBD) were employed for sensing ultra-low concentrations of THC and CBD in the 0 to 5 ng mL−1 range in real human saliva samples. Simultaneous detection of THC and CBD was carried out using m-Z-THC or m-Z-CBD to study the performance of each modified sensor. Also, CBD and THC have the same molecular structure; there is only a slight difference in how the atoms are arranged, and therefore both molecules will have similar electrochemical performance. Consequently, CBD can be a potential interference while detecting THC and THC can be an interference during CBD detection using electrochemical sensors. Therefore, machine learning was introduced to analyze the sensor analytical responses to overcome such issues. The data processing results provide suitable accuracies of 100% for training in the case of both sensors and 92 and 83% for m-Z-THC and m-Z-CBD, respectively, for dataset testing THC and CBD in saliva samples. Additionally, the saliva samples containing CBD and THC as cross-interference were accurately identified and classified. © 2024 RSC.
PB  - Royal Society of Chemistry
SN  - 26350998 (ISSN)
LA  - English
J2  - Sens. Diagn.
M3  - Article
DB  - Scopus
N1  - Export Date: 21 May 2025; Cited By: 1; Correspondence Address: S. Srinivasan; School of Engineering Practice and Technology, McMaster University, Hamilton, 1280 Main Street West, L8S 4L8, Canada; email: ssriniv@mcmaster.ca; A.R. Rajabzadeh; School of Engineering Practice and Technology, McMaster University, Hamilton, 1280 Main Street West, L8S 4L8, Canada; email: rajaba@mcmaster.ca
ER  -

TY  - JOUR
AU  - Lee, Y.
AU  - Khamar, J.
AU  - Samarasinghe, Y.
AU  - McKechnie, T.
AU  - Petrisor, B.
AU  - Yang, I.
TI  - The Surgical Education Checklist: A Novel Tool to Improve the Use of Entrustable Professional Activities in Operative Training in Competence by Design
PY  - 2025
T2  - Journal of Surgical Education
VL  - 82
IS  - 5
C7  - 103470
DO  - 10.1016/j.jsurg.2025.103470
UR  - https://www.scopus.com/inward/record.uri?eid=2-s2.0-85217949183&doi=10.1016%2fj.jsurg.2025.103470&partnerID=40&md5=25a98f25e2e71946a6aa20d6b3b2b047
AD  - Division of General Surgery, McMaster University, Hamilton, ON, Canada
AD  - Harvard T.H. Chan School of Public Health, Harvard University, Boston, Massachusetts, United States
AD  - Department of Health Research Methods, Evidence and Impact, McMaster University, Hamilton, ON, Canada
AD  - Division of Orthopaedic Surgery, McMaster University, Hamilton, ON, Canada
AB  - Objective: Surgical residents face significant challenges in meeting Entrustable Professional Activity (EPA) assessment requirements under the Competence By Design (CBD) framework, potentially impacting their surgical training and readiness for practice. This study seeks to assess the effectiveness of the Surgical Education Checklist (SEC) in increasing the proportion of completed EPA assessments within the Division of General Surgery. Design: This prospective cohort study implemented the SEC between January 1, 2023, and June 30, 2023. A pre and postchecklist survey collected experiences with the SEC and overall CBD framework. The primary outcome was the proportion of completed EPA assessments. Descriptive statistics were reported and subgroup analyses were performed based on resident postgraduate year (PGY). Setting: About 5 tertiary academic-affiliated teaching hospitals with McMaster University (Hamilton, Ontario) Participants: All general surgery residents and staff faculty were invited to utilize the survey, with an approximate sample size of 71 participants. The overall response rate was 34 (47.9%) for the prechecklist survey and 11 (15.5%) for the postchecklist survey. Results: The number of EPA assessments triggered increased from 485 to 639, with a significant increase in the absolute number of EPA assessments completed (400 vs 477, p < 0.01). There was an increase in the proportion of expired assessments (85 [17.5%] vs 162 [25.4%], p < 0.01) after the implementation of the SEC. In the subgroup analysis based on resident PGY, PGY1 to 3 general surgery residents triggered significantly more EPA assessments after the implementation of the SEC. Conclusions: The SEC demonstrated its effectiveness as a perioperative prompt for triggering EPA assessments, particularly amongst junior general surgery residents, indicating its potential to facilitate early engagement with essential surgical training tasks. However, there remains gaps in follow-through and completion of triggered EPA assessments. © 2025 The Author(s)
KW  - competence by design
KW  - competency-based medical education
KW  - entrustable professional activity
KW  - general surgery
KW  - postgraduate medical education
KW  - surgical checklist
KW  - Checklist
KW  - Clinical Competence
KW  - Competency-Based Education
KW  - Education, Medical, Graduate
KW  - Educational Measurement
KW  - Female
KW  - General Surgery
KW  - Humans
KW  - Internship and Residency
KW  - Male
KW  - Ontario
KW  - Prospective Studies
KW  - Surveys and Questionnaires
KW  - cannabidiol
KW  - Article
KW  - clinical competence
KW  - cohort analysis
KW  - competence by design
KW  - competency based medical education
KW  - controlled study
KW  - entrustable professional activity
KW  - general surgery
KW  - human
KW  - Ontario
KW  - operating room personnel
KW  - overall response rate
KW  - postgraduate education
KW  - postgraduate student
KW  - prospective study
KW  - resident
KW  - sample size
KW  - Surgical Education Checklist
KW  - surgical training
KW  - teaching hospital
KW  - checklist
KW  - competency-based education
KW  - education
KW  - female
KW  - general surgery
KW  - male
KW  - medical education
KW  - procedures
KW  - questionnaire
PB  - Elsevier Inc.
SN  - 19317204 (ISSN)
C2  - 39956035
LA  - English
J2  - J. Surg. Educ.
M3  - Article
DB  - Scopus
N1  - Export Date: 21 May 2025; Cited By: 0; Correspondence Address: Y. Lee; Division of General Surgery, Department of Surgery, McMaster University, Hamilton, 1280 Main St W, L8S 4L8, Canada; email: yung.lee@medportal.ca
ER  -

TY  - JOUR
AU  - Kleinhans, N.M.
AU  - Johnson, A.J.
AU  - Larsen, S.F.
AU  - Berkelhamer, S.K.
AU  - Larimer, M.E.
AU  - Dager, S.R.
TI  - High-Potency Prenatal Cannabis Exposure and Birth Outcome Measures
PY  - 2024
T2  - Children
VL  - 11
IS  - 12
C7  - 1436
DO  - 10.3390/children11121436
UR  - https://www.scopus.com/inward/record.uri?eid=2-s2.0-85213465030&doi=10.3390%2fchildren11121436&partnerID=40&md5=369eb01117430a9641a90751579641fc
AD  - Department of Radiology, University of Washington, Seattle, 98195, WA, United States
AD  - Integrated Brain Imaging Center, University of Washington, Seattle, 98195, WA, United States
AD  - Institute on Human Development and Disability, University of Washington, Seattle, 98195, WA, United States
AD  - Division of Neonatology, Department of Pediatrics, University of Washington, Seattle, 98195, WA, United States
AD  - School of Medicine, University of Washington, Seattle, 98195, WA, United States
AD  - Department of Psychiatry and Behavioral Sciences, University of Washington, Seattle, 98195, WA, United States
AD  - Department of Psychology, University of Washington, Seattle, 98195, WA, United States
AD  - Department of Biomedical Engineering, University of Washington, Seattle, 98195, WA, United States
AB  - Background/Objectives: Pregnant women have limited information on the impact of prenatal cannabis exposure (PCE) alone. Our aim was to determine if PCE, without alcohol, tobacco, or illicit drug use, is associated with altered birth outcome measures in obstetrically low-risk women. Methods: In this observational cohort study, pregnant women were recruited between 2019 and 2022 from communities in Washington and Oregon, USA, and enrolled following their first trimester. PCE eligibility required a minimum of three days/week of cannabis use during the first trimester with no required minimum use thereafter. For all participants, illicit drug, nicotine, or alcohol use was exclusionary throughout pregnancy and monitored via urine toxicology at multiple time points. Cannabis use was quantified into delta-9-tetrahydrocannabinol (THC) and cannabidiol (CBD) mg/day using product weight and potency. Outcome measures included gestational age, weight, length, head circumference, and Apgar scores. Results: Study participants included 37 people in the PCE cohort and 35 controls. Average cannabis use for the PCE cohort was 198.0 mg of THC (SD = 221.2 mg)/day and 3.5 mg of CBD (SD = 4.3)/day. PCE newborns weighed less (38th vs. 52nd percentile, p = 0.04) and were shorter (40th vs. 55th percentile, p = 0.03) for their gestational age than controls. Female PCE newborns had smaller head circumference for gestational age (28th percentile; SD = 23), compared to male PCE newborns (55th percentile; SD = 32; p = 0.02). Conclusions: PCE is associated with reduced birth weight and shorter length for gestational age. The effect of PCE on brain growth may be sexually dimorphic. Future PCE studies should include sex as a biological variable and longitudinally evaluate long-term developmental and physiological outcomes. © 2024 by the authors.
KW  - fetal growth
KW  - marijuana
KW  - pregnancy
KW  - sex differences
KW  - THC
KW  - amphetamine
KW  - barbituric acid derivative
KW  - benzodiazepine
KW  - buprenorphine
KW  - cannabidiol
KW  - cannabis
KW  - cocaine
KW  - levomethadone
KW  - methamphetamine
KW  - morphine
KW  - oxycodone
KW  - phencyclidine derivative
KW  - tetrahydrocannabinolic acid
KW  - tricyclic antidepressant agent
KW  - adult
KW  - alcohol consumption
KW  - anthropometry
KW  - Apgar score
KW  - Article
KW  - brain growth
KW  - Brief Symptom Inventory
KW  - cannabis use
KW  - cohort analysis
KW  - controlled study
KW  - diabetes mellitus
KW  - drug exposure
KW  - endometriosis
KW  - epilepsy
KW  - female
KW  - first trimester pregnancy
KW  - genetic disorder
KW  - gestational age
KW  - gestational diabetes
KW  - head circumference
KW  - high potency prenatal cannabis exposure
KW  - human
KW  - hypertension
KW  - infant
KW  - major clinical study
KW  - maternal substance use
KW  - neonatal intensive care unit
KW  - neurologic disease
KW  - observational study
KW  - outcome assessment
KW  - outcome variable
KW  - physical activity
KW  - preeclampsia
KW  - pregnancy outcome
KW  - prenatal care
KW  - questionnaire
KW  - sensitivity analysis
KW  - sexual function
KW  - spontaneous abortion
KW  - substance use
KW  - systemic lupus erythematosus
PB  - Multidisciplinary Digital Publishing Institute (MDPI)
SN  - 22279067 (ISSN)
LA  - English
J2  - Child.
M3  - Article
DB  - Scopus
N1  - Export Date: 21 May 2025; Cited By: 0; Correspondence Address: N.M. Kleinhans; Department of Radiology, University of Washington, Seattle, 98195, United States; email: nkleinha@uw.edu
ER  -

TY  - JOUR
AU  - Billur, A.
AU  - McNamee, C.
AU  - Mac Curtain, B.M.
AU  - Wu, N.
AU  - McDonnell, J.M.
AU  - Wall, J.
AU  - Darwish, S.
AU  - Butler, J.S.
TI  - The potential role of marijuana in spine surgery: a narrative review of preliminary evidence concerning pre-and post-operative consumption on patient outcomes and implications for future research
PY  - 2024
T2  - AME Medical Journal
VL  - 9
C7  - 26
DO  - 10.21037/amj-23-135
UR  - https://www.scopus.com/inward/record.uri?eid=2-s2.0-85196836659&doi=10.21037%2famj-23-135&partnerID=40&md5=6a525fe9b6551c4813e2edcbf88a4aed
AD  - School of Medicine, University College Dublin, Dublin, Ireland
AD  - National Spinal Injuries Unit, Mater Misericordiae University Hospital, Dublin, Ireland
AD  - Department of Surgery, St. John of God Healthcare, Perth, Australia
AD  - Centre of Biomedical Engineering, Trinity College, Dublin, Ireland
AB  - Background and Objective: Managing postoperative pain in complex spine surgeries presents challenges due to high pain scores. While opioids are a crucial component of multi-modal pain management, concerns regarding tolerance and dependency necessitate exploring alternatives. Marijuana has shown promise as a potential pain-reliever in preclinical studies. However, clinical translation has been challenging due to conflicting published results. This narrative review qualitatively evaluates published literature describing exogenous cannabinoid use for acute and chronic pain in spine patients, both pre-operatively and post-operatively. We further detail the impact of chronic use on pain management and surgical outcomes. Methods: A narrative review was performed using PubMed, Embase, and Scopus for articles pertaining to cannabis use in spine surgery patients, published from inception up until December 16th 2023 and published in English (or with readily available translation). A total of 1,509 articles were identified. After elimination of 446 duplicates and exclusion based on title and abstracts, 23 texts were included for full-text review. Key Content and Findings: Ultimately, nine studies were included focusing on preoperative cannabis use. The search found no studies on cannabis for acute pain management post-spine surgery. These articles were used for the forthcoming narrative synthesis. The bulk of cannabis research pertaining to spine surgery details the impact of chronic use on postoperative outcomes, finding generally negative results such as increased postoperative opioid dependency and more frequent postoperative complications. The optimal dosage, frequency, route, and treatment duration of cannabis both pre-operatively and post-operatively remain uncertain, with no long-term studies to guide clinicians. Long-term effects of marijuana usage on surgical outcomes, patient satisfaction, and postoperative rehabilitation warrant thorough exploration. Conclusions: While marijuana may aid in multimodal chronic pain management, its role in postoperative pain and surgical outcomes necessitates careful individualised assessment. Surgeons should consider the patient’s complete medical history including marijuana use during pre-operative planning and during postoperative care. Future researchers should endeavour to perform larger, randomised trials with longer follow-up periods to better understand long-term pain effects and surgical outcomes. Both delta-9-tetrahydrocannabinol and cannabidiol activity should be strictly defined to facilitate meaningful comparisons between studies. © AME Medical Journal. All rights reserved.
KW  - analgesia
KW  - cannabinoids
KW  - Marijuana
KW  - outcomes
KW  - spine surgery
KW  - cannabinoid
KW  - medical cannabis
KW  - analgesia
KW  - cannabis use
KW  - chronic pain
KW  - clinical outcome
KW  - evidence based medicine
KW  - hospital patient
KW  - human
KW  - long term care
KW  - patient satisfaction
KW  - postoperative analgesia
KW  - postoperative pain
KW  - preoperative care
KW  - rehabilitation care
KW  - Review
KW  - spine surgery
PB  - AME Publishing Company
SN  - 25200518 (ISSN)
LA  - English
J2  - AME. Med. J.
M3  - Review
DB  - Scopus
N1  - Export Date: 21 May 2025; Cited By: 0; Correspondence Address: J.M. McDonnell; National Spinal Injuries Unit, Mater Misericordiae University Hospital, Dublin, Eccles St., D07 R2WY, Ireland; email: jakemcdonnell@rcsi.com
ER  -

TY  - JOUR
AU  - Sanaka, H.
AU  - Haroun, E.
AU  - Arockiam, A.D.
AU  - Dong, T.
AU  - Klein, A.
AU  - Wang, T.K.M.
TI  - Advances in the Multimodality Imaging and Management of Recurrent Pericarditis: A Contemporary Review
PY  - 2024
T2  - Current Cardiology Reports
VL  - 26
IS  - 12
C7  - e024931
SP  - 1359
EP  - 1375
DO  - 10.1007/s11886-024-02133-3
UR  - https://www.scopus.com/inward/record.uri?eid=2-s2.0-85204597681&doi=10.1007%2fs11886-024-02133-3&partnerID=40&md5=184c454e0caa135445e3f7708f5770b1
AD  - Biomedical Science Undergraduate Program, The Ohio State University College of Medicine, Columbus, 43210, OH, United States
AD  - Pericardial Diseases Center, Section of Cardiovascular Imaging, Robert and Suzanne Tomsich Department of Cardiovascular Medicine, Heart, Vascular and Thoracic Institute, Cleveland Clinic, Cleveland, 44195, OH, United States
AB  - Purpose of Review: To outline recent advances in imaging and treatment for recurrent pericarditis (RP). Recent Findings: Greater understanding of NLRP3 inflammasome activation in the pathogenesis of RP has led to the development of several anti-interleukin (IL-1) agents, and technological advancements have increased the utility of multimodality imaging in RP. Summary: Multimodality imaging plays a crucial role in the assessment of RP, with echocardiography serving as the initial imaging modality; cardiac magnetic resonance (CMR) as a pivotal test for diagnosis, grading severity, and surveillance; and cardiac computed tomography (CT) providing complimentary information and assisting operative assessment. Anti-IL-1 agents are now well-established as second line therapy for RP, with recent clinical trials demonstrating their efficacy. © The Author(s), under exclusive licence to Springer Science+Business Media, LLC, part of Springer Nature 2024.
KW  - Anti-IL-1 agents
KW  - Cardiac magnetic resonance
KW  - Colchicine
KW  - Echocardiography
KW  - Recurrent pericarditis; pericarditis
KW  - Echocardiography
KW  - Humans
KW  - Magnetic Resonance Imaging
KW  - Multimodal Imaging
KW  - Pericarditis
KW  - Recurrence
KW  - Tomography, X-Ray Computed
KW  - acetylsalicylic acid
KW  - anakinra
KW  - C reactive protein
KW  - canakinumab
KW  - cannabidiol
KW  - colchicine
KW  - corticosteroid
KW  - gadolinium
KW  - goflikicept
KW  - ibuprofen
KW  - indometacin
KW  - inflammasome
KW  - interleukin 1
KW  - interleukin 1beta
KW  - interleukin 6
KW  - methotrexate
KW  - mycophenolic acid
KW  - prednisone
KW  - prostaglandin synthase
KW  - rilonacept
KW  - adult
KW  - aortic dissection
KW  - arthralgia
KW  - Article
KW  - autoinflammatory disease
KW  - cardiovascular magnetic resonance
KW  - claustrophobia
KW  - computer assisted tomography
KW  - constrictive pericarditis
KW  - coronary artery disease
KW  - depression
KW  - echocardiography
KW  - electrocardiogram
KW  - epicardial fat
KW  - erythrocyte sedimentation rate
KW  - exercise
KW  - fever
KW  - heart failure
KW  - heart infarction
KW  - heart muscle injury
KW  - human
KW  - hypotension
KW  - immune system
KW  - inferior cava vein
KW  - inflammation
KW  - innate immunity
KW  - macrophage
KW  - myocarditis
KW  - neutropenia
KW  - neutrophil lymphocyte ratio
KW  - osteoporosis
KW  - peptic ulcer
KW  - pericardial disease
KW  - pericardiectomy
KW  - pericardiocentesis
KW  - pericarditis
KW  - pericardium
KW  - physical activity
KW  - radiation exposure
KW  - restrictive cardiomyopathy
KW  - risk factor
KW  - sensitivity and specificity
KW  - shear stress
KW  - sleep quality
KW  - ST segment elevation
KW  - T lymphocyte
KW  - tachycardia
KW  - transthoracic echocardiography
KW  - tuberculosis
KW  - diagnostic imaging
KW  - drug therapy
KW  - echocardiography
KW  - multimodal imaging
KW  - nuclear magnetic resonance imaging
KW  - procedures
KW  - recurrent disease
KW  - therapy
KW  - x-ray computed tomography
PB  - Springer
SN  - 15233782 (ISSN)
C2  - 39302591
LA  - English
J2  - Curr. Cardiol. Rep.
M3  - Article
DB  - Scopus
N1  - Export Date: 21 May 2025; Cited By: 1; Correspondence Address: T.K.M. Wang; Pericardial Diseases Center, Section of Cardiovascular Imaging, Robert and Suzanne Tomsich Department of Cardiovascular Medicine, Heart, Vascular and Thoracic Institute, Cleveland Clinic, Cleveland, 44195, United States; email: WANGT2@ccf.org; CODEN: CCRUA
ER  -

TY  - JOUR
AU  - Chang, C.-Y.
AU  - Dai, W.
AU  - Hu, S.S.-J.
TI  - Cannabidiol enhances socially transmitted food preference: a role of acetylcholine in the mouse basal forebrain
PY  - 2025
T2  - Psychopharmacology
VL  - 242
IS  - 2
SP  - 247
EP  - 269
DO  - 10.1007/s00213-024-06670-1
UR  - https://www.scopus.com/inward/record.uri?eid=2-s2.0-85201563394&doi=10.1007%2fs00213-024-06670-1&partnerID=40&md5=6dc0cc5e287e20f9647082c6f8fe0888
AD  - Cannabinoid Signaling Laboratory, Department of Psychology, National Cheng Kung University, 1 University Rd, Tainan, 70101, Taiwan
AB  - Rationale and objective: Rodents acquire food information from their conspecifics and display a preference for the conspecifics’ consumed food. This social learning of food information from others promotes the survival of a species, and it is introduced as the socially transmitted food preference (STFP) task. The cholinergic system in the basal forebrain plays a role in the acquisition of STFP. Cannabidiol (CBD), one of the most abundant phytocannabinoids, exerts its therapeutic potential for cognitive deficits through versatile mechanisms of action, including its interaction with the cholinergic system. We hypothesize a positive relationship between CBD and STFP because acetylcholine (ACh) is involved in STFP, and CBD increases the ACh levels in the basal forebrain. Materials and methods: Male C57BL/6J mice were trained to acquire the STFP task. We examined whether CBD affects STFP memory by administering CBD (20 mg/kg, i.p.) before the STFP social training. The involvement of cholinergic system in CBD’s effect on STFP was examined by knockdown of brain acetylcholinesterase (AChE), applying a nonselective muscarinic antagonist SCO (3 mg/kg, i.p.) before CBD treatment, and measuring the basal forebrain ACh levels in the CBD-treated mice. Results: We first showed that CBD enhanced STFP memory. Knockdown of brain AChE also enhanced STFP memory, which mimicked CBD’s effect on STFP. SCO blocked CBD’s memory-enhancing effect on STFP. Our most significant finding is that the basal forebrain ACh levels in the CBD-treated mice, but not their control counterparts, were positively correlated with mice’s STFP memory performance. Conclusion: This study indicates that CBD enhances STFP memory in mice. Specifically, those which respond to CBD by increasing the muscarinic-mediated ACh signaling perform better in their STFP memory. © The Author(s), under exclusive licence to Springer-Verlag GmbH Germany, part of Springer Nature 2024.
KW  - ACh
KW  - CBD
KW  - Individual difference
KW  - Mice
KW  - Phytocannabinoid
KW  - Social learning
KW  - STFP
KW  - Acetylcholine
KW  - Acetylcholinesterase
KW  - Animals
KW  - Basal Forebrain
KW  - Cannabidiol
KW  - Food Preferences
KW  - Male
KW  - Memory
KW  - Mice
KW  - Mice, Inbred C57BL
KW  - Muscarinic Antagonists
KW  - Social Behavior
KW  - acetylcholine
KW  - acetylcholinesterase
KW  - antisense oligodeoxynucleotide
KW  - cannabidiol
KW  - oligodeoxynucleotide
KW  - phytocannabinoid
KW  - scopolamine
KW  - unclassified drug
KW  - cannabidiol
KW  - muscarinic receptor blocking agent
KW  - animal experiment
KW  - animal model
KW  - anxiety
KW  - Article
KW  - basal forebrain
KW  - enzyme linked immunosorbent assay
KW  - food intake
KW  - locomotion
KW  - male
KW  - mouse
KW  - nonhuman
KW  - open field test
KW  - protein expression
KW  - social interaction
KW  - social learning
KW  - socially transmitted food preference
KW  - Western blotting
KW  - animal
KW  - C57BL mouse
KW  - drug effect
KW  - food preference
KW  - memory
KW  - metabolism
KW  - social behavior
PB  - Springer Science and Business Media Deutschland GmbH
SN  - 00333158 (ISSN)
C2  - 39158618
LA  - English
J2  - Psychopharmacology
M3  - Article
DB  - Scopus
N1  - Export Date: 21 May 2025; Cited By: 0; Correspondence Address: S.S.-J. Hu; Cannabinoid Signaling Laboratory, Department of Psychology, National Cheng Kung University, Tainan, 1 University Rd, 70101, Taiwan; email: shujungh@mail.ncku.edu.tw; CODEN: PSCHD
ER  -

TY  - JOUR
AU  - Si, J.
AU  - Sun, L.
AU  - Qin, Y.
AU  - Peng, L.
AU  - Gong, Y.
AU  - Gao, C.
AU  - Shen, W.
AU  - Li, M.
TI  - Cannabinoids improve mitochondrial function in skeletal muscle of exhaustive exercise training rats by inhibiting mitophagy through the PINK1/PARKIN and BNIP3 pathways
PY  - 2024
T2  - Chemico-Biological Interactions
VL  - 389
C7  - 110855
DO  - 10.1016/j.cbi.2024.110855
UR  - https://www.scopus.com/inward/record.uri?eid=2-s2.0-85182884227&doi=10.1016%2fj.cbi.2024.110855&partnerID=40&md5=cec2e6a98c67b65db14756034821e2a7
AD  - Harbin Sport University, Harbin, 150008, China
AB  - Cannabidiol (CBD) is a pure natural phytocannabinoid derived from cannabis that has anti-inflammatory, antiapoptotic and antioxidative stress abilities. In recent years, an increasing number of studies have reported the regulatory effect of CBD on skeletal muscle injury induced by exercise, but its mechanism is still unclear. Mitochondria are the main organelles responsible for the energy supply within eukaryotic cells, and their function has been closely linked to cellular health. Moderate exercise improves mitochondrial function, but the excessive exercise has a negative impact on mitochondria. Therefore, we speculate that CBD may promote exercise induced skeletal muscle cell damage by improving mitochondrial function. In this study, by establishing an animal model of exhaustive exercise training in rats, the protective effect of CBD on skeletal muscle mitochondrial structure and function was elaborated, and the possible molecular mechanism was discussed based on transcriptomics. Our results indicate that skeletal muscle mitochondrial structure and function were improved after CBD intervention. GO and KEGG pathway enrichment analysis showed that exhaustive exercise training induced mitochondrial dysfunction in skeletal muscle is associated with excessive autophagy/mitophagy, the signaling pathways involved in FOXO3 and GABARAPL1 may play important roles. After CBD intervention, the protein expression of PINK1, PARKIN and BNIP3 was down-regulated, indicating that CBD may improve the mitochondrial function by inhibiting mitophagy through the PINK1/PARKIN and BNIP3 pathway. © 2024
KW  - Cannabinoid
KW  - Exhaustive exercise
KW  - Mitophagy
KW  - Skeletal muscle
KW  - Transcriptome
KW  - Animals
KW  - Cannabidiol
KW  - Cannabinoids
KW  - Membrane Proteins
KW  - Mitochondria
KW  - Mitochondrial Proteins
KW  - Mitophagy
KW  - Muscle, Skeletal
KW  - Protein Kinases
KW  - Rats
KW  - Ubiquitin-Protein Ligases
KW  - cannabinoid
KW  - mitochondrial protein
KW  - protein BNip3
KW  - protein GABARAPL1
KW  - protein PARKIN
KW  - proteins by cellular component
KW  - PTEN induced putative kinase 1
KW  - transcription factor FKHRL1
KW  - unclassified drug
KW  - BNIP3 protein, rat
KW  - cannabidiol
KW  - cannabinoid
KW  - membrane protein
KW  - mitochondrial protein
KW  - protein kinase
KW  - ubiquitin protein ligase
KW  - animal cell
KW  - animal experiment
KW  - animal model
KW  - animal tissue
KW  - Article
KW  - cell damage
KW  - cell function
KW  - cell structure
KW  - controlled study
KW  - disorders of mitochondrial functions
KW  - down regulation
KW  - drug effect
KW  - drug mechanism
KW  - exhaustion
KW  - male
KW  - mitochondrial membrane potential
KW  - mitophagy
KW  - muscle exercise
KW  - muscle fatigue
KW  - muscle injury
KW  - muscle mitochondrion
KW  - nonhuman
KW  - protein expression
KW  - protein function
KW  - rat
KW  - RNA sequencing
KW  - signal transduction
KW  - skeletal muscle
KW  - skeletal muscle cell
KW  - transcriptomics
KW  - animal
KW  - genetics
KW  - metabolism
KW  - mitochondrion
KW  - mitophagy
PB  - Elsevier Ireland Ltd
SN  - 00092797 (ISSN)
C2  - 38182033
LA  - English
J2  - Chem.-Biol. Interact.
M3  - Article
DB  - Scopus
N1  - Export Date: 21 May 2025; Cited By: 6; Correspondence Address: L. Peng; Harbin Sport University, Harbin, No. 1 Dacheng Road, Nangang District, 150008, China; email: plina2012@163.com; CODEN: CBINA
ER  -

TY  - JOUR
AU  - Zolotov, Y.
AU  - Edelstein, O.E.
AU  - Temple, L.M.
AU  - Kogan, M.
AU  - Romem-Porat, S.-L.
AU  - Reznik, A.
AU  - Isralowitz, R.
TI  - Education, training, and perceptions of physician competency among medical cannabis patients in Israel
PY  - 2025
T2  - Complementary Therapies in Medicine
VL  - 90
C7  - 103172
DO  - 10.1016/j.ctim.2025.103172
UR  - https://www.scopus.com/inward/record.uri?eid=2-s2.0-105002580400&doi=10.1016%2fj.ctim.2025.103172&partnerID=40&md5=565b3394618addc4d18d7a2efa565f35
AD  - Division of General Internal Medicine, Albert Einstein College of Medicine and Montefiore Medical Center, Bronx, NY, United States
AD  - Department of Social Work, Ben Gurion University of the Negev, Beer Sheva, Israel
AD  - Integrative Medicine Program, Endeavor Health, Glenview, IL, United States
AD  - Department of Family Medicine, Pritzker School of Medicine, University of Chicago, Chicago, IL, United States
AD  - George Washington University, Washington, DC, United States
AD  - Regional Alcohol and Drug Abuse Research Center, Ben Gurion University of the Negev, Beer Sheva, Israel
AB  - Background: Medical cannabis use is expanding globally, yet knowledge gaps persist among both patients and healthcare professionals. This study aimed to examine age-related differences in medical cannabis use patterns, sources of education and training, and perceptions of physician competencies among medical cannabis patients in Israel. Methods: A cross-sectional survey of 233 Israeli medical cannabis patients assessed use patterns, education and training sources, and perceptions of physician competencies. Data were analyzed by age groups (18–33, 34–48, 49–64, 65 +) using descriptive statistics, chi-square tests, and ANOVA. Results: Use patterns differed significantly by age. Smoking was common among participants aged 18–33 (40 %) and 34–48 (37.8 %) but less common in the 49–64 group (16.7 %) and the 65 + group (10 %; p < .001). Conversely, ingestion-based methods were reported by 65.5 % of participants aged 65 + and by 72.2 % in the 49–64 group, but only by 45.9 % and 50 % in younger groups (p < .01). Among 57.6 % of participants who knew the THC/CBD concentration of their cannabis, mean THC concentration decreased with age (p < 0.05), while mean CBD concentration increased with age (p < 0.01). Most participants (89.8 %) received education on medical cannabis, primarily from physicians (74.7 %), but 35.4 % used internet sources, and 20.1 % reported peer networks. Conclusion: This study identifies age-related differences in medical cannabis use patterns, information sources, and perceptions of physician competencies. Future research should explore how tailored patient education and clinician training can address these differences and improve guidance for medical cannabis use. © 2025
KW  - Competencies
KW  - Medical cannabis
KW  - Medical marijuana
KW  - Patient education
KW  - Patterns of use
KW  - Adolescent
KW  - Adult
KW  - Aged
KW  - Clinical Competence
KW  - Cross-Sectional Studies
KW  - Female
KW  - Health Knowledge, Attitudes, Practice
KW  - Humans
KW  - Israel
KW  - Male
KW  - Medical Marijuana
KW  - Middle Aged
KW  - Physicians
KW  - Surveys and Questionnaires
KW  - Young Adult
KW  - cannabidiol
KW  - dronabinol
KW  - medical cannabis
KW  - medical cannabis
KW  - adult
KW  - age distribution
KW  - aged
KW  - Article
KW  - cannabis use
KW  - concentration (parameter)
KW  - cross-sectional study
KW  - female
KW  - human
KW  - information source
KW  - internet access
KW  - Israel
KW  - Israeli
KW  - major clinical study
KW  - male
KW  - medical education
KW  - patient education
KW  - peer group
KW  - physician attitude
KW  - professional competence
KW  - smoking
KW  - adolescent
KW  - attitude to health
KW  - clinical competence
KW  - middle aged
KW  - physician
KW  - questionnaire
KW  - young adult
PB  - Churchill Livingstone
SN  - 09652299 (ISSN)
C2  - 40185288
LA  - English
J2  - Complement. Ther. Med.
M3  - Article
DB  - Scopus
N1  - Export Date: 21 May 2025; Cited By: 0; Correspondence Address: O.E. Edelstein; Department of Social Work, Ben Gurion University of the Negev, Beer Sheva, Israel; email: offere@bgu.ac.il; CODEN: CTHME
ER  -

TY  - JOUR
AU  - Soares, L.A.
AU  - Nascimento, L.M.M.
AU  - Guimarães, F.S.
AU  - Gazarini, L.
AU  - Bertoglio, L.J.
TI  - Dual-step pharmacological intervention for traumatic-like memories: implications from D-cycloserine and cannabidiol or clonidine in male and female rats
PY  - 2024
T2  - Psychopharmacology
VL  - 241
IS  - 9
SP  - 1827
EP  - 1840
DO  - 10.1007/s00213-024-06596-8
UR  - https://www.scopus.com/inward/record.uri?eid=2-s2.0-85191988341&doi=10.1007%2fs00213-024-06596-8&partnerID=40&md5=09485880907387427dc5495ccd95505e
AD  - Departamento de Farmacologia, Universidade Federal de Santa Catarina, SC, Florianópolis, Brazil
AD  - Departamento de Farmacologia, Universidade de São Paulo, SP, Ribeirão Preto, Brazil
AD  - Universidade Federal de Mato Grosso Do Sul, MS, Três Lagoas, Brazil
AD  - Depto. de Farmacologia, CCB, UFSC, Campus Universitário S/N, SC, Florianópolis, 88049-900, Brazil
AB  - Rationale: Therapeutic approaches to mitigating traumatic memories have often faced resistance. Exploring safe reconsolidation blockers, drugs capable of reducing the emotional valence of the memory upon brief retrieval and reactivation, emerges as a promising pharmacological strategy. Towards this objective, preclinical investigations should focus on aversive memories resulting in maladaptive outcomes and consider sex-related differences to enhance their translatability. Objectives: After selecting a relatively high training magnitude leading to the formation of a more intense and generalized fear memory in adult female and male rats, we investigated whether two clinically approved drugs disrupting its reconsolidation remain effective. Results: We found resistant reconsolidation impairment by the α2-adrenergic receptor agonist clonidine or cannabidiol, a major non-psychotomimetic Cannabis sativa component. However, pre-retrieval administration of D-cycloserine, a partial agonist at the glycine-binding site of the N-methyl-D-aspartate (NMDA) receptor complex, facilitated their impairing effects on reconsolidation. A similar reconsolidation blockade by clonidine or cannabidiol was achieved following exposure to a non-conditioned but generalized context after D-cycloserine administration. This suggests that sufficient memory destabilization can accompany generalized fear expression. Combining clonidine with cannabidiol without potentiating memory destabilization by D-cycloserine was ineffective. Conclusions: These findings highlight the importance of NMDA receptor signaling in memory destabilization and underscore the efficacy of a dual-step pharmacological intervention in attenuating traumatic-like memories, even in a context different from the original learning environment. Graphical Abstract: (Figure presented.) © The Author(s), under exclusive licence to Springer-Verlag GmbH Germany, part of Springer Nature 2024.
KW  - Cannabinoid
KW  - Fear Extinction
KW  - Glutamate
KW  - Noradrenaline
KW  - PTSD
KW  - Adrenergic alpha-2 Receptor Agonists
KW  - Animals
KW  - Cannabidiol
KW  - Clonidine
KW  - Cycloserine
KW  - Fear
KW  - Female
KW  - Male
KW  - Memory
KW  - Rats
KW  - Rats, Sprague-Dawley
KW  - Receptors, N-Methyl-D-Aspartate
KW  - Sex Factors
KW  - cannabidiol
KW  - clonidine
KW  - cycloserine
KW  - glutamic acid
KW  - n methyl dextro aspartic acid receptor
KW  - partial agonist
KW  - alpha 2 adrenergic receptor stimulating agent
KW  - cannabidiol
KW  - clonidine
KW  - cycloserine
KW  - adult
KW  - amnesia
KW  - animal experiment
KW  - animal model
KW  - Article
KW  - binding site
KW  - controlled study
KW  - estrus cycle
KW  - fear
KW  - female
KW  - head movement
KW  - learning environment
KW  - male
KW  - nonhuman
KW  - pharmacology
KW  - posttraumatic stress disorder
KW  - rat
KW  - training
KW  - animal
KW  - drug effect
KW  - fear
KW  - memory
KW  - metabolism
KW  - sex factor
KW  - Sprague Dawley rat
PB  - Springer Science and Business Media Deutschland GmbH
SN  - 00333158 (ISSN)
C2  - 38691149
LA  - English
J2  - Psychopharmacology
M3  - Article
DB  - Scopus
N1  - Export Date: 21 May 2025; Cited By: 3; Correspondence Address: L.J. Bertoglio; Universidade Federal de Mato Grosso Do Sul, Três Lagoas, MS, Brazil; email: leandro.bertoglio@ufsc.br; CODEN: PSCHD
ER  -

TY  - JOUR
AU  - Cheng, K.
AU  - Harnett, J.
AU  - Davis, S.
AU  - Smith, L.
TI  - Conversations about cannabis: The supply process in Australia
PY  - 2023
T2  - Advances in Integrative Medicine
VL  - 10
IS  - 4
SP  - 190
EP  - 197
DO  - 10.1016/j.aimed.2024.01.001
UR  - https://www.scopus.com/inward/record.uri?eid=2-s2.0-85183538639&doi=10.1016%2fj.aimed.2024.01.001&partnerID=40&md5=bcbe8c27057708713e735596195ceb7e
AD  - School of Pharmacy, Faculty of Medicine and Health, The University of Sydney, Camperdown, 2006, NSW, Australia
AB  - Background: In 2016, Australia legislated medicinal cannabis supply as a pharmaceutical product; prescription is through two pathways dependent on product registration status with the Therapeutic Goods Administration. In 2021, down-scheduling of cannabidiol allowed for easier access through pharmacies. Little is known about the perspectives of those involved in medicinal cannabis supply regarding these legislative changes. This study captures the perspectives of stakeholders who access medicinal cannabis prior to patient provision and aims to shed light on the Australian medicinal cannabis supply process. Methods: Stakeholders involved in medicinal cannabis supply from plant cultivation to dispensing products were recruited. Individual in-depth semi-structured interviews were followed by a single focus group. All sessions were conducted via Zoom or telephone, audio-recorded, transcribed ad verbatim, coded in NVivo Version 12 software and the findings were mapped into themes. Results: Our interview sample comprised thirteen participants and the focus group eight participants. Two major themes emerged from discussions: (1) The supply chain pathway is complex and time consuming; (2) Supply lines adversely affect healthcare professional practice. These themes were complemented by six recommendations from focus group participants to improve current policy and practice. Conclusions: Australia's medicinal cannabis supply process is fragmented and underdeveloped with domestic production and product registration constrained by time-consuming protocols. Consequently most supplied products are unregistered and lack safety and efficacy evaluations. Healthcare professionals are ambivalent towards medicinal cannabis supply based on its current evidence-base and complex prescribing and dispensing processes. To address this product registration needs to be facilitated and the evidence base for specific preparations accumulated. © 2024 The Authors
KW  - Australia
KW  - Focus group interviews
KW  - Healthcare professionals
KW  - Medicinal cannabis
KW  - Qualitative analysis
KW  - Supply chain
KW  - cannabidiol
KW  - cannabis
KW  - medical cannabis
KW  - Article
KW  - Australia
KW  - authorised prescriber scheme
KW  - conversation
KW  - diagnostic procedure
KW  - domestic supplier
KW  - drug industry
KW  - drug manufacture
KW  - drug supply process
KW  - education
KW  - health care concepts
KW  - health care organization
KW  - health care personnel
KW  - health care policy
KW  - health service
KW  - human
KW  - human experiment
KW  - interview
KW  - legal aspect
KW  - pharmacy (shop)
KW  - postmarketing surveillance
KW  - practice guideline
KW  - prescription
KW  - professional practice
KW  - public-private partnership
KW  - qualitative analysis
KW  - qualitative research
KW  - research
KW  - scientist
KW  - semi structured interview
KW  - signal transduction
KW  - special access scheme
KW  - stakeholder participation
KW  - thematic analysis
KW  - time
KW  - training
PB  - Elsevier Australia
SN  - 22129588 (ISSN)
LA  - English
J2  - Adv. Integr. Med.
M3  - Article
DB  - Scopus
N1  - Export Date: 21 May 2025; Cited By: 1; Correspondence Address: L. Smith; School of Pharmacy, Faculty of Medicine and Health, The University of Sydney, Camperdown, 2006, Australia; email: Lorraine.smith@sydney.edu.au
ER  -

TY  - CHAP
AU  - Debbarma, G.
AU  - Acharya, P.C.
TI  - Cannabis and its derivatives
PY  - 2024
T2  - Cannabis and its Derivatives: Guide to Medical Application and Regulatory Challenges
SP  - 37
EP  - 91
DO  - 10.1016/B978-0-443-15489-8.00002-5
UR  - https://www.scopus.com/inward/record.uri?eid=2-s2.0-85199045767&doi=10.1016%2fB978-0-443-15489-8.00002-5&partnerID=40&md5=d15831a07573b687bb23d46acdeda1b6
AD  - Department of Pharmacy, Tripura University, Tripura, Suryamaninagar, India
AB  - Cannabis and its derivatives have gained significant attention because of their potential therapeutic benefits for various medical conditions. This chapter aims to provide an overview of the medical applications of cannabis and its derivatives while addressing the regulatory challenges surrounding their use. The medical application of cannabis primarily revolves around its active compounds, known as cannabinoids, such as delta-9-tetrahydrocannabinol and cannabidiol (CBD). These cannabinoids interact with the body's endocannabinoid system, which plays a crucial role in regulating various physiological processes. Research suggests that cannabis and its derivatives may have therapeutic effects in conditions such as chronic pain, multiple sclerosis, epilepsy, nausea, vomiting, and certain mental health disorders. Despite the growing evidence supporting the medical use of cannabis, regulatory frameworks governing its access and use remain complex and vary widely across different jurisdictions. The regulatory challenges encompass several aspects, including legal status, cultivation and production, quality control, patient access, healthcare professional education, and research limitations. In some countries, cannabis remains classified as a controlled substance, imposing significant barriers to medical use, while other regions have implemented comprehensive medical cannabis programs. Regulatory bodies face the challenge of striking a balance between ensuring patient safety and promoting access to cannabis-based treatments. Issues such as product standardization, labeling, and dosage regulation need to be addressed to guarantee consistent and reliable therapeutic outcomes. Additionally, healthcare professionals require adequate education and training to understand the medical applications, potential risks, and proper administration of cannabis-based medicines. Furthermore, conducting robust scientific research on cannabis and its derivatives faces various obstacles because of legal restrictions, limited funding, and the complex nature of the plant's constituents. Overcoming these barriers is crucial to furthering our understanding of the therapeutic potential and optimizing the use of cannabis-based treatments. Cannabis and its derivatives hold promise as a therapeutic option for several medical conditions. However, addressing the regulatory challenges associated with their medical application is essential to ensure patient safety, quality control, and proper access to these treatments. Continued research and collaboration between regulatory bodies, healthcare professionals, and industry stakeholders are necessary to navigate these challenges and unlock the full potential of cannabis as a valuable addition to modern medicine. © 2024 Elsevier Inc. All rights reserved.
KW  - Cannabidiol (CBD)
KW  - Cannabis
KW  - Delta-9-tetrahydrocannabinol (THC)
KW  - Medical application
KW  - Regulatory challenges
PB  - Elsevier
SN  - 978-044315489-8 (ISBN); 978-044315490-4 (ISBN)
LA  - English
J2  - Cannabis and its Derivatives: Guide to Medical Application and Regulatory Challenges
M3  - Book chapter
DB  - Scopus
N1  - Export Date: 21 May 2025; Cited By: 0
ER  -

TY  - JOUR
AU  - Wang, Y.
AU  - Olsson, S.
AU  - Lipp, O.V.
AU  - Ney, L.J.
TI  - Renewal in human fear conditioning: A systematic review and meta-analysis
PY  - 2024
T2  - Neuroscience and Biobehavioral Reviews
VL  - 159
C7  - 105606
DO  - 10.1016/j.neubiorev.2024.105606
UR  - https://www.scopus.com/inward/record.uri?eid=2-s2.0-85186982659&doi=10.1016%2fj.neubiorev.2024.105606&partnerID=40&md5=1beb4816381b6b339d36f59af132b1b6
AD  - School of Psychology and Counselling, Queensland University of Technology, Australia
AB  - Renewal is a ‘return of fear’ manipulation in human fear conditioning to investigate learning processes underlying anxiety and trauma. Even though renewal paradigms are widely used, no study has compared the strength of different renewal paradigms. We conduct a systematic review (N = 80) and meta-analysis (N = 23) of human fear conditioning studies assessing renewal. Our analysis shows that the classic ABA design is the most effective paradigm, compared to ABC and ABBA designs. We present evidence that conducting extinction in multiple contexts and increasing the similarity between acquisition and extinction contexts reduce renewal. Furthermore, we show that additional cues can be used as safety and ‘protection from extinction’ cues. The review shows that alcohol weakens the extinction process and that older adults appear less sensitive to context changes and thus show less renewal. The large variability in approaches to study renewal in humans suggests that standardisation of fear conditioning procedures across laboratories would be of great benefit to the field. © 2024 The Authors
KW  - Context dependent learning
KW  - Human fear conditioning
KW  - Renewal
KW  - Return of fear
KW  - Aged
KW  - Anxiety
KW  - Anxiety Disorders
KW  - Conditioning, Classical
KW  - Extinction, Psychological
KW  - Fear
KW  - Humans
KW  - alcohol
KW  - cannabidiol
KW  - carbidopa plus levodopa
KW  - stress hormone
KW  - alcohol consumption
KW  - anxiety disorder
KW  - cannabis smoking
KW  - clinical effectiveness
KW  - comparative effectiveness
KW  - conditioning (psychology)
KW  - deconditioning
KW  - fear
KW  - human
KW  - human fear conditioning
KW  - meta analysis
KW  - physical activity
KW  - posttraumatic stress disorder
KW  - Preferred Reporting Items for Systematic Reviews and Meta-Analyses
KW  - psychological extinction
KW  - Review
KW  - safety
KW  - skin conductance
KW  - smoking
KW  - standardization
KW  - systematic review
KW  - aged
KW  - anxiety
KW  - classical conditioning
KW  - fear
KW  - psychological extinction
PB  - Elsevier Ltd
SN  - 01497634 (ISSN)
C2  - 38431150
LA  - English
J2  - Neurosci. Biobehav. Rev.
M3  - Review
DB  - Scopus
N1  - Export Date: 21 May 2025; Cited By: 8; Correspondence Address: Y. Wang; School of Psychology and Counselling, Queensland University of Technology, Australia; email: y505.wang@hdr.qut.edu.au; CODEN: NBRED
ER  -

TY  - JOUR
AU  - Polak, D.
AU  - Korkosz, M.
AU  - Guła, Z.
TI  - Sleep disorders in rheumatoid arthritis, axial spondyloarthritis and psoriatic arthritis
PY  - 2025
T2  - Rheumatology International
VL  - 45
IS  - 2
C7  - 36
DO  - 10.1007/s00296-024-05780-5
UR  - https://www.scopus.com/inward/record.uri?eid=2-s2.0-85216580758&doi=10.1007%2fs00296-024-05780-5&partnerID=40&md5=1605679c6ff827604a7db28cf29f7730
AD  - Department of Rheumatology, Immunology and Internal Medicine, University Hospital in Kraków, Kraków, Poland
AD  - Department of Rheumatology and Immunology, Jagiellonian University Medical College, Kraków, Poland
AB  - Sleep disorders are relatively common among patients with inflammatory arthritis (IA) and have a substantial impact on their quality of life. Although patients frequently recognize poor sleep as an important component of their disease, dyssomnias remain often underdiagnosed and untreated in routine clinical practice. This narrative review examines the prevalence, mechanism, risk factors and management of dyssomnias in rheumatoid arthritis (RA), axial spondyloarthritis (axSpA) and psoriatic arthritis (PsA). Relevant articles were retrieved from PUBMED, Scopus and DOAJ. The pathomechanism of sleep disorders in IA is multifactorial and partially differs in RA, axSpA and PsA, however, comparative studies are lacking. Various factors affecting sleep quality, including disease activity, pain, mood disorders, fatigue and female gender, have been examined, but their interplay complicates establishing clear causal relationships. The bidirectional link between sleep quality and rheumatic disease activity highlights the complexity of this issue and demonstrates the importance of holistic management of rheumatic patients. Both pharmacological (e.g., hypnotics, NSAIDs, antidepressants, cannabidiol) and non-pharmacological (e.g., psychotherapy, physical activity) interventions for improving sleep were analyzed. Additionally, questionnaires currently used for assessing sleep were discussed. This review aims to provide a comprehensive overview of sleep disorders across the three most common types of IA, emphasizing the need to develop reliable and patient-friendly tools for everyday clinical practice and further comparative research. © The Author(s), under exclusive licence to Springer-Verlag GmbH Germany, part of Springer Nature 2025.
KW  - Arthritis
KW  - Arthritis
KW  - Axial spondyloarthritis
KW  - Dyssomnias
KW  - Outcome assessment, Health Care
KW  - Patient reported outcome measures
KW  - Psoriatic
KW  - Quality of life
KW  - Rheumatoid
KW  - Sleep quality
KW  - Sleep wake disorders
KW  - Surveys and questionnaires
KW  - Arthritis, Psoriatic
KW  - Arthritis, Rheumatoid
KW  - Axial Spondyloarthritis
KW  - Humans
KW  - Prevalence
KW  - Quality of Life
KW  - Risk Factors
KW  - Sleep
KW  - Sleep Quality
KW  - Sleep Wake Disorders
KW  - antidepressant agent
KW  - cannabidiol
KW  - hypnotic agent
KW  - nonsteroid antiinflammatory agent
KW  - arthritis
KW  - axial spondyloarthritis
KW  - clinical practice
KW  - drug therapy
KW  - dyssomnia
KW  - fatigue
KW  - female
KW  - human
KW  - mood disorder
KW  - outcome assessment
KW  - pain
KW  - patient-reported outcome
KW  - physical activity
KW  - prevalence
KW  - psoriasis
KW  - psoriatic arthritis
KW  - psychotherapy
KW  - quality of life
KW  - questionnaire
KW  - review
KW  - rheumatic disease
KW  - rheumatoid arthritis
KW  - risk factor
KW  - sleep
KW  - sleep disorder
KW  - sleep quality
KW  - therapy
KW  - axial spondyloarthritis
KW  - complication
KW  - epidemiology
KW  - etiology
KW  - pathophysiology
KW  - psychology
KW  - quality of life
KW  - sleep
KW  - sleep quality
PB  - Springer Science and Business Media Deutschland GmbH
SN  - 01728172 (ISSN)
C2  - 39841289
LA  - English
J2  - Rheumatol. Int.
M3  - Review
DB  - Scopus
N1  - Export Date: 21 May 2025; Cited By: 1; Correspondence Address: D. Polak; Department of Rheumatology, Immunology and Internal Medicine, University Hospital in Kraków, Kraków, Poland; email: dagapolak@gmail.com; CODEN: RHIND
ER  -

TY  - JOUR
AU  - Uppaluri, S.
AU  - Jain, M.A.
AU  - Ali, H.
AU  - Shingala, J.
AU  - Amin, D.
AU  - Ajwani, T.
AU  - Fatima, I.
AU  - Patel, N.
AU  - Kaka, N.
AU  - Sethi, Y.
AU  - Kapoor, N.
TI  - Pathogenesis and management of diabetic gastroparesis: An updated clinically oriented review
PY  - 2024
T2  - Diabetes and Metabolic Syndrome: Clinical Research and Reviews
VL  - 18
IS  - 3
C7  - 102994
DO  - 10.1016/j.dsx.2024.102994
UR  - https://www.scopus.com/inward/record.uri?eid=2-s2.0-85189778936&doi=10.1016%2fj.dsx.2024.102994&partnerID=40&md5=3702f57d7eaf285c993eeb49faaf462f
AD  - Kamineni Academy of Medical Sciences and Research Center, Hyderabad, India
AD  - PearResearch, Dehradun, India
AD  - Shri Bhausaheb Hire Govt. Medical College, Maharashtra, Dhule, India
AD  - Chifeng University Medical College, China
AD  - B.J. Medical College, Ahmedabad, India
AD  - GMERS Medical College and Hospital, Gotri, Vadodara, India
AD  - Baroda Medical College, Gujarat, India
AD  - Osmania Medical College, Hyderabad, India
AD  - GMERS Medical College, Himmatnagar, Gujarat, India
AD  - Government Doon Medical College, Dehradun, India
AD  - Department of Endocrinology, Diabetes and Metabolism, Christian Medical College, Vellore, India
AB  - Background and aims: Diabetic gastroparesis (DGp) is a common and preventable complication of uncontrolled diabetes mellitus (D.M.) and significantly affects the Quality of Life of patients. Diagnosis and management present as a clinical challenge due to the disease's complexity and limited effective therapeutic options. This review aims to comprehensively outline the pathogenesis, diagnosis, and management of diabetic gastroparesis, evaluating evolving approaches to guide clinicians and provide future recommendations. Methods: A literature review was conducted on scholarly databases of PubMed, Google Scholar, Scopus and Web of Science encompassing published articles, gray literature and relevant clinical guidelines. Data were synthesized and analyzed to provide a comprehensive overview of diabetic gastroparesis, focusing on pathogenesis, diagnosis, and management. Results: The review intricately explores the pathogenesis contributing to diabetic gastroparesis, emphasizing autonomic neuropathy, oxidative stress, inflammation, hormonal dysregulation, microbiota alterations, and gastrointestinal neuropathy. Primary management strategies are underscored, including lifestyle modifications, symptom relief, and glycemic control. The discussion encompasses pharmacological and surgical options, highlighting the importance of a multidisciplinary approach involving various healthcare professionals for comprehensive patient care. Conclusion: This review offers a thorough understanding of pathogenesis, diagnosis, and management of diabetic gastroparesis, underlining evolving approaches for clinicians. A multidisciplinary approach is crucial to address both the physical and mental health aspects of diabetes and its complications. © 2024 Research Trust of DiabetesIndia (DiabetesIndia) and National Diabetes Obesity and Cholesterol Foundation (N-DOC)
KW  - Autonomic neuropathy
KW  - Diabetes
KW  - Diabetic gastroparesis
KW  - Gut hormones
KW  - Diabetes Complications
KW  - Disease Management
KW  - Gastroparesis
KW  - Humans
KW  - Prognosis
KW  - Quality of Life
KW  - alcohol
KW  - antiemetic agent
KW  - cannabidiol
KW  - ghrelin receptor
KW  - incretin
KW  - motilin receptor agonist
KW  - prokinetic agent
KW  - serotonin 4 agonist
KW  - tachykinin receptor antagonist
KW  - acupuncture
KW  - alcohol consumption
KW  - autonomic neuropathy
KW  - breath analysis
KW  - Chinese medicine
KW  - clinical feature
KW  - clinician
KW  - diabetic stomach paresis
KW  - diet therapy
KW  - disease exacerbation
KW  - early diagnosis
KW  - electrogastrography
KW  - electrostimulation
KW  - endocrine disease
KW  - feeding behavior
KW  - fluid therapy
KW  - gastrectomy
KW  - gastric bypass surgery
KW  - gastroduodenal manometry
KW  - glycemic control
KW  - grey literature
KW  - health care personnel
KW  - health care system
KW  - history
KW  - human
KW  - hyperglycemia
KW  - immunopathology
KW  - inflammation
KW  - insulin dependent diabetes mellitus
KW  - laparoscopic surgery
KW  - lifestyle modification
KW  - lipid diet
KW  - manometry
KW  - Medline
KW  - mental health
KW  - microflora
KW  - multidisciplinary team
KW  - nanotechnology
KW  - neuropathy
KW  - non insulin dependent diabetes mellitus
KW  - oxidative stress
KW  - pathogenesis
KW  - patient care
KW  - peroral endoscopic myotomy
KW  - physical activity
KW  - physical disease by body function
KW  - physiological stress
KW  - practice guideline
KW  - pyloroplasty
KW  - pylorus
KW  - refractory disease
KW  - Review
KW  - scintigraphy
KW  - Scopus
KW  - scoring system
KW  - search engine
KW  - smoking cessation
KW  - staging
KW  - stomach paresis
KW  - surgical approach
KW  - Web of Science
KW  - diabetic complication
KW  - diagnosis
KW  - disease management
KW  - etiology
KW  - prognosis
KW  - quality of life
KW  - stomach paresis
KW  - therapy
PB  - Elsevier Ltd
SN  - 18714021 (ISSN)
C2  - 38579489
LA  - English
J2  - Diabetes Metab. Syndr. Clin. Res. Rev.
M3  - Review
DB  - Scopus
N1  - Export Date: 21 May 2025; Cited By: 2; Correspondence Address: Y. Sethi; Government Doon Medical College, Dehradun, India; email: yashendrasethi@gmail.com
ER  -

TY  - JOUR
AU  - Chen, S.
AU  - Lee, Y.-B.
AU  - Song, M.-Y.
AU  - Lim, C.
AU  - Cho, H.
AU  - Shim, H.J.
AU  - Kim, J.-S.
AU  - Park, B.-H.
AU  - Kim, J.-K.
AU  - Bae, E.J.
TI  - Cannabidiol reshapes the gut microbiome to promote endurance exercise in mice
PY  - 2025
T2  - Experimental and Molecular Medicine
VL  - 57
IS  - 2
C7  - e70059
SP  - 489
EP  - 500
DO  - 10.1038/s12276-025-01404-5
UR  - https://www.scopus.com/inward/record.uri?eid=2-s2.0-85218100716&doi=10.1038%2fs12276-025-01404-5&partnerID=40&md5=b150926d26bb4294c9d8037672565ad3
AD  - Department of Biochemistry and Molecular Biology, Jeonbuk National University Medical School, Jeonju, South Korea
AD  - School of Pharmacy and Institute of New Drug Development, Jeonbuk National University, Jeonju, South Korea
AD  - Graduate School of Medical Science and Engineering, Korea Advanced Institute of Science and Technology, Daejon, South Korea
AB  - Cannabidiol (CBD), a nonpsychoactive compound from Cannabis, has various bioactive functions in humans and animals. Evidence suggests that CBD promotes muscle injury recovery in athletes, but whether and how CBD improves endurance performance remains unclear. Here we investigated the effects of CBD treatment on exercise performance in mice and assessed whether this effect involves the gut microbiome. CBD administration significantly increased treadmill running performance in mice, accompanied by an increase in oxidative myofiber composition. CBD also increased mitochondrial biogenesis and the expression of associated genes such as PGC-1α, phosphorylated CREB and AMPK in muscle tissue. Interestingly, CBD altered the composition of the gut microbiome, and antibiotic treatment reduced the muscle endurance-enhancing effects of CBD and mitochondrial biogenesis. We isolated Bifidobacterium animalis, a microbe increased by CBD administration, and named it KBP-1. Treatment with B. animalis KBP-1 in mice resulted in improved running performance. Whole-genome analysis revealed that B. animalis KBP-1 presented high expression of genes involved in branched-chain amino acid biosynthesis, expression of branched-chain amino acid release pumps and metabolism of lactic acid. In summary, our study identified CBD and B. animalis KBP-1 as potential endurance exercise-promoting agents. (Figure presented.) © The Author(s) 2025.
KW  - Animals
KW  - Bifidobacterium
KW  - Cannabidiol
KW  - Gastrointestinal Microbiome
KW  - Male
KW  - Mice
KW  - Muscle, Skeletal
KW  - Organelle Biogenesis
KW  - Physical Conditioning, Animal
KW  - Physical Endurance
KW  - cannabidiol
KW  - cefaclor
KW  - clarithromycin
KW  - cyclic AMP responsive element binding protein
KW  - DNA 16S
KW  - doxycycline
KW  - genomic DNA
KW  - glucose
KW  - hydroxymethylglutaryl coenzyme A reductase kinase kinase
KW  - lactic acid
KW  - metronidazole
KW  - mitochondrial DNA
KW  - peroxisome proliferator activated receptor gamma coactivator 1alpha
KW  - short chain fatty acid
KW  - vancomycin
KW  - cannabidiol
KW  - amino acid synthesis
KW  - animal cell
KW  - animal experiment
KW  - animal model
KW  - animal tissue
KW  - antibiotic therapy
KW  - Article
KW  - bacterium isolation
KW  - Bifidobacterium animalis
KW  - body mass
KW  - controlled study
KW  - DNA sequencing
KW  - endurance training
KW  - fat mass
KW  - fatigue
KW  - feces analysis
KW  - gene expression
KW  - genome analysis
KW  - high throughput analysis
KW  - histology
KW  - immunofluorescence assay
KW  - indirect calorimetry
KW  - intestine flora
KW  - liquid chromatography-mass spectrometry
KW  - lung gas exchange
KW  - male
KW  - mitochondrial biogenesis
KW  - mitochondrial respiration
KW  - mouse
KW  - muscle exercise
KW  - muscle tissue
KW  - nonhuman
KW  - protein expression
KW  - protein phosphorylation
KW  - real time polymerase chain reaction
KW  - running
KW  - Sanger sequencing
KW  - transmission electron microscopy
KW  - treadmill exercise
KW  - Western blotting
KW  - whole genome sequencing
KW  - animal
KW  - animal experiment
KW  - Bifidobacterium
KW  - drug effect
KW  - endurance
KW  - metabolism
KW  - organelle biogenesis
KW  - skeletal muscle
PB  - Springer Nature
SN  - 12263613 (ISSN)
C2  - 39966566
LA  - English
J2  - Exp. Mol. Med.
M3  - Article
DB  - Scopus
N1  - Export Date: 21 May 2025; Cited By: 0; Correspondence Address: J.-K. Kim; School of Pharmacy and Institute of New Drug Development, Jeonbuk National University, Jeonju, South Korea; email: jkkim@jbnu.ac.kr; E.J. Bae; School of Pharmacy and Institute of New Drug Development, Jeonbuk National University, Jeonju, South Korea; email: ejbae7@jbnu.ac.kr; CODEN: EMMEF
ER  -

TY  - CONF
AU  - Goodin, A.
AU  - Crump, J.
AU  - Fadool, D.A.
AU  - Konin, J.G.
AU  - Paikoff, S.J.
AU  - Shachdeva, M.S.
AU  - Singla, D.
AU  - Stiffin, R.
AU  - Vidot, D.C.
AU  - Villalba, K.
AU  - Jyot, J.
AU  - Winterstein, A.
TI  - Proceedings of the 2023 Cannabis Clinical Outcomes Research Conference (CCORC) Orlando, FL, USA, May 18 19, 2023
PY  - 2023
T2  - Medical Cannabis and Cannabinoids
VL  - 6
IS  - 1
SP  - 102
EP  - 124
DO  - 10.1159/000534044
UR  - https://www.scopus.com/inward/record.uri?eid=2-s2.0-85182192455&doi=10.1159%2f000534044&partnerID=40&md5=1857514cbdaefddfc3046313b42c6a0e
AD  - Center for Drug Evaluation and Safety (CoDES), University of Florida, Gainesville, FL, United States
AD  - Consortium for Medical Marijuana Clinical Outcomes Research, University of Florida, Gainesville, FL, United States
AD  - Releafe Now, Jacksonville, FL, United States
AD  - Florida State University, Tallahassee, FL, United States
AD  - Department of Athletic Training, Nicole Wertheim College of Nursing & Health Sciences, Florida International University, Miami, FL, United States
AD  - Department of Chemistry and Physics, Florida Gulf Coast University, Fort Myers, FL, United States
AD  - College of Pharmacy and Pharmaceutical Sciences, Florida A&M University, Tallahassee, FL, United States
AD  - AdventHealth, Altamonte Springs, FL, United States
AD  - Burnett School of Biomedical Sciences, College of Medicine, University of Central Florida, Orlando, FL, United States
AD  - Canadian Journal of Physiology and Pharmacology, Ottawa, ON, Canada
AD  - International Society for Adaptive Medicine, Saxony, Freiberg, Germany
AD  - Health and Natural Sciences, Florida Memorial University, Miami Gardens, FL, United States
AD  - School of Nursing and Health Studies, University of Miami, Coral Gables, FL, United States
AD  - Population Health Science, Medical School, University of Central Florida, Orlando, FL, United States
AD  - Pharmaceutical Outcomes and Policy, University of Florida, Gainesville, FL, United States
AB  - Scientific Program Committee Amie Goodin, PhD, MPP Center for Drug Evaluation and Safety (CoDES), University of Florida, Gainesville, FL, USA Consortium for Medical Marijuana Clinical Outcomes Research, University of Florida, Gainesville FL, USA John Crump, MD Releafe Now, Jacksonvill, FL, USA Debra Ann Fadool, PhD, MSc, BA Florida State University, Tallahassee, FL, USA Jeff G. Konin, PhD, ATC, PT, FACSM, FNATA Department of Athletic Training, Nicole Wertheim College of Nursing & Health Sciences, Florida International University, Miami, FL, USA Sari J. Paikoff, PhD Department of Chemistry and Physics, Florida Gulf Coast University, Fort Myers, FL, USA Mandip Singh Shachdeva, PhD Professor and Section leader, Pharmaceutics, College of Pharmacy and Pharmaceutical Sciences, Florida A&M University, Tallahassee, FL, USA Dinender Singla, PhD AdventHealth, Altamonte Springs, FL, USA Burnett School of Biomedical Sciences, College of Medicine, University of Central Florida, Orlando, FL, USA Canadian Journal of Physiology and Pharmacology, Ottawa, Ontario, Canada International Society for Adaptive Medicine, Freiberg, Saxony, Germany Rose Stiffin, PhD Health and Natural Sciences, Florida Memorial University, Miami Gardens, FL, USA Denise C. Vidot, PhD School of Nursing and Health Studies, University of Miami, Coral Gables, FL, USA Karina Villalba, PhD, MPH Population Health Science, Medical School, University of Central Florida. Orlando, Florida, USA Jeevan Jyot, PhD Center for Drug Evaluation and Safety (CoDES), University of Florida, Gainesville, FL, USA Consortium for Medical Marijuana Clinical Outcomes Research, University of Florida, Gainesville FL, USA Almut Winterstein, RPh, PhD, FISPE Pharmaceutical Outcomes and Policy, University of Florida, Gainesville, FL, USA Center for Drug Evaluation and Safety (CoDES), University of Florida, Gainesville, FL, USA Consortium for Medical Marijuana Clinical Outcomes Research, University of Florida, Gainesville FL, USA Conflict of Interest Statement AG, AW, and JJ receive funding support from the Consortium, which is funded by the state of Florida. JK is a consultant for University of Alabama, University of Georgia, Clemson University, Losuiana State University, and the Women s Tennis Association. JC, DF, SP, MS, DS, RS, DV, and KV have no conflicts of interest to report. © 2023 S. Karger AG. All rights reserved.
KW  - 7 hydroxymitragynine
KW  - antiinflammatory agent
KW  - atypical antipsychotic agent
KW  - biological marker
KW  - cannabidiol
KW  - cannabinoid receptor
KW  - cannabis
KW  - chemokine
KW  - conopeptide
KW  - cytokine
KW  - dronabinol
KW  - ketamine
KW  - medical cannabis
KW  - mitragynine
KW  - neuroprotective agent
KW  - oxycodone
KW  - peptide
KW  - psychedelic agent
KW  - unclassified drug
KW  - abnormal animal behavior
KW  - adult
KW  - aged
KW  - algorithm
KW  - analgesia
KW  - anorexia
KW  - antiinflammatory activity
KW  - anxiety disorder
KW  - body weight loss
KW  - breast cancer
KW  - cancer patient
KW  - cannabis use
KW  - chronic pain
KW  - clinical feature
KW  - clinical outcome
KW  - clinical research
KW  - comparative study
KW  - Conference Paper
KW  - consumer
KW  - content analysis
KW  - coronavirus disease 2019
KW  - death
KW  - depression
KW  - disease severity
KW  - drug dependence
KW  - drug effect
KW  - drug exposure
KW  - drug metabolism
KW  - drug use
KW  - electroencephalography
KW  - encephalitis
KW  - exposure
KW  - firearm
KW  - Florida
KW  - gene expression
KW  - generalized anxiety disorder
KW  - health care personnel
KW  - health survey
KW  - human
KW  - Human immunodeficiency virus infection
KW  - hyperglycemia
KW  - immune response
KW  - in vitro study
KW  - inflammation
KW  - knowledge
KW  - limb pain
KW  - limit of quantitation
KW  - long term care
KW  - long term survival
KW  - major depression
KW  - mental disease
KW  - mental health
KW  - monocyte
KW  - motivation
KW  - mouse model
KW  - narrative
KW  - natural language processing
KW  - nerve cell
KW  - neuropathic pain
KW  - neuroprotection
KW  - nonhuman
KW  - orgasm disorder
KW  - pain
KW  - pain severity
KW  - pandemic
KW  - patient attitude
KW  - perinatal exposure
KW  - phantom pain
KW  - pharmacokinetic parameters
KW  - physical disease
KW  - polarization
KW  - population research
KW  - pregnancy
KW  - preliminary data
KW  - preoperative period
KW  - prevalence
KW  - prognosis
KW  - psychotherapy
KW  - qualitative analysis
KW  - rat model
KW  - resting state network
KW  - reward seeking behavior
KW  - risk
KW  - salmonellosis
KW  - self report
KW  - senescence
KW  - sexual behavior
KW  - short term survival
KW  - sleep disorder
KW  - smoke
KW  - social behavior
KW  - spinal cord injury
KW  - symposium
KW  - THP-1 cell line
KW  - working memory
KW  - young adult
PB  - S. Karger AG
SN  - 25043889 (ISSN)
LA  - English
J2  - Med. Cannabis Cannabinoids
M3  - Conference paper
DB  - Scopus
N1  - Export Date: 21 May 2025; Cited By: 0
ER  -

TY  - JOUR
AU  - Simei, J.L.Q.
AU  - Souza, J.D.R.
AU  - Lisboa, J.R.
AU  - Campos, A.C.
AU  - Guimaraes, F.S.
AU  - Zuardi, A.
AU  - Crippa, J.A.S.
TI  - Does the “Entourage Effect” in Cannabinoids Exist? A Narrative Scoping Review
PY  - 2024
T2  - Cannabis and Cannabinoid Research
VL  - 9
IS  - 5
SP  - 1202
EP  - 1216
DO  - 10.1089/can.2023.0052
UR  - https://www.scopus.com/inward/record.uri?eid=2-s2.0-85168339865&doi=10.1089%2fcan.2023.0052&partnerID=40&md5=a2a48340dca5678bdb455376ce3ba590
AD  - Department of Neuroscience and Behavior, Ribeirao Preto Medical School, University of Sao Paulo, Ribeirao Preto, Brazil
AD  - National Institute for Science and Technology-Translational Medicine, Ribeirao Preto, Brazil
AD  - Department of Pharmacology, Ribeirao Preto Medical School, University of Sao Paulo, Ribeirao Preto, Brazil
AB  - Background: The concept of an “entourage” effect in the cannabis and cannabinoids' field was first introduced in the late 1990s, during a period when most research on medical cannabinoids focused on the effects of isolated cannabinoids, such as cannabidiol and Δ9-tetrahydrocannabinol. Over the past decade, however, with the increased understanding of the endocannabinoid system, the discovery of other phytocannabinoids and their potential therapeutic uses, the term has gained widespread use in scientific reviews and marketing campaigns. Objective: Critically review the application of the term “entourage effect (EE)” in the literature and its endorsement by certain sectors of the cannabis market. Also, explore the perspectives for further interpretation and elaboration of the term based on current evidence, aiming to contribute to a more nuanced understanding of the concept and its implications for cannabinoid-based medicine. Methods: A comprehensive review of the literature was conducted to evaluate the current state of knowledge regarding the entourage effect. Relevant studies and scientific reviews were analyzed to assess the evidence of clinical efficacy and safety, as well as the regulation of cannabinoid-containing product production. Results: The EE is now recognized as a synergistic phenomenon in which multiple components of cannabis interact to modulate the therapeutic actions of the plant. However, the literature provides limited evidence to support it as a stable and predictable phenomenon. Hence, there is also limited evidence to support clinical efficacy, safety, and appropriate regulation for cannabinoid-containing products based on a “entourage” hypothesis. Conclusion: The EE has significant implications for the medical use of cannabinoid-containing products and their prescription. Nevertheless, a critical evaluation of the term's application is necessary. Further research and evidence are needed to establish the clinical efficacy, safety, and regulatory framework for these products. It's crucial that regulators, the pharmaceutical industry, the media, and health care providers exercise caution and avoid prematurely promoting the entourage effect hypothesis as a scientific proven phenomenon for cannabinoids and other cannabis-derived compound combinations. Copyright 2023, Mary Ann Liebert, Inc., publishers.
KW  - cannabis
KW  - endocannabinoid system
KW  - entourage effect
KW  - medical cannabinoids
KW  - medical cannabis
KW  - phytocannabinoids
KW  - cannabinoid
KW  - cannabis
KW  - flavonoid
KW  - phytocannabinoid derivative
KW  - steroid
KW  - terpene
KW  - terpenoid
KW  - unclassified drug
KW  - biogenesis
KW  - Cannabis (genus)
KW  - Cannabis sativa
KW  - clinical practice
KW  - drug absorption
KW  - drug efficacy
KW  - drug metabolism
KW  - drug safety
KW  - entourage effect
KW  - evidence based practice
KW  - human
KW  - hypothesis
KW  - market
KW  - nonhuman
KW  - pharmacokinetic parameters
KW  - phytochemistry
KW  - prevalence
KW  - Review
KW  - synergistic effect
KW  - therapy effect
PB  - Mary Ann Liebert Inc.
SN  - 23788763 (ISSN)
C2  - 37535820
LA  - English
J2  - Cannabis and Cannabinoid Res.
M3  - Review
DB  - Scopus
N1  - Export Date: 21 May 2025; Cited By: 9; Correspondence Address: J.D.R. Souza; Department of Neuroscience and Behavior, Ribeirao Preto Medical School, University of Sao Paulo, Ribeirao Preto, Brazil; email: jose.diogo.souza@usp.br
ER  -

TY  - JOUR
AU  - McCartney, D.
AU  - Irwin, C.
AU  - Bawa, Z.
AU  - Palmer, B.
AU  - Sahinovic, A.
AU  - Delang, N.
AU  - Cox, G.R.
AU  - Desbrow, B.
AU  - Lau, N.S.
AU  - McGregor, I.S.
TI  - The Effect of Cannabidiol on Subjective Responses to Endurance Exercise: A Randomised Controlled Trial
PY  - 2024
T2  - Sports Medicine - Open
VL  - 10
IS  - 1
C7  - 61
DO  - 10.1186/s40798-024-00727-3
UR  - https://www.scopus.com/inward/record.uri?eid=2-s2.0-85194153099&doi=10.1186%2fs40798-024-00727-3&partnerID=40&md5=997490e55eda46aee0865b591a3334ca
AD  - Lambert Initiative for Cannabinoid Therapeutics, The University of Sydney, Sydney, NSW, Australia
AD  - Brain and Mind Centre, The University of Sydney, Sydney, NSW, Australia
AD  - School of Psychology, Faculty of Science, The University of Sydney, Sydney, NSW, Australia
AD  - School of Health Sciences and Social Work, Griffith University, Gold Coast, QLD, Australia
AD  - Menzies Health Institute Queensland, Griffith University, Gold Coast, QLD, Australia
AD  - Sydney Pharmacy School, The University of Sydney, Sydney, NSW, Australia
AD  - Faculty of Health Sciences and Medicine, Bond University, Gold Coast, QLD, Australia
AD  - The Boden Initiative, Charles Perkins Centre, The University of Sydney, Sydney, NSW, Australia
AD  - The University of Sydney, 94 Mallett Street, Camperdown, 2050, NSW, Australia
AB  - Background: Exercise is known to improve health. However, it can be unpleasant, often inducing negative feelings, or ‘affect’. Cannabidiol (CBD), a non-intoxicating constituent of the cannabis plant, has been reported to enhance the subjective experience of exercise; specifically, in trained individuals performing fixed-intensity endurance activity. Here, we investigated the effects of CBD on subjective responses to exercise under more ecologically valid conditions; namely, in recreationally active individuals performing self-paced endurance activity. Methods: A randomised, double-blind, placebo-controlled, crossover trial was conducted at Griffith University between July 17 and August 28, 2023. Griffith University students studying sports nutrition were invited to take part, with eligible volunteers ≥ 18 years of age and able to perform endurance exercise. Participants ingested placebo or 150 mg CBD in two soft-gel capsules 90 min before completing a self-paced 25-lap (10 km) run around an outdoor athletics track (400 m, synthetic). The primary outcomes were affective valence during exercise, assessed on completion of laps 6, 12, 18 and 24 using the ‘Feelings Scale’, and positive and negative affect, assessed at baseline, pre-run and post-run using the ‘Positive and Negative Affect Schedule’. Exercise enjoyment, motivation and self-efficacy, the core features of the ‘runner’s high’ (i.e., euphoria, pain, anxiety, sedation), perceived exertion and run time were also assessed. Results: Fifty-two participants were randomised and 51 were included in the final sample (n = 22 female; 22 [21–25] years). Exercise induced negative affect (i.e., at the time of undertaking) and increased pain. CBD did not counteract either response. In fact, CBD had no significant effects on any of the outcomes measured. In contrast, exercise, once completed, increased positive affect, and decreased negative affect and anxiety. Conclusions: CBD (150 mg, oral) does not appear to enhance the subjective experience of self-paced endurance exercise in recreationally active individuals. Nor, however, does it appear to compromise it. These findings suggest that CBD use is safe under exercise conditions and unlikely to impede physical activity participation. Our study also reaffirms the powerful mood-enhancing effects of exercise. Trial Registration: Registered with the Australian New Zealand Clinical Trials Registry (www.anzctr.org.au) on May 31, 2023 (Trial ID: ACTRN12623000593639). © The Author(s) 2024.
KW  - cannabidiol
KW  - triacylglycerol
KW  - adult
KW  - anxiety
KW  - Article
KW  - athlete
KW  - body mass
KW  - controlled study
KW  - crossover procedure
KW  - data analysis
KW  - double blind procedure
KW  - drug efficacy
KW  - endurance training
KW  - fatigue
KW  - female
KW  - human
KW  - knee function
KW  - major clinical study
KW  - male
KW  - myalgia
KW  - physical activity
KW  - questionnaire
KW  - randomized controlled trial
KW  - sleep quality
PB  - Springer Science and Business Media Deutschland GmbH
SN  - 21991170 (ISSN)
LA  - English
J2  - Sports Med. - Open
M3  - Article
DB  - Scopus
N1  - Export Date: 21 May 2025; Cited By: 1; Correspondence Address: D. McCartney; Lambert Initiative for Cannabinoid Therapeutics, The University of Sydney, Sydney, Australia; email: danielle.mccartney@sydney.edu.au
ER  -

TY  - JOUR
AU  - Farmer, S.E.
AU  - Arnold, J.A.
AU  - Hughes, P.J.
AU  - Pan, K.
AU  - Gorman, G.S.
TI  - A Continuing Pharmacy Education (CPE) Program Assessing Cannabidiol (CBD) Knowledge and Confidence Among Practicing Pharmacists
PY  - 2024
T2  - Journal of Pharmacy Practice
VL  - 37
IS  - 5
SP  - 1048
EP  - 1054
DO  - 10.1177/08971900231213938
UR  - https://www.scopus.com/inward/record.uri?eid=2-s2.0-85176236028&doi=10.1177%2f08971900231213938&partnerID=40&md5=175efe14c3bd6b3256659b299b3f197a
AD  - McWhorter School of Pharmacy, Samford University, Birmingham, AL, United States
AD  - Brock School of Business, Samford University, Birmingham, AL, United States
AB  - Background: Increased patient utilization of cannabidiol (CBD) leads to potential drug interactions with various medications and questions posed to pharmacists. Objective: To quantify the knowledge gap of pharmacists on CBD and CBD-containing products and assess the degree a continuing pharmacy education (CPE) program alters pharmacist confidence and competency on CBD knowledge. Methods: A 1-h CPE activity was offered as a home study from May 9, 2022, through September 30, 2022. Subjects were practicing pharmacy preceptors in Alabama who completed the pre-survey and post-survey for inclusion in matched-pair analyses. The primary outcome measure was participant score improvement between the pre-post surveys. Secondary measures involved pre-post comparisons on self-rated Likert questions concerning participant confidence in counseling, answering drug information questions, and ensuring patient safety regarding CBD. Results: A total of 124 participants completed the course. After matched pairing, 64 and 56 individuals were included in the knowledge-based and confidence ranking analyses, respectively. Participant scoring improved on the knowledge-based questions between the pre-post surveys (50.0% vs 87.8%, P <.001). There was a significant confidence improvement of participants from baseline on counseling patients about prescription or over-the-counter CBD products, answering questions from other healthcare professionals about these products, and ensuring patient safety while using these products (Average 5-level Likert scale increases of 1.75, 1.73, 1.70, respectively; all P <.001). Conclusion: Implementation of a CPE program improved practicing pharmacists’ knowledge on information about CBD, which lead to increased competency on counseling patients, answering drug information questions, and promoting patient safety. © The Author(s) 2023.
KW  - cannabidiol
KW  - confidence
KW  - continuing education
KW  - knowledge
KW  - pharmacist
KW  - Adult
KW  - Cannabidiol
KW  - Clinical Competence
KW  - Education, Pharmacy, Continuing
KW  - Female
KW  - Health Knowledge, Attitudes, Practice
KW  - Humans
KW  - Male
KW  - Middle Aged
KW  - Pharmacists
KW  - Surveys and Questionnaires
KW  - cannabidiol
KW  - rivaroxaban
KW  - tacrolimus
KW  - cannabidiol
KW  - adult
KW  - aged
KW  - Article
KW  - cross-sectional study
KW  - drug industry
KW  - drug information
KW  - female
KW  - health care access
KW  - health care personnel
KW  - human
KW  - knowledge
KW  - major clinical study
KW  - male
KW  - patient safety
KW  - pharmacist
KW  - pharmacy education
KW  - questionnaire
KW  - resident
KW  - training
KW  - attitude to health
KW  - clinical competence
KW  - middle aged
PB  - SAGE Publications Inc.
SN  - 08971900 (ISSN)
C2  - 37933430
LA  - English
J2  - J. Pharm. Pract.
M3  - Article
DB  - Scopus
N1  - Export Date: 21 May 2025; Cited By: 0; Correspondence Address: G.S. Gorman; McWhorter School of Pharmacy, Samford University, Birmingham, United States; email: ggorman@samford.edu; CODEN: JPPRE
ER  -

TY  - JOUR
AU  - Aks, I.R.
AU  - Patel, H.
AU  - Pelham, W.E.
AU  - Huestis, M.A.
AU  - Wade, N.E.
TI  - Cannabinoids in hair and their prospective association with mental and physical health outcomes in adolescents
PY  - 2025
T2  - Neurotoxicology and Teratology
VL  - 108
C7  - 107433
DO  - 10.1016/j.ntt.2025.107433
UR  - https://www.scopus.com/inward/record.uri?eid=2-s2.0-85218451750&doi=10.1016%2fj.ntt.2025.107433&partnerID=40&md5=2e8fd4189c9dacef31860d4620cbb8b7
AD  - Department of Psychiatry, University of California San Diego, La Jolla, 92093, CA, United States
AD  - Institute of Emerging Health Professions, Thomas Jefferson University, Philadelphia, PA, United States
AB  - Background: Cannabis is one of the most widely used drugs in early adolescence, a crucial time for development. Cannabinoids within the cannabis plant (e.g., delta-9-tetrahydrocannabinol [THC], and cannabidiol [CBD]) are suggested to have a range of health implications. These may differ by sex, given sex differences in the endocannabinoid system (ECS). Yet, how aspects of mental and physical health are related to cannabis use as measured by hair concentrations, both within early adolescence and across sexes, is so far inconclusive. Methods: We analyzed hair toxicology data from three cannabinoid analytes (THC, CBD, and 11-nor-9-carboxy-THC [THCCOOH]) and multiple mental and physical health measures in 9–15 year-old youth (49 % female) from the Adolescent Brain Cognitive Development (ABCD) Study (N = 2262). Two-part linear regression models were fit to assess the effects of cannabis constituent presence, concentrations, and THC concentrations + CBD presence on externalizing and internalizing symptoms, physical and strengthening exercise, asthma presence, and sleep duration. Secondary analyses fit the same models but stratified by sex. Finally, to further characterize these relationships, we conducted two exploratory analyses: we assessed health variables prospectively and concurrently predicting cannabinoid concentrations. False discovery rate corrections were employed for all analyses. Results: In the full sample, greater THC concentrations predicted more frequent strength exercise one year later; greater CBD concentrations predicted fewer strength exercise days; and greater THCCOOH concentrations predicted shorter sleep duration. Among males, cannabinoids differentially predicted exercise days; greater THC and THCCOOH concentrations predicted shorter sleep duration. Among females, greater THC and THCCOOH concentrations predicted strength exercise frequency, and THC concentrations predicted shorter sleep duration. In exploratory models, asthma presence predicted THCCOOH concentration one year later. Concurrently, THC concentration alone and in the presence of CBD predicted both sleep duration and lower exercise days, while THCCOOH concentration predicted lower exercise days, less asthma presence, as well as greater internalizing and externalizing symptoms. Conclusion: In a nationwide study of youth ages 9–15 years old, we found cannabinoid hair concentrations predicted differences in health outcomes a year later, suggesting potential differential mechanisms for THC and CBD effects on health. Furthermore, sex-specific observations in these prospective associations emphasize the importance of considering sex assigned at birth when investigating correlates of cannabis use. Analysis of cannabinoid hair concentrations can reveal key links to mental health, physical activity, and sleep, aiding understanding of complex cannabis effects. © 2025
KW  - Adolescents
KW  - Cannabis
KW  - Exercise
KW  - Externalizing
KW  - Hair toxicology
KW  - Internalizing
KW  - Sleep
KW  - Adolescent
KW  - Asthma
KW  - Cannabidiol
KW  - Cannabinoids
KW  - Child
KW  - Dronabinol
KW  - Exercise
KW  - Female
KW  - Hair
KW  - Humans
KW  - Male
KW  - Mental Health
KW  - Prospective Studies
KW  - Sleep
KW  - cannabidiol
KW  - cannabinoid
KW  - dronabinol
KW  - tetrahydrocannabinolic acid
KW  - cannabidiol
KW  - cannabinoid
KW  - dronabinol
KW  - adolescence
KW  - adolescent
KW  - Article
KW  - asthma
KW  - cannabis use
KW  - exercise
KW  - externalizing disorder
KW  - false discovery rate
KW  - female
KW  - hair level
KW  - human
KW  - human tissue
KW  - internalizing disorder
KW  - linear regression analysis
KW  - male
KW  - mental health
KW  - physical activity
KW  - prediction
KW  - risk assessment
KW  - risk factor
KW  - sex difference
KW  - sleep time
KW  - toxicology
KW  - chemistry
KW  - child
KW  - drug effect
KW  - hair
KW  - mental health
KW  - prospective study
KW  - sleep
PB  - Elsevier Inc.
SN  - 08920362 (ISSN)
C2  - 39929394
LA  - English
J2  - Neurotoxicol. Teratol.
M3  - Article
DB  - Scopus
N1  - Export Date: 21 May 2025; Cited By: 0; Correspondence Address: N.E. Wade; Department of Psychiatry, University of California, La Jolla, San Diego, 9500 Gilman Dr., 92093, United States; email: nwade@health.ucsd.edu; CODEN: NETEE
ER  -

TY  - JOUR
AU  - Di Ciano, P.
AU  - Rajji, T.K.
AU  - Hong, L.
AU  - Zhao, S.
AU  - Byrne, P.
AU  - Elzohairy, Y.
AU  - Brubacher, J.R.
AU  - McGrath, M.
AU  - Brands, B.
AU  - Chen, S.
AU  - Wang, W.
AU  - Hasan, O.S.M.
AU  - Wickens, C.M.
AU  - Kaduri, P.
AU  - Le Foll, B.
TI  - Cannabis and Driving in Older Adults
PY  - 2024
T2  - JAMA Network Open
VL  - 7
IS  - 1
SP  - E2352233
DO  - 10.1001/jamanetworkopen.2023.52233
UR  - https://www.scopus.com/inward/record.uri?eid=2-s2.0-85182955582&doi=10.1001%2fjamanetworkopen.2023.52233&partnerID=40&md5=32af1666d0cb182805c399e4cd296033
AD  - Institute for Mental Health Policy Research, Centre for Addiction and Mental Health, Toronto, ON, Canada
AD  - Department of Pharmacology and Toxicology, University of Toronto, Toronto, ON, Canada
AD  - Dalla Lana School of Public Health, University of Toronto, Toronto, ON, Canada
AD  - Campbell Family Mental Health Research Institute, Centre for Addiction and Mental Health, Toronto, ON, Canada
AD  - Department of Emergency Medicine, University of British Columbia, Vancouver, BC, Canada
AD  - Ontario Ministry of Transportation, Toronto, ON, Canada
AD  - Health Canada, Ottawa, ON, Canada
AD  - Biostatistics Core, Centre for Addiction and Mental Health, Toronto, ON, Canada
AD  - Institute of Health Policy, Management and Evaluation, University of Toronto, Toronto, ON, Canada
AD  - Addictions Division, Centre for Addiction and Mental Health, Toronto, ON, Canada
AD  - Department of Psychiatry, University of Toronto, Toronto, ON, Canada
AD  - Department of Psychiatry and Mental Health, Muhimbill University of Health and Allied Sciences, Tanzania
AD  - Translational Addiction Research Laboratory, Centre for Addiction and Mental Health, Toronto, ON, Canada
AD  - Institute of Medical Sciences, University of Toronto, Toronto, ON, Canada
AD  - Acute Care Program, Centre for Addiction and Mental Health, Toronto, ON, Canada
AD  - Department of Family and Community Medicine, University of Toronto, Toronto, ON, Canada
AD  - Waypoint Research Institute, Waypoint Centre for Mental Health Care, Penetanguishene, ON, Canada
AD  - Toronto Dementia Research Alliance, Temerty Faculty of Medicine, University of Toronto, Toronto, ON, Canada
AB  - Importance: Epidemiological studies have found that cannabis increases the risk of a motor vehicle collision. Cannabis use is increasing in older adults, but laboratory studies of the association between cannabis and driving in people aged older than 65 years are lacking. Objective: To investigate the association between cannabis, simulated driving, and concurrent blood tetrahydrocannabinol (THC) levels in older adults. Design, Setting, and Participants: Using an ecologically valid counterbalanced design, in this cohort study, regular cannabis users operated a driving simulator before, 30 minutes after, and 180 minutes after smoking their preferred legal cannabis or after resting. This study was conducted in Toronto, Canada, between March and November 2022 with no follow-up period. Data were analyzed from December 2022 to February 2023. Exposures: Most participants chose THC-dominant cannabis with a mean (SD) content of 18.74% (6.12%) THC and 1.46% (3.37%) cannabidiol (CBD). Main outcomes and measures: The primary end point was SD of lateral position (SDLP, or weaving). Secondary outcomes were mean speed (MS), maximum speed, SD of speed, and reaction time. Driving was assessed under both single-task and dual-task (distracted) conditions. Blood THC and metabolites of THC and CBD were also measured at the time of the drives. Results: A total of 31 participants (21 male [68%]; 29 White [94%], 1 Latin American [3%], and 1 mixed race [3%]; mean [SD] age, 68.7 [3.5] years), completed all study procedures. SDLP was increased and MS was decreased at 30 but not 180 minutes after smoking cannabis compared with the control condition in both the single-task (SDLP effect size [ES], 0.30; b = 1.65; 95% CI, 0.37 to 2.93; MS ES, -0.58; b = -2.46; 95% CI, -3.56 to -1.36) and dual-task (SDLP ES, 0.27; b = 1.75; 95% CI, 0.21 to 3.28; MS ES, -0.47; b = -3.15; 95% CI, -5.05 to -1.24) conditions. Blood THC levels were significantly increased at 30 minutes but not 180 minutes. Blood THC was not correlated with SDLP or MS at 30 minutes, and SDLP was not correlated with MS. Subjective ratings remained elevated for 5 hours and participants reported that they were less willing to drive at 3 hours after smoking. Conclusions and relevance: In this cohort study, the findings suggested that older drivers should exercise caution after smoking cannabis. © 2024 American Medical Association. All rights reserved.
KW  - Aged
KW  - Cannabidiol
KW  - Cannabinoid Receptor Agonists
KW  - Cannabis
KW  - Cohort Studies
KW  - Hallucinogens
KW  - Humans
KW  - Male
KW  - Marijuana Smoking
KW  - tetrahydrocannabinol
KW  - cannabidiol
KW  - cannabinoid receptor agonist
KW  - cannabis
KW  - psychedelic agent
KW  - adult
KW  - aged
KW  - alcohol abstinence
KW  - Article
KW  - Canada
KW  - cannabis smoking
KW  - cannabis use
KW  - car driving
KW  - Caucasian
KW  - clinical article
KW  - cognitive load
KW  - cohort analysis
KW  - comparative study
KW  - controlled study
KW  - effect size
KW  - exercise
KW  - female
KW  - follow up
KW  - human
KW  - informed consent
KW  - male
KW  - motor vehicle
KW  - prospective study
KW  - reaction time
KW  - sample size
KW  - self report
KW  - simulation
KW  - smoking
KW  - telephone interview
KW  - traffic accident
KW  - cannabis smoking
KW  - epidemiology
PB  - American Medical Association
SN  - 25743805 (ISSN)
C2  - 38236599
LA  - English
J2  - JAMA Netw. Open
M3  - Article
DB  - Scopus
N1  - Export Date: 21 May 2025; Cited By: 5; Correspondence Address: P. Di Ciano; Institute for Mental Health Policy Research, Centre for Addiction and Mental Health, Toronto, 33 Ursula Franklin St, M5S 2S1, Canada; email: patricia.diciano@camh.ca
ER  -

TY  - JOUR
AU  - Kariuki, S.M.
AU  - Newton, C.R.J.C.
TI  - Integrating alternative and complementary medicine in the management of epilepsy and its comorbidities in low- and middle-income settings
PY  - 2025
T2  - Epilepsy and Behavior
VL  - 162
C7  - 110172
DO  - 10.1016/j.yebeh.2024.110172
UR  - https://www.scopus.com/inward/record.uri?eid=2-s2.0-85210280727&doi=10.1016%2fj.yebeh.2024.110172&partnerID=40&md5=44a7e4e8c264a16a4c06b0933034160c
AD  - Neurosciences Unit, KEMRI-Wellcome Trust Research Programme, Kilifi, Kenya
AD  - African Population and Health Research Centre, Nairobi, Kenya
AD  - Department of Public Health, Pwani University, Kilifi, Kenya
AD  - Department of Psychiatry, University of Oxford, United Kingdom
AB  - Traditional/alternative and complementary medicine (TCM) encompasses products, practices and practitioners that do not form part of conventional treatment and are not an integral part of the main health care systems. They are very common in the management of epilepsy and mental health conditions, particularly in low- and middle-income countries (LMIC). For instance, in a population-based survey in Africa, over 70% of people with epilepsy had visited a traditional health practitioner before the survey, with similarly high estimates reported in Asia and South America. Accessibility, cultural appropriateness/alignment, non-response to conventional (biomedical) medicine, and exercise of control over one's treatment were some of the reasons TCM was preferred over conventional medicine. There is also emerging evidence that TCM products administered alone or together with anti-seizure medications result in improvement in seizure control, psychiatric comorbidities, and quality of life. Most of the convincing evidence is from biological-based therapies for example, multivitamin supplementation, ketogenic diet and cannabidiol extracts. Mind-based therapies e.g. Yoga and whole-body systems therapies e.g. Ayurdelic and Traditional Chinese Medicine have also generated interest in epilepsy care. There is a paucity of effectiveness studies of these therapies in LMIC such as Africa, where capacity to take these products through clinical trials is limited. There are however serious concerns on reliability of reported findings because of inadequate randomization, and small sample sizes, and concerns on quality and safety owing to lack of standardization of bioactive compounds, accidental or intention botanical substitution of products and unhygienic handling. There is growing interest in TCM worldwide because of its economic potential, concerns on safety and quality and potential for integration into the health care systems. There is urgent need to develop and implement national TCM regulatory policies and programmes aimed at expanding the knowledge base and providing guidance on quality assurance standards. However, LMIC continue to lag in implementation of these policies and guidelines, especially in the areas of research and development and regulation of TCM practice. Working with stakeholders, countries are advised to assess their own national situations in relation to TCM, and then develop practical solutions to accommodate these approaches. For instance, conduct surveys on benefits and risks of TCM in the management of epilepsy in the local context and use this information to promote appreciation of a role for TCM, which will ease integration into the main health systems. © 2024 Elsevier Inc.
KW  - Anti-seizure medications
KW  - Epilepsy and mental health care
KW  - Health care systems
KW  - Low- and middle-income countries
KW  - Traditional/alternative and complementary medicine
KW  - Comorbidity
KW  - Complementary Therapies
KW  - Developing Countries
KW  - Epilepsy
KW  - Humans
KW  - cannabidiol
KW  - multivitamin
KW  - Africa
KW  - alternative medicine
KW  - Chinese medicine
KW  - clinical practice guideline
KW  - comorbidity
KW  - cultural anthropology
KW  - drug therapy
KW  - epilepsy
KW  - epileptic patient
KW  - exercise
KW  - female
KW  - health care system
KW  - human
KW  - ketogenic diet
KW  - knowledge base
KW  - mental disease
KW  - mental health care
KW  - middle income country
KW  - middle income group
KW  - practice guideline
KW  - quality control
KW  - quality of life
KW  - reliability
KW  - review
KW  - sample size
KW  - seizure
KW  - South America
KW  - standardization
KW  - therapy
KW  - yoga
KW  - comorbidity
KW  - developing country
KW  - epidemiology
KW  - procedures
PB  - Academic Press Inc.
SN  - 15255050 (ISSN)
C2  - 39612635
LA  - English
J2  - Epilepsy Behav.
M3  - Review
DB  - Scopus
N1  - Export Date: 21 May 2025; Cited By: 0; Correspondence Address: S.M. Kariuki; Kilifi, P O Box 230, Kenya; email: SKariuki@kemri-wellcome.org; CODEN: EBPEA
ER  -

TY  - JOUR
AU  - Silsby, M.
AU  - Feldman, E.L.
AU  - Dortch, R.D.
AU  - Roth, A.
AU  - Haroutounian, S.
AU  - Rajabally, Y.A.
AU  - Vucic, S.
AU  - Shy, M.E.
AU  - Oaklander, A.L.
AU  - Simon, N.G.
TI  - Advances in diagnosis and management of distal sensory polyneuropathies
PY  - 2023
T2  - Journal of Neurology, Neurosurgery and Psychiatry
VL  - 94
IS  - 12
SP  - 1025
EP  - 1039
DO  - 10.1136/jnnp-2021-328489
UR  - https://www.scopus.com/inward/record.uri?eid=2-s2.0-85152210629&doi=10.1136%2fjnnp-2021-328489&partnerID=40&md5=1203ea34d80f95f8d99d0cb5883263d1
AD  - Neurology, Westmead Hospital, Westmead, NSW, Australia
AD  - Brain and Nerve Research Centre, Sydney Medical School, The University of Sydney, NSW, Australia
AD  - Department of Neurology, University of Michigan, Ann Arbor, MI, United States
AD  - Division of Neuroimaging Research, Barrow Neurological Institute, Phoenix, AZ, United States
AD  - Department of Radiology and Radiological Sciences, Vanderbilt University, Institute of Imaging Science, Nashville, TN, United States
AD  - Department of Biomedical Engineering, Vanderbilt University, Institute of Imaging Science, Nashville, TN, United States
AD  - Department of Anesthesiology, Washington University, School of Medicine in Saint Louis, St Louis, MO, United States
AD  - Inflammatory Neuropathy Clinic, Department of Neurology, University Hospitals Birmingham, Aston Medical School, Aston University, Birmingham, United Kingdom
AD  - Department of Neurology, Carver College of Medicine, University of Iowa, Iowa City, IA, United States
AD  - Nerve Unit, Departments of Neurology and Pathology (Neuropathology), Massachusetts General Hospital, Harvard Medical School, Boston, MA, United States
AD  - Northern Beaches Clinical School, Macquarie University, Frenchs Forest, NSW, Australia
AB  - Distal sensory polyneuropathy (DSP) is characterised by length-dependent, sensory-predominant symptoms and signs, including potentially disabling symmetric chronic pain, tingling and poor balance. Some patients also have or develop dysautonomia or motor involvement depending on whether large myelinated or small fibres are predominantly affected. Although highly prevalent, diagnosis and management can be challenging. While classic diabetes and toxic causes are well-recognised, there are increasingly diverse associations, including with dysimmune, rheumatological and neurodegenerative conditions. Approximately half of cases are initially considered idiopathic despite thorough evaluation, but often, the causes emerge later as new symptoms develop or testing advances, for instance with genetic approaches. Improving and standardising DSP metrics, as already accomplished for motor neuropathies, would permit in-clinic longitudinal tracking of natural history and treatment responses. Standardising phenotyping could advance research and facilitate trials of potential therapies, which lag so far. This review updates on recent advances and summarises current evidence for specific treatments. © 2019 Published on behalf of the European Society of Cardiology. All rights reserved.
KW  - NEUROGENETICS
KW  - NEUROIMMUNOLOGY
KW  - NEUROMUSCULAR
KW  - NEUROPATHY
KW  - PERIPHERAL NEUROPATHOLOGY
KW  - Humans
KW  - Polyneuropathies
KW  - amitriptyline
KW  - botulinum toxin
KW  - cannabidiol
KW  - capsaicin
KW  - carbamazepine
KW  - desipramine
KW  - desvenlafaxine
KW  - duloxetine
KW  - fibroblast growth factor receptor 3
KW  - gabapentin
KW  - high density lipoprotein cholesterol
KW  - hydroxymethylglutaryl coenzyme A reductase inhibitor
KW  - immunomodulating agent
KW  - lacosamide
KW  - lamotrigine
KW  - lidocaine
KW  - liver X receptor
KW  - mirogabalin
KW  - nortriptyline
KW  - oxcarbazepine
KW  - pregabalin
KW  - replication factor C
KW  - sodium channel Nav1.7
KW  - sodium channel Nav1.8
KW  - sodium channel Nav1.9
KW  - tetrahydrocannabinol
KW  - topiramate
KW  - transthyretin
KW  - triacylglycerol
KW  - venlafaxine
KW  - acceptance and commitment therapy
KW  - acupuncture
KW  - air pollution
KW  - axial diffusivity
KW  - clinical feature
KW  - cognitive behavioral therapy
KW  - confocal microscopy
KW  - diabetic neuropathy
KW  - diffusion tensor imaging
KW  - disease association
KW  - disease severity
KW  - drug efficacy
KW  - echography
KW  - electromyography
KW  - exercise
KW  - fibromyalgia
KW  - fractional anisotropy
KW  - gene
KW  - genetic screening
KW  - glycemic control
KW  - human
KW  - image analysis
KW  - incidence
KW  - insulin dependent diabetes mellitus
KW  - large fiber neuropathy
KW  - lifestyle modification
KW  - mean diffusivity
KW  - meditation
KW  - mindfulness
KW  - nerve biopsy
KW  - neuromodulation
KW  - neuropathic pain
KW  - non insulin dependent diabetes mellitus
KW  - nonhuman
KW  - obesity
KW  - oxidative stress
KW  - PIEZO2 gene
KW  - polyneuropathy
KW  - prevalence
KW  - quality of life
KW  - quantitative sensory testing
KW  - radial diffusivity
KW  - randomized controlled trial (topic)
KW  - Review
KW  - RFC1 gene
KW  - risk factor
KW  - SCN10A gene
KW  - SCN11A gene
KW  - SCN9A gene
KW  - sensory nerve conduction study
KW  - sensory neuropathy
KW  - shear wave elastography
KW  - skin biopsy
KW  - small fiber neuropathy
KW  - smoking
KW  - smoking cessation
KW  - spinal ganglion
KW  - TTR gene
KW  - whole exome sequencing
KW  - whole genome sequencing
KW  - yoga
KW  - polyneuropathy
PB  - BMJ Publishing Group
SN  - 00223050 (ISSN)
C2  - 36997315
LA  - English
J2  - J. Neurol. Neurosurg. Psychiatry
M3  - Review
DB  - Scopus
N1  - Export Date: 21 May 2025; Cited By: 4; Correspondence Address: N.G. Simon; Northern Beaches Clinical School, Macquarie University, Frenchs Forest, Australia; email: neil@nbneuro.com.au; CODEN: JNNPA
ER  -

TY  - JOUR
AU  - Bragg, S.
AU  - Marrison, S.T.
AU  - Haley, S.
TI  - Diabetic Peripheral Neuropathy: Prevention and Treatment
PY  - 2024
T2  - American Family Physician
VL  - 109
IS  - 3
SP  - 226
EP  - 232
UR  - https://www.scopus.com/inward/record.uri?eid=2-s2.0-85188446729&partnerID=40&md5=a5820ad89ca79b7c2e6f2390db956c07
AD  - Medical University of South Carolina, Charleston, SC, United States
AD  - The Department of Clinical Pharmacy and Outcomes Sciences, The Department of Family Medicine, The Medical University of South Carolina, Charleston, United States
AD  - The Department of Family Medicine, The Medical University of South Carolina, United States
AB  - Diabetic peripheral neuropathy occurs in up to 50% of patients with diabetes mellitus and increases the risk of diabetic foot ulcers and infections. Consistent screening and clear communication are essential to decrease disparities in assessment of neuropathic symptoms and diagnosis. Physicians should address underlying risk factors such as poor glycemic control, vitamin B12 deficiency, elevated blood pressure, and obesity to reduce the likelihood of developing neuropathy. First-line drug therapy for painful diabetic peripheral neuropathy includes duloxetine, gabapentin, amitriptyline, and pregabalin; however, these medications do not restore sensation to affected extremities. Evidence for long-term benefit and safety of first-line treatment options is lacking. Second-line drug therapy includes nortriptyline, imipramine, venlafaxine, carbamazepine, oxcarbazepine, topical lidocaine, and topical capsaicin. Periodic, objective monitoring of medication response is critical because patients may not obtain desired pain reduction, adverse effects are common, and serious adverse effects can occur. Opioids should generally be avoided. Nondrug therapies with low- to moderate-quality evidence include exercise and neuromodulation with spinal cord stimulation or transcutaneous electrical nerve stimulation. Peripheral transcutaneous electrical nerve stimulation is well tolerated and inexpensive, but benefits are modest. Other treatments, such as acupuncture, alpha-lipoic acid, acetyl-L-carnitine, cannabidiol, and onabotulinumtoxinA need further study in patients with diabetic peripheral neuropathy. Copyright © 2024 American Academy of Family Physicians.
KW  - Capsaicin
KW  - Diabetes Mellitus
KW  - Diabetic Neuropathies
KW  - Duloxetine Hydrochloride
KW  - Gabapentin
KW  - Humans
KW  - Pain
KW  - Pregabalin
KW  - amfebutamone
KW  - amitriptyline
KW  - capsaicin
KW  - carbamazepine
KW  - duloxetine
KW  - gabapentin
KW  - lidocaine
KW  - nortriptyline
KW  - oxcarbazepine
KW  - pregabalin
KW  - thioctic acid
KW  - venlafaxine
KW  - capsaicin
KW  - duloxetine
KW  - gabapentin
KW  - pregabalin
KW  - abdominal pain
KW  - acupuncture
KW  - anorexia
KW  - application site burning
KW  - application site erythema
KW  - application site irritation
KW  - application site pain
KW  - application site vesicle
KW  - Article
KW  - asthenia
KW  - ataxia
KW  - blurred vision
KW  - body weight gain
KW  - body weight loss
KW  - confusion
KW  - constipation
KW  - decreased appetite
KW  - diabetic neuropathy
KW  - dizziness
KW  - drug cost
KW  - drug effect
KW  - drug safety
KW  - fatigue
KW  - glycemic control
KW  - headache
KW  - human
KW  - hyponatremia
KW  - insomnia
KW  - limb pain
KW  - nausea
KW  - painful diabetic neuropathy
KW  - peripheral edema
KW  - prevention study
KW  - primary prevention
KW  - screening test
KW  - secondary prevention
KW  - somnolence
KW  - spinal cord stimulation
KW  - therapy effect
KW  - transcutaneous electrical nerve stimulation
KW  - treatment outcome
KW  - treatment planning
KW  - urine retention
KW  - visual disorder
KW  - vomiting
KW  - xerostomia
KW  - diabetes mellitus
KW  - diabetic neuropathy
KW  - pain
PB  - American Academy of Family Physicians
SN  - 0002838X (ISSN)
C2  - 38574212
LA  - English
J2  - Am. Fam. Phys.
M3  - Article
DB  - Scopus
N1  - Export Date: 21 May 2025; Cited By: 8; Correspondence Address: S. Bragg; Medical University of South Carolina, Charleston, 173 Ashley Ave., MSC 140 Room CP240, 29425, United States; email: braggsc@musc.edu; CODEN: AFPYA
ER  -

TY  - JOUR
AU  - Da Silva Conter, F.
AU  - Ishikawa, V.N.
AU  - Gontijo, G.M.
AU  - Ichikawa, A.I.T.
AU  - Bubna, P.
TI  - Effects of cannabidiol on metabolic modulation and improving sports performance: a systematic review
PY  - 2023
T2  - International Journal of Nutrology
VL  - 16
IS  - 4
C7  - e23401
DO  - 10.54448/ijn23401
UR  - https://www.scopus.com/inward/record.uri?eid=2-s2.0-85214644747&doi=10.54448%2fijn23401&partnerID=40&md5=f975f607e7f93630f536cf654e7982cb
AD  - Apothek Institute Teaching and Research Center, Rio Grande do Sul, Porto Alegre, Brazil
AD  - Medical Clinic, Rua Joao Borba 131. Moóca, São Paulo, Brazil
AD  - Medical Clinic., Edifício New York Square, C-136 Avenue, 797, setor sul, Goiás, Goiânia, Brazil
AD  - Medical Clinic, Higienópolis Avenue, 15, Higienópolis, São Paulo, 114-O, Brazil
AD  - Vanessa Cremasco Clinic, Pedroso Alvarenga Street, 584 - Itaim Bibi, São Paulo, Brazil
AB  - Introduction: In the sports scenario, cannabidiol (CBD) is a phytocannabinoid that has been accumulating important scientific evidence in various metabolic and metabolomic effects. Δ9 tetrahydrocannabinol (Δ9-THC) may be responsible for some adverse effects on sports performance and this makes cannabis unattractive for athletes. Extracellular vesicles (exosomes and microRNAs) induced by exercise emerged as potential mediators of tissue crosstalk. Objective: It was to carry out a systematic review study to highlight the main outcomes of cannabidiol in metabolic modulation and microRNA signaling in increasing sports performance. Methods: The systematic review rules of the PRISMA Platform were followed. The research was carried out from March to May 2023 in Scopus, PubMed, Science Direct, Scielo, and Google Scholar databases. The quality of the studies was based on the GRADE instrument and the risk of bias was analyzed according to the Cochrane instrument. Results and Conclusion: A total of 127 articles were found. A total of 87 articles were evaluated in full and 62 were included and developed in this systematic review study. Considering the Cochrane tool for risk of bias, the overall assessment resulted in 5 studies with a high risk of bias and 11 studies that did not meet GRADE. It has been shown that cannabidiol exerts some physiological, biochemical, and psychological effects with the potential to benefit athletes. For example, there is preliminary supporting evidence for the anti-inflammatory, neuroprotective, analgesic, and anxiolytic actions of cannabidiol and the possibility that it may protect against gastrointestinal damage associated with inflammation and promote healing of traumatic skeletal injuries. However, it is important to recognize that these findings are very preliminary, sometimes inconsistent, and largely derived from preclinical studies. These studies are limited in their generalizability to athletes and often administer high doses of cannabidiol. The central observation is that there is a lack of studies that directly investigate cannabidiol and sports performance. Furthermore, we identified a specific repertoire of microRNAs that are regulated by cannabinoids, at rest (vigilant), and in microglia activated by lipopolysaccharides. Modulated microRNAs and their target genes are controlled by TLR, Nrf2, and Notch cross-signaling and are involved in the immune response, cell cycle regulation, as well as cellular stress and redox homeostasis. © The author(s) 2023.
KW  - Cannabidiol
KW  - Metabolism
KW  - microRNAs
KW  - Sports performance
PB  - ABRAN - Brazilian Association of Nutrology
SN  - 19843011 (ISSN)
LA  - English
J2  - Int. J. Nutr.
M3  - Review
DB  - Scopus
N1  - Export Date: 21 May 2025; Cited By: 0; Correspondence Address: F. Da Silva Conter; Apothek Institute Teaching and Research Center, Porto Alegre, Rio Grande do Sul, Brazil; email: drafrancieleconter@gmail.com
ER  -

TY  - JOUR
AU  - Olagunju, A.T.
AU  - Wu, A.
AU  - Boudreau, J.
AU  - Nagari, S.
AU  - Bradford, J.M.
AU  - Chaimowitz, G.A.
TI  - Detection of contraband drugs in forensic-correctional mental health services using TeknoScan-a gas chromatography tool
PY  - 2024
T2  - Forensic Science International
VL  - 357
C7  - 111992
DO  - 10.1016/j.forsciint.2024.111992
UR  - https://www.scopus.com/inward/record.uri?eid=2-s2.0-85188573366&doi=10.1016%2fj.forsciint.2024.111992&partnerID=40&md5=7bba6a883e9aebda5ea937211ec902fc
AD  - Department of Psychiatry and Behavioral Neurosciences, McMaster University, 1280 Main Street West, Hamilton, L8S 4L8, ON, Canada
AD  - Forensic Psychiatry Program, St Joseph's Healthcare Hamilton, 100 West 5th Street, Hamilton, L9C 0E3, ON, Canada
AD  - Discipline of Psychiatry, University of Adelaide, Adelaide, 5005, SA, Australia
AD  - Department of Psychiatry, University of Ottawa, 75 Laurier Ave. E, Ottawa, K1N 6N5, ON, Canada
AB  - Substance misuse is a major problem among individuals involved in forensic-correctional mental health services. Urine drug screening detects substance use and deters the entry of contraband into forensic-correctional units, albeit with limitations. For example, a point-of-care urine sample may not be possible and patients can alter or substitute samples to avoid detection, highlighting the role of ancillary tools to detect contraband substances. This study describes the pattern and types of substances detected from environmental samples using a gas chromatographic analyzer (TeknoScan TSI3000) in forensic-correctional populations to model the benefits of similar tools in similar settings. Samples collected over 18 months (January 2020 to June 2021) by trained staff members using the machine were reviewed. During this period, 217 environmental samples were recorded, and 66 (30%) samples were positive for contraband substances, including tetrahydrocannabinol (25%), methamphetamines (19%), and cocaine (16%). Other substances detected include methylene-dioxymethamphetamine, heroin, morphine, lysergic acid diethylamide, tramadol, and methyl-benzoate. Fewer positive samples were detected, especially during the time corresponding with the COVID-19 restriction on the forensic units. TeknoScan was beneficial as an ancillary tool to detect and deter contraband substances. It also provided evidence for risk management. Adequate training is needed for the successful implementation of the tool. © 2024 Elsevier B.V.
KW  - Contraband
KW  - Drug screening
KW  - Forensic-correctional psychiatry
KW  - Psychoactive substance
KW  - Technology
KW  - Chromatography, Gas
KW  - Heroin
KW  - Humans
KW  - Mental Health Services
KW  - Morphine
KW  - Substance-Related Disorders
KW  - barbituric acid derivative
KW  - benzoic acid
KW  - cannabidiol
KW  - cocaine
KW  - contraband drug
KW  - diamorphine
KW  - illicit drug
KW  - ketamine
KW  - lysergide
KW  - methamphetamine
KW  - methyl benzoate
KW  - midomafetamine
KW  - morphine
KW  - tetrahydrocannabinol
KW  - tramadol
KW  - unclassified drug
KW  - Article
KW  - controlled study
KW  - coronavirus disease 2019
KW  - correctional psychiatry
KW  - data analysis
KW  - drug determination
KW  - drug screening
KW  - forensic psychiatry
KW  - gas chromatography
KW  - implementation science
KW  - information processing
KW  - mental health service
KW  - pandemic
KW  - prevalence
KW  - psychiatry
KW  - risk management
KW  - technology
KW  - trend study
KW  - drug dependence
KW  - gas chromatography
KW  - human
PB  - Elsevier Ireland Ltd
SN  - 03790738 (ISSN)
C2  - 38518570
LA  - English
J2  - Forensic Sci. Int.
M3  - Article
DB  - Scopus
N1  - Export Date: 21 May 2025; Cited By: 0; Correspondence Address: A.T. Olagunju; Department of Psychiatry and Behavioural Neurosciences, McMaster University/St. Joseph's Healthcare Hamilton, Hamilton, 100 West 5th Street, L8N 3K7, Canada; email: olagunja@mcmaster.ca; CODEN: FSIND
ER  -

TY  - JOUR
AU  - Lo, J.O.
AU  - Hedges, J.C.
AU  - Chou, W.H.
AU  - Tager, K.R.
AU  - Bachli, I.D.
AU  - Hagen, O.L.
AU  - Murphy, S.K.
AU  - Hanna, C.B.
AU  - Easley, C.A.
TI  - Influence of substance use on male reproductive health and offspring outcomes
PY  - 2024
T2  - Nature Reviews Urology
VL  - 21
IS  - 9
SP  - 534
EP  - 564
DO  - 10.1038/s41585-024-00868-w
UR  - https://www.scopus.com/inward/record.uri?eid=2-s2.0-85191334344&doi=10.1038%2fs41585-024-00868-w&partnerID=40&md5=999fbe2b740654ab4eb39a21cf0cabd0
AD  - Department of Urology, Oregon Heath & amp; Science University, Portland, OR, United States
AD  - Division of Reproductive & amp; Developmental Sciences, Oregon National Primate Research Center, Oregon Health & amp; Science University, Portland, OR, United States
AD  - Department of Obstetrics and Gynecology, Oregon Health & amp; Science University, Portland, OR, United States
AD  - Department of Environmental Health Science, University of Georgia College of Public Health, Athens, GA, United States
AD  - Department of Obstetrics and Gynecology, Duke University Medical Center, Durham, NC, United States
AB  - The prevalence of substance use globally is rising and is highest among men of reproductive age. In Africa, and South and Central America, cannabis use disorder is most prevalent and in Eastern and South-Eastern Europe, Central America, Canada and the USA, opioid use disorder predominates. Substance use might be contributing to the ongoing global decline in male fertility, and emerging evidence has linked paternal substance use with short-term and long-term adverse effects on offspring development and outcomes. This trend is concerning given that substance use is increasing, including during the COVID-19 pandemic. Preclinical studies have shown that male preconception substance use can influence offspring brain development and neurobehaviour through epigenetic mechanisms. Additionally, human studies investigating paternal health behaviours during the prenatal period suggest that paternal tobacco, opioid, cannabis and alcohol use is associated with reduced offspring mental health, in particular hyperactivity and attention-deficit hyperactivity disorder. The potential effects of paternal substance use are areas in which to focus public health efforts and health-care provider counselling of couples or individuals interested in conceiving. © Springer Nature Limited 2024.
KW  - COVID-19
KW  - Female
KW  - Humans
KW  - Infertility, Male
KW  - Male
KW  - Pregnancy
KW  - Prenatal Exposure Delayed Effects
KW  - Reproductive Health
KW  - Substance-Related Disorders
KW  - alcohol
KW  - cannabidiol
KW  - chorionic gonadotropin
KW  - dopamine receptor
KW  - endocannabinoid
KW  - fentanyl
KW  - follitropin
KW  - ghrelin
KW  - inhibin B
KW  - nitric oxide
KW  - noradrenalin
KW  - prolactin
KW  - sex hormone binding globulin
KW  - acrosome
KW  - alcohol abstinence
KW  - alcohol consumption
KW  - anogenital distance
KW  - antinociception
KW  - anxiety
KW  - apoptosis
KW  - attention deficit hyperactivity disorder
KW  - autism
KW  - autoimmune disease
KW  - autopsy
KW  - brain development
KW  - cannabis use
KW  - cardiomegaly
KW  - circadian rhythm
KW  - cognitive behavioral therapy
KW  - conduct disorder
KW  - depression
KW  - DNA damage
KW  - DNA fragmentation
KW  - DNA methylation
KW  - epigenetics
KW  - erectile dysfunction
KW  - exercise
KW  - fertility
KW  - fetus weight
KW  - follow up
KW  - gene expression
KW  - genomic instability
KW  - glaucoma
KW  - human
KW  - hypertension
KW  - hypogonadism
KW  - International Index of Erectile Function
KW  - intrauterine growth retardation
KW  - male
KW  - mental disease
KW  - opiate addiction
KW  - oppositional defiant disorder
KW  - ovary polycystic disease
KW  - posttraumatic stress disorder
KW  - progeny
KW  - psychosis
KW  - reproductive health
KW  - Review
KW  - sexual dysfunction
KW  - substance use
KW  - coronavirus disease 2019
KW  - drug dependence
KW  - epidemiology
KW  - etiology
KW  - female
KW  - male infertility
KW  - pregnancy
KW  - prenatal exposure delayed effect
PB  - Nature Research
SN  - 17594812 (ISSN)
C2  - 38664544
LA  - English
J2  - Nat. Rev. Urol.
M3  - Review
DB  - Scopus
N1  - Export Date: 21 May 2025; Cited By: 5; Correspondence Address: J.O. Lo; Department of Urology, Oregon Heath & amp; Science University, Portland, United States; email: loj@ohsu.edu
ER  -

TY  - JOUR
AU  - Król, M.
AU  - Skowron, P.
AU  - Skowron, K.
AU  - Gil, K.
TI  - The Fetal Alcohol Spectrum Disorders—An Overview of Experimental Models, Therapeutic Strategies, and Future Research Directions
PY  - 2024
T2  - Children
VL  - 11
IS  - 5
C7  - 531
DO  - 10.3390/children11050531
UR  - https://www.scopus.com/inward/record.uri?eid=2-s2.0-85193946949&doi=10.3390%2fchildren11050531&partnerID=40&md5=6c629065b49e2b2a0c1df1c4b6c064b2
AD  - Department of Pathophysiology, Jagiellonian University Medical College, Czysta St. 18, Krakow, 31-121, Poland
AD  - Department of Physiology and Pathophysiology, Wroclaw Medical University, T. Chalubinskiego St. 10, Wrocław, 50-368, Poland
AB  - Since the establishment of a clear link between maternal alcohol consumption during pregnancy and certain birth defects, the research into the treatment of FASD has become increasingly sophisticated. The field has begun to explore the possibility of intervening at different levels, and animal studies have provided valuable insights into the pathophysiology of the disease, forming the basis for implementing potential therapies with increasingly precise mechanisms. The recent reports suggest that compounds that reduce the severity of neurodevelopmental deficits, including glial cell function and myelination, and/or target oxidative stress and inflammation may be effective in treating FASD. Our goal in writing this article was to analyze and synthesize current experimental therapeutic interventions for FASD, elucidating their potential mechanisms of action, translational relevance, and implications for clinical application. This review exclusively focuses on animal models and the interventions used in these models to outline the current direction of research. We conclude that given the complexity of the underlying mechanisms, a multifactorial approach combining nutritional supplementation, pharmacotherapy, and behavioral techniques tailored to the stage and severity of the disease may be a promising avenue for further research in humans. © 2024 by the authors.
KW  - alcohol
KW  - experimental models
KW  - fetal
KW  - fetal alcohol spectrum
KW  - fetal alcohol spectrum disorder
KW  - interventions
KW  - pregnancy
KW  - prenatal alcohol exposure
KW  - alpha tocopherol
KW  - apelin
KW  - astaxanthin
KW  - cannabidiol
KW  - choline
KW  - crocin
KW  - curcumin
KW  - epigallocatechin gallate
KW  - folic acid
KW  - metformin
KW  - nicotinamide
KW  - obestatin
KW  - omega 3 fatty acid
KW  - resveratrol
KW  - retinol
KW  - trichostatin A
KW  - aerobic exercise
KW  - alcohol consumption
KW  - apoptosis
KW  - Caenorhabditis elegans
KW  - cell differentiation
KW  - Drosophila
KW  - embryo development
KW  - epigenetic modification
KW  - experimental model
KW  - fertilization
KW  - fetal alcohol spectrum disorder
KW  - gene expression
KW  - gene interaction
KW  - genetic engineering
KW  - genetic variability
KW  - hippocampus
KW  - human
KW  - hypertension
KW  - inflammation
KW  - lipid metabolism
KW  - lipid peroxidation
KW  - liver toxicity
KW  - long term potentiation
KW  - maternal behavior
KW  - melanogenesis
KW  - mental disease
KW  - microglia
KW  - Morris water maze test
KW  - myelination
KW  - nerve degeneration
KW  - nervous system development
KW  - nervous system inflammation
KW  - neurotoxicity
KW  - nonhuman
KW  - oxidative stress
KW  - pathophysiology
KW  - photoreceptor
KW  - pregnancy
KW  - protein expression
KW  - Review
KW  - signal transduction
KW  - spatial learning
KW  - spatial memory test
KW  - synaptic transmission
KW  - vitamin supplementation
KW  - Wnt signaling
KW  - working memory
KW  - zebra fish
PB  - Multidisciplinary Digital Publishing Institute (MDPI)
SN  - 22279067 (ISSN)
LA  - English
J2  - Child.
M3  - Review
DB  - Scopus
N1  - Export Date: 21 May 2025; Cited By: 1; Correspondence Address: K. Gil; Department of Pathophysiology, Jagiellonian University Medical College, Krakow, Czysta St. 18, 31-121, Poland; email: krzysztof.m.gil@uj.edu.pl
ER  -

TY  - JOUR
AU  - Burns, P.
AU  - Eddy, R.L.
AU  - Li, X.
AU  - Yang, J.
AU  - Dhillon, S.S.
AU  - Couillard, S.
AU  - Stickland, M.K.
AU  - Guenette, J.
AU  - Svenningsen, S.
AU  - Tulloch, T.
AU  - Samji, H.
AU  - Meza, R.
AU  - Struik, L.L.
AU  - Aaron, S.
AU  - Ho, T.
AU  - Lam, S.
AU  - Leipsic, J.
AU  - MacLean, J.
AU  - Afshar, T.
AU  - Moraes, T.J.
AU  - Zanette, B.
AU  - Santyr, G.
AU  - Counil, F.-P.
AU  - Hernandez Cordero, A.I.
AU  - Matano, S.
AU  - De Arruda Maluf, G.
AU  - Leung, C.
AU  - Feng, C.
AU  - Bal, L.
AU  - Dhaliwal, H.
AU  - Mumuni, A.
AU  - Lui, C.
AU  - Drew, H.
AU  - Sin, D.D.
AU  - Rayment, J.H.
AU  - Leung, J.M.
TI  - The Canadian Lung Outcomes in Users of Vaping Devices (CLOUD) Study: Protocol for a prospective, observational cohort study
PY  - 2025
T2  - BMJ Open
VL  - 15
IS  - 3
C7  - e100568
DO  - 10.1136/bmjopen-2025-100568
UR  - https://www.scopus.com/inward/record.uri?eid=2-s2.0-86000702108&doi=10.1136%2fbmjopen-2025-100568&partnerID=40&md5=db76d87a7a6c69a25b594b04a0602173
AD  - Centre for Heart Lung Innovation, The University of British Columbia, Vancouver, BC, Canada
AD  - Department of Radiology, University of British Columbia, Vancouver, BC, Canada
AD  - Division of Respiratory Medicine, Department of Pediatrics, British Columbia Children's Hospital, University of British Columbia, Vancouver, BC, Canada
AD  - Faculté de Médecine et des Sciences de la Santé, Université de Sherbrooke, Sherbrooke, QC, Canada
AD  - Division of Pulmonary Medicine, Department of Medicine, Faculty of Medicine and Dentistry, University of Alberta, Edmonton, AB, Canada
AD  - Department of Physical Therapy, Faculty of Medicine, University of British Columbia, Vancouver, BC, Canada
AD  - Firestone Institute for Respiratory Health, St. Joseph's Healthcare Hamilton, Canada
AD  - Division of Adolescent Medicine, Hospital for Sick Children, Canada
AD  - Faculty of Health Sciences, Simon Fraser University, Burnaby, BC, Canada
AD  - British Columbia Cancer Research Institute, Department of Integrative Oncology, Vancouver, BC, Canada
AD  - School of Nursing, University of British Columbia Okanagan, Kelowna, BC, Canada
AD  - The Ottawa Hospital Research Institute, University of Ottawa, Ottawa, ON, Canada
AD  - Division of Respiratory Medicine, Department of Medicine, University of British Columbia, Vancouver, BC, Canada
AD  - Division of Respiratory Medicine, Department of Pediatrics, Faculty of Medicine, University of Alberta, Edmonton, AB, Canada
AD  - Division of Respiratory Medicine, The Hospital for Sick Children, Toronto, ON, Canada
AD  - Translational Medicine Program, The Hospital for Sick Children, Toronto, ON, Canada
AD  - Department of Medical Biophysics, University of Toronto, Toronto, ON, Canada
AD  - Department of Pediatrics, Université de Sherbrooke, Sherbrooke, QC, Canada
AD  - BC Lung Foundation, Vancouver, BC, Canada
AD  - Capturing Health and Resilience Trajectories (CHART) Lab, Simon Fraser University, Faculty of Health Sciences, Burnaby, BC, Canada
AD  - Prevention and Health Promotion Division, British Columbia Centre for Disease Control, Vancouver, BC, Canada
AD  - Department of Medicine, McMaster University, Hamilton, ON, Canada
AD  - Centre for Addiction and Mental Health, Canada
AD  - Division of Mental Health and Addiction, Temerty Faculty of Medicine, University of Toronto, Toronto, ON, Canada
AB  - Introduction The rapid growth in popularity of e-cigarettes over the past decade has prompted concerns about their impact on long-term respiratory health. Small airway injury is suspected to be a direct consequence of e-cigarette use and may be quantifiable by novel structural and functional diagnostic modalities. Methods and analysis In a multicentre observational longitudinal study, participants will be enrolled in either an adolescent (ages ≥12 and <19 years) or an adult arm (≥19 years old) and followed over 3 years across three time points (baseline, 18 months and 36 months). In the adolescent arm, a total of 50 e-cigarette and 50 non-e-cigarette users will be enrolled across 4 sites. In the adult arm, a total of 100 e-cigarette users, 100 non-e-cigarette users, and an additional 100 combustible cigarette-only users and 100 dual combustible cigarette-e-cigarette users will be enrolled across 5 sites. Participants will undergo respiratory questionnaires, pulmonary function tests, oscillometry, cardiopulmonary exercise testing, hyperpolarised 129-xenon gas MRI and blood collection. In adolescent participants only, multiple breath washout and induced sputum collection will be performed. Adult participants will also undergo inspiratory/expiratory chest CT and bronchoscopy. The primary endpoint will be a composite of small airway dysfunction according to oscillometry, cardiopulmonary testing and/or chest imaging parameters. Ethics and dissemination This protocol has been approved by The University of British Columbia-Providence Health Care Research Ethics Board (Certificate H24-00374). The use of hyperpolarised 129-xenon gas in this study has been approved by Health Canada (Certificate HC6-024-c291776). Written documentation of informed consent will be required prior to study initiation. We will seek to enrol adolescent participants who are capable of providing informed consent with an optional support statement from a parent encouraged but not required. Study findings will be disseminated to medical/scientific audiences through scientific conferences and published manuscripts respecting the Strengthening the Reporting of Observational Studies in Epidemiology statement, to youths through outreach events at high schools and community programmes and through social media, and to adults through lung health community events.  © Author(s) (or their employer(s)) 2025.
KW  - Computed tomography
KW  - Exercise Test
KW  - Lung Diseases
KW  - Magnetic resonance imaging
KW  - Respiratory Function Test
KW  - Adolescent
KW  - Adult
KW  - Canada
KW  - Electronic Nicotine Delivery Systems
KW  - Female
KW  - Humans
KW  - Longitudinal Studies
KW  - Lung
KW  - Male
KW  - Observational Studies as Topic
KW  - Prospective Studies
KW  - Respiratory Function Tests
KW  - Vaping
KW  - Young Adult
KW  - cannabidiol
KW  - carbon dioxide
KW  - nicotine
KW  - tetrahydrocannabinol
KW  - transcriptome
KW  - xenon
KW  - adolescent
KW  - adult
KW  - Article
KW  - breathing
KW  - bronchiectasis
KW  - bronchoscopy
KW  - cardiopulmonary exercise test
KW  - chest tightness
KW  - cohort analysis
KW  - coughing
KW  - dyspnea
KW  - emphysema
KW  - forced expiratory volume
KW  - human
KW  - immunocompetent cell
KW  - longitudinal study
KW  - lung fibrosis
KW  - lung function test
KW  - lung lavage
KW  - lung minute volume
KW  - major clinical study
KW  - nuclear magnetic resonance imaging
KW  - observational study
KW  - oscillometry
KW  - prospective study
KW  - questionnaire
KW  - respiratory epithelium
KW  - smoking cessation
KW  - sputum
KW  - vaping
KW  - vaping associated lung injury
KW  - wheezing
KW  - x-ray computed tomography
KW  - adverse event
KW  - Canada
KW  - diagnostic imaging
KW  - electronic cigarette
KW  - female
KW  - lung
KW  - male
KW  - pathophysiology
KW  - young adult
PB  - BMJ Publishing Group
SN  - 20446055 (ISSN)
C2  - 40050062
LA  - English
J2  - BMJ Open
M3  - Article
DB  - Scopus
N1  - Export Date: 21 May 2025; Cited By: 0; Correspondence Address: J.M. Leung; Centre for Heart Lung Innovation, The University of British Columbia, Vancouver, Canada; email: Janice.Leung@hli.ubc.ca
ER  -

TY  - JOUR
AU  - Hunziker, S.
AU  - Morosoli, F.
AU  - Zuercher, K.
AU  - Tscherter, A.
AU  - Grunt, S.
TI  - Prescription Practices of Cannabinoids in Children with Cerebral Palsy Worldwide—A Survey of the Swiss Cerebral Palsy Registry
PY  - 2023
T2  - Children
VL  - 10
IS  - 12
C7  - 1838
DO  - 10.3390/children10121838
UR  - https://www.scopus.com/inward/record.uri?eid=2-s2.0-85180674170&doi=10.3390%2fchildren10121838&partnerID=40&md5=30e94371c93444b64e0dfaa5366897ba
AD  - Institute of Social and Preventive Medicine, University of Bern, Mittelstrasse 43, Bern, CH-3012, Switzerland
AD  - Division of Neuropediatrics, Development and Rehabilitation, Children’s University Hospital, Inselspital, University of Bern, Freiburgstr. 15, Bern, CH-3010, Switzerland
AB  - Cannabinoids are prescribed to children with cerebral palsy despite limited evidence. We aimed to assess cannabinoid prescribing practices in children with cerebral palsy, focusing on indications, types of preparations used, and tolerability. Furthermore, we investigated how physicians acquire knowledge about cannabinoid medication. We asked physicians with expertise in the care of children with cerebral palsy about their prescribing practices for cannabinoids. Data were collected through an online survey, which was distributed by email. In addition to the demographic information of participants, we also inquired about the indications for the prescription of cannabinoids, experiences regarding efficacy, and observed side effects of the therapy. Seventy physicians from Europe, North America, and Australia completed the survey. Forty-seven participants were experienced in treating of children with cerebral palsy with cannabinoids. The most common indication was epilepsy (69%), followed by spasticity (64%) and pain (63%). The preparations and doses prescribed varied considerably. Half of the participants evaluated the effect of the cannabinoids as moderate. Twenty-nine physicians reported side effects, most frequently, drowsiness (26%), somnolence (19%), fatigue (13%), and diarrhea (13%). Despite the lack of evidence to date, cannabinoids are used to treat children with cerebral palsy in a wide variety of indications. Randomized controlled trials in this vulnerable patient group are therefore of utmost importance. © 2023 by the authors.
KW  - cannabidiol
KW  - cannabinoids
KW  - cannabis
KW  - cerebral palsy
KW  - pediatrics
KW  - tetrahydrocannabinol
KW  - cannabidiol
KW  - cannabinoid
KW  - cannabis
KW  - liver enzyme
KW  - tetrahydrocannabinol
KW  - adult
KW  - anxiety disorder
KW  - Article
KW  - asthenia
KW  - Australia
KW  - cerebral palsy
KW  - child
KW  - confusion
KW  - cross-sectional study
KW  - depression
KW  - diarrhea
KW  - disorientation
KW  - dizziness
KW  - dystonia
KW  - epilepsy
KW  - euphoria
KW  - fatigue
KW  - female
KW  - first-line treatment
KW  - hallucination
KW  - human
KW  - human experiment
KW  - male
KW  - muscle hypotonia
KW  - nausea and vomiting
KW  - neurologist
KW  - North America
KW  - pain
KW  - palliative therapy
KW  - paranoia
KW  - pediatric rehabilitation
KW  - physician
KW  - prescribing practice
KW  - psychosis
KW  - retrospective study
KW  - side effect
KW  - sleep disorder
KW  - somnolence
KW  - spasticity
KW  - Switzerland
KW  - weakness
KW  - work experience
KW  - workplace
KW  - xerosis
PB  - Multidisciplinary Digital Publishing Institute (MDPI)
SN  - 22279067 (ISSN)
LA  - English
J2  - Child.
M3  - Article
DB  - Scopus
N1  - Export Date: 21 May 2025; Cited By: 2; Correspondence Address: S. Grunt; Division of Neuropediatrics, Development and Rehabilitation, Children’s University Hospital, Inselspital, University of Bern, Bern, Freiburgstr. 15, CH-3010, Switzerland; email: sebastian.grunt@insel.ch
ER  -

TY  - JOUR
AU  - Elrasheed, A.
AU  - Elliott, S.
AU  - Venayikot, M.
AU  - Keller, T.
TI  - Synthetic cannabinoid detection in patients admitted for drug rehabilitation in the United Arab Emirates
PY  - 2024
T2  - Drug Testing and Analysis
VL  - 16
IS  - 11
SP  - 1312
EP  - 1318
DO  - 10.1002/dta.3653
UR  - https://www.scopus.com/inward/record.uri?eid=2-s2.0-85184153755&doi=10.1002%2fdta.3653&partnerID=40&md5=d17f3b1c4a9aec1d6c29e3ef7acc3a38
AD  - National Rehabilitation Center (NRC), Abu Dhabi, United Arab Emirates
AD  - Elliott Forensic Consulting, Birmingham, United Kingdom
AD  - Department of Analytical, Environmental and Forensic Sciences, King's College London, London, United Kingdom
AD  - Institute of Forensic Medicine, University of Salzburg, Salzburg, Austria
KW  - middle east
KW  - synthetic cannabinoids
KW  - UAE
KW  - urine
KW  - Adult
KW  - Cannabinoids
KW  - Female
KW  - Humans
KW  - Illicit Drugs
KW  - Male
KW  - Psychotropic Drugs
KW  - Substance Abuse Detection
KW  - Substance-Related Disorders
KW  - United Arab Emirates
KW  - Young Adult
KW  - 1 (5 fluoropentyl) 3 (1 naphthoyl)indole
KW  - 1 butyl 3 (1 naphthoyl)indole
KW  - 2 methyl 3 (1 naphthoyl) 1 propylindole
KW  - 3 (1 naphthoyl) 1 pentylindole
KW  - 4cn cumyl butinaca
KW  - 4f mdmb butica
KW  - 4f mdmb butica butanoic acid
KW  - 4f mdmb butinaca
KW  - 4f mdmb butinaca n (butanoic acid) 3,3 dimethylbutanoic acid
KW  - 5c akb48
KW  - 5c mdmb pica
KW  - 5f ab pinaca
KW  - 5f ab pinaca n (4 hydroxypentyl)
KW  - 5f adb pinaca
KW  - 5f adbica
KW  - 5f amb
KW  - 5f cumyl pegaclone
KW  - 5f mdmb pica
KW  - 5f mdmb pica 7
KW  - 5f mdmb pica d5
KW  - 5f mdmb pinaca
KW  - 5f pb 22
KW  - 5f pb 22 3 carboxyindole
KW  - a 796260
KW  - ab chminaca
KW  - ab chminaca m2
KW  - ab chminaca m3a
KW  - ab fubinaca
KW  - ab fubinaca 2a
KW  - ab fubinaca 3
KW  - ab pinaca
KW  - ab pinaca n pentanoic acid
KW  - adb butinaca
KW  - adb butinaca n butanoic acid
KW  - adb fubinaca
KW  - adb pinaca
KW  - adb pinaca pentanoic acid
KW  - adbica
KW  - adbica n pentanoic acid
KW  - akb48
KW  - akb48 n pentanoic acid
KW  - am 2233
KW  - am2201 6 hydroxyindole
KW  - apinaca
KW  - bb 22
KW  - bb 22 3 carboxyindole
KW  - benzodiazepine
KW  - Cannabidiol d9
KW  - cannabigerol
KW  - cannabinoid
KW  - cannabis
KW  - cbda
KW  - dexanabinol
KW  - diamorphine
KW  - eye drops
KW  - jwh 018 d9
KW  - jwh 018 n (4 oxo pentyl)
KW  - jwh 018 n propanoic acid
KW  - jwh 019
KW  - jwh 073 n (3 hydroxybutyl)
KW  - jwh 081
KW  - jwh 122
KW  - jwh 200
KW  - jwh 203
KW  - jwh 210
KW  - jwh 250
KW  - mab chminaca
KW  - mam2201
KW  - mdmb 3en butinaca
KW  - mdmb 3en butinaca butanoic acid
KW  - mdmb 4en pinaca
KW  - mdmb 4en pinaca butanoic acid
KW  - mdmb chmica
KW  - mdmb fubinaca
KW  - methamphetamine
KW  - mmb chmica
KW  - mmb fubinaca
KW  - pb 22
KW  - pb 22 3 carboxyindole
KW  - pregabalin
KW  - rcs 4
KW  - rcs 8
KW  - sts 135
KW  - tramadol
KW  - unclassified drug
KW  - ur 144
KW  - xlr 11
KW  - xlr11 n (4 hydroxypentyl)
KW  - illicit drug
KW  - psychotropic agent
KW  - adult
KW  - anger
KW  - Article
KW  - case report
KW  - clinical article
KW  - confusion
KW  - deterioration
KW  - drug abuse
KW  - drug dependence treatment
KW  - glucose blood level
KW  - human
KW  - hyperglycemia
KW  - hypoglycemia
KW  - immunoassay
KW  - irritability
KW  - liquid chromatography-mass spectrometry
KW  - male
KW  - mass spectrometry
KW  - multiple reaction monitoring
KW  - nausea and vomiting
KW  - quality control
KW  - restlessness
KW  - United Arab Emirates
KW  - urinalysis
KW  - young adult
KW  - drug dependence
KW  - epidemiology
KW  - female
KW  - procedures
KW  - substance abuse
PB  - John Wiley and Sons Ltd
SN  - 19427603 (ISSN)
C2  - 38316149
LA  - English
J2  - Drug Test. Anal.
M3  - Article
DB  - Scopus
N1  - Export Date: 21 May 2025; Cited By: 0; Correspondence Address: A. Elrasheed; National Rehabilitation Center (NRC), Abu Dhabi, United Arab Emirates; email: abuelgasim.elrasheed@nrc.gov.ae
ER  -

TY  - JOUR
AU  - Lessa, V.C.C.
AU  - Martins, M.B.M.
AU  - Vidal, A.S.C.
AU  - Araujo, L.A.
AU  - D’Andrea Meira, I.
TI  - The reality of epilepsy in primary care in Rio de Janeiro: the importance of educational projects for better patient care
ST  - A realidade da epilepsia na atenção primária no Rio de Janeiro: a importância de projetos educacionais para o melhor cuidado ao paciente
PY  - 2024
T2  - Arquivos de Neuro-Psiquiatria
VL  - 82
IS  - 8
C7  - s00441787796
DO  - 10.1055/s-0044-1787796
UR  - https://www.scopus.com/inward/record.uri?eid=2-s2.0-85201893607&doi=10.1055%2fs-0044-1787796&partnerID=40&md5=f4d827161ad81e9ec1056fc94af40bae
AD  - Instituto Estadual do Cérebro Paulo Niemeyer, Departamento de Epilepsia, RJ, Rio de Janeiro, Brazil
AD  - Santa Casa da Misericórdia de São Paulo, Departamento de Epilepsia, SP, São Paulo, Brazil
AD  - Hospital Universitário Gaffrée e Guinle, Departamento de Pediatria, RJ, Rio de Janeiro, Brazil
AD  - Universidade Federal Fluminense, Faculdade de Medicina, Programa de Pós-Graduação em Neurologia/Neurociências, RJ, Niterói, Brazil
AB  - Background The Basic Health Unit (Unidade Básica de Saúde – UBS, in Portuguese) is the first point of contact in the public healthcare system for people with epilepsy. Primary care professionals need to appropriately diagnose, treat, and refer, if necessary, to tertiary services. Objective To evaluate the knowledge of UBS professionals on the management of patients with epilepsy in Rio de Janeiro. Methods Online questionnaires were performed on the topic of epilepsy before and after exposure to classes taught by epileptologists. Results A total of 66 doctors participated, 54.5% of whom were residents or trained in family medicine. The majority had from 1 to 3 years of practice. Insecurity prevailed in the management of pregnant women and the elderly. Around 59.1% of the participants referred patients with seizures without examinations. A total of 78% of the participants did not correctly classify seizure types, and 2/3 did not define drug-resistant epilepsy. Induction and broad-spectrum drugs were common. The therapeutic decision depended on availability in the basic health unit (UBS) (81.8%), dosage (60.6%), side effects (34.8%), and age (36.4%). Comorbidities and sex influenced less than 1/4 of the sample. For 23% of the participants, the type of crisis did not affect the choice. Regarding typical non-pharmacological options, 75% of the participants were aware of cannabidiol, 40.9% of surgery, 22.7% of ketogenic diet, and 22.8% of deep brain stimulation/vagus nerve stimulation (DBS/VNS). A total of 90.2% indicated the need for training. Conclusion There are deficits in the knowledge of UBS professionals in the management of epilepsy. Specialized training is imperative to optimize the care offered within SUS. © 2024. The Author(s).
KW  - Drug Resistance
KW  - Epilepsy
KW  - Health Centers
KW  - Primary Health Care
KW  - Adult
KW  - Anticonvulsants
KW  - Brazil
KW  - Clinical Competence
KW  - Epilepsy
KW  - Female
KW  - Health Knowledge, Attitudes, Practice
KW  - Humans
KW  - Male
KW  - Middle Aged
KW  - Practice Patterns, Physicians'
KW  - Pregnancy
KW  - Primary Health Care
KW  - Surveys and Questionnaires
KW  - cannabidiol
KW  - levetiracetam
KW  - anticonvulsive agent
KW  - Article
KW  - basic health unit
KW  - brain depth stimulation
KW  - computer assisted tomography
KW  - decision making
KW  - drug interaction
KW  - education
KW  - educational projects
KW  - electroencephalogram
KW  - epilepsy
KW  - epileptologist
KW  - family medicine
KW  - female
KW  - financial deficit
KW  - follow up
KW  - health center
KW  - human
KW  - ketogenic diet
KW  - knowledge
KW  - male
KW  - nuclear magnetic resonance imaging
KW  - patient care
KW  - patient compliance
KW  - pregnant woman
KW  - primary medical care
KW  - questionnaire
KW  - refractory epilepsy
KW  - seizure
KW  - side effect
KW  - therapeutic decision
KW  - training
KW  - vagus nerve stimulation
KW  - adult
KW  - attitude to health
KW  - Brazil
KW  - clinical competence
KW  - clinical practice
KW  - middle aged
KW  - pregnancy
KW  - primary health care
KW  - therapy
PB  - Associacao Arquivos de Neuro-Psiquiatria
SN  - 0004282X (ISSN)
C2  - 39038804
LA  - English
J2  - Arq. Neuro-Psiquiatr.
M3  - Article
DB  - Scopus
N1  - Export Date: 21 May 2025; Cited By: 1; Correspondence Address: V.C.C. Lessa; Instituto Estadual do Cérebro Paulo Niemeyer, Departamento de Epilepsia, Rio de Janeiro, RJ, Brazil; email: vanessacclessa@gmail.com; CODEN: ANPIA
ER  -

TY  - JOUR
AU  - Hou, Z.
AU  - Wang, Z.
AU  - Zhang, J.
AU  - Liu, Y.
AU  - Luo, Z.
TI  - Effects of cannabidiol on AMPKα2 /HIF-1α/BNIP3/NIX signaling pathway in skeletal muscle injury
PY  - 2024
T2  - Frontiers in Pharmacology
VL  - 15
C7  - 1450513
DO  - 10.3389/fphar.2024.1450513
UR  - https://www.scopus.com/inward/record.uri?eid=2-s2.0-85208632927&doi=10.3389%2ffphar.2024.1450513&partnerID=40&md5=e0f7c985fe18d998c09d66b01c94338b
AD  - Shenyang Medical College, Shenyang, China
AD  - College of physical education, Yanshan University, Qinhuangdao, China
AB  - Cannabidiol: (CBD) is a non-psychoactive natural active ingredient from cannabis plant, which has many pharmacological effects, including neuroprotection, antiemetic, anti-inflammatory and anti-skeletal muscle injury. However, the mechanism of its effect on skeletal muscle injury still needs further research. In order to seek a scientifically effective way to combat skeletal muscle injury during exercise, we used healthy SD rats to establish an exercise-induced skeletal muscle injury model by treadmill training, and systematically investigated the effects and mechanisms of CBD, a natural compound in the traditional Chinese medicine Cannabis sativa L., on combating skeletal muscle injury during exercise. CBD effectively improved the fracture of skeletal muscle tissue and reduced the degree of inflammatory cell infiltration. Biochemical indexes such as CK, T, Cor, LDH, SOD, MDA, and GSH-Px in serum of rats returned to normal. Combining transcriptome and network analysis results, CBD may play a protective role in exercise-induced skeletal muscle injury through HIF-1 signaling pathway. The experimental results implied that CBD could down-regulate the expression of IL-6, NF-κB, TNF-α, Keap1, AMPKα2, HIF-1α, BNIP3 and NIX, and raised the protein expression of IL-10, Nrf2 and HO-1. These results indicate that the protective effect of CBD on exercise-induced skeletal muscle injury may be related to the inhibition of oxidative stress and inflammation, thus inhibiting skeletal muscle injury through AMPKα2/HIF-1α/BNIP3/NIX signal pathways. Copyright © 2024 Hou, Wang, Zhang, Liu and Luo.
KW  - cannabidiol
KW  - exercise-induced skeletal muscle injury
KW  - inflammation
KW  - oxidative stress
KW  - transcriptome sequencing
KW  - cannabidiol
KW  - corticosterone
KW  - creatine kinase
KW  - glutathione peroxidase
KW  - glyceraldehyde 3 phosphate dehydrogenase
KW  - heme oxygenase 1
KW  - hydroxymethylglutaryl coenzyme A reductase kinase kinase
KW  - hypoxia inducible factor 1alpha
KW  - immunoglobulin enhancer binding protein
KW  - interleukin 10
KW  - interleukin 6
KW  - kelch like ECH associated protein 1
KW  - lactate dehydrogenase
KW  - malonaldehyde
KW  - protein BNip3
KW  - reactive oxygen metabolite
KW  - superoxide dismutase
KW  - testosterone
KW  - transforming growth factor beta
KW  - tumor necrosis factor
KW  - animal experiment
KW  - animal model
KW  - animal tissue
KW  - antiinflammatory activity
KW  - antioxidant activity
KW  - Article
KW  - bicinchoninic acid assay
KW  - biochemical analysis
KW  - body weight
KW  - controlled study
KW  - cytokine production
KW  - differential expression analysis
KW  - down regulation
KW  - drug megadose
KW  - enzyme linked immunosorbent assay
KW  - exercise induced muscle damage
KW  - fluorescence intensity
KW  - fluorescence quantitative polymerase chain reaction
KW  - functional enrichment analysis
KW  - gastrocnemius muscle
KW  - gene expression
KW  - gene network analysis
KW  - gene ontology
KW  - histopathology
KW  - inflammation
KW  - inflammatory cell
KW  - inflammatory infiltrate
KW  - low drug dose
KW  - male
KW  - muscle injury
KW  - muscle tissue
KW  - neuroprotection
KW  - nonhuman
KW  - oxidative stress
KW  - protein expression
KW  - protein protein interaction
KW  - rat
KW  - RNA extraction
KW  - sequence analysis
KW  - signal transduction
KW  - signaling pathway analysis
KW  - skeletal muscle
KW  - transcriptome sequencing
KW  - upregulation
KW  - Western blotting
PB  - Frontiers Media SA
SN  - 16639812 (ISSN)
LA  - English
J2  - Front. Pharmacol.
M3  - Article
DB  - Scopus
N1  - Export Date: 21 May 2025; Cited By: 0; Correspondence Address: Y. Liu; Shenyang Medical College, Shenyang, China; email: lye9901@163.com; Z. Luo; Shenyang Medical College, Shenyang, China; email: zhonghua_2398@163.com
ER  -

TY  - JOUR
AU  - Zerhouni, O.
AU  - Loisy, S.
AU  - Bouthier, R.
AU  - Flaudias, V.
TI  - Preventing new substance use behaviors in youth: evaluation of a two-year comprehensive program
PY  - 2024
T2  - Frontiers in Psychology
VL  - 15
C7  - 1339751
DO  - 10.3389/fpsyg.2024.1339751
UR  - https://www.scopus.com/inward/record.uri?eid=2-s2.0-85198946965&doi=10.3389%2ffpsyg.2024.1339751&partnerID=40&md5=5f3fe57703dc35f45feac2bc0cd1fb53
AD  - Laboratoire Parisien de Psychologie Sociale, Département de Psychologie, Université Paris Nanterre, Nanterre, France
AD  - Centre de Recherche sur les Fonctionnements et Dysfonctionnements Psychologiques (CRFDP, EA 7475), University of Rouen Normandy, Mont-Saint-Aignan, France
AD  - Association Avenir Santé, Lyon, France
AD  - Laboratoire de Psychologie des Pays de la Loire (LPPL UR 4638), Nantes Université, Nantes, France
AD  - Pôle Psychiatrie B, CHU Clermont-Ferrand, Clermont-Ferrand, France
AB  - Introduction: The Avenir Santé Association implemented a comprehensive prevention program targeting the consumption of the emerging psychoactive substances ecstasy (MDMA), cannabidiol (CBD), and nitrous oxide (N2O). Methods: The program was evaluated through four actions: (i) training for association workers (n = 84) (ii) on-site student party interventions (n = 248), (iii) social network-based prevention (n = 186), and (iv) provision of prevention tools for party organizers (n = 148). Results: Results showed a significant increase in understanding of emerging substances among association workers, with a pre-training score of M = 15.76 (SD = 3.65) and a post-training score of M = 18.29 (SD = 2.50). Increased awareness and reflective attitudes toward substance use were observed among young people participating in field actions, with pre- and post-intervention scores for MDMA use intentions being M = 15.89 (SD = 4.60) and M = 19.17 (SD = 3.33), respectively. Similarly, awareness of CBD effects increased from M = 14.18 (SD = 4.14) to M = 17.60 (SD = 3.31). Exposure to Instagram posts on N2O led to more negative attitudes toward N2O among young people, with a significant change in scores from M = 8.16 (SD = 1.57) to M = 8.42 (SD = 1.26). However, exposure to a website providing information about emerging substances did not produce any significant effect. Discussion: In conclusion, this initiative underscores the usefulness of facilitator training, field interventions, and certain online information strategies for substance judgment and usage intentions. Future prevention programs can advantageously incorporate these actions. Copyright © 2024 Zerhouni, Loisy, Bouthier and Flaudias.
KW  - cannabidiol
KW  - ecstasy
KW  - field interventions
KW  - nitrous oxide
KW  - prevention
PB  - Frontiers Media SA
SN  - 16641078 (ISSN)
LA  - English
J2  - Front. Psychol.
M3  - Article
DB  - Scopus
N1  - Export Date: 21 May 2025; Cited By: 1; Correspondence Address: V. Flaudias; Laboratoire de Psychologie des Pays de la Loire (LPPL UR 4638), Nantes Université, Nantes, France; email: Valentin.flaudias@univ-nantes.fr
ER  -

TY  - JOUR
AU  - Kordi, M.R.
AU  - Khademi, N.
AU  - Zobeydi, A.M.
AU  - Torabi, S.
AU  - Mahmoodifar, E.
AU  - Gaeini, A.A.
AU  - Choobineh, S.
AU  - Pournemati, P.
TI  - High-intensity interval training combined with cannabidiol supplementation improves cognitive impairment by regulating the expression of apolipoprotein E, presenilin-1, and glutamate proteins in a rat model of amyloid β-induced Alzheimer’s disease
PY  - 2024
T2  - Iranian Journal of Basic Medical Sciences
VL  - 27
IS  - 12
SP  - 1583
EP  - 1591
DO  - 10.22038/IJBMS.2024.79464.17210
UR  - https://www.scopus.com/inward/record.uri?eid=2-s2.0-85207143077&doi=10.22038%2fIJBMS.2024.79464.17210&partnerID=40&md5=96521133d98b561b762780f6364d0477
AD  - Department of Exercise Physiology, Faculty of Sports Science and Health, University of Tehran, Tehran, Iran
AB  - Objective(s): Alzheimer’s disease (AD) is a major public concern and one of the primary types of dementia characterized by memory impairment and cognitive decline. Although the properties of exercise training and cannabidiol (CBD) treatments for improving AD have recently been revealed, the exact mechanisms remain unknown. Therefore, this study highlights the interactive impact of high-intensity interval training (HIIT) and CBD administration on improving cognitive impairment in a rat model of amyloid beta (Aβ)-induced AD through modulating the expression of apolipoprotein E (APOE), presenilin-1, and glutamate proteins. Materials and Methods: After acclimatization, the animals were randomly assigned into seven subgroups: control (CNT), Sham, Alzheimer (AL), Alzheimer + HIIT (AL + HIIT), Alzheimer + cannabidiol (AL + CBD), Alzheimer + CBD + HIIT (AL + CBD + HIIT), and model (sacrificed ten days after surgery to confirm the induction of AD) groups. To induce AD, rats received an intrahippocampal injection of Aβ. The animals in exercise groups performed the HIIT protocol, and the rats in CBD groups were administered 20 mg/kg CBD suspended in sesame oil for six weeks. Following the experimental protocol, serum and hippocampus tissue were collected for histopathological and western blot analysis. Results: Our findings indicated that both HIIT and CBD treatments were efficacious in ameliorating Aβ deposition and modulating biomarkers of AD, including APOE, presenilin-1, and glutamate. However, the interactive effect of HIIT and CBD supplementation was more effective. Conclusion: Our findings demonstrated the positive therapeutic effect of HIIT and CBD interventions, particularly HIIT combined with CBD, on alleviating AD. © 2024 Mashhad University of Medical Sciences. All rights reserved.
KW  - Alzheimer’s disease
KW  - Apolipoprotein E
KW  - Cannabidiol
KW  - Cognitive impairment
KW  - Glutamate
KW  - High-intensity interval - training
KW  - Presenilin-1
KW  - amyloid beta protein
KW  - apolipoprotein E
KW  - cannabidiol
KW  - glutamic acid
KW  - presenilin 1
KW  - Alzheimer disease
KW  - animal experiment
KW  - animal model
KW  - animal tissue
KW  - apoptosis
KW  - Article
KW  - cognitive defect
KW  - controlled study
KW  - high intensity interval training
KW  - hippocampus
KW  - Morris water maze test
KW  - nonhuman
KW  - passive avoidance test
KW  - protein expression
KW  - rat
KW  - spatial learning
KW  - therapy effect
KW  - Western blotting
PB  - Mashhad University of Medical Sciences
SN  - 20083866 (ISSN)
LA  - English
J2  - Iran. J. Basic Med. Sci.
M3  - Article
DB  - Scopus
N1  - Export Date: 21 May 2025; Cited By: 1; Correspondence Address: M.R. Kordi; Department of Exercise Physiology, Faculty of Sports Science and Health, University of Tehran, Tehran, Iran; email: mrkordi@ut.ac.ir
ER  -

TY  - JOUR
AU  - Damiani, S.
AU  - D'Imperio, A.
AU  - Radua, J.
AU  - Fortea, L.
AU  - Calò, M.
AU  - Crippa, A.
AU  - Esposito, C.M.
AU  - Lumer, E.L.L.
AU  - Patron, S.
AU  - Peviani, A.
AU  - Piccolo, A.
AU  - Provenzani, U.
AU  - Santilli, F.
AU  - Spallarossa, C.
AU  - Fusar-Poli, L.
AU  - Papanastasiou, E.
AU  - Cella, M.
AU  - Patel, R.
AU  - Galderisi, S.
AU  - Leucht, S.
AU  - Stahl, D.
AU  - Fusar-Poli, P.
TI  - A systematic review and synthesis of 489 studies investigating treatments for negative symptoms in the schizophrenia spectrum: Trial designs, demographics and clinical characteristics
PY  - 2025
T2  - Psychiatry Research
VL  - 347
C7  - 116406
DO  - 10.1016/j.psychres.2025.116406
UR  - https://www.scopus.com/inward/record.uri?eid=2-s2.0-85218875816&doi=10.1016%2fj.psychres.2025.116406&partnerID=40&md5=5671fb2c45f67978ca4a814735778d14
AD  - University of Pavia, Department of Brain and Behavioral Sciences, Pavia, Italy
AD  - Helsingborg General Hospital, Adult Psychiatric Clinic, Helsingborg, Sweden
AD  - Lund University, Division of Psychiatry, Clinical Sciences Helsingborg, Lund, Sweden
AD  - Centro de Investigación Biomédica en Red de Salud Mental (CIBERSAM), Instituto de Salud Carlos III, Madrid, Spain
AD  - Institut d'Investigacions Biomèdiques August Pi I Sunyer (IDIBAPS), Barcelona, Spain
AD  - Department of Medicine, University of Barcelona, Institute of Neuroscience, Barcelona, Spain
AD  - IRCCS Fondazione Ca’ Granda Ospedale Maggiore Policlinico, Department of Neurosciences and Mental Health, Milan, Italy
AD  - HMNC Brain Health, Bavaria, Munich, Germany
AD  - South London and Maudsley NHS Foundation Trust, London, United Kingdom
AD  - Institute of Psychiatry, Psychology & Neuroscience, King's College London, United Kingdom
AD  - Department of Psychiatry, University of Cambridge, United Kingdom
AD  - University of Campania "Luigi Vanvitelli", Naples, Italy
AD  - Department of Psychiatry and Psychotherapy, University of Munich, Germany
AD  - Department of Biostatistics and Health Informatics, King's College London, London, United Kingdom
AD  - Early Psychosis: Interventions and Clinical-detection (EPIC) Laboratory, Department of Psychosis Studies, Institute of Psychiatry, Psychology and Neuroscience, King's College London, United Kingdom
AD  - Outreach and Support in South-London (OASIS) service, South London and Maudlsey (SLaM) NHS Foundation Trust, United Kingdom
AB  - Negative symptoms in schizophrenia spectrum are associated with minimal treatment responses. The search for effective treatments is potentially hampered by heterogenous study-designs and sample characteristics depending on the intervention category. This PRISMA-compliant systematic review/synthesis aims to describe the literature on negative symptoms interventions for schizophrenia spectrum disorders by comparing 12 study design, demographical and clinical variables in different intervention categories: antipsychotics (AP), other pharmacological agents (OPA), brain stimulation (BS), psychological/psychosocial (PSI), lifestyle (LS), mixed interventions. Kruskal-Wallis and Chi-square tests measured differences between intervention-groups. Out of 19,935 articles, 489 (AP=149/OPA=187/BS=49/PSI=79/LS=19/mixed=6) were selected for data extraction. Concerning study designs, AP had the largest average arm size (mean ± SD=91.1 ± 122.8participants), OPA the highest double/triple-blinding (97.9 %) rates, PSI the longest follow-up (26.7 ± 21.8weeks). Age/gender demographical differences were significant but of negligible magnitude. OPA illness duration (14.8 ± 9.0years) was longer compared to AP (11.4 ± 6.7years). Positive and Negative Syndrome Scale (PANSS) negative scores were milder in PSI (18.6 ± 6.9) compared to AP/OPA/BS (23.8 ± 6.4/23.4 ± 4.9/24.2 ± 9.2). PANSS total scores were worse in AP (83.6 ± 18.2) than in OPA/BS/PSI (77.1 ± 20.5/75.5 ± 14.7/67.0 ± 23.3). The same was true for dropout rates (AP=25.5 %, OPA/BS/PSI=14.3/9.7/14.5 %). Prevalent treatment as usual was “none” for AP (36.7 %) and “antipsychotic” for other categories (42.3–82.8 %). Implementing cross-over, factorial or multi-arm designs may increase the comparability between studies investigating different intervention categories. Concerning clinical differences, reporting individual treatments at baseline and clinical severity, evaluating cognitive profiles and considering patients’ perspectives will allow to better understand the efficacy of the available treatments and develop tailored interventions. © 2025 The Authors
KW  - Antipsychotics
KW  - Brain stimulation
KW  - Guidelines
KW  - Lifestyle
KW  - Pharmacotherapy
KW  - Psychotherapy
KW  - Treatment
KW  - Antipsychotic Agents
KW  - Humans
KW  - Schizophrenia
KW  - 2,4 thiazolidinedione derivative
KW  - amisulpride
KW  - antibiotic agent
KW  - anticonvulsive agent
KW  - antidepressant agent
KW  - antidiabetic agent
KW  - antiemetic agent
KW  - antihistaminic agent
KW  - antihypertensive agent
KW  - antiparkinson agent
KW  - antitussive agent
KW  - antivirus agent
KW  - aripiprazole
KW  - asenapine
KW  - avisetron
KW  - bitopertin
KW  - blonanserin
KW  - brexpiprazole
KW  - cannabidiol
KW  - cariprazine
KW  - centbutindole
KW  - chlorpromazine
KW  - cholinesterase inhibitor
KW  - clozapine
KW  - fananserin
KW  - flupentixol
KW  - fluphenazine
KW  - haloperidol
KW  - hormone
KW  - hydroxymethylglutaryl coenzyme A reductase inhibitor
KW  - levomepromazine
KW  - lumateperone
KW  - lurasidone
KW  - neurokinin 3 receptor antagonist
KW  - neuroleptic agent
KW  - nicotinic receptor blocking agent
KW  - nonsteroid antiinflammatory agent
KW  - nutraceutical
KW  - olanzapine
KW  - paliperidone
KW  - perospirone
KW  - perphenazine
KW  - pimozide
KW  - quetiapine
KW  - riluzole
KW  - risperidone
KW  - roluperidone
KW  - sertindole
KW  - sildenafil
KW  - sonepiprazole
KW  - sulpiride
KW  - trifluoperazine
KW  - unclassified drug
KW  - vitamin
KW  - ziprasidone
KW  - zotepine
KW  - zuclopenthixol
KW  - body weight management
KW  - brain depth stimulation
KW  - clinical assessment
KW  - clinical trial (topic)
KW  - cognitive behavioral therapy
KW  - cognitive remediation therapy
KW  - demographics
KW  - diet therapy
KW  - disease duration
KW  - disease severity
KW  - drug therapy
KW  - electroconvulsive therapy
KW  - follow up
KW  - human
KW  - intelligence quotient
KW  - intervention study
KW  - mindfulness-based cognitive therapy
KW  - negative syndrome
KW  - outcome assessment
KW  - patient dropout
KW  - physical activity
KW  - Positive and Negative Syndrome Scale
KW  - prevalence
KW  - psychoeducation
KW  - psychological counseling
KW  - psychosocial intervention
KW  - quality control
KW  - repetitive transcranial magnetic stimulation
KW  - Review
KW  - schizophrenia spectrum disorder
KW  - smoking cessation
KW  - systematic review
KW  - transcranial direct current stimulation
KW  - schizophrenia
KW  - therapy
PB  - Elsevier Ireland Ltd
SN  - 01651781 (ISSN)
C2  - 40015036
LA  - English
J2  - Psychiatry Res.
M3  - Review
DB  - Scopus
N1  - Export Date: 21 May 2025; Cited By: 0; Correspondence Address: S. Damiani; Università di Pavia, Dipartimento di Scienze del Sistema Nervoso e del Comportamento, Pavia, Via Bassi 21, 27100, Italy; email: stefano.damiani@unipv.it; CODEN: PSRSD
ER  -

TY  - JOUR
AU  - Isenmann, E.
AU  - Veit, S.
AU  - Flenker, U.
AU  - Lesch, A.
AU  - Lachenmeier, D.W.
AU  - Diel, P.
TI  - Influence of short-term chronic oral cannabidiol application on muscle recovery and performance after an intensive training protocol - a randomized double-blind crossover study
PY  - 2024
T2  - Journal of the International Society of Sports Nutrition
VL  - 21
IS  - 1
C7  - 2337252
DO  - 10.1080/15502783.2024.2337252
UR  - https://www.scopus.com/inward/record.uri?eid=2-s2.0-85189621804&doi=10.1080%2f15502783.2024.2337252&partnerID=40&md5=504519d0635f1609d607bb5fb6b53467
AD  - German Sport University Cologne, Cologne, Germany
AD  - IST Hochschule of Applied Sciences, Dusseldorf, Germany
AD  - Chemical and Veterinary Investigation Agency (CVUA), Karlsruhe, Germany
AB  - Background: Rapid regeneration after intense exercise is essential for competitive athletes. Based on this assumption, supplementation strategies, focusing on food supplements, are increasing to improve the recovery processes. One such supplement is cannabidiol (CBD) which is gaining more attention in competitive sports. However, the evidence is still lacking and there are no data available about the effect of a short-term chronic application. Methods: A three-arm double-blind cross-over study was conducted to determine the effects of two different CBD products on performance, muscle damage and inflammatory processes in well-trained athletes. In total 17 subjects took successfully part in this study. Each subject underwent the six-day, high-intensity training protocol three times. After each training session, each subject took either a placebo or a CBD product (60 mg of oil or solubilisate). Between the intervention phases, at least four weeks of washout period was conducted. Before and after the training protocols the performance capacity in countermovement jump (CMJ), back squat (BS), bench press (BP) and 1-mile run were measured and biomarkers for muscle damage (creatine kinase, myoglobin), inflammatory processes (interleukin 6 and 10) and immune cell activity (ratios of neutrophil granulocytes, lymphocytes and, platelets) were analyzed. For statistical analyses, the current version of R and a linear mixed model was used. Results: It could identify different effects of the training protocol depending on performance level (advanced or highly advanced athletes) (p <.05). Regardless of the performance level, muscle damage and a reduction in performance could be induced by the training protocol. Only CBD oil was associated with a reduction in myoglobin concentration (p <.05) in advanced athletes. Concerning immune activity, a significant decrease in platelets lymphocyte ratios was observed in advanced athletes after placebo treatment (p <.05). CBD oil application showed a slight inhibitory effect (p <.10). Moreover, the reduction in performance differs between the performance levels. A significant decrease in CMJ was observed in advanced athletes and a decreasing trend in BS was observed in highly advanced athletes after placebo treatment (p < 0.10). Both CBD products do not affect performance parameters. For inflammatory parameters, no effects were observed. Conclusion: It was found that the performance level of the subjects was a decisive factor and that they responded differently to the training protocol and the CBD application. However, no clear effects of either CBD product were found and further research is needed to identify the long-term effects of CBD application. © 2024 The Author(s). Published by Informa UK Limited, trading as Taylor & Francis Group.
KW  - Cannabidiol
KW  - CBD
KW  - muscle damage
KW  - performance
KW  - recovery
KW  - regeneration
KW  - Athletes
KW  - Cannabidiol
KW  - Cross-Over Studies
KW  - Dietary Supplements
KW  - Double-Blind Method
KW  - Humans
KW  - Muscle, Skeletal
KW  - Myoglobin
KW  - Randomized Controlled Trials as Topic
KW  - Sports
KW  - cannabidiol
KW  - myoglobin
KW  - athlete
KW  - crossover procedure
KW  - dietary supplement
KW  - double blind procedure
KW  - human
KW  - randomized controlled trial (topic)
KW  - skeletal muscle
KW  - sport
PB  - Taylor and Francis Ltd.
SN  - 15502783 (ISSN)
C2  - 38572744
LA  - English
J2  - J. Int. Soc. Sports Nutr.
M3  - Article
DB  - Scopus
[truncated: 931,562 more chars]
