# Supplementary material for: Impact of creatine supplementation on inflammation: evidence from a systematic review and meta-analysis of randomized double-blind placebo trials
Source: Front Immunol. 2026 Feb 19;17:1743603. doi: 10.3389/fimmu.2026.1743603 (PMC12961398; doi:10.3389/fimmu.2026.1743603)
Supplement: Supplementary file 2 [file SupplementaryFile1.zip › SR Creatine inflammatory markers (Kell Doutorado). /Supplementary Files/ROB 2/Creatine inflammatory markers ROB2_IRPG_beta_v9 (7).xlsm]

## Sheet: Intro
							V9 update:
							*Add a new button in Summary tab to synchronize results between Results and Summary tabs
							V8 update:
							*Added judgement-level comment in the summary table
							*Removed "Double click on this column…" label in the comments after enter
							*Corrected spelling mistakes

## Sheet: Results
Basic information													Domain 1. Randomization process										Domain 2. Deviations from intended interventions																		Domain 3. Mising outcome data
Time	Unique ID	Assessor	Study ID	Reference	Experimental	Comparator	Outcome	Results	Aim	Effect of adhering to intervention?	Weight	Sources	1.1	1.2	Note for 1.1&1.2	1.3	Note for 1.3	1.0 Algorithm result	1.0 Assessor's Judgement	1.0 General note	1.0 Optional Question	1.0 Note for optional question	2.1	2.2	Note for 2.1&2.2	2.3	Note for 2.3	2.4	Note for 2.4	2.5	Note for 2.5	2.6	Note for 2.6	2.7	Note for 2.7	2.0 Algorithm result	2.0 Assessor's Judgement	2.0 General Notes	2.0 Optional Question	2.0 Note for optional question	3.1	Note for 3.1	3.2	Note for 3.2	3.3	Note for 3.3&3.4	3.4	Note for 3.4 (not use)	3.0 Algorithm result
2025/08/18 12.15	Bassit et al 2008								assignment to intervention (the 'intention-to-treat' effect)	NA	1		NI	PY	1.1 ''Eleven triathletes, each with at least three years experience of_x000D_ participation in this sport were randomly divided between the control and experimental groups.'' Comment: The only information about the randomisation methods is a statement that the study is randomised._x000D_ _x000D_ 1.2 Comment: The study was conducted as a double-blind trial, and the supplements were prepared to hav…	PN	Comment: Forty-eight hours before the competition, there were no significant differences between the control and experimental groups in the plasma concentrations of IL-6, TNFa, INFa, IL-1b, and PGE2. Additionally, the triathletes were homogeneous in terms of running experience and performance in a half-ironman competition based on physical data and training degree.	Low	Low				N	N	Comment: The study was conducted as a double-blind trial. Furthermore, the supplements (creatine or carbohydrate) were prepared with similar volume, flavor, and color to prevent identification by the athletes.	NA		NA		NA		PY	Comment: The study utilized two-way ANOVA for comparisons, followed by a Bonferroni post-hoc test for group means. A significance level of p<0.05 was chosen, and all data were analyzed using the Graph Pad Prism program. These are appropriate statistical methods for this type of experimental design.	NA		Low	Low				Y	Comment: The study utilized two-way ANOVA for comparisons, followed by a Bonferroni post-hoc test for group means. A significance level of p<0.05 was chosen, and all data were analyzed using the Graph Pad Prism program. These are appropriate statistical methods for this type of experimental design.	NA		NA		NA		Low
2025/08/23 15.53	Cornisha & Peeler 2018								assignment to intervention (the 'intention-to-treat' effect)	NA	1		Y	Y	1.1 Comment: “Following baseline evaluation, participants were randomly assigned to 1 of 2 groups in a 1:1 blocked fashion using online software available at http://www.randomizer.org/: (Group 1) Participants supplemented their regular diet with creatine monohydrate (Creapure®, AlzChem AG, Trostberg, Germany) for 12 consecutive weeks. In week #1, participants ingested 5 grams of creatine monohydr…	N		Low	Low				N	N	Comment: The study was conducted in a double-blind fashion, meaning that neither the participants nor the investigators knew which supplement (creatine or placebo) was being taken.	NA		NA		NA		Y	Comment: - A 2 group (creatine vs. placebo) × 2 time (baseline and 12 weeks) repeated measures analysis of variance (ANOVA) was used to analyze all dependent variable blood biomarkers, KOOS outcome scores, and isometric strength scores, which is an appropriate statistical method for this study design.	NA		Low	Low				N	Comment: While data for the Knee Osteoarthritis Outcome Score (KOOS) was available for all randomized participants in both groups (N=9 for creatine, N=9 for placebo), and blood biomarker data was available for nearly all (N=8 for creatine, N=9 for placebo), a substantial amount of data for isometric strength measurements was missing. For strength, only 6 out of 9 participants in the creatine grou…	N	Comment: The study do not provide any discussion or analysis regarding the missing outcome data, particularly for the isometric strength measurements, nor do they explain how these missing data points were handled to prevent potential bias in the results. The study does acknowledge that the "small number of study participants" might have "influenced our ability to detect significant differences",…	PY	3.3 Comment: Although the study do not explicitly state the reasons for missing data, especially the significant number for isometric strength measurements, it is plausible in a study of knee osteoarthritis that participants experiencing increased pain or greater functional limitations might be less able or willing to complete demanding strength tests. If this were the case, the missingness would…	PY		High
2025/08/23 16.17	Deldicque et al 2008								assignment to intervention (the 'intention-to-treat' effect)	NA	1		NI	Y	Comment: No information about the randomization process._x000D_ _x000D_ ''Subjects were randomly divided into two groups: one group (n 5) received 21 g (3 7 g) of oral creatine monohydrate per day for 5 days before the beginning of the experiment and during the 3 days of the experiment, whereas the second group (n 4) received a placebo (maltodextrin 3 7 g/day) during the same period (the protocol…	N	Comment: The study utilized a double-blind crossover design, where each subject served as their own control, receiving both creatine and placebo treatments separated by a washout period. This design inherently controls for individual baseline differences between participants. While the mean work performed during the exercise was not exactly the same for both legs, the study explicitly states that…	Low	Low				N	N	Comment: The study was conducted in a double-blind fashion. This means that the participants were unaware of whether they were receiving creatine or a placebo. In a double-blind study, neither the participants nor the researchers/personnel delivering the interventions are aware of the treatment assignments.	NA		NA		NA		Y	Comment: The study used a double-blind crossover design, which means each participant served as their own control, receiving both the creatine and placebo treatments. This design is excellent for controlling individual variability. For statistical analysis, they used a paired t-test to compare muscle creatine content between placebo and creatine conditions, which is appropriate for within-subject…	NA		Low	Low				Y	Comment: The study recruited nine healthy young men. The results sections consistently present data for all nine subjects (n = 9) for key outcomes such as muscle creatine concentration, gene expression (mRNA levels), and protein phosphorylation states. There is no mention of participants dropping out or missing data for any of the measured outcomes.	NA		NA		NA		Low
2025/08/23 16.32	Oliveira et al 2020								assignment to intervention (the 'intention-to-treat' effect)	NA	1		PY	Y	“This study was a part of a randomized, double-blind, placebo- controlled, parallel-group clinical trial, registered at ensaio-sclinicos.gov.br (RBR-2shfhj) and approved by the Human Research Ethics Committee of the Federal University of Goias (840.317).”	N	“After 12 weeks of intervention, there were no differences between groups in any of the variables analyzed..”	Low	Low				N	N	Comment: The study was a "double-blind" trial, meaning that neither the investigators nor the participants were aware of the contents of the supplement packages until the analysis was completed. _x000D_ _x000D_ 2.2 Comment: The trial design was "double-blind", which specifically states that investigators were unaware of the supplement contents until the completion of the analysis. This implies th…	NA		NA		NA		Y	Comment: “Data distribution was evaluated by ShapiroeWilk W test. Variables that were not normally distributed were log-transformed for statistical analysis. Within-group differences (i.e., before and after intervention) were assessed by a paired samples t-test. Differences between groups were assessed by analysis of covariance (ANCOVA) with the baseline value as covariate and the change from bas…	NA		Low	Low				N	Comment: Thirty-two healthy older adults were randomly assigned to the study groups. However, only 14 participants from the Placebo with Resistance Training (PL + RT) group and 13 from the Creatine supplementation with Resistance Training (CR + RT) group completed the trial and were included in the analyses. This means 27 out of 32 participants completed, indicating that 5 participants (approxima…	N	Comment: The study state the number of participants who completed the trial but do not provide any information regarding the reasons for participant dropout or any methods used to handle the missing data (e.g., imputation, sensitivity analyses) to ensure the results were not biased.	PY	3.3 – Comment: Since the reasons for the 5 participant dropouts are not provided, it is possible that participants might have discontinued their involvement for reasons related to the intervention's effects or lack thereof (e.g., experiencing side effects, perceiving no benefit), which could directly relate to the true value of their outcomes. _x000D_ _x000D_ 3.4 – Comment: While it is possible t…	NI		High
2025/08/24 12.39	Rawson et al 2007								assignment to intervention (the 'intention-to-treat' effect)	NA	1		NI	PY	1.1 Comment: No information about the random process._x000D_ _x000D_ 1.2 Comment: The supplements were administered in a double-blind, placebo-controlled manner. This methodology implies that neither the participants nor the administrators knew which group each participant was assigned to, thereby concealing the allocation sequence at the point of enrollment and assignment.	N	Comment: The study explicitly state that there were no differences between creatine- and placebo-supplemented subjects before supplementation. Specifically, there were no significant differences in age, height, body mass, years of training experience, maximal squat strength, range of motion, creatine kinase, lactate dehydrogenase, or C-reactive protein between the two groups at baseline.	Low	Low				N	N	Comment: The supplements were administered in a double-blind, placebo-controlled manner, meaning participants were unaware of whether they received creatine or a placebo._x000D_ _x000D_ 2.2 Comment: The supplements were administered in a double-blind, placebo-controlled manner, meaning participants were unaware of whether they received creatine or a placebo.	NA		NA		NA		Y	Comment: The study conducted sample size estimation and used a repeated-measures analysis of variance (ANOVA) with a grouping factor to assess changes between groups over time. Tukey's post hoc tests were used when significant interactions were found, and variables deviating from normality (creatine kinase and C-reactive protein) were log-transformed before analysis. Significance was set at p ≤ 0…	NA		Low	Low				Y	Comment: - The study states that "Twenty-two resistance-trained men... completed the study". The results section then presents data for all measured outcomes (muscle strength, range of motion, muscle soreness, creatine kinase, lactate dehydrogenase, and C-reactive protein) for both the creatine and placebo groups across all pre- and post-exercise time points without any indication of missing data…	NA		NA		NA		Low
2025/08/24 13.03	Santos et al 2004								assignment to intervention (the 'intention-to-treat' effect)	NA	1		NI	PY	1.1 Comment: The study is described as double-blind, but it does not specify the method used to generate the random sequence._x000D_ _x000D_ 1.2 ''The carbohydrate offered for both groups had the same flavour and color to avoid identification of the samples.”	N	“There was no significant difference between the time that the athletes from both groups, placebo and creatine supplemented, took to finish the 30km.”	Low	Low				PN	PN	“The carbohydrate offered for both groups had the same flavour and color to avoid identification of the samples.”_x000D_ _x000D_ Comment: as a double-blind trial, both carers and people delivering weren’t aware of intervention.	NA		NA		NA		Y	“The data obtained were compared using a 2 2 repeated measures ANOVA and the post-hoc test of Tukey and the level of significance of at least p < 0.05 was chosen for all statistical comparisons. The data are presented as mean F SEM.“	NA		Low	Low				N	Comment: The study initially included thirty-four male athletes (18 in the creatine group and 16 in the placebo group). However, the results presented in Table 2 are based on "23 samples". This indicates that data for the outcomes were not available for all, or nearly all, participants randomized, as approximately 32% of the initial participants' data are not accounted for in the results.	N	Comment: The study does not provide any explanation for why only 23 samples were used in the analysis when 34 athletes were initially randomized. There is no discussion of participant dropouts, withdrawals, or issues with sample collection/analysis that would explain the missing 11 samples. Furthermore, the study does not mention any statistical methods used to account for missing data, such as i…	PY	Comment: Given that a significant portion of the outcome data (approximately 32%) is missing without explanation, and these blood samples were collected 24 hours after the 30km race, it is plausible that the reasons for the missing data could be related to the true physiological outcome values. For instance, athletes who experienced more severe muscle soreness or inflammatory responses might have…	NI		High
2025/08/24 13.22	Taes et al 2004								assignment to intervention (the 'intention-to-treat' effect)	NA	1		NI	PY	Comment: No information about the random process _x000D_ _x000D_ “The study followed a double-blind, placebo-controlled, crossover design (Fig. 2). Patients received 2 g creatine or placebo daily in the evening during 2 treatment periods of 4 weeks, in random order, and separated by a washout period of 4 weeks._x000D_ _x000D_ 1.2 Comment: In a double-blind study, neither the participants nor the …	N	Comment: “No baseline differences in age, gender distribution, body mass index, tHcy concentrations, or dialysis parameters were observed between placebo and creatine groups for both treatment periods (Table 1).”	Low	Low				N	N	Comment:: “The study followed a double-blind, placebo-controlled, crossover design (Fig. 2). Patients received 2 g creatine or placebo daily in the evening during 2 treatment periods of 4 weeks, in random order, and separated by a washout period of 4 weeks.”_x000D_ _x000D_ 2.2 Comment: As the study used a double-blind design, it implies that neither the participants nor the researchers or carers …	NA		NA		NA		Y	“The study implemented a double-blind design, preventing deviations due to awareness. While four patients were excluded from the study due to transplantation, death, or quitting, and not completing the full protocol, the remaining patients' compliance was ascertained by counting pills. There is no information suggesting deviations from the intended intervention for those who continued in the stud…	NA		Low	Low				Y	Comment: 45/49 participants completed the study; 4 dropped out (due to transplantation, death, or withdrawal). Dropout was unrelated to outcome and small in proportion	NA		NA		NA		Low
2025/08/24 13.46	Tarnopolsky et al 2007								assignment to intervention (the 'intention-to-treat' effect)	NA	1		Y	Y	'Randomization was done by having recruited men and women randomly draw from two blocks (one male and one female) each containing twenty-four shuffled/sealed envelopes with each block having equal allocation to treatment (N=12/block) or placebo (N=12/block).''	N	Comment: There were no significant differences at baseline between the CrM+CLA and placebo groups in characteristics such as age, height, weight, or body composition beyond expected sex differences.	Low	Low				N	N	Comment: the study was double-blind, and supplements had indistinguishable appearance and flavour._x000D_ ''The flavor and appearance of the supplements were indistinguishable_x000D_ by the subjects and investigators. Subjects were instructed to_x000D_ consume their supplements daily and return unused supplements_x000D_ every month to ensure compliance.''	NA		NA		NA		Y	' For the main outcome variables of body composition (FFM and body fat) and strength (knee extension and handgrip), we first ran a Kolmogorov-Smirnov test and reviewed the distribution plots to determine whether the data was normally distributed. In all of these cases, the criteria for a normal distribution were met and our outcome variables were analyzed using a three-way analysis of variance (A…	NA		Low	Low				Y	'After six months of recruitment and a lack of drop-outs, we closed recruitment with a total of 19 men and 20 women randomized to the trial.''	NA		NA		NA		Low
[truncated: 35 more columns]

## Sheet: Summary
Unique ID	Reviewer	Study ID	Reference	Experimental	Comparator	Outcome	Result	Aim	Effect of adhering to intervention?	Weight	Randomization process	Comment for randomization process	Deviations from intended interventions	Comment for deviations from intended interventions	Missing outcome data	Comment for missing outcome data	Measurement of the outcome	Comment for measurement of the outcome	Selection of the reported result	Comment for selection of the reported result	Overall Bias	Comment for overall bias					Randomization process	Deviations from intended interventions	Mising outcome data	Measurement of the outcome	Selection of the reported result	Overall Bias
																										Assignment to intervention (the 'intention-to-treat' effect)
																										Total number of study = 0
																										Low risk
																										Some concerns
																										High risk
																										Adhering to intervention (the 'per-protocol' effect)
																										Total number of study = 0
																										Low risk
																										Some concerns
																										High risk

## Sheet: Figure (ITT)
Intention-to-treat	Unique ID	Study ID	Experimental	Comparator	Outcome	Weight	D1	D2	D3	D4	D5	Overall
	Bassit et al 2008	NA	NA	NA	NA	1									Low risk
	Cornisha & Peeler 2018	NA	NA	NA	NA	1									Some concerns
	Deldicque et al 2008	NA	NA	NA	NA	1									High risk
	Oliveira et al 2020	NA	NA	NA	NA	1
	Rawson et al 2007	NA	NA	NA	NA	1								D1	Randomisation process
	Santos et al 2004	NA	NA	NA	NA	1								D2	Deviations from the intended interventions
	Taes et al 2004	NA	NA	NA	NA	1								D3	Missing outcome data
	Tarnopolsky et al 2007	NA	NA	NA	NA	1								D4	Measurement of the outcome
														D5	Selection of the reported result

## Sheet: Figure (PP)
Per-protocol	Unique ID	Study ID	Experimental	Comparator	Outcome	Weight	D1	D2	D3	D4	D5	Overall

## Sheet: Print_format (PP)
Unique ID		Study ID		Assessor
Ref or Label		Aim	adhering to intervention (the 'per-protocol' effect)	The effect of adhering to intervention…
Experimental		Comparator		Source
Outcome		Results		Weight
Domain	Signalling question			Response	Comments
Bias arising from the randomization process	1.1 Was the allocation sequence random?
	1.2 Was the allocation sequence concealed until participants were enrolled and assigned to interventions?
	1.3 Did baseline differences between intervention groups suggest a problem with the randomization process?
	Risk of bias judgement
Bias due to deviations from intended interventions	2.1 Were participants aware of their assigned intervention during the trial?
	2.2 Were carers and people delivering the interventions aware of participants' assigned intervention during the trial?
	2.3. [If applicable:] If Y/PY/NI to 2.1 or 2.2: Were important non-protocol interventions balanced across intervention groups?
	2.4. [If applicable:] Were there failures in implementing the intervention that could have affected the outcome?
	2.5. [If applicable:] Was there non-adherence to the assigned intervention regimen that could have affected participants’ outcomes?
	2.6. If N/PN/NI to 2.3, or Y/PY/NI to 2.4 or 2.5: Was an appropriate analysis used to estimate the effect of adhering to the intervention?
	Risk of bias judgement
Bias due to missing outcome data	3.1 Were data for this outcome available for all, or nearly all, participants randomized?
	3.2 If N/PN/NI to 3.1: Is there evidence that result was not biased by missing outcome data?
	3.3 If N/PN to 3.2: Could missingness in the outcome depend on its true value?
	3.4 If Y/PY/NI to 3.3: Is it likely that missingness in the outcome depended on its true value?
	Risk of bias judgement
Bias in measurement of the outcome	4.1 Was the method of measuring the outcome inappropriate?
	4.2 Could measurement or ascertainment of the outcome have differed between intervention groups?
	4.3 Were outcome assessors aware of the intervention received by study participants?
	4.4 If Y/PY/NI to 4.3: Could assessment of the outcome have been influenced by knowledge of intervention received?
	4.5 If Y/PY/NI to 4.4: Is it likely that assessment of the outcome was influenced by knowledge of intervention received?
	Risk of bias judgement
Bias in selection of the reported result	5.1 Were the data that produced this result analysed in accordance with a pre-specified analysis plan that was finalized before unblinded outcome data were available for analysis?
	5.2 ... multiple eligible outcome measurements (e.g. scales, definitions, time points) within the outcome domain?
	5.3 ... multiple eligible analyses of the data?
	Risk of bias judgement
Overall bias	Risk of bias judgement

## Sheet: Print_format (ITT)
Unique ID		Study ID		Assessor
Ref or Label		Aim	assignment to intervention (the 'intention-to-treat' effect)
Experimental		Comparator		Source
Outcome		Results		Weight
Domain	Signalling question			Response	Comments
Bias arising from the randomization process	1.1 Was the allocation sequence random?
	1.2 Was the allocation sequence concealed until participants were enrolled and assigned to interventions?
	1.3 Did baseline differences between intervention groups suggest a problem with the randomization process?
	Risk of bias judgement
Bias due to deviations from intended interventions	2.1.Were participants aware of their assigned intervention during the trial?
	2.2.Were carers and people delivering the interventions aware of participants' assigned intervention during the trial?
	2.3. If Y/PY/NI to 2.1 or 2.2: Were there deviations from the intended intervention that arose because of the experimental context?
	2.4 If Y/PY to 2.3: Were these deviations likely to have affected the outcome?
	2.5. If Y/PY/NI to 2.4: Were these deviations from intended intervention balanced between groups?
	2.6 Was an appropriate analysis used to estimate the effect of assignment to intervention?
	2.7 If N/PN/NI to 2.6: Was there potential for a substantial impact (on the result) of the failure to analyse participants in the group to which they were randomized?
	Risk of bias judgement
Bias due to missing outcome data	3.1 Were data for this outcome available for all, or nearly all, participants randomized?
	3.2 If N/PN/NI to 3.1: Is there evidence that result was not biased by missing outcome data?
	3.3 If N/PN to 3.2: Could missingness in the outcome depend on its true value?
	3.4 If Y/PY/NI to 3.3: Is it likely that missingness in the outcome depended on its true value?
	Risk of bias judgement
Bias in measurement of the outcome	4.1 Was the method of measuring the outcome inappropriate?
	4.2 Could measurement or ascertainment of the outcome have differed between intervention groups?
	4.3 Were outcome assessors aware of the intervention received by study participants?
	4.4 If Y/PY/NI to 4.3: Could assessment of the outcome have been influenced by knowledge of intervention received?
	4.5 If Y/PY/NI to 4.4: Is it likely that assessment of the outcome was influenced by knowledge of intervention received?
	Risk of bias judgement
Bias in selection of the reported result	5.1 Were the data that produced this result analysed in accordance with a pre-specified analysis plan that was finalized before unblinded outcome data were available for analysis?
	5.2 ... multiple eligible outcome measurements (e.g. scales, definitions, time points) within the outcome domain?
	5.3 ... multiple eligible analyses of the data?
	Risk of bias judgement
Overall bias	Risk of bias judgement

## Sheet: Function Tab
	Journal article(s)	NA	Yes		1.1 Was the allocation sequence random?		2.1 Were participants aware of their assigned intervention during the trial?	2.1 Were participants aware of their assigned intervention during the trial?		3.1 Were data for this outcome available for all, or nearly all, participants randomized?	Individually Randomized, Parallel Group Trials	4.1 Was the method of measuring the outcome inappropriate?	assignment to intervention (the 'intention-to-treat' effect)	5.1 Were the data that produced this result analysed in accordance with a pre-specified analysis plan that was finalized before unblinded outcome data were available for analysis?				occurance of non-protocol interventions
NA	Trial protocol	Favours experimental	No (Please include reasons in the note)	Y	1.2 Was the allocation sequence concealed until participants were enrolled and assigned to interventions?	Low	2.2 Were carers and people delivering the interventions aware of participants' assigned intervention during the trial?	2.2 Were carers and people delivering the interventions aware of participants' assigned intervention during the trial?		3.2 If N/PN/NI to 3.1: Is there evidence that the result was not biased by missing outcome data?		4.2 Could measurement or ascertainment of the outcome have differed between intervention groups?	adhering to intervention (the 'per-protocol' effect)	5.2 ... multiple eligible outcome measurements (e.g. scales, definitions, time points) within the outcome domain?				failures in implementing the intervention that could have affected the outcome
Y	Statistical analysis plan (SAP)	Favours comparator		PY	1.3 Did baseline differences between intervention groups suggest a problem with the randomization process?	High	2.3 [If applicable:] If Y/PY/NI to 2.1 or 2.2: Were important nonprotocol interventions balanced across intervention groups?	2.3 If Y/PY/NI to 2.1 or 2.2: Were there deviations from the intended intervention that arose because of the trial context?		3.3 If N/PN to 3.2: Could missingness in the outcome depend on its true value?		4.3 If N/PN/NI to 4.1 and 4.2: Were outcome assessors aware of the intervention received by study participants?		5.3 ... multiple eligible analyses of the data?				non-adherence to their assigned intervention by trial participants
PY	Non-commercial trial registry record (e.g. ClinicalTrials.gov record)	Towards null		PN		Some concerns	2.4 [If applicable:] Were there failures in implementing the intervention that could have affected the outcome?	2.4 If Y/PY to 2.3: Were these deviations likely to have affected the outcome?		3.4 If Y/PY/NI to 3.3: Is it likely that missingness in the outcome depended on its true value?		4.4 If Y/PY/NI to 4.3: Could assessment of the outcome have been influenced by knowledge of intervention received?
PN	Company-owned trial registry record (e.g. GSK Clinical Study Register record)	Away from null		N			2.5 [If applicable:] Was there non-adherence to the assigned intervention regimen that could have affected participants’ outcomes?	2.5. If Y/PY/NI to 2.4: Were these deviations from intended intervention balanced between groups?				4.5 If Y/PY/NI to 4.4: Is it likely that assessment of the outcome was influenced by knowledge of intervention received?
N	“Grey literature” (e.g. unpublished thesis)	Unpredictable		NI			2.6 If N/PN/NI to 2.3, or Y/PY/NI to 2.4 or 2.5: Was an appropriate analysis used to estimate the effect of adhering to the intervention?	2.6 Was an appropriate analysis used to estimate the effect of assignment to intervention?
NI	Conference abstract(s) about the trial							2.7 If N/PN/NI to 2.6: Was there potential for a substantial impact (on the result) of the failure to analyse participants in the group to which they were randomized?
	Regulatory document (e.g. Clinical Study Report, Drug Approval Package)
	Research ethics application
	Grant database summary (e.g. NIH RePORTER, Research Councils UK Gateway to Research)
	Personal communication with trialist
	Personal communication with the sponsor
